# Supplementary material for: Single-nucleus RNA sequencing reveals glial cell type-specific responses to ischemic stroke in male rodents
Source: Nat Commun. 2024 Jul 24;15:6232. doi: 10.1038/s41467-024-50465-z (PMC11266704; doi:10.1038/s41467-024-50465-z)
Supplement: Supplementary file 3 — Supplementary Data 1 [file 41467_2024_50465_MOESM3_ESM.xlsx]

## Sheet: 1. Nuclei counts
1.a.) Nuclei counts: Major cell clusters
Sample	Cluster	Absolut nuclei count	Relative nuclei abundance			Sample	Cluster	Absolut nuclei count	Relative nuclei abundance			Sample	Cluster	Absolut nuclei count	Relative nuclei abundance			Sample	Cluster	Absolut nuclei count	Relative nuclei abundance			Sample	Cluster	Absolut nuclei count	Relative nuclei abundance			Sample	Cluster	Absolut nuclei count	Relative nuclei abundance
Sham L	OLIGO_1	350	2.86556			Sham R	OLIGO_1	433	3.41914			mMCAO contra	OLIGO_1	560	4.16017			mMCAO ipsi	OLIGO_1	795	6.59751			sMCAO contra	OLIGO_1	404	3.99842			sMCAO ipsi	OLIGO_1	569	7.0048
Sham L	OLIGO_2	1357	11.1102			Sham R	OLIGO_2	443	3.4981			mMCAO contra	OLIGO_2	1937	14.3897			mMCAO ipsi	OLIGO_2	1277	10.5975			sMCAO contra	OLIGO_2	1313	12.9949			sMCAO ipsi	OLIGO_2	1441	17.7398
Sham L	AC	191	1.56378			Sham R	AC	227	1.79248			mMCAO contra	AC	131	0.973182			mMCAO ipsi	AC	299	2.48133			sMCAO contra	AC	134	1.32621			sMCAO ipsi	AC	476	5.8599
Sham L	EP_M_C	28	0.229245			Sham R	EP_M_C	44	0.347442			mMCAO contra	EP_M_C	89	0.661169			mMCAO ipsi	EP_M_C	85	0.705394			sMCAO contra	EP_M_C	100	0.989707			sMCAO ipsi	EP_M_C	307	3.77939
Sham L	VASC	44	0.360242			Sham R	VASC	21	0.165824			mMCAO contra	VASC	21	0.156006			mMCAO ipsi	VASC	38	0.315353			sMCAO contra	VASC	28	0.277118			sMCAO ipsi	VASC	258	3.17617
Sham L	MC	10	0.0818733			Sham R	MC	11	0.0868604			mMCAO contra	MC	33	0.245153			mMCAO ipsi	MC	902	7.48548			sMCAO contra	MC	35	0.346397			sMCAO ipsi	MC	1744	21.4699
Sham L	GLU_Satb2+_1	724	5.92762			Sham R	GLU_Satb2+_1	854	6.74352			mMCAO contra	GLU_Satb2+_1	856	6.35911			mMCAO ipsi	GLU_Satb2+_1	946	7.85062			sMCAO contra	GLU_Satb2+_1	648	6.4133			sMCAO ipsi	GLU_Satb2+_1	223	2.74529
Sham L	GLU_Satb2+_2	535	4.38022			Sham R	GLU_Satb2+_2	555	4.3825			mMCAO contra	GLU_Satb2+_2	571	4.24188			mMCAO ipsi	GLU_Satb2+_2	423	3.51037			sMCAO contra	GLU_Satb2+_2	391	3.86975			sMCAO ipsi	GLU_Satb2+_2	87	1.07103
Sham L	GLU_Satb2+_3	744	6.09137			Sham R	GLU_Satb2+_3	814	6.42767			mMCAO contra	GLU_Satb2+_3	630	4.68019			mMCAO ipsi	GLU_Satb2+_3	662	5.49378			sMCAO contra	GLU_Satb2+_3	539	5.33452			sMCAO ipsi	GLU_Satb2+_3	173	2.12976
Sham L	GLU_Satb2+_4	445	3.64336			Sham R	GLU_Satb2+_4	487	3.84555			mMCAO contra	GLU_Satb2+_4	405	3.00869			mMCAO ipsi	GLU_Satb2+_4	434	3.60166			sMCAO contra	GLU_Satb2+_4	228	2.25653			sMCAO ipsi	GLU_Satb2+_4	95	1.16952
Sham L	GLU_Satb2+_5	320	2.61994			Sham R	GLU_Satb2+_5	259	2.04517			mMCAO contra	GLU_Satb2+_5	283	2.10237			mMCAO ipsi	GLU_Satb2+_5	220	1.82573			sMCAO contra	GLU_Satb2+_5	218	2.15756			sMCAO ipsi	GLU_Satb2+_5	74	0.910993
Sham L	GLU_Satb2+_6	1137	9.30899			Sham R	GLU_Satb2+_6	1262	9.96526			mMCAO contra	GLU_Satb2+_6	1001	7.4363			mMCAO ipsi	GLU_Satb2+_6	985	8.17427			sMCAO contra	GLU_Satb2+_6	606	5.99762			sMCAO ipsi	GLU_Satb2+_6	299	3.68091
Sham L	GLU_Satb2+_7	114	0.933355			Sham R	GLU_Satb2+_7	205	1.61876			mMCAO contra	GLU_Satb2+_7	144	1.06976			mMCAO ipsi	GLU_Satb2+_7	142	1.17842			sMCAO contra	GLU_Satb2+_7	44	0.435471			sMCAO ipsi	GLU_Satb2+_7	48	0.590915
Sham L	GLU_Satb2+_8	116	0.94973			Sham R	GLU_Satb2+_8	142	1.12129			mMCAO contra	GLU_Satb2+_8	116	0.861749			mMCAO ipsi	GLU_Satb2+_8	164	1.361			sMCAO contra	GLU_Satb2+_8	77	0.762074			sMCAO ipsi	GLU_Satb2+_8	1	0.0123107
Sham L	GLU_Satb2+_9	700	5.73113			Sham R	GLU_Satb2+_9	722	5.7012			mMCAO contra	GLU_Satb2+_9	649	4.82134			mMCAO ipsi	GLU_Satb2+_9	668	5.54357			sMCAO contra	GLU_Satb2+_9	466	4.61203			sMCAO ipsi	GLU_Satb2+_9	158	1.94509
Sham L	GLU_Satb2-_1	158	1.2936			Sham R	GLU_Satb2-_1	125	0.98705			mMCAO contra	GLU_Satb2-_1	73	0.542307			mMCAO ipsi	GLU_Satb2-_1	77	0.639004			sMCAO contra	GLU_Satb2-_1	49	0.484956			sMCAO ipsi	GLU_Satb2-_1	25	0.307768
Sham L	GLU_Satb2-_2	549	4.49484			Sham R	GLU_Satb2-_2	548	4.32723			mMCAO contra	GLU_Satb2-_2	509	3.78129			mMCAO ipsi	GLU_Satb2-_2	491	4.07469			sMCAO contra	GLU_Satb2-_2	450	4.45368			sMCAO ipsi	GLU_Satb2-_2	109	1.34187
Sham L	GLU_Satb2-_3	16	0.130997			Sham R	GLU_Satb2-_3	16	0.126342			mMCAO contra	GLU_Satb2-_3	11	0.0817176			mMCAO ipsi	GLU_Satb2-_3	7	0.0580913			sMCAO contra	GLU_Satb2-_3	12	0.118765			sMCAO ipsi	GLU_Satb2-_3	4	0.0492429
Sham L	CHOL_IN	63	0.515802			Sham R	CHOL_IN	71	0.560644			mMCAO contra	CHOL_IN	64	0.475448			mMCAO ipsi	CHOL_IN	35	0.290456			sMCAO contra	CHOL_IN	53	0.524545			sMCAO ipsi	CHOL_IN	18	0.221593
Sham L	GABA_IN_Adarb2+_1	260	2.1287			Sham R	GABA_IN_Adarb2+_1	252	1.98989			mMCAO contra	GABA_IN_Adarb2+_1	248	1.84236			mMCAO ipsi	GABA_IN_Adarb2+_1	171	1.41909			sMCAO contra	GABA_IN_Adarb2+_1	143	1.41528			sMCAO ipsi	GABA_IN_Adarb2+_1	67	0.824818
Sham L	GABA_IN_Adarb2+_2	170	1.39185			Sham R	GABA_IN_Adarb2+_2	145	1.14498			mMCAO contra	GABA_IN_Adarb2+_2	168	1.24805			mMCAO ipsi	GABA_IN_Adarb2+_2	137	1.13693			sMCAO contra	GABA_IN_Adarb2+_2	102	1.0095			sMCAO ipsi	GABA_IN_Adarb2+_2	34	0.418565
Sham L	GABA_IN_Adarb2-_1	106	0.867857			Sham R	GABA_IN_Adarb2-_1	103	0.813329			mMCAO contra	GABA_IN_Adarb2-_1	73	0.542307			mMCAO ipsi	GABA_IN_Adarb2-_1	49	0.406639			sMCAO contra	GABA_IN_Adarb2-_1	71	0.702692			sMCAO ipsi	GABA_IN_Adarb2-_1	23	0.283147
Sham L	GABA_IN_Adarb2-_2	237	1.9404			Sham R	GABA_IN_Adarb2-_2	346	2.73215			mMCAO contra	GABA_IN_Adarb2-_2	300	2.22866			mMCAO ipsi	GABA_IN_Adarb2-_2	238	1.9751			sMCAO contra	GABA_IN_Adarb2-_2	176	1.74188			sMCAO ipsi	GABA_IN_Adarb2-_2	55	0.67709
Sham L	GABA_IN_Adarb2-_3	127	1.03979			Sham R	GABA_IN_Adarb2-_3	124	0.979154			mMCAO contra	GABA_IN_Adarb2-_3	135	1.0029			mMCAO ipsi	GABA_IN_Adarb2-_3	86	0.713693			sMCAO contra	GABA_IN_Adarb2-_3	89	0.880839			sMCAO ipsi	GABA_IN_Adarb2-_3	39	0.480118
Sham L	GABA_IN_Adarb2-_4	479	3.92173			Sham R	GABA_IN_Adarb2-_4	502	3.96399			mMCAO contra	GABA_IN_Adarb2-_4	427	3.17213			mMCAO ipsi	GABA_IN_Adarb2-_4	396	3.28631			sMCAO contra	GABA_IN_Adarb2-_4	311	3.07799			sMCAO ipsi	GABA_IN_Adarb2-_4	88	1.08334
Sham L	GABA_IN_Adarb2-_5	34	0.278369			Sham R	GABA_IN_Adarb2-_5	34	0.268478			mMCAO contra	GABA_IN_Adarb2-_5	43	0.319441			mMCAO ipsi	GABA_IN_Adarb2-_5	29	0.240664			sMCAO contra	GABA_IN_Adarb2-_5	16	0.158353			sMCAO ipsi	GABA_IN_Adarb2-_5	7	0.0861751
Sham L	GABA_MSN_1	476	3.89717			Sham R	GABA_MSN_1	499	3.9403			mMCAO contra	GABA_MSN_1	463	3.43957			mMCAO ipsi	GABA_MSN_1	351	2.91286			sMCAO contra	GABA_MSN_1	320	3.16706			sMCAO ipsi	GABA_MSN_1	175	2.15438
Sham L	GABA_MSN_2	1664	13.6237			Sham R	GABA_MSN_2	2170	17.1352			mMCAO contra	GABA_MSN_2	1621	12.0422			mMCAO ipsi	GABA_MSN_2	1228	10.1909			sMCAO contra	GABA_MSN_2	1217	12.0447			sMCAO ipsi	GABA_MSN_2	565	6.95556
Sham L	GABA_Amb	1060	8.67857			Sham R	GABA_Amb	1250	9.8705			mMCAO contra	GABA_Amb	1900	14.1149			mMCAO ipsi	GABA_Amb	715	5.93361			sMCAO contra	GABA_Amb	1864	18.4481			sMCAO ipsi	GABA_Amb	961	11.8306
Sham L	Total count	12214	100			Sham R	Total count	12664	100			mMCAO contra	Total count	13461	100			mMCAO ipsi	Total count	12050	100			sMCAO contra	Total count	10104	100			sMCAO ipsi	Total count	8123	100
1.b.) Nuclei counts: Myeloid cell subclusters
Group	Cluster	Absolut nuclei count	Relative nuclei abundance			Sample	Cluster	Absolut nuclei count	Relative nuclei abundance			Sample	Cluster	Absolut nuclei count	Relative nuclei abundance
MCAO ipsi pooled	MG_0	792	29.932			mMCAO ipsi	MG_0	493	54.6563			sMCAO ipsi	MG_0	299	17.1445
MCAO ipsi pooled	MG_1	749	28.3069			mMCAO ipsi	MG_1	249	27.6053			sMCAO ipsi	MG_1	500	28.6697
MCAO ipsi pooled	MΦe_1	531	20.068			mMCAO ipsi	MΦe_1	89	9.86696			sMCAO ipsi	MΦe_1	442	25.344
MCAO ipsi pooled	MΦe_2	322	12.1693			mMCAO ipsi	MΦe_2	30	3.32594			sMCAO ipsi	MΦe_2	292	16.7431
MCAO ipsi pooled	MΦe_3	196	7.40741			mMCAO ipsi	MΦe_3	27	2.99335			sMCAO ipsi	MΦe_3	169	9.69037
MCAO ipsi pooled	DC	56	2.1164			mMCAO ipsi	DC	14	1.55211			sMCAO ipsi	DC	42	2.40826
MCAO ipsi pooled	Total count	2646	100			mMCAO ipsi	Total count	902	100			sMCAO ipsi	Total count	1744	100
1.c.) Nuclei counts: Oligodendrocyte lineage cell subclusters
Sample	Cluster	Absolut nuclei count	Relative nuclei abundance			Sample	Cluster	Absolut nuclei count	Relative nuclei abundance			Sample	Cluster	Absolut nuclei count	Relative nuclei abundance			Sample	Cluster	Absolut nuclei count	Relative nuclei abundance			Sample	Cluster	Absolut nuclei count	Relative nuclei abundance			Sample	Cluster	Absolut nuclei count	Relative nuclei abundance
Sham L	OPC_0	129	8.22704			Sham R	OPC_0	199	26.9283			mMCAO contra	OPC_0	324	13.5452			mMCAO ipsi	OPC_0	243	12.417			sMCAO contra	OPC_0	236	14.7685			sMCAO ipsi	OPC_0	198	9.96979
Sham L	OPC_1	0	0			Sham R	OPC_1	0	0			mMCAO contra	OPC_1	16	0.668896			mMCAO ipsi	OPC_1	201	10.2708			sMCAO contra	OPC_1	20	1.25156			sMCAO ipsi	OPC_1	242	12.1853
Sham L	COP	67	4.27296			Sham R	COP	65	8.79567			mMCAO contra	COP	61	2.55017			mMCAO ipsi	COP	78	3.98569			sMCAO contra	COP	47	2.94118			sMCAO ipsi	COP	57	2.87009
Sham L	NFOLIGO	49	3.125			Sham R	NFOLIGO	46	6.22463			mMCAO contra	NFOLIGO	60	2.50836			mMCAO ipsi	NFOLIGO	29	1.48186			sMCAO contra	NFOLIGO	27	1.68961			sMCAO ipsi	NFOLIGO	15	0.755287
Sham L	MFOLIGO_1	69	4.40051			Sham R	MFOLIGO_1	42	5.68336			mMCAO contra	MFOLIGO_1	67	2.801			mMCAO ipsi	MFOLIGO_1	50	2.55493			sMCAO contra	MFOLIGO_1	53	3.31665			sMCAO ipsi	MFOLIGO_1	22	1.10775
Sham L	MFOLIGO_2	178	11.352			Sham R	MFOLIGO_2	52	7.03654			mMCAO contra	MFOLIGO_2	158	6.60535			mMCAO ipsi	MFOLIGO_2	212	10.8329			sMCAO contra	MFOLIGO_2	198	12.3905			sMCAO ipsi	MFOLIGO_2	214	10.7754
Sham L	MOLIGO_0	712	45.4082			Sham R	MOLIGO_0	153	20.7037			mMCAO contra	MOLIGO_0	1314	54.9331			mMCAO ipsi	MOLIGO_0	533	27.2356			sMCAO contra	MOLIGO_0	648	40.5507			sMCAO ipsi	MOLIGO_0	443	22.3061
Sham L	MOLIGO_1	0	0			Sham R	MOLIGO_1	2	0.270636			mMCAO contra	MOLIGO_1	11	0.459866			mMCAO ipsi	MOLIGO_1	145	7.4093			sMCAO contra	MOLIGO_1	26	1.62703			sMCAO ipsi	MOLIGO_1	477	24.0181
Sham L	MOLIGO_2	308	19.6429			Sham R	MOLIGO_2	122	16.5088			mMCAO contra	MOLIGO_2	295	12.3328			mMCAO ipsi	MOLIGO_2	227	11.5994			sMCAO contra	MOLIGO_2	278	17.3967			sMCAO ipsi	MOLIGO_2	241	12.1349
Sham L	MC_OLIGO	56	3.57143			Sham R	MC_OLIGO	58	7.84844			mMCAO contra	MC_OLIGO	86	3.59532			mMCAO ipsi	MC_OLIGO	239	12.2126			sMCAO contra	MC_OLIGO	65	4.06758			sMCAO ipsi	MC_OLIGO	77	3.87714
	Total count	1568	100				Total count	739	100				Total count	2392	100				Total count	1957	100				Total count	1598	100				Total count	1986	100
1.d.) Nuclei counts: Astrocyte subclusters
Sample	Cluster	Absolut nuclei count	Relative nuclei abundance			Sample	Cluster	Absolut nuclei count	Relative nuclei abundance			Sample	Cluster	Absolut nuclei count	Relative nuclei abundance			Sample	Cluster	Absolut nuclei count	Relative nuclei abundance			Sample	Cluster	Absolut nuclei count	Relative nuclei abundance			Sample	Cluster	Absolut nuclei count	Relative nuclei abundance
Sham L	AC_1	129	81.6456			Sham R	AC_1	130	75.1445			mMCAO contra	AC_1	59	72.8395			mMCAO ipsi	AC_1	110	42.471			sMCAO contra	AC_1	48	46.6019			sMCAO ipsi	AC_1	73	15.9041
Sham L	AC_2	27	17.0886			Sham R	AC_2	35	20.2312			mMCAO contra	AC_2	8	9.87654			mMCAO ipsi	AC_2	9	3.4749			sMCAO contra	AC_2	29	28.1553			sMCAO ipsi	AC_2	63	13.7255
Sham L	AC_3	0	0			Sham R	AC_3	0	0			mMCAO contra	AC_3	4	4.93827			mMCAO ipsi	AC_3	107	41.3127			sMCAO contra	AC_3	0	0			sMCAO ipsi	AC_3	169	36.8192
Sham L	AC_4	1	0.632911			Sham R	AC_4	3	1.7341			mMCAO contra	AC_4	2	2.46914			mMCAO ipsi	AC_4	22	8.49421			sMCAO contra	AC_4	7	6.79612			sMCAO ipsi	AC_4	71	15.4684
Sham L	AC_5	1	0.632911			Sham R	AC_5	5	2.89017			mMCAO contra	AC_5	8	9.87654			mMCAO ipsi	AC_5	11	4.2471			sMCAO contra	AC_5	19	18.4466			sMCAO ipsi	AC_5	83	18.0828
	Total count	158	100				Total count	173	100				Total count	81	100				Total count	259	100				Total count	103	100			sMCAO ipsi	Total count	459	100

## Sheet: 2. MAST Main clusters
Gene	p_val	avg_log2FC	pct.1	pct.2	p_val_adj	cluster
ENSRNOG00000066703	0	3.77636	0.949	0.384	0	OLIGO1
Vcan	0	3.50673	0.723	0.042	0	OLIGO1
Ptprz1	0	3.44724	0.8	0.181	0	OLIGO1
Bcas1	0	3.10619	0.761	0.094	0	OLIGO1
Megf11	0	3.02486	0.602	0.078	0	OLIGO1
Sox6	0	2.8656	0.806	0.119	0	OLIGO1
Arhgap31	0	2.76748	0.57	0.03	0	OLIGO1
Maml2	0	2.68785	0.812	0.246	0	OLIGO1
Zeb1	0	2.53389	0.774	0.339	0	OLIGO1
Nckap5	0	2.50801	0.518	0.112	0	OLIGO1
Nxph1	0	2.47413	0.808	0.205	0	OLIGO1
Xylt1	0	2.46375	0.731	0.374	0	OLIGO1
Tcf7l2	0	2.3942	0.366	0.036	0	OLIGO1
Pcdh15	0	2.34137	0.838	0.463	0	OLIGO1
Myt1	0	2.3338	0.465	0.08	0	OLIGO1
AABR07021536.1	0	2.32516	0.742	0.517	0	OLIGO1
Tns3	0	2.29449	0.473	0.079	0	OLIGO1
Arhgap42	0	2.25379	0.425	0.028	0	OLIGO1
Pdgfra	0	2.21249	0.346	0.004	0	OLIGO1
Pstpip2	0	2.14643	0.382	0.023	0	OLIGO1
Cdh20	0	2.07883	0.657	0.259	0	OLIGO1
Col5a3	0	2.0627	0.342	0.036	0	OLIGO1
Chst11	0	2.05383	0.499	0.208	0	OLIGO1
Itga9	0	2.01421	0.415	0.047	0	OLIGO1
Tnr	0	1.99113	0.497	0.265	0	OLIGO1
Calcrl	0	1.98958	0.332	0.023	0	OLIGO1
Sh3d19	0	1.98652	0.527	0.127	0	OLIGO1
Lama4	0	1.97344	0.356	0.047	0	OLIGO1
Sema3d	0	1.9674	0.343	0.031	0	OLIGO1
Itpr2	0	1.96117	0.463	0.101	0	OLIGO1
Tmem108	0	1.94032	0.298	0.374	0	OLIGO1
Epn2	0	1.86464	0.566	0.311	0	OLIGO1
Abtb2	0	1.8611	0.344	0.04	0	OLIGO1
Sema5b	0	1.80212	0.382	0.083	0	OLIGO1
Spon1	0	1.74571	0.469	0.199	0	OLIGO1
Dock1	0	1.73818	0.546	0.135	0	OLIGO1
Ankrd44	0	1.72736	0.471	0.199	0	OLIGO1
Kank1	0	1.71574	0.367	0.04	0	OLIGO1
Agmo	0	1.65678	0.314	0.033	0	OLIGO1
Enpp6	0	1.64069	0.149	0.01	0	OLIGO1
Sema5a	0	1.63586	0.433	0.205	0	OLIGO1
Dscam	0	1.62327	0.761	0.556	0	OLIGO1
Ppfibp1	0	1.6093	0.407	0.176	0	OLIGO1
Npas3	0	1.58661	0.795	0.394	0	OLIGO1
Pcmtd2	0	1.5808	0.444	0.226	0	OLIGO1
Zbtb20	0	1.56446	0.789	0.395	0	OLIGO1
Afap1l2	0	1.56334	0.25	0.013	0	OLIGO1
Chd7	0	1.56084	0.485	0.106	0	OLIGO1
Plce1	0	1.5545	0.263	0.032	0	OLIGO1
Mybl1	0	1.52073	0.219	0.015	0	OLIGO1
Fyn	0	1.51982	0.553	0.412	0	OLIGO1
Rras2	0	1.5133	0.135	0.141	0	OLIGO1
Sema6a	0	1.50688	0.332	0.096	0	OLIGO1
Brinp3	0	1.5004	0.682	0.416	0	OLIGO1
Lcorl	0	1.4763	0.52	0.269	0	OLIGO1
Sulf2	0	1.46801	0.356	0.136	0	OLIGO1
Zcchc24	0	1.46583	0.26	0.024	0	OLIGO1
Mpzl1	0	1.44239	0.245	0.06	0	OLIGO1
ENSRNOG00000066115	0	1.4412	0.509	0.2	0	OLIGO1
Qk	0	1.42567	0.867	0.379	0	OLIGO1
Nfasc	0	1.41428	0.388	0.489	0	OLIGO1
Prrx1	0	1.40906	0.229	0.026	0	OLIGO1
Luzp2	0	1.40859	0.683	0.359	0	OLIGO1
Usp24	0	1.39917	0.562	0.391	0	OLIGO1
Gpc5	0	1.37677	0.605	0.231	0	OLIGO1
Cntn1	0	1.36661	0.625	0.502	0	OLIGO1
Dnah5	0	1.34064	0.194	0.041	0	OLIGO1
Stard9	0	1.33748	0.295	0.094	0	OLIGO1
Arhgef28	0	1.3314	0.424	0.228	0	OLIGO1
Shc4	0	1.31616	0.181	0.007	0	OLIGO1
Cspg4	0	1.30339	0.177	0.005	0	OLIGO1
ENSRNOG00000067560	0	1.29923	0.241	0.068	0	OLIGO1
Adarb2	0	1.29551	0.87	0.31	0	OLIGO1
Nav1	0	1.28845	0.582	0.386	0	OLIGO1
C1ql1	0	1.27882	0.164	0.003	0	OLIGO1
Armh4	0	1.26928	0.19	0.029	0	OLIGO1
Map4k4	0	1.25957	0.542	0.323	0	OLIGO1
Opcml	0	1.24891	0.936	0.745	0	OLIGO1
Disc1	0	1.24494	0.238	0.033	0	OLIGO1
Rlbp1	0	1.24036	0.155	0.001	0	OLIGO1
Mtss2	0	1.23174	0.221	0.063	0	OLIGO1
Cacng4	0	1.23127	0.219	0.069	0	OLIGO1
Cask	0	1.22524	0.603	0.482	0	OLIGO1
Kazn	0	1.20978	0.713	0.589	0	OLIGO1
Nfia	0	1.19053	0.61	0.319	0	OLIGO1
Hnrnpa2b1	0	1.18319	0.662	0.479	0	OLIGO1
Sh3rf1	0	1.17958	0.363	0.192	0	OLIGO1
Tpm1	0	1.17708	0.292	0.162	0	OLIGO1
Agap1	0	1.15731	0.704	0.527	0	OLIGO1
Fchsd2	0	1.15539	0.607	0.442	0	OLIGO1
Dnm3	0	1.15404	0.732	0.572	0	OLIGO1
Fam89a	0	1.14845	0.144	0.001	0	OLIGO1
Slc35f1	0	1.14808	0.766	0.603	0	OLIGO1
Lrmda	0	1.14557	0.45	0.103	0	OLIGO1
Ankrd28	0	1.14341	0.697	0.497	0	OLIGO1
Emid1	0	1.14293	0.228	0.116	0	OLIGO1
Arhgap35	0	1.12952	0.415	0.346	0	OLIGO1
Grid2	0	1.12723	0.926	0.711	0	OLIGO1
Sh3bp4	0	1.1257	0.182	0.036	0	OLIGO1
Plppr5	0	1.12	0.387	0.271	0	OLIGO1
Nrxn2	0	1.08405	0.335	0.242	0	OLIGO1
Chl1	0	1.07019	0.464	0.406	0	OLIGO1
Slc1a1	0	1.06148	0.313	0.22	0	OLIGO1
Mmp16	0	1.05353	0.598	0.526	0	OLIGO1
Ptprt	0	1.01099	0.759	0.547	0	OLIGO1
Neu4	0	1.00113	0.111	0	0	OLIGO1
Nav2	0	0.901127	0.66	0.619	0	OLIGO1
Ppp2r2b	0	0.892822	0.855	0.806	0	OLIGO1
Lsamp	0	0.564505	0.989	0.875	0	OLIGO1
Erbb4	0	0.367122	0.901	0.352	0	OLIGO1
Smoc1	0	1.19375	0.168	0.027	0	OLIGO1
Trio	0	0.670738	0.617	0.635	0	OLIGO1
Sox10	0	1.08586	0.18	0.013	0	OLIGO1
Chn2	0	1.35683	0.416	0.213	0	OLIGO1
Tmem100	0	0.96194	0.129	0.008	0	OLIGO1
Cobll1	0	1.12707	0.212	0.027	1.08325e-306	OLIGO1
Csmd2	0	0.702042	0.612	0.564	4.08941e-305	OLIGO1
Ntn1	0	1.30482	0.259	0.074	4.96063e-305	OLIGO1
Scfd2	4.69762e-306	0.89259	0.32	0.299	1.05734e-301	OLIGO1
Grid1	7.66251e-305	0.855209	0.716	0.648	1.72468e-300	OLIGO1
Sgcd	2.8903e-302	1.29554	0.379	0.189	6.50548e-298	OLIGO1
Tox	1.17708e-298	1.13375	0.429	0.237	2.64937e-294	OLIGO1
Ptprj	2.04435e-297	0.881671	0.416	0.377	4.60143e-293	OLIGO1
Sirt2	6.13244e-296	1.17377	0.249	0.127	1.38029e-291	OLIGO1
Sox5	1.02338e-295	0.843787	0.569	0.407	2.30343e-291	OLIGO1
Diaph3	2.96464e-294	1.21669	0.18	0.037	6.6728e-290	OLIGO1
Slc44a1	4.40395e-294	1.12023	0.56	0.345	9.91242e-290	OLIGO1
Zfp827	5.64548e-293	0.953125	0.375	0.293	1.27069e-288	OLIGO1
Tmem163	7.76701e-288	1.45744	0.253	0.09	1.7482e-283	OLIGO1
Tacc2	8.15352e-288	0.889842	0.244	0.182	1.83519e-283	OLIGO1
Pcdh7	2.40875e-283	0.735855	0.779	0.667	5.42162e-279	OLIGO1
Ccbe1	2.55858e-283	1.441	0.208	0.06	5.75885e-279	OLIGO1
Ccnd1	8.36467e-282	0.809028	0.108	0.005	1.88272e-277	OLIGO1
Plxnb3	1.13494e-280	1.17218	0.178	0.014	2.55453e-276	OLIGO1
Tnk2	5.57188e-278	0.990237	0.332	0.218	1.25412e-273	OLIGO1
Tcf12	1.25735e-277	0.889547	0.675	0.518	2.83003e-273	OLIGO1
Apbb1ip	6.06413e-277	0.977713	0.2	0.027	1.36491e-272	OLIGO1
Top2a	4.03337e-275	0.962453	0.134	0.011	9.07831e-271	OLIGO1
Frmd4b	3.0258e-274	1.2405	0.473	0.186	6.81046e-270	OLIGO1
Wipf1	1.34787e-273	1.01578	0.287	0.057	3.03378e-269	OLIGO1
Kif13a	1.69573e-273	1.1283	0.428	0.2	3.81675e-269	OLIGO1
Arhgap24	2.96127e-269	1.25337	0.294	0.083	6.66523e-265	OLIGO1
Adgrl3	4.20867e-267	0.660475	0.824	0.817	9.47287e-263	OLIGO1
Cdk5rap2	2.05049e-265	1.1203	0.24	0.063	4.61525e-261	OLIGO1
Akap13	1.30359e-264	1.10923	0.329	0.12	2.93412e-260	OLIGO1
Galnt10	4.16821e-263	1.10032	0.195	0.044	9.3818e-259	OLIGO1
Pcdh11x	4.52907e-263	1.23645	0.486	0.33	1.0194e-258	OLIGO1
Phldb1	1.31059e-261	1.08311	0.348	0.107	2.94987e-257	OLIGO1
Etv6	1.54324e-260	1.05037	0.372	0.186	3.47352e-256	OLIGO1
Slc1a3	2.57246e-260	0.935088	0.258	0.049	5.79009e-256	OLIGO1
Adamts20	6.90527e-259	1.16914	0.253	0.109	1.55424e-254	OLIGO1
Dcc	8.39414e-255	0.855026	0.809	0.594	1.88935e-250	OLIGO1
Prtfdc1	3.70746e-254	1.10584	0.343	0.122	8.34474e-250	OLIGO1
Nhsl1	1.66699e-253	0.93766	0.201	0.039	3.75206e-249	OLIGO1
Col16a1	2.23918e-252	1.06177	0.191	0.029	5.03995e-248	OLIGO1
RGD1310951	2.41026e-252	1.09795	0.366	0.188	5.42501e-248	OLIGO1
Tpcn2	5.84374e-252	0.835541	0.126	0.011	1.31531e-247	OLIGO1
Cenpf	5.25161e-251	1.00852	0.127	0.011	1.18203e-246	OLIGO1
Lhfpl2	3.35262e-250	1.00228	0.226	0.045	7.54608e-246	OLIGO1
Notch1	4.52882e-249	0.840322	0.14	0.014	1.01935e-244	OLIGO1
Lrp4	1.74436e-248	0.862951	0.175	0.023	3.9262e-244	OLIGO1
Srgap2	4.14464e-248	0.787622	0.46	0.422	9.32875e-244	OLIGO1
Kcnh8	1.72267e-247	1.18469	0.181	0.036	3.8774e-243	OLIGO1
Rad51b	1.97787e-247	1.04337	0.239	0.053	4.45178e-243	OLIGO1
Dock6	2.63797e-247	0.949462	0.116	0.01	5.93755e-243	OLIGO1
Rftn2	6.07577e-246	1.00325	0.167	0.018	1.36753e-241	OLIGO1
Glcci1	8.71001e-245	0.799115	0.496	0.464	1.96045e-240	OLIGO1
Cd9	6.15258e-242	0.995274	0.184	0.023	1.38482e-237	OLIGO1
Ccser2	2.72695e-241	0.773604	0.305	0.289	6.13782e-237	OLIGO1
Abca8a	2.03639e-240	0.994945	0.312	0.083	4.58351e-236	OLIGO1
Sema4d	6.7232e-240	0.889075	0.189	0.198	1.51326e-235	OLIGO1
Il1rap	8.94352e-238	1.21148	0.336	0.162	2.01301e-233	OLIGO1
Maml3	1.00198e-237	0.99726	0.509	0.378	2.25525e-233	OLIGO1
Bcan	1.60089e-237	1.07851	0.188	0.047	3.60329e-233	OLIGO1
LOC498368	1.65538e-237	1.03162	0.206	0.043	3.72592e-233	OLIGO1
Rin2	3.44097e-237	1.10336	0.253	0.084	7.74493e-233	OLIGO1
Zfp462	7.95467e-235	0.916915	0.381	0.293	1.79044e-230	OLIGO1
Cntn6	2.76328e-234	1.21924	0.341	0.193	6.21959e-230	OLIGO1
Agfg1	8.15962e-233	0.869756	0.34	0.235	1.83657e-228	OLIGO1
LOC361346	2.41738e-231	0.990005	0.205	0.05	5.44104e-227	OLIGO1
Rev3l	1.06587e-230	0.760688	0.494	0.468	2.39905e-226	OLIGO1
Stk32a	1.32908e-230	1.1274	0.186	0.048	2.99149e-226	OLIGO1
Rbpjl	2.31191e-229	0.890297	0.12	0.009	5.20364e-225	OLIGO1
Grk4	3.16948e-229	1.02961	0.327	0.181	7.13387e-225	OLIGO1
Srgap1	3.46626e-229	0.991486	0.374	0.253	7.80187e-225	OLIGO1
Tnc	1.514e-228	1.29775	0.119	0.011	3.40771e-224	OLIGO1
Dock4	1.9731e-226	0.842794	0.632	0.603	4.44106e-222	OLIGO1
Fign	3.00031e-226	1.10451	0.264	0.08	6.7531e-222	OLIGO1
Phyhipl	3.07544e-226	1.10504	0.288	0.158	6.92221e-222	OLIGO1
Nlgn1	1.44588e-225	0.280376	0.911	0.817	3.25438e-221	OLIGO1
Zmiz1	7.39178e-225	0.903959	0.341	0.234	1.66374e-220	OLIGO1
Elmo1	2.2369e-224	1.05638	0.605	0.385	5.03481e-220	OLIGO1
Tmem117	6.26262e-224	0.961416	0.449	0.31	1.40959e-219	OLIGO1
Peak1	2.22666e-223	0.894948	0.331	0.232	5.01176e-219	OLIGO1
RGD1309104	1.1359e-222	0.814963	0.35	0.291	2.55668e-218	OLIGO1
Limd1	2.6933e-222	0.919321	0.137	0.022	6.06209e-218	OLIGO1
Prex1	8.13386e-222	1.02146	0.321	0.143	1.83077e-217	OLIGO1
Sez6l	1.58603e-221	0.773487	0.329	0.34	3.56984e-217	OLIGO1
Usp54	4.11719e-221	0.779753	0.549	0.265	9.26696e-217	OLIGO1
Ncam1	8.1198e-219	0.753864	0.771	0.709	1.82761e-214	OLIGO1
Prkcq	1.1026e-218	0.965376	0.196	0.032	2.48173e-214	OLIGO1
Soga1	3.97229e-218	0.986642	0.256	0.095	8.94082e-214	OLIGO1
Gab1	1.72753e-216	0.972349	0.304	0.079	3.88832e-212	OLIGO1
Prpf4b	6.07646e-214	0.709024	0.461	0.427	1.36769e-209	OLIGO1
Fryl	5.96134e-210	0.87652	0.494	0.351	1.34178e-205	OLIGO1
Epb41l2	5.83543e-207	0.978515	0.353	0.244	1.31344e-202	OLIGO1
Kif4a	7.01395e-206	0.71744	0.105	0.01	1.5787e-201	OLIGO1
Klhl5	2.37292e-205	0.922562	0.272	0.152	5.34096e-201	OLIGO1
Dscaml1	6.6857e-205	0.844507	0.54	0.466	1.50482e-200	OLIGO1
Gpm6b	5.53955e-204	0.766613	0.678	0.602	1.24684e-199	OLIGO1
Samd4a	1.20369e-203	1.07259	0.366	0.186	2.70926e-199	OLIGO1
Gng12	1.02027e-202	1.17085	0.276	0.121	2.29642e-198	OLIGO1
Vxn	2.07869e-199	0.792679	0.133	0.072	4.67871e-195	OLIGO1
Mki67	1.19848e-198	0.718144	0.125	0.015	2.69753e-194	OLIGO1
Ophn1	8.72357e-198	0.67079	0.335	0.318	1.9635e-193	OLIGO1
Pdcd4	1.13273e-197	0.766245	0.165	0.124	2.54955e-193	OLIGO1
Ryr3	1.30667e-197	0.967423	0.441	0.331	2.94106e-193	OLIGO1
Rnf144a	1.1999e-196	0.958404	0.294	0.154	2.70074e-192	OLIGO1
Zfp521	3.00562e-196	1.01946	0.273	0.093	6.76504e-192	OLIGO1
Grin3a	4.23335e-196	1.179	0.279	0.115	9.52843e-192	OLIGO1
Csmd3	8.33543e-194	0.589746	0.802	0.77	1.87614e-189	OLIGO1
Abhd17b	2.21283e-193	0.966332	0.285	0.142	4.98063e-189	OLIGO1
Snx25	4.4291e-191	0.84159	0.28	0.191	9.96902e-187	OLIGO1
Dpyd	1.3958e-190	0.978337	0.412	0.259	3.14166e-186	OLIGO1
ENSRNOG00000067703	2.15107e-190	0.983959	0.177	0.024	4.84163e-186	OLIGO1
Ust	8.10419e-190	1.04366	0.311	0.143	1.82409e-185	OLIGO1
Mical3	4.78975e-188	0.603066	0.288	0.352	1.07808e-183	OLIGO1
Tmtc2	5.3822e-188	0.968133	0.424	0.271	1.21143e-183	OLIGO1
Ankrd11	4.0571e-187	0.654158	0.47	0.451	9.13173e-183	OLIGO1
Ptpre	1.9845e-185	0.909964	0.301	0.176	4.46671e-181	OLIGO1
Jmjd1c	3.54375e-185	0.628	0.477	0.464	7.97626e-181	OLIGO1
Shisal1	5.22194e-185	0.887848	0.17	0.068	1.17535e-180	OLIGO1
Pnn	5.68747e-185	0.745456	0.367	0.3	1.28014e-180	OLIGO1
ENSRNOG00000067970	4.26884e-184	0.876778	0.46	0.357	9.6083e-180	OLIGO1
Rgs20	9.45164e-184	0.95264	0.158	0.036	2.12737e-179	OLIGO1
Snx9	1.20814e-183	0.887241	0.209	0.076	2.71928e-179	OLIGO1
Lrp1	1.46449e-183	0.726007	0.292	0.249	3.29628e-179	OLIGO1
Gpt2	1.84285e-182	0.753326	0.151	0.083	4.14789e-178	OLIGO1
Etv1	2.1803e-182	0.957574	0.198	0.062	4.90742e-178	OLIGO1
Ezh2	4.11509e-181	0.877484	0.21	0.069	9.26224e-177	OLIGO1
Col27a1	1.79292e-180	0.771212	0.115	0.013	4.0355e-176	OLIGO1
Dock10	1.3172e-179	0.715149	0.601	0.293	2.96475e-175	OLIGO1
Cnksr3	1.58909e-179	1.27637	0.149	0.024	3.57672e-175	OLIGO1
Gramd1b	3.26865e-179	0.747033	0.35	0.334	7.35708e-175	OLIGO1
Shc3	1.16419e-177	0.813931	0.216	0.137	2.62035e-173	OLIGO1
Tgfa	2.0386e-177	0.843508	0.129	0.022	4.58848e-173	OLIGO1
Adam12	1.27065e-176	0.999025	0.245	0.122	2.85998e-172	OLIGO1
Pde4b	2.30282e-175	0.381547	0.875	0.703	5.18318e-171	OLIGO1
Cdh13	1.45967e-174	0.623494	0.546	0.389	3.28543e-170	OLIGO1
Mpdz	1.57561e-174	0.762122	0.355	0.321	3.54639e-170	OLIGO1
Pcdhga7	4.27579e-171	0.696545	0.416	0.387	9.62396e-167	OLIGO1
Pola1	2.32291e-170	0.804471	0.253	0.183	5.22841e-166	OLIGO1
Trit1	3.7383e-170	0.642445	0.226	0.2	8.41417e-166	OLIGO1
AABR07007068.1	7.55888e-169	0.980128	0.224	0.077	1.70135e-164	OLIGO1
Disp1	1.40456e-168	0.701399	0.194	0.137	3.16139e-164	OLIGO1
Slc9a9	1.24856e-167	0.675361	0.403	0.368	2.81025e-163	OLIGO1
Marchf1	1.81135e-167	0.726806	0.708	0.605	4.07698e-163	OLIGO1
Thsd4	8.36403e-167	1.01263	0.235	0.108	1.88258e-162	OLIGO1
Pcyt1b	9.562e-167	0.711022	0.161	0.098	2.15222e-162	OLIGO1
Syne2	2.53552e-165	0.863082	0.223	0.075	5.70696e-161	OLIGO1
Xrcc4	5.43863e-165	0.800642	0.248	0.168	1.22413e-160	OLIGO1
Lyn	1.50415e-164	0.590163	0.203	0.05	3.38554e-160	OLIGO1
Wwc2	2.13192e-164	0.839778	0.188	0.11	4.79853e-160	OLIGO1
Lnx1	5.17565e-164	0.643646	0.159	0.132	1.16494e-159	OLIGO1
Rab31	6.47998e-164	0.785765	0.306	0.216	1.45851e-159	OLIGO1
Slc22a23	7.50042e-163	0.652436	0.338	0.354	1.6882e-158	OLIGO1
Map3k1	3.80222e-162	0.805929	0.169	0.046	8.55804e-158	OLIGO1
Marcks	1.80069e-161	0.675675	0.116	0.021	4.05298e-157	OLIGO1
Hip1	9.78387e-161	0.875668	0.307	0.149	2.20215e-156	OLIGO1
ENSRNOG00000066582	1.00548e-160	0.865662	0.397	0.222	2.26314e-156	OLIGO1
Dzip1	5.75649e-160	0.667772	0.267	0.237	1.29567e-155	OLIGO1
Itgav	1.35241e-159	0.866885	0.298	0.142	3.044e-155	OLIGO1
AABR07019403.1	6.40225e-159	0.665853	0.321	0.3	1.44102e-154	OLIGO1
Map2	1.01887e-157	0.424057	0.7	0.74	2.29327e-153	OLIGO1
Nedd4	2.53379e-156	0.548799	0.488	0.512	5.70304e-152	OLIGO1
Pid1	3.04736e-155	0.761057	0.383	0.298	6.859e-151	OLIGO1
Gnb4	6.99414e-154	0.797995	0.152	0.044	1.57424e-149	OLIGO1
Zfp608	9.80044e-154	0.906666	0.335	0.18	2.20588e-149	OLIGO1
Parp8	2.74438e-153	0.796176	0.314	0.248	6.17706e-149	OLIGO1
Pkp4	3.7909e-153	0.682598	0.488	0.513	8.53256e-149	OLIGO1
Zfpm2	4.19189e-153	0.377835	0.393	0.243	9.4351e-149	OLIGO1
Sh3pxd2a	5.06823e-153	0.451041	0.157	0.182	1.14076e-148	OLIGO1
Prkg2	1.69672e-152	0.703881	0.117	0.057	3.81897e-148	OLIGO1
Tmem196	2.3561e-152	0.772035	0.151	0.09	5.30312e-148	OLIGO1
Gabrg1	3.20832e-152	0.990047	0.231	0.088	7.22129e-148	OLIGO1
Myo10	4.09477e-152	0.820503	0.153	0.053	9.21651e-148	OLIGO1
Kcnk10	1.36405e-151	0.616271	0.167	0.15	3.07021e-147	OLIGO1
Serinc5	2.24534e-151	0.92202	0.28	0.118	5.0538e-147	OLIGO1
Pik3r3	1.92031e-149	0.860288	0.171	0.127	4.32223e-145	OLIGO1
Dst	3.70745e-149	0.492268	0.749	0.771	8.34472e-145	OLIGO1
Sfpq	6.63145e-149	0.560361	0.456	0.455	1.49261e-144	OLIGO1
Plppr1	8.10759e-149	0.999762	0.385	0.27	1.82486e-144	OLIGO1
Atf7ip	9.96422e-149	0.703642	0.363	0.278	2.24275e-144	OLIGO1
Evi5l	4.0502e-148	0.692778	0.253	0.209	9.11618e-144	OLIGO1
Smc4	6.53819e-148	0.652712	0.131	0.026	1.47162e-143	OLIGO1
Arhgef40	5.22671e-147	0.748928	0.155	0.047	1.17643e-142	OLIGO1
Ptpro	6.01285e-147	0.985958	0.301	0.175	1.35337e-142	OLIGO1
Glrb	1.57867e-146	0.548012	0.186	0.198	3.55327e-142	OLIGO1
Dennd2a	2.69816e-146	0.89334	0.262	0.134	6.07302e-142	OLIGO1
Gpsm2	1.3037e-145	0.693505	0.11	0.031	2.93437e-141	OLIGO1
Phactr3	1.38942e-145	0.620939	0.316	0.329	3.12731e-141	OLIGO1
Elovl6	2.32399e-145	0.745969	0.26	0.2	5.23085e-141	OLIGO1
Arhgef10l	2.72388e-145	0.591011	0.156	0.118	6.13091e-141	OLIGO1
Cdyl	6.04927e-145	0.78033	0.241	0.178	1.36157e-140	OLIGO1
B3gat2	7.13726e-145	0.749543	0.103	0.024	1.60645e-140	OLIGO1
Zeb2	1.24705e-144	0.605119	0.671	0.5	2.80687e-140	OLIGO1
Alcam	9.53455e-144	0.683316	0.627	0.474	2.14604e-139	OLIGO1
Pdzrn4	1.43843e-143	0.9047	0.174	0.093	3.23763e-139	OLIGO1
Rnf43	2.20548e-142	0.809224	0.252	0.076	4.9641e-138	OLIGO1
Peli1	4.25612e-141	0.734043	0.243	0.175	9.57967e-137	OLIGO1
Sipa1l2	1.13747e-140	0.762585	0.194	0.085	2.56021e-136	OLIGO1
Kcnip3	2.9798e-140	0.542799	0.145	0.146	6.70693e-136	OLIGO1
Arsb	8.52118e-140	0.713658	0.264	0.225	1.91795e-135	OLIGO1
Rasa3	1.07564e-139	0.76551	0.272	0.18	2.42105e-135	OLIGO1
Pdlim5	6.48613e-139	0.702015	0.152	0.038	1.4599e-134	OLIGO1
Fmnl3	4.08066e-138	0.600621	0.129	0.029	9.18475e-134	OLIGO1
Tcf4	1.08332e-137	0.473434	0.717	0.617	2.43834e-133	OLIGO1
Itprid2	3.05802e-137	0.801212	0.194	0.082	6.883e-133	OLIGO1
Pik3r1	1.13916e-136	0.767087	0.305	0.201	2.56402e-132	OLIGO1
Dpp6	1.36769e-135	0.483216	0.727	0.699	3.07841e-131	OLIGO1
Pld1	2.22889e-135	0.709393	0.2	0.048	5.01679e-131	OLIGO1
Knl1	3.71119e-135	0.611373	0.105	0.02	8.35316e-131	OLIGO1
Acap3	1.92835e-133	0.554332	0.146	0.123	4.34033e-129	OLIGO1
Tnfrsf19	4.32715e-133	0.837497	0.163	0.044	9.73954e-129	OLIGO1
Pde3a	2.02173e-132	0.911536	0.17	0.058	4.55052e-128	OLIGO1
Ninj2	2.24829e-132	0.701074	0.183	0.037	5.06046e-128	OLIGO1
Lima1	3.42502e-132	0.767896	0.178	0.075	7.70903e-128	OLIGO1
Fip1l1	1.01717e-131	0.595515	0.284	0.256	2.28944e-127	OLIGO1
Elf1	2.29687e-131	0.678003	0.18	0.056	5.1698e-127	OLIGO1
Rbm26	3.33178e-131	0.50249	0.437	0.451	7.49916e-127	OLIGO1
Septin8	6.93066e-131	0.687415	0.181	0.132	1.55995e-126	OLIGO1
Creb5	8.84416e-131	0.846518	0.277	0.105	1.99064e-126	OLIGO1
Serpine2	1.9726e-130	0.744195	0.12	0.047	4.43994e-126	OLIGO1
AABR07035338.1	1.18573e-129	0.578306	0.275	0.263	2.66885e-125	OLIGO1
Ptprg	2.23164e-128	0.432209	0.629	0.596	5.02297e-124	OLIGO1
Camsap2	5.61344e-128	0.514921	0.362	0.382	1.26347e-123	OLIGO1
Fnbp4	1.9126e-127	0.532451	0.35	0.33	4.30487e-123	OLIGO1
Ercc6l2	9.80979e-127	0.682779	0.333	0.242	2.20799e-122	OLIGO1
Tra2a	2.54714e-126	0.554883	0.459	0.437	5.7331e-122	OLIGO1
Rictor	2.00315e-125	0.53692	0.319	0.318	4.50869e-121	OLIGO1
Atp1a2	2.57741e-124	0.645952	0.117	0.022	5.80124e-120	OLIGO1
Nasp	1.19414e-123	0.652646	0.16	0.076	2.68776e-119	OLIGO1
Asap1	2.7445e-123	0.441017	0.503	0.533	6.17732e-119	OLIGO1
Tuba1b	3.1484e-123	0.737662	0.181	0.09	7.08643e-119	OLIGO1
Dock9	1.38878e-122	0.51263	0.353	0.423	3.12587e-118	OLIGO1
Acss1	3.41489e-122	0.646321	0.116	0.023	7.68624e-118	OLIGO1
Sorcs3	3.72615e-122	0.623743	0.487	0.386	8.38681e-118	OLIGO1
ENSRNOG00000067530	3.99461e-122	0.925221	0.448	0.209	8.99108e-118	OLIGO1
Frmpd1	4.76172e-122	0.685636	0.116	0.033	1.07177e-117	OLIGO1
Pbrm1	5.98959e-122	0.555406	0.344	0.309	1.34814e-117	OLIGO1
Arhgef3	1.37834e-121	0.564515	0.144	0.114	3.10237e-117	OLIGO1
Nf1	1.95895e-121	0.487849	0.534	0.554	4.4092e-117	OLIGO1
Pcdh17	2.08608e-121	0.732542	0.289	0.233	4.69534e-117	OLIGO1
Nsmf	2.80426e-121	0.545059	0.13	0.107	6.31182e-117	OLIGO1
Dennd4a	1.33355e-119	0.491992	0.444	0.447	3.00155e-115	OLIGO1
Tshz2	2.672e-119	0.581729	0.342	0.202	6.01414e-115	OLIGO1
Elavl1	6.89644e-119	0.593909	0.234	0.179	1.55225e-114	OLIGO1
Slc4a7	2.69834e-118	0.630293	0.212	0.175	6.07342e-114	OLIGO1
Tspan2	8.75163e-118	0.749206	0.308	0.114	1.96982e-113	OLIGO1
Rab27b	2.75213e-117	0.600655	0.221	0.203	6.1945e-113	OLIGO1
Ptn	3.90998e-117	0.784236	0.297	0.168	8.80058e-113	OLIGO1
Vat1l	8.46456e-117	0.721208	0.204	0.137	1.9052e-112	OLIGO1
Fam222b	1.81628e-116	0.573728	0.282	0.265	4.08808e-112	OLIGO1
Svil	1.92934e-116	0.735269	0.158	0.058	4.34255e-112	OLIGO1
Rapgef1	2.82739e-116	0.481464	0.201	0.2	6.36388e-112	OLIGO1
Spag9	4.45299e-116	0.509075	0.49	0.482	1.00228e-111	OLIGO1
Map4	4.50351e-116	0.627084	0.347	0.254	1.01365e-111	OLIGO1
Rbmx	7.59018e-116	0.636121	0.206	0.134	1.7084e-111	OLIGO1
Mertk	1.20742e-115	0.563598	0.162	0.041	2.71766e-111	OLIGO1
Jam2	3.67229e-115	0.562441	0.102	0.019	8.26558e-111	OLIGO1
Pde1c	6.66377e-115	0.718273	0.279	0.114	1.49988e-110	OLIGO1
Ampd3	9.51893e-115	0.591713	0.113	0.05	2.14252e-110	OLIGO1
Pkn2	1.7252e-114	0.622729	0.311	0.267	3.88307e-110	OLIGO1
Plpp4	1.79783e-114	0.681895	0.117	0.054	4.04657e-110	OLIGO1
Dclk2	3.57359e-114	0.509853	0.292	0.302	8.04343e-110	OLIGO1
Fgfr1	3.71224e-114	0.652929	0.14	0.046	8.35552e-110	OLIGO1
Atrn	9.41e-114	0.549795	0.393	0.406	2.118e-109	OLIGO1
Cep128	2.57038e-113	0.688455	0.204	0.106	5.78542e-109	OLIGO1
Srsf6	2.62375e-113	0.654997	0.238	0.165	5.90553e-109	OLIGO1
Ddx17	3.8248e-113	0.470738	0.546	0.557	8.60885e-109	OLIGO1
Cpe	4.60753e-113	0.496108	0.364	0.421	1.03706e-108	OLIGO1
Kif15	5.59637e-113	0.539608	0.1	0.024	1.25963e-108	OLIGO1
Ncam2	6.35265e-113	0.424474	0.807	0.689	1.42985e-108	OLIGO1
Mob3b	3.63937e-111	0.74114	0.172	0.11	8.19148e-107	OLIGO1
Helz	7.54717e-111	0.440503	0.289	0.317	1.69872e-106	OLIGO1
Anks1b	1.21305e-110	0.384458	0.923	0.893	2.73034e-106	OLIGO1
Il1rapl1	1.80499e-110	0.431875	0.905	0.864	4.06268e-106	OLIGO1
Hipk2	1.87004e-110	0.647167	0.415	0.316	4.20908e-106	OLIGO1
Prkd1	6.20451e-110	0.789363	0.341	0.187	1.39651e-105	OLIGO1
Dnaaf9	6.46481e-110	0.417755	0.496	0.561	1.4551e-105	OLIGO1
Asrgl1	7.72442e-110	0.684983	0.126	0.054	1.73861e-105	OLIGO1
Cfap20	1.76352e-109	0.483288	0.1	0.065	3.96933e-105	OLIGO1
Nipbl	3.91973e-109	0.448675	0.449	0.464	8.82252e-105	OLIGO1
Wdpcp	8.02983e-109	0.552146	0.231	0.209	1.80735e-104	OLIGO1
Psd3	1.35463e-108	0.612388	0.504	0.487	3.04899e-104	OLIGO1
Tmem167a	1.94086e-108	0.595957	0.129	0.072	4.36849e-104	OLIGO1
Pde3b	3.31728e-108	0.442631	0.345	0.367	7.46654e-104	OLIGO1
Cpsf6	3.91605e-108	0.518605	0.323	0.315	8.81425e-104	OLIGO1
Ugt8	1.80657e-107	0.708723	0.208	0.051	4.06622e-103	OLIGO1
Ptpn9	4.2141e-107	0.56393	0.279	0.253	9.4851e-103	OLIGO1
Cables1	7.12128e-107	0.667437	0.172	0.096	1.60286e-102	OLIGO1
Slc9a7	9.07101e-107	0.352612	0.214	0.267	2.0417e-102	OLIGO1
Itgb8	1.38069e-106	0.763955	0.189	0.082	3.10766e-102	OLIGO1
ENSRNOG00000009950	1.79702e-106	0.567998	0.229	0.196	4.04474e-102	OLIGO1
Terf1	4.65887e-106	0.549431	0.172	0.128	1.04862e-101	OLIGO1
Tmem132d	6.4809e-106	0.336455	0.483	0.477	1.45872e-101	OLIGO1
ENSRNOG00000062864	1.13232e-105	0.481197	0.212	0.209	2.54862e-101	OLIGO1
Kiz	7.17573e-105	0.622466	0.144	0.087	1.61511e-100	OLIGO1
Cyfip2	1.31977e-104	0.408019	0.401	0.482	2.97053e-100	OLIGO1
Ptbp3	5.14982e-104	0.674022	0.247	0.14	1.15912e-99	OLIGO1
Myo16	1.39355e-103	0.751781	0.313	0.249	3.1366e-99	OLIGO1
Iffo1	3.16826e-103	0.574268	0.214	0.188	7.13113e-99	OLIGO1
Foxn3	1.83252e-102	0.581095	0.438	0.363	4.12464e-98	OLIGO1
Sntg1	3.15103e-102	0.582896	0.701	0.665	7.09234e-98	OLIGO1
Inka2	8.75953e-102	0.372065	0.1	0.105	1.9716e-97	OLIGO1
ENSRNOG00000070379	3.55585e-101	0.632223	0.453	0.453	8.0035e-97	OLIGO1
Vegfa	1.2823e-100	0.620468	0.124	0.074	2.8862e-96	OLIGO1
Tctn2	6.5624e-100	0.526554	0.148	0.117	1.47706e-95	OLIGO1
Tgfbr1	9.0255e-100	0.398789	0.217	0.091	2.03146e-95	OLIGO1
Lamc1	2.67745e-99	0.525739	0.259	0.256	6.0264e-95	OLIGO1
Gab2	3.4581e-99	0.49242	0.408	0.354	7.7835e-95	OLIGO1
Tnrc18	6.52687e-99	0.580046	0.253	0.188	1.46907e-94	OLIGO1
Kifc3	1.68159e-98	0.570099	0.117	0.06	3.78492e-94	OLIGO1
Mboat2	3.50866e-98	0.476697	0.248	0.269	7.8973e-94	OLIGO1
Stard13	3.69448e-98	0.614419	0.338	0.169	8.31553e-94	OLIGO1
Fam110b	8.22539e-98	0.374559	0.197	0.242	1.85137e-93	OLIGO1
Grik1	9.21668e-98	0.336838	0.309	0.171	2.07449e-93	OLIGO1
Ugdh	2.17478e-97	0.49944	0.119	0.087	4.895e-93	OLIGO1
ENSRNOG00000067812	3.74169e-97	0.546718	0.273	0.221	8.42179e-93	OLIGO1
Ipo9	5.12779e-97	0.513625	0.276	0.244	1.15416e-92	OLIGO1
Mtmr10	8.67712e-97	0.722681	0.196	0.104	1.95305e-92	OLIGO1
Shroom4	2.05976e-96	0.537506	0.117	0.077	4.63611e-92	OLIGO1
Reck	2.06226e-96	0.561559	0.182	0.158	4.64173e-92	OLIGO1
Ckap5	2.38317e-96	0.388155	0.305	0.34	5.36405e-92	OLIGO1
Cbx3	3.3196e-96	0.578424	0.223	0.17	7.47175e-92	OLIGO1
Sh3pxd2b	3.86226e-96	0.584706	0.129	0.067	8.69317e-92	OLIGO1
Son	1.15827e-95	0.443204	0.469	0.446	2.60703e-91	OLIGO1
Tmpo	2.73303e-95	0.547767	0.225	0.158	6.1515e-91	OLIGO1
Col11a1	5.75397e-95	0.858318	0.191	0.125	1.2951e-90	OLIGO1
Acsl3	9.30894e-95	0.705008	0.182	0.121	2.09526e-90	OLIGO1
Baz2b	1.72112e-94	0.50418	0.464	0.435	3.87389e-90	OLIGO1
ENSRNOG00000070284	2.79606e-94	0.611966	0.217	0.102	6.29336e-90	OLIGO1
Nckap1	6.31037e-94	0.4439	0.445	0.483	1.42034e-89	OLIGO1
Tcerg1	1.04612e-93	0.338843	0.336	0.393	2.35461e-89	OLIGO1
Scarb1	1.1173e-93	0.384656	0.116	0.12	2.51482e-89	OLIGO1
ENSRNOG00000068039	1.16354e-93	0.564788	0.25	0.197	2.61889e-89	OLIGO1
Eif4g3	3.2286e-93	0.287741	0.473	0.556	7.26692e-89	OLIGO1
Phf14	4.25882e-93	0.41502	0.457	0.497	9.58574e-89	OLIGO1
Spidr	5.7863e-93	0.559886	0.145	0.051	1.30238e-88	OLIGO1
Cntln	5.90887e-93	0.569911	0.156	0.118	1.32997e-88	OLIGO1
Folh1	9.96337e-93	0.642167	0.11	0.022	2.24256e-88	OLIGO1
Srrm2	1.37525e-92	0.340157	0.672	0.743	3.0954e-88	OLIGO1
Ncor2	2.20766e-92	0.400711	0.246	0.276	4.969e-88	OLIGO1
Dlgap4	7.58414e-92	0.309404	0.203	0.258	1.70704e-87	OLIGO1
Rnf180	3.11953e-91	0.383877	0.185	0.22	7.02145e-87	OLIGO1
Swap70	3.8607e-91	0.462577	0.1	0.024	8.68967e-87	OLIGO1
Cenpp	1.27534e-90	0.600386	0.163	0.102	2.87054e-86	OLIGO1
Frmd4a	1.57298e-90	1.01027	0.554	0.826	3.54046e-86	OLIGO1
Prim1	1.96719e-90	0.502068	0.155	0.114	4.42775e-86	OLIGO1
Ap3b1	2.41926e-90	0.52492	0.298	0.236	5.44526e-86	OLIGO1
Fmnl2	2.6369e-90	0.432375	0.49	0.547	5.93513e-86	OLIGO1
Wscd1	2.93051e-90	0.565641	0.143	0.042	6.59598e-86	OLIGO1
Fa2h	6.77736e-90	0.557303	0.174	0.045	1.52545e-85	OLIGO1
Eml4	2.52309e-89	0.375774	0.28	0.292	5.67897e-85	OLIGO1
Arl2bp	4.26206e-89	0.534002	0.111	0.057	9.59303e-85	OLIGO1
Rap1gap	4.82433e-89	0.499114	0.165	0.138	1.08586e-84	OLIGO1
Atad5	1.62398e-88	0.500529	0.107	0.04	3.65525e-84	OLIGO1
Chd6	1.97711e-88	0.40714	0.454	0.482	4.45009e-84	OLIGO1
Arid2	2.63324e-88	0.405206	0.322	0.334	5.9269e-84	OLIGO1
Tbc1d5	5.08607e-88	0.391894	0.577	0.609	1.14477e-83	OLIGO1
Atat1	1.84998e-87	0.514682	0.123	0.072	4.16393e-83	OLIGO1
Rab8b	4.04849e-87	0.531236	0.218	0.156	9.11234e-83	OLIGO1
Ccdc107	1.01337e-86	0.594043	0.124	0.054	2.28089e-82	OLIGO1
Jazf1	1.30416e-86	0.255123	0.419	0.552	2.93541e-82	OLIGO1
Smarcc1	1.9747e-86	0.50766	0.271	0.241	4.44466e-82	OLIGO1
Dse	3.07851e-86	0.582637	0.12	0.055	6.9291e-82	OLIGO1
Ppp1r14c	3.54986e-86	0.446948	0.123	0.112	7.99002e-82	OLIGO1
Tbl1xr1	4.22179e-86	0.493438	0.315	0.276	9.50239e-82	OLIGO1
G2e3	5.03567e-86	0.500357	0.134	0.091	1.13343e-81	OLIGO1
Runx1	5.82551e-86	0.381071	0.104	0.03	1.31121e-81	OLIGO1
Pum1	9.98348e-86	0.394434	0.306	0.316	2.24708e-81	OLIGO1
Specc1	1.3825e-85	0.465796	0.455	0.437	3.11174e-81	OLIGO1
ENSRNOG00000064399	2.34312e-85	0.452885	0.27	0.281	5.27389e-81	OLIGO1
Luc7l3	3.30611e-85	0.323502	0.391	0.454	7.44138e-81	OLIGO1
Mff	6.29549e-85	0.496887	0.277	0.269	1.41699e-80	OLIGO1
Phf21a	1.23757e-84	0.407796	0.381	0.394	2.78553e-80	OLIGO1
Grik2	2.81252e-84	0.540871	0.829	0.784	6.33041e-80	OLIGO1
Csnk1a1	6.65542e-84	0.407743	0.36	0.367	1.498e-79	OLIGO1
Tmlhe	8.48986e-84	0.480982	0.152	0.133	1.9109e-79	OLIGO1
Trim24	1.13285e-83	0.453236	0.231	0.218	2.54981e-79	OLIGO1
Syncrip	1.63789e-83	0.488139	0.208	0.17	3.68656e-79	OLIGO1
Cbfb	1.84723e-83	0.473103	0.133	0.047	4.15774e-79	OLIGO1
Ammecr1	2.96795e-83	0.452795	0.142	0.128	6.68027e-79	OLIGO1
Tjap1	7.71785e-83	0.5848	0.157	0.067	1.73713e-78	OLIGO1
Dek	1.5064e-82	0.527947	0.157	0.073	3.39061e-78	OLIGO1
Hnrnpa1	1.76719e-82	0.47414	0.224	0.176	3.9776e-78	OLIGO1
AC105531.1	3.28464e-82	0.485122	0.235	0.208	7.39308e-78	OLIGO1
Rsrc1	8.71489e-82	0.488664	0.269	0.235	1.96155e-77	OLIGO1
Kif21b	3.32296e-81	0.399961	0.134	0.131	7.47932e-77	OLIGO1
Crebbp	3.48037e-81	0.393034	0.329	0.341	7.83361e-77	OLIGO1
ENSRNOG00000066309	4.83645e-81	0.493549	0.153	0.121	1.08859e-76	OLIGO1
Cnot2	7.67274e-81	0.381725	0.329	0.357	1.72698e-76	OLIGO1
Hectd2	8.35445e-81	0.404277	0.243	0.259	1.88042e-76	OLIGO1
Ikzf2	1.61229e-80	0.644459	0.186	0.104	3.62895e-76	OLIGO1
Fubp1	1.71491e-80	0.398895	0.344	0.353	3.85993e-76	OLIGO1
Zfp207	2.00106e-80	0.447364	0.224	0.206	4.50399e-76	OLIGO1
P3h3	3.06166e-80	0.369831	0.203	0.219	6.89118e-76	OLIGO1
Sik2	3.95638e-80	0.459509	0.287	0.291	8.90502e-76	OLIGO1
AABR07026291.1	5.94793e-80	0.382731	0.341	0.367	1.33876e-75	OLIGO1
Ttc28	7.25173e-80	0.514468	0.335	0.291	1.63222e-75	OLIGO1
Colgalt2	7.47504e-80	0.553935	0.118	0.076	1.68248e-75	OLIGO1
Pcm1	1.38147e-79	0.305705	0.454	0.522	3.10941e-75	OLIGO1
Srsf2	1.47888e-79	0.487825	0.279	0.237	3.32867e-75	OLIGO1
Gpr137c	3.13722e-79	0.574966	0.245	0.207	7.06125e-75	OLIGO1
Supt3h	7.31943e-79	0.393246	0.295	0.305	1.64746e-74	OLIGO1
Gjc3	9.66846e-79	0.598804	0.14	0.031	2.17618e-74	OLIGO1
ENSRNOG00000063230	1.16519e-78	0.540676	0.103	0.038	2.62262e-74	OLIGO1
Tspan7	1.23092e-78	0.369864	0.294	0.367	2.77055e-74	OLIGO1
Cracd	1.98009e-78	0.435508	0.281	0.295	4.45678e-74	OLIGO1
Fermt2	2.03367e-78	0.584301	0.272	0.202	4.57738e-74	OLIGO1
Mtss1	2.16279e-78	0.602261	0.261	0.189	4.868e-74	OLIGO1
Mdm4	2.72837e-78	0.403664	0.388	0.388	6.14101e-74	OLIGO1
Zfp622	2.85013e-78	0.439518	0.275	0.263	6.41508e-74	OLIGO1
Mcph1	6.57624e-78	0.335582	0.16	0.168	1.48018e-73	OLIGO1
Tmem237	6.74552e-78	0.376791	0.142	0.145	1.51828e-73	OLIGO1
Senp7	7.4182e-78	0.423424	0.304	0.301	1.66969e-73	OLIGO1
Itgb3bp	1.22322e-77	0.452087	0.102	0.04	2.75322e-73	OLIGO1
Nsd1	1.76811e-77	0.300524	0.427	0.49	3.97967e-73	OLIGO1
Frmd5	2.0378e-77	0.440316	0.729	0.667	4.58669e-73	OLIGO1
Cmss1	3.09601e-77	0.332623	0.231	0.267	6.9685e-73	OLIGO1
Spred1	4.01121e-77	0.539598	0.243	0.166	9.02843e-73	OLIGO1
Megf10	5.9841e-77	0.538604	0.116	0.033	1.3469e-72	OLIGO1
Lrp6	6.34735e-77	0.294548	0.23	0.279	1.42866e-72	OLIGO1
Septin7	7.9902e-77	0.379284	0.487	0.35	1.79843e-72	OLIGO1
Spata5	1.70819e-76	0.378458	0.254	0.264	3.8448e-72	OLIGO1
Snx1	1.96687e-76	0.524363	0.176	0.12	4.42703e-72	OLIGO1
Ash1l	2.20558e-76	0.258371	0.468	0.544	4.96431e-72	OLIGO1
Sik3	2.75535e-76	0.30601	0.528	0.587	6.20174e-72	OLIGO1
Tmcc3	2.8407e-76	0.516311	0.283	0.162	6.39385e-72	OLIGO1
Zfhx3	4.19837e-76	0.519007	0.233	0.126	9.4497e-72	OLIGO1
Msi2	4.79027e-76	0.411029	0.425	0.403	1.07819e-71	OLIGO1
Fam111a	5.83165e-76	0.466126	0.109	0.044	1.31259e-71	OLIGO1
Atm	9.67832e-76	0.444151	0.257	0.194	2.1784e-71	OLIGO1
Prune2	1.05688e-75	0.294737	0.195	0.248	2.37883e-71	OLIGO1
Arid1a	1.05732e-75	0.392685	0.269	0.259	2.37982e-71	OLIGO1
Rbm39	1.14362e-75	0.295412	0.51	0.582	2.57406e-71	OLIGO1
Nbas	1.27886e-75	0.356978	0.33	0.375	2.87847e-71	OLIGO1
Acin1	1.28015e-75	0.366745	0.298	0.316	2.88136e-71	OLIGO1
Zfp386	1.43701e-75	0.476888	0.168	0.118	3.23442e-71	OLIGO1
Akap10	2.47612e-75	0.404606	0.262	0.254	5.57324e-71	OLIGO1
Htt	4.09457e-75	0.31737	0.374	0.434	9.21606e-71	OLIGO1
Suclg2	4.72974e-75	0.585822	0.162	0.08	1.06457e-70	OLIGO1
Ephb1	5.17971e-75	0.621441	0.31	0.26	1.16585e-70	OLIGO1
Scrn1	9.60047e-75	0.293477	0.181	0.228	2.16087e-70	OLIGO1
Tsc22d1	1.02037e-74	0.296877	0.325	0.383	2.29664e-70	OLIGO1
Akt3	1.36678e-74	0.259565	0.574	0.657	3.07636e-70	OLIGO1
Xrn2	2.25631e-74	0.378604	0.248	0.254	5.07851e-70	OLIGO1
Dock8	2.35413e-74	0.288489	0.129	0.041	5.29867e-70	OLIGO1
Rbm5	2.62718e-74	0.34562	0.436	0.479	5.91325e-70	OLIGO1
Phactr4	8.64199e-74	0.542915	0.136	0.06	1.94514e-69	OLIGO1
Ints8	1.24842e-73	0.481324	0.222	0.181	2.80994e-69	OLIGO1
Gramd1c	1.26266e-73	0.459455	0.104	0.061	2.842e-69	OLIGO1
Bzw2	1.38723e-73	0.414076	0.208	0.207	3.12239e-69	OLIGO1
ENSRNOG00000069893	2.57364e-73	0.460539	0.137	0.105	5.79275e-69	OLIGO1
Gap43	2.95353e-73	0.260381	0.186	0.252	6.6478e-69	OLIGO1
Med12l	8.9875e-73	0.29853	0.374	0.443	2.02291e-68	OLIGO1
Rsu1	1.00981e-72	0.436607	0.246	0.235	2.27288e-68	OLIGO1
Nsmaf	1.52116e-72	0.320772	0.142	0.147	3.42384e-68	OLIGO1
LOC679894	2.25642e-72	0.317884	0.288	0.337	5.07875e-68	OLIGO1
Lrrc8d	2.5566e-72	0.451054	0.2	0.16	5.7544e-68	OLIGO1
Setd5	6.75549e-72	0.300792	0.421	0.491	1.52053e-67	OLIGO1
Ercc6	1.6931e-71	0.375791	0.168	0.17	3.81082e-67	OLIGO1
Sox2	1.75257e-71	0.465605	0.111	0.029	3.94468e-67	OLIGO1
Ccdc18	2.02502e-71	0.456494	0.107	0.053	4.55791e-67	OLIGO1
ENSRNOG00000068835	2.73436e-71	0.269904	0.199	0.238	6.1545e-67	OLIGO1
Afap1	4.07227e-71	0.460293	0.198	0.178	9.16586e-67	OLIGO1
Supt20h	4.85979e-71	0.451311	0.242	0.21	1.09384e-66	OLIGO1
Xrn1	6.94461e-71	0.294497	0.383	0.446	1.56309e-66	OLIGO1
Rimklb	7.67846e-71	0.419727	0.131	0.116	1.72827e-66	OLIGO1
Smc2	1.06803e-70	0.460363	0.112	0.059	2.40392e-66	OLIGO1
Hectd4	1.24441e-70	0.255735	0.355	0.442	2.80091e-66	OLIGO1
RGD1562608	1.36284e-70	0.344713	0.287	0.309	3.06747e-66	OLIGO1
Slc10a7	1.54894e-70	0.491041	0.174	0.117	3.48635e-66	OLIGO1
Dhx57	2.19087e-70	0.390944	0.276	0.289	4.93121e-66	OLIGO1
Appl2	2.29135e-70	0.427188	0.152	0.055	5.15738e-66	OLIGO1
Myef2	2.35641e-70	0.283737	0.308	0.373	5.30381e-66	OLIGO1
Thada	7.59474e-70	0.356755	0.322	0.349	1.70942e-65	OLIGO1
Farp1	8.328e-70	0.340235	0.254	0.304	1.87447e-65	OLIGO1
Ncoa1	9.0006e-70	0.32119	0.474	0.54	2.02586e-65	OLIGO1
Zc3h11a	1.01299e-69	0.319704	0.375	0.411	2.28004e-65	OLIGO1
LOC690035	1.06413e-69	0.364829	0.176	0.169	2.39515e-65	OLIGO1
Eps8	1.15414e-69	0.566245	0.118	0.06	2.59774e-65	OLIGO1
Ehmt1	1.16566e-69	0.282854	0.288	0.335	2.62367e-65	OLIGO1
Wsb1	1.23931e-69	0.453803	0.303	0.276	2.78943e-65	OLIGO1
Gfpt1	1.30788e-69	0.378342	0.19	0.195	2.94377e-65	OLIGO1
Rbm25	2.19398e-69	0.291276	0.381	0.442	4.93822e-65	OLIGO1
Ktn1	2.25911e-69	0.27101	0.362	0.423	5.08481e-65	OLIGO1
Klf12	3.09023e-69	0.393318	0.481	0.532	6.95549e-65	OLIGO1
Lpp	3.12597e-69	0.514384	0.268	0.196	7.03593e-65	OLIGO1
Lrrn1	3.17846e-69	0.537191	0.167	0.14	7.15408e-65	OLIGO1
Plekha1	4.28485e-69	0.517835	0.263	0.248	9.64434e-65	OLIGO1
Abhd12	5.07312e-69	0.333775	0.216	0.229	1.14186e-64	OLIGO1
Usp3	8.77929e-69	0.536775	0.196	0.123	1.97604e-64	OLIGO1
Tut4	9.73898e-69	0.314529	0.32	0.386	2.19205e-64	OLIGO1
Zfp516	1.0731e-68	0.41186	0.105	0.064	2.41534e-64	OLIGO1
Srek1	1.26264e-68	0.312495	0.295	0.337	2.84195e-64	OLIGO1
Cdk19	1.27346e-68	0.488197	0.262	0.186	2.86631e-64	OLIGO1
Ddx39b	1.3239e-68	0.329678	0.288	0.317	2.97984e-64	OLIGO1
Nova1	1.91213e-68	0.500859	0.347	0.338	4.30382e-64	OLIGO1
ENSRNOG00000064485	2.25911e-68	0.50465	0.12	0.067	5.08481e-64	OLIGO1
Nsd2	2.54539e-68	0.258112	0.311	0.375	5.72916e-64	OLIGO1
Cdc42se2	3.22468e-68	0.504335	0.203	0.158	7.2581e-64	OLIGO1
Aebp2	4.40695e-68	0.477753	0.221	0.184	9.91917e-64	OLIGO1
Sppl3	4.61815e-68	0.33621	0.23	0.243	1.03945e-63	OLIGO1
Abl1	4.8366e-68	0.488751	0.212	0.161	1.08862e-63	OLIGO1
Grk5	6.19204e-68	0.55804	0.21	0.148	1.3937e-63	OLIGO1
Zfp182	7.01021e-68	0.279291	0.276	0.34	1.57786e-63	OLIGO1
Lrrc42	1.06051e-67	0.398098	0.125	0.116	2.38701e-63	OLIGO1
Fhit	2.71954e-67	0.277925	0.573	0.659	6.12115e-63	OLIGO1
Smarcad1	3.50446e-67	0.354134	0.203	0.213	7.88784e-63	OLIGO1
ENSRNOG00000066003	4.81653e-67	0.550677	0.167	0.086	1.0841e-62	OLIGO1
Bclaf1	5.25585e-67	0.256901	0.386	0.455	1.18299e-62	OLIGO1
Dync1li2	5.66021e-67	0.435768	0.178	0.166	1.274e-62	OLIGO1
Epc1	7.16116e-67	0.298759	0.309	0.344	1.61183e-62	OLIGO1
Tial1	8.58185e-67	0.400097	0.276	0.262	1.9316e-62	OLIGO1
Kif2a	1.07707e-66	0.336743	0.264	0.294	2.42428e-62	OLIGO1
ENSRNOG00000063437	2.36662e-66	0.541988	0.117	0.048	5.32678e-62	OLIGO1
AABR07053185.1	3.68336e-66	0.372736	0.28	0.297	8.2905e-62	OLIGO1
Lrch3	3.69351e-66	0.362882	0.302	0.321	8.31335e-62	OLIGO1
Ccny	4.29524e-66	0.300157	0.274	0.314	9.66773e-62	OLIGO1
Atad2b	6.61955e-66	0.413463	0.3	0.278	1.48993e-61	OLIGO1
Fbxl7	8.12652e-66	0.616866	0.192	0.098	1.82912e-61	OLIGO1
Plp1	1.48022e-65	0.297448	0.307	0.108	3.33169e-61	OLIGO1
Sema3e	2.0479e-65	0.690487	0.251	0.159	4.60942e-61	OLIGO1
Zfp280d	2.41245e-65	0.319982	0.308	0.338	5.42995e-61	OLIGO1
Lrrc4c	2.41296e-65	0.30097	0.583	0.63	5.4311e-61	OLIGO1
Hepacam	2.65491e-65	0.463466	0.1	0.022	5.97567e-61	OLIGO1
Tia1	4.40336e-65	0.387286	0.224	0.228	9.91107e-61	OLIGO1
Phc3	5.0765e-65	0.256546	0.295	0.366	1.14262e-60	OLIGO1
Nfib	1.14311e-64	0.401542	0.437	0.393	2.57292e-60	OLIGO1
P2rx7	1.17841e-64	0.453715	0.135	0.064	2.65236e-60	OLIGO1
Pias2	1.64375e-64	0.301682	0.329	0.383	3.69975e-60	OLIGO1
Nek7	2.10903e-64	0.47981	0.177	0.093	4.747e-60	OLIGO1
Selenoi	2.29875e-64	0.254583	0.125	0.149	5.17403e-60	OLIGO1
Phlpp1	3.23824e-64	0.353598	0.535	0.467	7.28862e-60	OLIGO1
Vezf1	3.35285e-64	0.494977	0.111	0.047	7.54659e-60	OLIGO1
Pde7b	4.61657e-64	0.461144	0.434	0.339	1.0391e-59	OLIGO1
Cbx5	5.36871e-64	0.433752	0.158	0.119	1.20839e-59	OLIGO1
Ube3a	8.41316e-64	0.321768	0.33	0.368	1.89363e-59	OLIGO1
Pabpn1	9.65358e-64	0.334659	0.332	0.368	2.17283e-59	OLIGO1
Prim2	1.05269e-63	0.435733	0.139	0.092	2.36939e-59	OLIGO1
Enpp2	1.73815e-63	0.293261	0.277	0.145	3.91224e-59	OLIGO1
Gnb1	2.6799e-63	0.274759	0.318	0.361	6.03192e-59	OLIGO1
Chic2	3.22889e-63	0.351291	0.125	0.118	7.26758e-59	OLIGO1
Cnot1	3.68865e-63	0.298893	0.261	0.287	8.30242e-59	OLIGO1
Bptf	4.25308e-63	0.304352	0.284	0.324	9.57282e-59	OLIGO1
Utrn	4.92453e-63	0.491978	0.346	0.277	1.10841e-58	OLIGO1
Hnrnpr	5.84957e-63	0.332196	0.189	0.187	1.31662e-58	OLIGO1
Qser1	8.51969e-63	0.3555	0.198	0.202	1.91761e-58	OLIGO1
Prkdc	8.92467e-63	0.412124	0.259	0.251	2.00877e-58	OLIGO1
Mcc	9.43046e-63	0.476054	0.322	0.303	2.12261e-58	OLIGO1
Bach2	1.03013e-62	0.500176	0.317	0.292	2.31861e-58	OLIGO1
Gpm6a	1.60324e-62	0.297616	0.406	0.497	3.60857e-58	OLIGO1
Nhlrc2	1.65808e-62	0.47487	0.168	0.117	3.732e-58	OLIGO1
LOC100366030	2.02918e-62	0.43234	0.126	0.109	4.56729e-58	OLIGO1
Ppp4r1	2.86626e-62	0.464278	0.194	0.151	6.45137e-58	OLIGO1
Dennd10	3.60873e-62	0.460403	0.129	0.088	8.12253e-58	OLIGO1
Ranbp17	3.76843e-62	0.477798	0.27	0.222	8.48199e-58	OLIGO1
Eri2	4.47533e-62	0.400031	0.131	0.102	1.00731e-57	OLIGO1
Cnot4	1.20636e-61	0.270614	0.292	0.339	2.71529e-57	OLIGO1
Pou2f1	1.42479e-61	0.283694	0.293	0.338	3.20693e-57	OLIGO1
Kansl1l	1.75023e-61	0.49505	0.19	0.137	3.93942e-57	OLIGO1
Tbc1d31	9.80095e-61	0.364777	0.145	0.124	2.206e-56	OLIGO1
Psme4	1.3068e-60	0.293877	0.426	0.462	2.94135e-56	OLIGO1
Mib1	1.48955e-60	0.264522	0.308	0.364	3.35269e-56	OLIGO1
Rc3h1	1.60933e-60	0.404715	0.281	0.261	3.62229e-56	OLIGO1
Map2k5	1.79208e-60	0.25519	0.27	0.325	4.03362e-56	OLIGO1
Stag1	1.95462e-60	0.259702	0.423	0.479	4.39946e-56	OLIGO1
Atrx	3.13005e-60	0.258648	0.385	0.45	7.04511e-56	OLIGO1
Stxbp4	3.40525e-60	0.446943	0.119	0.055	7.66453e-56	OLIGO1
Zhx2	5.17394e-60	0.509212	0.164	0.101	1.16455e-55	OLIGO1
Esco1	5.53538e-60	0.284672	0.214	0.242	1.2459e-55	OLIGO1
E2f3	8.49184e-60	0.354757	0.17	0.168	1.91134e-55	OLIGO1
Gramd2b	9.63255e-60	0.455183	0.103	0.028	2.16809e-55	OLIGO1
Rbm3	1.25707e-59	0.356846	0.15	0.134	2.82941e-55	OLIGO1
Dicer1	1.26699e-59	0.375745	0.222	0.217	2.85173e-55	OLIGO1
Usp53	1.37594e-59	0.48089	0.133	0.09	3.09696e-55	OLIGO1
Ldlrad3	1.88868e-59	0.454145	0.214	0.192	4.25104e-55	OLIGO1
Ldah	2.02685e-59	0.34366	0.126	0.119	4.56204e-55	OLIGO1
Abhd2	2.36145e-59	0.283733	0.176	0.204	5.31514e-55	OLIGO1
Srsf10	2.74465e-59	0.373892	0.187	0.171	6.17766e-55	OLIGO1
Pkd2	3.71771e-59	0.339263	0.165	0.166	8.36783e-55	OLIGO1
Flrt1	4.18369e-59	0.258906	0.117	0.141	9.41664e-55	OLIGO1
Cdh10	4.51806e-59	0.389847	0.39	0.42	1.01692e-54	OLIGO1
Hnrnph1	6.12062e-59	0.412432	0.248	0.201	1.37763e-54	OLIGO1
Papss1	6.76735e-59	0.392287	0.159	0.138	1.5232e-54	OLIGO1
Ptbp2	1.04977e-58	0.270364	0.42	0.496	2.36282e-54	OLIGO1
Paxbp1	1.14851e-58	0.327794	0.22	0.226	2.58506e-54	OLIGO1
Vps13c	1.31767e-58	0.28269	0.446	0.484	2.9658e-54	OLIGO1
Elapor2	2.39241e-58	0.300669	0.266	0.317	5.38483e-54	OLIGO1
Rcan1	3.56269e-58	0.373	0.155	0.133	8.01891e-54	OLIGO1
Pmepa1	3.83368e-58	0.392211	0.108	0.065	8.62884e-54	OLIGO1
Atg7	4.66409e-58	0.377635	0.181	0.15	1.04979e-53	OLIGO1
Mysm1	7.38867e-58	0.304906	0.248	0.272	1.66304e-53	OLIGO1
Epb41	8.34978e-58	0.317483	0.197	0.208	1.87937e-53	OLIGO1
Pafah1b1	8.80494e-58	0.258784	0.476	0.536	1.98182e-53	OLIGO1
AABR07029605.1	9.30136e-58	0.351031	0.283	0.288	2.09355e-53	OLIGO1
Cep170	9.4086e-58	0.359876	0.346	0.331	2.11769e-53	OLIGO1
Tlk2	1.12366e-57	0.299044	0.247	0.264	2.52913e-53	OLIGO1
Ppp2r2a	1.64756e-57	0.411608	0.313	0.285	3.70834e-53	OLIGO1
Zswim5	2.21042e-57	0.436133	0.392	0.364	4.97522e-53	OLIGO1
Cdr2l	2.59853e-57	0.439961	0.102	0.05	5.84876e-53	OLIGO1
Zfp609	2.91191e-57	0.315241	0.263	0.295	6.55413e-53	OLIGO1
Hmg20a	4.35389e-57	0.29206	0.193	0.217	9.79973e-53	OLIGO1
Brd8	5.21573e-57	0.349234	0.175	0.167	1.17396e-52	OLIGO1
Tanc1	7.03926e-57	0.492604	0.153	0.078	1.5844e-52	OLIGO1
Ppp6r3	9.74152e-57	0.292526	0.267	0.291	2.19262e-52	OLIGO1
Tnpo1	1.08221e-56	0.260203	0.239	0.284	2.43583e-52	OLIGO1
Rsrc2	1.1772e-56	0.42773	0.173	0.133	2.64963e-52	OLIGO1
Sh3gl3	1.35029e-56	0.262551	0.243	0.32	3.03923e-52	OLIGO1
Inpp5d	2.26062e-56	0.330163	0.111	0.037	5.08821e-52	OLIGO1
Snd1	2.49191e-56	0.257523	0.333	0.37	5.6088e-52	OLIGO1
Actb	2.8165e-56	0.403064	0.191	0.101	6.33939e-52	OLIGO1
RGD1308706	3.44719e-56	0.471562	0.128	0.07	7.75893e-52	OLIGO1
Yes1	5.86821e-56	0.452729	0.141	0.087	1.32082e-51	OLIGO1
Abi1	1.00482e-55	0.312322	0.291	0.314	2.26165e-51	OLIGO1
Myrf	1.04904e-55	0.467746	0.123	0.038	2.36117e-51	OLIGO1
Brip1	1.47366e-55	0.394351	0.111	0.076	3.31691e-51	OLIGO1
Pum2	1.61306e-55	0.280837	0.305	0.324	3.63068e-51	OLIGO1
Srcap	1.72377e-55	0.30039	0.214	0.228	3.87987e-51	OLIGO1
Lrrtm3	2.16005e-55	0.313292	0.496	0.559	4.86185e-51	OLIGO1
Zfp326	3.76291e-55	0.353418	0.211	0.209	8.46956e-51	OLIGO1
Gatm	5.04747e-55	0.291521	0.125	0.042	1.13608e-50	OLIGO1
Iws1	5.56838e-55	0.27586	0.201	0.221	1.25333e-50	OLIGO1
Ubl3	5.76264e-55	0.331787	0.152	0.141	1.29705e-50	OLIGO1
Lims1	7.56844e-55	0.320506	0.238	0.245	1.7035e-50	OLIGO1
Zfp426	7.77072e-55	0.432017	0.127	0.084	1.74903e-50	OLIGO1
Tulp4	8.74049e-55	0.307588	0.304	0.323	1.96731e-50	OLIGO1
Zfp280c	1.10291e-54	0.389137	0.158	0.131	2.48243e-50	OLIGO1
Sfmbt1	1.18084e-54	0.334543	0.297	0.318	2.65784e-50	OLIGO1
Pds5a	1.61925e-54	0.262961	0.244	0.276	3.64461e-50	OLIGO1
Fsd1l	1.7074e-54	0.317666	0.188	0.203	3.843e-50	OLIGO1
Mtap	1.74187e-54	0.405398	0.109	0.066	3.92061e-50	OLIGO1
Dhx15	1.91952e-54	0.377126	0.231	0.213	4.32045e-50	OLIGO1
Gon4l	2.89715e-54	0.252617	0.167	0.184	6.52091e-50	OLIGO1
Creb3l2	3.30987e-54	0.411923	0.116	0.048	7.44986e-50	OLIGO1
Ugp2	3.74518e-54	0.398787	0.123	0.094	8.42965e-50	OLIGO1
Mbp	7.41717e-54	0.563654	0.318	0.198	1.66946e-49	OLIGO1
Wasf2	7.76067e-54	0.35595	0.163	0.1	1.74677e-49	OLIGO1
Cuedc1	9.38228e-54	0.453954	0.158	0.119	2.11176e-49	OLIGO1
Cdc37l1	9.40167e-54	0.408354	0.35	0.298	2.11613e-49	OLIGO1
Uhrf2	1.1213e-53	0.255928	0.249	0.281	2.52382e-49	OLIGO1
Cstf3	1.1356e-53	0.262984	0.253	0.292	2.55601e-49	OLIGO1
ENSRNOG00000067004	1.57128e-53	0.356037	0.202	0.178	3.53664e-49	OLIGO1
Gkap1	1.7902e-53	0.363	0.126	0.108	4.02938e-49	OLIGO1
Shroom2	2.52221e-53	0.477643	0.113	0.046	5.677e-49	OLIGO1
Sdccag8	3.12227e-53	0.254719	0.254	0.298	7.02761e-49	OLIGO1
Cnot6	5.3144e-53	0.376069	0.167	0.138	1.19617e-48	OLIGO1
Kat6a	7.45819e-53	0.418475	0.205	0.159	1.67869e-48	OLIGO1
Srbd1	9.34406e-53	0.387	0.191	0.17	2.10316e-48	OLIGO1
Mtch1	9.97748e-53	0.355896	0.2	0.185	2.24573e-48	OLIGO1
Tshz1	1.17826e-52	0.464647	0.148	0.083	2.65204e-48	OLIGO1
Gtf2i	1.32585e-52	0.304767	0.344	0.376	2.98423e-48	OLIGO1
Entpd1	2.12542e-52	0.376531	0.103	0.043	4.78389e-48	OLIGO1
Csgalnact1	2.82346e-52	0.351037	0.111	0.101	6.35504e-48	OLIGO1
Stim2	2.97334e-52	0.35392	0.198	0.212	6.69239e-48	OLIGO1
Rnf216	5.55266e-52	0.272007	0.26	0.287	1.24979e-47	OLIGO1
Fndc3a	5.8717e-52	0.310664	0.326	0.342	1.3216e-47	OLIGO1
Ddx5	8.85761e-52	0.277793	0.404	0.431	1.99367e-47	OLIGO1
AABR07001519.1	9.2122e-52	0.28146	0.677	0.728	2.07348e-47	OLIGO1
Thra	1.01665e-51	0.277602	0.146	0.158	2.28827e-47	OLIGO1
Abcc4	1.02532e-51	0.377675	0.126	0.101	2.30779e-47	OLIGO1
Ppp3cb	1.12407e-51	0.346807	0.337	0.341	2.53005e-47	OLIGO1
Rab10	1.14564e-51	0.376486	0.28	0.243	2.57861e-47	OLIGO1
Spred2	1.25314e-51	0.375417	0.188	0.182	2.82057e-47	OLIGO1
Cdh6	1.42613e-51	0.453042	0.207	0.191	3.20993e-47	OLIGO1
Luc7l	1.62499e-51	0.330911	0.23	0.227	3.65753e-47	OLIGO1
Dazap1	1.97704e-51	0.401445	0.173	0.133	4.44991e-47	OLIGO1
Anapc1	2.05139e-51	0.29098	0.182	0.19	4.61727e-47	OLIGO1
Hsd17b12	2.33879e-51	0.435148	0.104	0.061	5.26416e-47	OLIGO1
Pias1	3.53042e-51	0.254179	0.24	0.267	7.94626e-47	OLIGO1
Top2b	3.90279e-51	0.32111	0.24	0.253	8.78441e-47	OLIGO1
Frmd6	3.93555e-51	0.264834	0.124	0.154	8.85812e-47	OLIGO1
Usp40	3.97562e-51	0.300299	0.314	0.341	8.94833e-47	OLIGO1
Ubash3b	4.19249e-51	0.481279	0.203	0.13	9.43645e-47	OLIGO1
Mettl15	4.24611e-51	0.406845	0.117	0.09	9.55714e-47	OLIGO1
Kmt5b	5.39295e-51	0.349884	0.227	0.216	1.21385e-46	OLIGO1
Atad2	2.7986e-50	0.408486	0.117	0.084	6.29908e-46	OLIGO1
Cntrl	3.11169e-50	0.340607	0.161	0.13	7.0038e-46	OLIGO1
Rspry1	6.96214e-50	0.330004	0.136	0.127	1.56704e-45	OLIGO1
Zfp266	9.43717e-50	0.339987	0.182	0.177	2.12412e-45	OLIGO1
Trps1	1.08336e-49	0.37038	0.429	0.347	2.43843e-45	OLIGO1
Dhx9	1.27138e-49	0.30911	0.186	0.176	2.86162e-45	OLIGO1
Usp47	1.29138e-49	0.269115	0.291	0.325	2.90663e-45	OLIGO1
Ncapd3	1.51785e-49	0.27786	0.126	0.125	3.41637e-45	OLIGO1
Rrbp1	1.52684e-49	0.388922	0.183	0.117	3.43661e-45	OLIGO1
Creb1	1.58124e-49	0.377022	0.192	0.153	3.55905e-45	OLIGO1
Srsf4	1.65791e-49	0.265996	0.191	0.21	3.73162e-45	OLIGO1
Unc5c	2.00623e-49	0.315607	0.591	0.526	4.51562e-45	OLIGO1
Jarid2	2.51991e-49	0.271728	0.263	0.29	5.67181e-45	OLIGO1
Neo1	2.58041e-49	0.322293	0.356	0.384	5.80799e-45	OLIGO1
Mier1	2.93719e-49	0.312533	0.246	0.25	6.61103e-45	OLIGO1
Rif1	3.00406e-49	0.399027	0.156	0.112	6.76155e-45	OLIGO1
Usp25	3.75167e-49	0.337581	0.19	0.192	8.44427e-45	OLIGO1
Tdrd3	4.2202e-49	0.304237	0.194	0.202	9.49883e-45	OLIGO1
Tns2	7.1259e-49	0.33222	0.163	0.157	1.6039e-44	OLIGO1
Smchd1	8.01908e-49	0.296359	0.233	0.244	1.80494e-44	OLIGO1
Plpp3	1.16585e-48	0.386355	0.108	0.047	2.6241e-44	OLIGO1
Srsf11	1.22983e-48	0.266736	0.275	0.303	2.76809e-44	OLIGO1
ENSRNOG00000063014	1.31795e-48	0.355381	0.16	0.141	2.96643e-44	OLIGO1
Sf3b3	1.37303e-48	0.380175	0.138	0.102	3.09042e-44	OLIGO1
Map3k20	1.93993e-48	0.34602	0.115	0.056	4.3664e-44	OLIGO1
Wnk1	2.23623e-48	0.278336	0.398	0.405	5.03331e-44	OLIGO1
Slc25a13	2.45391e-48	0.322155	0.225	0.098	5.52326e-44	OLIGO1
Sema6d	3.41298e-48	0.485155	0.172	0.13	7.68195e-44	OLIGO1
Ccdc50	3.45223e-48	0.344026	0.265	0.258	7.77028e-44	OLIGO1
Xpo1	4.72835e-48	0.403526	0.208	0.174	1.06426e-43	OLIGO1
Clk2	4.75529e-48	0.311864	0.151	0.143	1.07032e-43	OLIGO1
Asxl2	5.01202e-48	0.310685	0.226	0.224	1.12811e-43	OLIGO1
Tulp3	5.12585e-48	0.282157	0.121	0.127	1.15373e-43	OLIGO1
Dusp16	6.12579e-48	0.39364	0.133	0.063	1.37879e-43	OLIGO1
Hnrnpm	6.68101e-48	0.314935	0.244	0.241	1.50376e-43	OLIGO1
Pip4p2	7.90405e-48	0.344618	0.173	0.175	1.77904e-43	OLIGO1
Naa16	8.1225e-48	0.279603	0.202	0.212	1.82821e-43	OLIGO1
Taf15	1.09148e-47	0.259635	0.242	0.273	2.4567e-43	OLIGO1
Paip2	1.10652e-47	0.322546	0.169	0.162	2.49056e-43	OLIGO1
Dot1l	1.7112e-47	0.395823	0.141	0.111	3.85156e-43	OLIGO1
Tafa5	2.50632e-47	0.305189	0.273	0.31	5.64123e-43	OLIGO1
Clcn3	2.87104e-47	0.263831	0.194	0.22	6.46214e-43	OLIGO1
Myo9b	3.24705e-47	0.364771	0.223	0.194	7.30847e-43	OLIGO1
Cenpc	4.62337e-47	0.313811	0.134	0.115	1.04063e-42	OLIGO1
Nup214	6.59344e-47	0.275114	0.195	0.209	1.48405e-42	OLIGO1
Kat2b	7.10617e-47	0.414532	0.159	0.083	1.59946e-42	OLIGO1
Reep3	8.2873e-47	0.377173	0.13	0.104	1.8653e-42	OLIGO1
Cep192	8.37558e-47	0.259771	0.155	0.173	1.88518e-42	OLIGO1
Pgap1	1.17944e-46	0.272869	0.195	0.212	2.65469e-42	OLIGO1
Uty	1.3263e-46	0.261518	0.365	0.408	2.98524e-42	OLIGO1
Atp7a	2.2396e-46	0.38672	0.129	0.082	5.0409e-42	OLIGO1
Hnrnpa3	2.83674e-46	0.388351	0.18	0.136	6.38493e-42	OLIGO1
Camkmt	3.00216e-46	0.289634	0.336	0.37	6.75727e-42	OLIGO1
St6gal1	3.19787e-46	0.430318	0.145	0.097	7.19776e-42	OLIGO1
Abhd3	3.71851e-46	0.309351	0.116	0.109	8.36963e-42	OLIGO1
Ccnt2	5.68212e-46	0.273871	0.275	0.295	1.27893e-41	OLIGO1
Ss18	6.38455e-46	0.378175	0.158	0.123	1.43703e-41	OLIGO1
H2az2	6.9785e-46	0.372776	0.111	0.07	1.57072e-41	OLIGO1
Elf2	6.98758e-46	0.38174	0.251	0.177	1.57277e-41	OLIGO1
Per3	7.56193e-46	0.387694	0.212	0.191	1.70204e-41	OLIGO1
Ip6k2	9.65054e-46	0.344282	0.194	0.187	2.17214e-41	OLIGO1
Vps8	1.10368e-45	0.328484	0.231	0.233	2.48417e-41	OLIGO1
Golim4	1.21751e-45	0.408194	0.127	0.073	2.74038e-41	OLIGO1
Dnajc7	1.3954e-45	0.318887	0.158	0.147	3.14077e-41	OLIGO1
Nrf1	1.54036e-45	0.357784	0.22	0.187	3.46705e-41	OLIGO1
Arl13b	1.96958e-45	0.289774	0.165	0.174	4.43313e-41	OLIGO1
Trafd1	2.59867e-45	0.316275	0.161	0.157	5.84909e-41	OLIGO1
Dnm2	3.1756e-45	0.311139	0.23	0.221	7.14764e-41	OLIGO1
Clip2	4.92445e-45	0.285403	0.161	0.183	1.1084e-40	OLIGO1
Fam13b	7.08427e-45	0.274249	0.296	0.315	1.59453e-40	OLIGO1
Lars1	7.14744e-45	0.255474	0.181	0.197	1.60874e-40	OLIGO1
Hp1bp3	1.35271e-44	0.27875	0.223	0.233	3.04469e-40	OLIGO1
Khdc4	1.72219e-44	0.263393	0.228	0.251	3.8763e-40	OLIGO1
Nr3c1	1.97291e-44	0.325013	0.324	0.327	4.44062e-40	OLIGO1
Arhgef12	2.24979e-44	0.282991	0.347	0.373	5.06382e-40	OLIGO1
Atr	2.449e-44	0.260291	0.148	0.153	5.51221e-40	OLIGO1
Smc1a	2.78477e-44	0.356413	0.174	0.139	6.26797e-40	OLIGO1
Eif4ebp3	2.82341e-44	0.252711	0.31	0.348	6.35494e-40	OLIGO1
Gtf2f2	4.62681e-44	0.326153	0.144	0.13	1.0414e-39	OLIGO1
Suco	1.75415e-43	0.298003	0.222	0.224	3.94825e-39	OLIGO1
Trip11	1.83191e-43	0.252708	0.195	0.214	4.12326e-39	OLIGO1
Ano4	6.75571e-43	0.377638	0.549	0.495	1.52058e-38	OLIGO1
ENSRNOG00000062931	7.13701e-43	0.286485	0.114	0.109	1.6064e-38	OLIGO1
Reep5	8.65147e-43	0.295941	0.115	0.119	1.94727e-38	OLIGO1
Zfand6	1.50797e-42	0.37372	0.239	0.189	3.39413e-38	OLIGO1
Hsf2	1.50942e-42	0.255465	0.126	0.135	3.3974e-38	OLIGO1
Add3	1.63527e-42	0.331472	0.259	0.243	3.68066e-38	OLIGO1
Clk1	1.67185e-42	0.268288	0.266	0.275	3.76301e-38	OLIGO1
Smox	1.73376e-42	0.378401	0.102	0.05	3.90235e-38	OLIGO1
Morc3	1.92164e-42	0.28646	0.18	0.178	4.32522e-38	OLIGO1
Htatsf1	2.34014e-42	0.356422	0.115	0.088	5.2672e-38	OLIGO1
Rbbp6	3.21683e-42	0.312427	0.194	0.185	7.24044e-38	OLIGO1
Chd1	3.74674e-42	0.296722	0.179	0.169	8.43316e-38	OLIGO1
Edil3	5.21574e-42	0.326508	0.579	0.56	1.17396e-37	OLIGO1
Invs	8.24824e-42	0.29514	0.139	0.134	1.85651e-37	OLIGO1
Rbbp8	8.85327e-42	0.262121	0.151	0.158	1.9927e-37	OLIGO1
ENSRNOG00000065867	9.65138e-42	0.369048	0.147	0.114	2.17233e-37	OLIGO1
Adam19	1.26752e-41	0.326082	0.104	0.094	2.85294e-37	OLIGO1
Grik4	1.35863e-41	0.440455	0.305	0.278	3.058e-37	OLIGO1
Atp10b	2.8161e-41	0.58098	0.104	0.031	6.33848e-37	OLIGO1
Sdk1	2.99697e-41	0.302564	0.424	0.375	6.74559e-37	OLIGO1
Sf3a3	3.02921e-41	0.345414	0.108	0.085	6.81815e-37	OLIGO1
Sfi1	3.22409e-41	0.303292	0.133	0.125	7.25678e-37	OLIGO1
Marchf7	4.44692e-41	0.252686	0.198	0.21	1.00091e-36	OLIGO1
Kcnip1	7.14587e-41	0.420308	0.251	0.162	1.60839e-36	OLIGO1
Zfp62	7.59913e-41	0.305028	0.123	0.095	1.71041e-36	OLIGO1
Nono	7.68058e-41	0.332271	0.114	0.083	1.72875e-36	OLIGO1
Srsf1	7.99306e-41	0.344418	0.176	0.16	1.79908e-36	OLIGO1
Stimate	8.27058e-41	0.257082	0.129	0.138	1.86154e-36	OLIGO1
Wbp4	1.02901e-40	0.268966	0.172	0.176	2.3161e-36	OLIGO1
Dut	1.31711e-40	0.269292	0.119	0.115	2.96455e-36	OLIGO1
Ube2e3	1.90041e-40	0.39812	0.175	0.146	4.27744e-36	OLIGO1
Exoc1	2.01484e-40	0.28454	0.165	0.169	4.535e-36	OLIGO1
Hnrnpul1	6.2326e-40	0.280219	0.14	0.128	1.40283e-35	OLIGO1
Peli2	7.48474e-40	0.307325	0.105	0.091	1.68467e-35	OLIGO1
Sytl5	8.12799e-40	0.509687	0.143	0.086	1.82945e-35	OLIGO1
Hivep1	9.18581e-40	0.346308	0.109	0.085	2.06754e-35	OLIGO1
Hnrnpdl	1.43091e-39	0.297335	0.221	0.212	3.2207e-35	OLIGO1
Lsm14a	1.60558e-39	0.297273	0.167	0.16	3.61384e-35	OLIGO1
Ttf1	3.05421e-39	0.277619	0.101	0.086	6.87442e-35	OLIGO1
Ints13	3.14919e-39	0.279197	0.2	0.213	7.0882e-35	OLIGO1
Hif1a	3.44778e-39	0.336478	0.159	0.137	7.76027e-35	OLIGO1
Hycc1	4.12937e-39	0.307492	0.125	0.066	9.29438e-35	OLIGO1
Stag2	6.39922e-39	0.290436	0.26	0.257	1.44034e-34	OLIGO1
Rdx	7.01564e-39	0.399718	0.211	0.155	1.57908e-34	OLIGO1
Senp1	8.17016e-39	0.365241	0.124	0.101	1.83894e-34	OLIGO1
Foxn2	1.02194e-38	0.370023	0.107	0.067	2.30019e-34	OLIGO1
Sec22a	1.02333e-38	0.252567	0.133	0.138	2.30331e-34	OLIGO1
Dpy19l4	1.06562e-38	0.284598	0.121	0.104	2.3985e-34	OLIGO1
Arhgap22	1.1394e-38	0.27322	0.122	0.076	2.56456e-34	OLIGO1
Klhdc2	1.16223e-38	0.291947	0.144	0.14	2.61596e-34	OLIGO1
Kif5b	1.27245e-38	0.319803	0.202	0.184	2.86403e-34	OLIGO1
Ipo7	1.97344e-38	0.312024	0.175	0.151	4.44183e-34	OLIGO1
Cald1	2.17861e-38	0.278646	0.165	0.183	4.90361e-34	OLIGO1
Ift81	2.45798e-38	0.25313	0.109	0.105	5.53242e-34	OLIGO1
Smurf2	2.92587e-38	0.259259	0.258	0.273	6.58556e-34	OLIGO1
Dcaf10	3.42224e-38	0.297654	0.161	0.149	7.70279e-34	OLIGO1
Dmtf1	3.69214e-38	0.252093	0.184	0.191	8.31026e-34	OLIGO1
Vrk1	4.0141e-38	0.2674	0.11	0.097	9.03493e-34	OLIGO1
Cct4	4.01788e-38	0.345783	0.13	0.099	9.04345e-34	OLIGO1
Zfp347	4.1503e-38	0.410529	0.113	0.077	9.3415e-34	OLIGO1
Srsf3	5.41106e-38	0.316875	0.124	0.075	1.21792e-33	OLIGO1
Dennd5a	7.04794e-38	0.329528	0.291	0.247	1.58635e-33	OLIGO1
Fbxl4	7.10677e-38	0.276184	0.115	0.117	1.59959e-33	OLIGO1
Nf2	9.84989e-38	0.253621	0.167	0.183	2.21701e-33	OLIGO1
Tax1bp1	1.06413e-37	0.261354	0.243	0.252	2.39514e-33	OLIGO1
Ppp1r16b	1.52561e-37	0.332019	0.336	0.255	3.43385e-33	OLIGO1
Zfp445	1.55518e-37	0.254357	0.167	0.17	3.5004e-33	OLIGO1
Zc3h18	2.05485e-37	0.29436	0.108	0.094	4.62506e-33	OLIGO1
Dclre1c	3.58788e-37	0.303825	0.105	0.076	8.0756e-33	OLIGO1
Ilk	5.83968e-37	0.369049	0.12	0.083	1.31439e-32	OLIGO1
Stat5b	6.04547e-37	0.276209	0.137	0.134	1.36072e-32	OLIGO1
Mcm9	9.96717e-37	0.34391	0.102	0.054	2.24341e-32	OLIGO1
Snx12	1.23837e-36	0.288957	0.187	0.202	2.78731e-32	OLIGO1
Map7	1.32352e-36	0.279421	0.392	0.346	2.97898e-32	OLIGO1
Tardbp	1.8382e-36	0.314835	0.187	0.171	4.13742e-32	OLIGO1
Hnrnpl	1.98956e-36	0.317068	0.175	0.161	4.47811e-32	OLIGO1
Efcab14	4.12716e-36	0.338244	0.136	0.107	9.28941e-32	OLIGO1
Srsf7	6.26506e-36	0.290648	0.174	0.166	1.41014e-31	OLIGO1
Bicra	6.66944e-36	0.304016	0.161	0.145	1.50116e-31	OLIGO1
Fstl1	8.7472e-36	0.344465	0.112	0.073	1.96882e-31	OLIGO1
Mbtps1	1.13488e-35	0.272925	0.146	0.141	2.55438e-31	OLIGO1
Rab14	1.37295e-35	0.278113	0.178	0.164	3.09024e-31	OLIGO1
Heatr5a	1.61687e-35	0.326865	0.15	0.117	3.63925e-31	OLIGO1
Jpt1	2.56292e-35	0.26316	0.131	0.128	5.76863e-31	OLIGO1
Hnrnpd	2.63842e-35	0.293087	0.164	0.155	5.93856e-31	OLIGO1
Tm7sf3	2.74162e-35	0.330805	0.113	0.082	6.17083e-31	OLIGO1
Garre1	3.60353e-35	0.262437	0.207	0.216	8.11083e-31	OLIGO1
Ddhd1	3.95401e-35	0.256111	0.18	0.185	8.89968e-31	OLIGO1
Itch	6.08446e-35	0.258556	0.225	0.234	1.36949e-30	OLIGO1
Phf20	8.40507e-35	0.259042	0.193	0.185	1.89181e-30	OLIGO1
Tmeff1	1.30331e-34	0.379963	0.151	0.122	2.93349e-30	OLIGO1
Tjp2	1.47604e-34	0.301085	0.113	0.056	3.32227e-30	OLIGO1
Hcfc2	2.07858e-34	0.255866	0.105	0.095	4.67848e-30	OLIGO1
Zfx	2.84113e-34	0.281432	0.13	0.119	6.39481e-30	OLIGO1
RGD1304624	4.09843e-34	0.326775	0.127	0.102	9.22476e-30	OLIGO1
Gna12	4.48665e-34	0.294341	0.198	0.151	1.00986e-29	OLIGO1
Vcpip1	6.26106e-34	0.262885	0.101	0.096	1.40924e-29	OLIGO1
Ccdc186	6.51798e-34	0.259332	0.128	0.133	1.46707e-29	OLIGO1
Rnf13	7.64104e-34	0.308775	0.24	0.202	1.71985e-29	OLIGO1
Eif4g2	7.81022e-34	0.30855	0.147	0.116	1.75793e-29	OLIGO1
Znf740	8.20891e-34	0.34105	0.127	0.087	1.84766e-29	OLIGO1
Dgka	9.89275e-34	0.346647	0.147	0.107	2.22666e-29	OLIGO1
Fat1	1.25852e-33	0.343878	0.134	0.094	2.83268e-29	OLIGO1
Spsb1	1.27998e-33	0.349132	0.108	0.065	2.88098e-29	OLIGO1
Ccnl1	2.55595e-33	0.257615	0.202	0.178	5.75293e-29	OLIGO1
Myo6	2.70347e-33	0.369025	0.197	0.153	6.08496e-29	OLIGO1
Ctbp2	4.70309e-33	0.32798	0.155	0.13	1.05857e-28	OLIGO1
Dock11	8.20882e-33	0.345925	0.13	0.079	1.84764e-28	OLIGO1
Gtf3c2	1.46479e-32	0.269871	0.15	0.136	3.29695e-28	OLIGO1
Mrps28	1.53837e-32	0.257181	0.155	0.153	3.46257e-28	OLIGO1
Stk3	2.19472e-32	0.316948	0.193	0.151	4.93988e-28	OLIGO1
Arhgap12	3.067e-32	0.274316	0.182	0.183	6.9032e-28	OLIGO1
Plpp1	3.76784e-32	0.329362	0.142	0.119	8.48064e-28	OLIGO1
Krcc1	4.59164e-32	0.303765	0.118	0.083	1.03349e-27	OLIGO1
Galnt1	5.454e-32	0.264646	0.143	0.14	1.22759e-27	OLIGO1
Lmf1	7.8697e-32	0.314935	0.126	0.091	1.77131e-27	OLIGO1
Fbn1	8.71644e-32	0.322161	0.109	0.103	1.9619e-27	OLIGO1
Ctr9	9.46275e-32	0.269956	0.17	0.164	2.12988e-27	OLIGO1
Arhgef10	1.20677e-31	0.298288	0.139	0.089	2.7162e-27	OLIGO1
Atp11a	1.30736e-31	0.31971	0.167	0.13	2.9426e-27	OLIGO1
Washc4	1.47036e-31	0.293574	0.179	0.159	3.30949e-27	OLIGO1
Selenof	1.72827e-31	0.255385	0.137	0.128	3.88998e-27	OLIGO1
Hnrnpk	2.57989e-31	0.26191	0.146	0.129	5.80682e-27	OLIGO1
Pcbp2	2.97857e-31	0.28208	0.182	0.184	6.70417e-27	OLIGO1
Spen	3.31764e-31	0.267886	0.154	0.151	7.46735e-27	OLIGO1
Ptch1	4.60924e-31	0.302129	0.122	0.083	1.03745e-26	OLIGO1
Tead1	8.6859e-31	0.284729	0.145	0.127	1.95502e-26	OLIGO1
Neto2	1.08117e-30	0.257445	0.204	0.235	2.43351e-26	OLIGO1
Pard3	1.3786e-30	0.333058	0.427	0.345	3.10294e-26	OLIGO1
Stxbp3	1.74128e-30	0.303235	0.167	0.116	3.91928e-26	OLIGO1
Med1	5.382e-30	0.255379	0.136	0.13	1.21138e-25	OLIGO1
Eif3a	6.61034e-30	0.255303	0.163	0.153	1.48786e-25	OLIGO1
Cfap20dc	6.83153e-30	0.267068	0.249	0.172	1.53764e-25	OLIGO1
Cdk6	7.23231e-30	0.267372	0.107	0.074	1.62785e-25	OLIGO1
Aspa	1.01126e-29	0.303287	0.173	0.064	2.27614e-25	OLIGO1
Ermard	1.08594e-29	0.280785	0.117	0.109	2.44423e-25	OLIGO1
Usp37	2.07195e-29	0.271585	0.135	0.121	4.66354e-25	OLIGO1
Scaf11	3.67221e-29	0.262424	0.167	0.143	8.26542e-25	OLIGO1
Stat3	4.10302e-29	0.263003	0.143	0.117	9.23507e-25	OLIGO1
Ptar1	1.21729e-28	0.281663	0.111	0.089	2.73987e-24	OLIGO1
Fgfr1op2	1.50801e-28	0.255006	0.117	0.112	3.39424e-24	OLIGO1
Cttnbp2nl	1.51324e-28	0.258365	0.105	0.073	3.40601e-24	OLIGO1
Nipsnap2	1.77358e-28	0.255647	0.107	0.094	3.99198e-24	OLIGO1
Mtus1	2.53651e-28	0.283464	0.141	0.105	5.70917e-24	OLIGO1
Gdi1	2.84729e-28	0.285167	0.194	0.177	6.40868e-24	OLIGO1
Mthfd1l	3.10883e-28	0.310474	0.128	0.117	6.99737e-24	OLIGO1
Thsd7a	3.32678e-28	0.328946	0.356	0.29	7.48792e-24	OLIGO1
Cradd	4.55132e-28	0.279091	0.172	0.156	1.02441e-23	OLIGO1
Eif4a2	5.16518e-28	0.281318	0.128	0.092	1.16258e-23	OLIGO1
U2af2	8.23454e-28	0.266736	0.125	0.106	1.85343e-23	OLIGO1
Grb14	1.71212e-27	0.293962	0.127	0.137	3.85364e-23	OLIGO1
Aatk	2.62467e-27	0.301989	0.136	0.115	5.90761e-23	OLIGO1
Dcbld2	9.74177e-27	0.28273	0.107	0.085	2.19268e-22	OLIGO1
Wbp1	1.08773e-26	0.282791	0.108	0.081	2.44826e-22	OLIGO1
Tbck	1.36952e-26	0.258345	0.127	0.12	3.08252e-22	OLIGO1
Acly	3.19583e-26	0.295126	0.125	0.106	7.19317e-22	OLIGO1
Rmdn1	4.08771e-26	0.256449	0.155	0.129	9.20061e-22	OLIGO1
Strn	4.71831e-26	0.271112	0.305	0.315	1.062e-21	OLIGO1
ENSRNOG00000068307	6.44976e-26	0.286414	0.353	0.302	1.45171e-21	OLIGO1
Tesk2	9.7133e-26	0.341038	0.156	0.106	2.18627e-21	OLIGO1
Cachd1	4.82098e-23	0.322478	0.107	0.085	1.08511e-18	OLIGO1
Tmcc2	2.36667e-22	0.275145	0.107	0.072	5.32691e-18	OLIGO1
Chtop	5.47687e-22	0.250141	0.122	0.102	1.23273e-17	OLIGO1
Ybx3	1.4744e-21	0.250854	0.109	0.085	3.31857e-17	OLIGO1
Pard3b	1.31177e-18	0.260857	0.174	0.13	2.95252e-14	OLIGO1
Kctd8	2.85277e-16	0.311219	0.357	0.33	6.421e-12	OLIGO1
Nectin3	1.06974e-14	0.250978	0.119	0.11	2.40776e-10	OLIGO1
Shisa6	1.30825e-07	0.255138	0.162	0.152	0.00294461	OLIGO1
Kirrel3	1.52398e-05	0.355019	0.564	0.588	0.343018	OLIGO1
Mbp	0	4.74245	0.944	0.108	0	OLIGO2
Plp1	0	4.53297	0.809	0.029	0	OLIGO2
Rnf220	0	4.05339	0.711	0.054	0	OLIGO2
Ctnna3	0	4.02314	0.774	0.157	0	OLIGO2
Mobp	0	3.84632	0.612	0.016	0	OLIGO2
Tf	0	3.68459	0.525	0.042	0	OLIGO2
Qk	0	3.52652	0.956	0.331	0	OLIGO2
Fnbp1	0	3.48777	0.844	0.305	0	OLIGO2
Usp54	0	3.45469	0.788	0.212	0	OLIGO2
Grm3	0	3.42821	0.868	0.393	0	OLIGO2
Tspan2	0	3.37011	0.568	0.066	0	OLIGO2
Slain1	0	3.34685	0.65	0.164	0	OLIGO2
Map7	0	3.31213	0.802	0.29	0	OLIGO2
Plekhh1	0	3.30199	0.549	0.051	0	OLIGO2
Septin7	0	3.29189	0.767	0.303	0	OLIGO2
LOC100302465	0	3.28443	0.473	0.022	0	OLIGO2
Mog	0	3.27089	0.493	0.013	0	OLIGO2
Enpp2	0	3.25961	0.577	0.096	0	OLIGO2
Ppp1r16b	0	3.24084	0.697	0.202	0	OLIGO2
Septin4	0	3.17587	0.623	0.166	0	OLIGO2
Opalin	0	3.07685	0.416	0.009	0	OLIGO2
Mast4	0	3.07408	0.896	0.527	0	OLIGO2
Ano4	0	3.06788	0.859	0.452	0	OLIGO2
Dock10	0	3.05498	0.795	0.245	0	OLIGO2
Mag	0	3.04954	0.448	0.012	0	OLIGO2
Bcas1	0	3.02458	0.695	0.051	0	OLIGO2
St6galnac3	0	2.98551	0.76	0.319	0	OLIGO2
Ttll5	0	2.97973	0.728	0.382	0	OLIGO2
Kndc1	0	2.97433	0.494	0.139	0	OLIGO2
Cfap20dc	0	2.9639	0.544	0.129	0	OLIGO2
Fgfr2	0	2.95288	0.477	0.062	0	OLIGO2
Apod	0	2.89512	0.371	0.013	0	OLIGO2
Phlpp1	0	2.88976	0.788	0.429	0	OLIGO2
Clmn	0	2.88631	0.426	0.064	0	OLIGO2
Zfp536	0	2.85829	0.706	0.176	0	OLIGO2
Plcl1	0	2.85802	0.886	0.546	0	OLIGO2
ENSRNOG00000067530	0	2.83499	0.635	0.167	0	OLIGO2
Creb5	0	2.81067	0.432	0.072	0	OLIGO2
Abca8a	0	2.79796	0.409	0.053	0	OLIGO2
Pde4b	0	2.78057	0.975	0.678	0	OLIGO2
Pde8a	0	2.77096	0.402	0.027	0	OLIGO2
Cldn11	0	2.76792	0.359	0.01	0	OLIGO2
St18	0	2.75729	0.385	0.02	0	OLIGO2
Tmeff2	0	2.74808	0.943	0.677	0	OLIGO2
Car2	0	2.70128	0.352	0.037	0	OLIGO2
Slc25a13	0	2.67148	0.426	0.063	0	OLIGO2
Hapln2	0	2.66606	0.309	0.008	0	OLIGO2
Slc44a1	0	2.6576	0.657	0.316	0	OLIGO2
Pak5	0	2.64948	0.801	0.534	0	OLIGO2
Aspa	0	2.61825	0.381	0.029	0	OLIGO2
Plekhg3	0	2.55902	0.38	0.07	0	OLIGO2
Rnf43	0	2.54684	0.367	0.047	0	OLIGO2
Ugt8	0	2.521	0.335	0.023	0	OLIGO2
Eya4	0	2.51974	0.411	0.054	0	OLIGO2
Fa2h	0	2.51941	0.325	0.016	0	OLIGO2
Frmd5	0	2.48652	0.911	0.639	0	OLIGO2
Erbin	0	2.48255	0.475	0.161	0	OLIGO2
Sytl2	0	2.47705	0.389	0.129	0	OLIGO2
Arap2	0	2.41917	0.532	0.266	0	OLIGO2
Lpar1	0	2.4145	0.301	0.013	0	OLIGO2
Pex5l	0	2.40363	0.798	0.512	0	OLIGO2
Rtn4	0	2.40235	0.494	0.237	0	OLIGO2
Pak1	0	2.39434	0.431	0.199	0	OLIGO2
Phldb1	0	2.39304	0.373	0.086	0	OLIGO2
Arhgap23	0	2.37702	0.453	0.213	0	OLIGO2
Picalm	0	2.37012	0.606	0.38	0	OLIGO2
Plekhg1	0	2.35994	0.306	0.036	0	OLIGO2
ENSRNOG00000068016	0	2.35073	0.343	0.089	0	OLIGO2
Eml1	0	2.32476	0.428	0.206	0	OLIGO2
Gab1	0	2.31514	0.344	0.057	0	OLIGO2
Ninj2	0	2.30211	0.264	0.015	0	OLIGO2
Otud7b	0	2.29935	0.415	0.167	0	OLIGO2
Elovl7	0	2.26528	0.271	0.058	0	OLIGO2
Mal	0	2.25112	0.228	0.004	0	OLIGO2
Slc12a2	0	2.23696	0.371	0.156	0	OLIGO2
Pacs2	0	2.22814	0.354	0.12	0	OLIGO2
Zeb2	0	2.22138	0.809	0.469	0	OLIGO2
Dip2a	0	2.21303	0.407	0.2	0	OLIGO2
Dock5	0	2.19502	0.273	0.023	0	OLIGO2
Plekha1	0	2.19465	0.438	0.224	0	OLIGO2
Bin1	0	2.18797	0.458	0.285	0	OLIGO2
Ankrd28	0	2.18444	0.65	0.488	0	OLIGO2
Dpy19l1	0	2.154	0.339	0.122	0	OLIGO2
Mfn1	0	2.14069	0.585	0.412	0	OLIGO2
Elmo1	0	2.12619	0.692	0.357	0	OLIGO2
Tubb4a	0	2.12108	0.268	0.048	0	OLIGO2
Inpp5f	0	2.116	0.39	0.181	0	OLIGO2
Trim2	0	2.11488	0.584	0.489	0	OLIGO2
Piga	0	2.1014	0.254	0.031	0	OLIGO2
ENSRNOG00000066582	0	2.09514	0.425	0.205	0	OLIGO2
Kif13b	0	2.09066	0.408	0.211	0	OLIGO2
Gjc3	0	2.05963	0.224	0.012	0	OLIGO2
Myo1d	0	2.05712	0.438	0.262	0	OLIGO2
Gpd1	0	2.0532	0.189	0.016	0	OLIGO2
AABR07028769.1	0	2.04147	0.411	0.2	0	OLIGO2
Rad51d	0	2.03986	0.321	0.114	0	OLIGO2
Cdc37l1	0	2.03487	0.452	0.281	0	OLIGO2
Hipk2	0	2.02383	0.47	0.302	0	OLIGO2
Edil3	0	2.02258	0.762	0.535	0	OLIGO2
Adgrg6	0	2.01734	0.224	0.014	0	OLIGO2
Hs3st1	0	2.01653	0.244	0.052	0	OLIGO2
Serinc5	0	2.01284	0.305	0.102	0	OLIGO2
Frmd4b	0	2.01077	0.446	0.168	0	OLIGO2
Ttll7	0	1.9655	0.578	0.467	0	OLIGO2
Ccp110	0	1.95996	0.281	0.102	0	OLIGO2
Agap1	0	1.95967	0.645	0.521	0	OLIGO2
Clic4	0	1.95906	0.251	0.033	0	OLIGO2
Lap3	0	1.95855	0.237	0.039	0	OLIGO2
Prr5l	0	1.95592	0.209	0.009	0	OLIGO2
Psd3	0	1.95006	0.585	0.475	0	OLIGO2
Synj2	0	1.93803	0.26	0.1	0	OLIGO2
Kif13a	0	1.93113	0.366	0.19	0	OLIGO2
Wipi1	0	1.90953	0.248	0.071	0	OLIGO2
ENSRNOG00000066282	0	1.90624	0.206	0.026	0	OLIGO2
Ermn	0	1.88886	0.185	0.005	0	OLIGO2
Myrf	0	1.88767	0.213	0.02	0	OLIGO2
Dennd5a	0	1.87608	0.376	0.233	0	OLIGO2
Gatm	0	1.87178	0.214	0.025	0	OLIGO2
Glul	0	1.86852	0.23	0.033	0	OLIGO2
Tmem98	0	1.86111	0.188	0.006	0	OLIGO2
Chd7	0	1.85508	0.328	0.097	0	OLIGO2
Mtmr2	0	1.84156	0.276	0.122	0	OLIGO2
ENSRNOG00000066012	0	1.84073	0.219	0.043	0	OLIGO2
Slc24a2	0	1.83957	0.763	0.573	0	OLIGO2
Atp10b	0	1.83328	0.193	0.014	0	OLIGO2
Myo6	0	1.8299	0.306	0.135	0	OLIGO2
Ppfibp2	0	1.82843	0.198	0.018	0	OLIGO2
Gpr37	0	1.81854	0.184	0.008	0	OLIGO2
Secisbp2l	0	1.80719	0.391	0.279	0	OLIGO2
Spock1	0	1.80245	0.647	0.525	0	OLIGO2
Ncam2	0	1.79512	0.865	0.672	0	OLIGO2
St3gal4	0	1.79413	0.272	0.115	0	OLIGO2
Baz2b	0	1.79172	0.532	0.424	0	OLIGO2
Pik3c2b	0	1.79013	0.262	0.123	0	OLIGO2
Sik3	0	1.78313	0.643	0.577	0	OLIGO2
Carns1	0	1.7807	0.182	0.006	0	OLIGO2
Daam2	0	1.77237	0.186	0.018	0	OLIGO2
Agmo	0	1.7723	0.201	0.026	0	OLIGO2
Il1rap	0	1.76318	0.303	0.153	0	OLIGO2
Cab39l	0	1.74957	0.35	0.259	0	OLIGO2
Snx24	0	1.74808	0.408	0.301	0	OLIGO2
Ywhaq	0	1.74747	0.301	0.177	0	OLIGO2
Rap1a	0	1.74209	0.344	0.232	0	OLIGO2
Ccdc88c	0	1.73711	0.22	0.062	0	OLIGO2
Wipf1	0	1.73109	0.237	0.046	0	OLIGO2
Dock1	0	1.73057	0.344	0.13	0	OLIGO2
Agpat4	0	1.72701	0.364	0.269	0	OLIGO2
Bcl2l1	0	1.72032	0.287	0.144	0	OLIGO2
Cyp2j10	0	1.72007	0.157	0.005	0	OLIGO2
Slc5a11	0	1.71489	0.152	0.005	0	OLIGO2
Wscd1	0	1.71293	0.195	0.027	0	OLIGO2
ENSRNOG00000067703	0	1.70579	0.178	0.012	0	OLIGO2
Fmnl2	0	1.69771	0.539	0.545	0	OLIGO2
Tmem117	0	1.67918	0.341	0.313	0	OLIGO2
Fryl	0	1.67551	0.44	0.347	0	OLIGO2
Cntn2	0	1.66209	0.188	0.063	0	OLIGO2
Ptn	0	1.66156	0.287	0.159	0	OLIGO2
Foxn3	0	1.65627	0.455	0.355	0	OLIGO2
Tsc22d3	0	1.6542	0.161	0.012	0	OLIGO2
Trim36	0	1.6517	0.19	0.061	0	OLIGO2
Pkp4	0	1.64682	0.558	0.506	0	OLIGO2
Arhgef10	0	1.64246	0.207	0.076	0	OLIGO2
Appl2	0	1.63445	0.191	0.042	0	OLIGO2
Tesk2	0	1.62627	0.226	0.094	0	OLIGO2
Prtfdc1	0	1.62619	0.259	0.116	0	OLIGO2
ENSRNOG00000067598	0	1.62447	0.147	0.007	0	OLIGO2
Atp11a	0	1.62372	0.231	0.119	0	OLIGO2
Insc	0	1.62081	0.154	0.005	0	OLIGO2
Ankrd44	0	1.61605	0.373	0.191	0	OLIGO2
Eml2	0	1.61604	0.275	0.199	0	OLIGO2
Tanc1	0	1.61519	0.191	0.067	0	OLIGO2
Pcdh9	0	1.60428	0.994	0.849	0	OLIGO2
Tcf12	0	1.60405	0.602	0.515	0	OLIGO2
Tmc7	0	1.59911	0.189	0.059	0	OLIGO2
Rnf13	0	1.599	0.299	0.192	0	OLIGO2
Pls1	0	1.59568	0.153	0.025	0	OLIGO2
Stard13	0	1.59476	0.338	0.156	0	OLIGO2
Hhip	0	1.58556	0.148	0.007	0	OLIGO2
Rpe65	0	1.58151	0.145	0.008	0	OLIGO2
Zfand6	0	1.57623	0.286	0.179	0	OLIGO2
Rasgrp3	0	1.5761	0.122	0.012	0	OLIGO2
Mettl7a	0	1.55673	0.162	0.033	0	OLIGO2
Eps15	0	1.55622	0.297	0.17	0	OLIGO2
Aplp1	0	1.55395	0.219	0.129	0	OLIGO2
Ncam1	0	1.54813	0.749	0.707	0	OLIGO2
Dnm3	0	1.54352	0.66	0.568	0	OLIGO2
Grik4	0	1.53805	0.337	0.272	0	OLIGO2
Tsnax	0	1.53624	0.189	0.072	0	OLIGO2
Abca2	0	1.53357	0.207	0.098	0	OLIGO2
Sh3gl3	0	1.5327	0.344	0.313	0	OLIGO2
Unc5c	0	1.52666	0.653	0.513	0	OLIGO2
Csrp1	0	1.52096	0.15	0.012	0	OLIGO2
Ppp2r3a	0	1.51953	0.296	0.243	0	OLIGO2
Gsn	0	1.5056	0.166	0.024	0	OLIGO2
Neo1	0	1.5023	0.394	0.381	0	OLIGO2
Ppp1r14a	0	1.49679	0.139	0.005	0	OLIGO2
H4f3	0	1.4962	0.133	0.013	0	OLIGO2
Ppp2r2a	0	1.49541	0.335	0.28	0	OLIGO2
Kcna1	0	1.49091	0.249	0.184	0	OLIGO2
Lpgat1	0	1.48999	0.304	0.269	0	OLIGO2
Stmn4	0	1.4862	0.236	0.151	0	OLIGO2
Tmcc2	0	1.48504	0.173	0.061	0	OLIGO2
Fah	0	1.48218	0.151	0.026	0	OLIGO2
Vmp1	0	1.48164	0.299	0.228	0	OLIGO2
Tacc1	0	1.4777	0.303	0.264	0	OLIGO2
RGD1563888	0	1.46404	0.14	0.017	0	OLIGO2
Map4k4	0	1.45883	0.394	0.325	0	OLIGO2
Epb41l4b	0	1.45822	0.287	0.251	0	OLIGO2
Scd2	0	1.45649	0.159	0.072	0	OLIGO2
Stxbp3	0	1.45586	0.206	0.108	0	OLIGO2
Gpm6b	0	1.45382	0.63	0.603	0	OLIGO2
Cpeb2	0	1.45253	0.315	0.268	0	OLIGO2
Elapor2	0	1.45236	0.347	0.311	0	OLIGO2
Igsf11	0	1.44784	0.394	0.314	0	OLIGO2
Sec11c	0	1.44648	0.161	0.05	0	OLIGO2
AABR07043711.1	0	1.44481	0.152	0.031	0	OLIGO2
Jam3	0	1.44193	0.228	0.152	0	OLIGO2
Rdx	0	1.43087	0.224	0.149	0	OLIGO2
Svep1	0	1.43002	0.112	0.014	0	OLIGO2
Ube2d1	0	1.42585	0.174	0.089	0	OLIGO2
Rab40c	0	1.42334	0.235	0.173	0	OLIGO2
Elf2	0	1.42302	0.27	0.169	0	OLIGO2
Adipor2	0	1.42153	0.165	0.07	0	OLIGO2
Sh3d19	0	1.42037	0.24	0.133	0	OLIGO2
Prima1	0	1.39554	0.139	0.014	0	OLIGO2
Dusp10	0	1.38817	0.131	0.011	0	OLIGO2
Tjp2	0	1.38785	0.16	0.045	0	OLIGO2
Daam1	0	1.38541	0.347	0.349	0	OLIGO2
Trim59	0	1.384	0.122	0.01	0	OLIGO2
Dusp3	0	1.37127	0.14	0.048	0	OLIGO2
Crybg3	0	1.35548	0.162	0.065	0	OLIGO2
Cdh19	0	1.34783	0.113	0.004	0	OLIGO2
Snx15	0	1.34685	0.166	0.075	0	OLIGO2
Galnt6	0	1.34614	0.121	0.003	0	OLIGO2
Ldlrap1	0	1.33656	0.121	0.005	0	OLIGO2
Dnajb2	0	1.33285	0.151	0.057	0	OLIGO2
Zfp608	0	1.32985	0.253	0.179	0	OLIGO2
RGD1310951	0	1.32761	0.25	0.189	0	OLIGO2
Ptpn11	0	1.32719	0.18	0.116	0	OLIGO2
Gna12	0	1.3187	0.218	0.144	0	OLIGO2
Nkd1	0	1.31767	0.119	0.008	0	OLIGO2
Limch1	0	1.31583	0.51	0.506	0	OLIGO2
Zswim5	0	1.30567	0.371	0.364	0	OLIGO2
Nt5e	0	1.3041	0.145	0.058	0	OLIGO2
Dip2b	0	1.30207	0.407	0.433	0	OLIGO2
Gpatch4	0	1.29145	0.11	0.017	0	OLIGO2
Hycc1	0	1.28928	0.152	0.059	0	OLIGO2
Gnao1	0	1.28902	0.51	0.563	0	OLIGO2
Chn2	0	1.28741	0.319	0.21	0	OLIGO2
Dusp16	0	1.28711	0.154	0.055	0	OLIGO2
Lgi3	0	1.28644	0.143	0.063	0	OLIGO2
Kif6	0	1.28504	0.118	0.018	0	OLIGO2
Ndrg1	0	1.28454	0.113	0.016	0	OLIGO2
Cnp	0	1.28376	0.112	0.008	0	OLIGO2
ENSRNOG00000069226	0	1.28201	0.126	0.026	0	OLIGO2
Kcna6	0	1.28149	0.16	0.106	0	OLIGO2
Map4k5	0	1.27904	0.337	0.361	0	OLIGO2
Gsta6	0	1.2766	0.119	0.022	0	OLIGO2
Nfasc	0	1.26661	0.419	0.493	0	OLIGO2
Mast3	0	1.25619	0.21	0.181	0	OLIGO2
Lrrc1	0	1.25493	0.177	0.102	0	OLIGO2
Kctd3	0	1.25473	0.168	0.126	0	OLIGO2
Gng12	0	1.2495	0.192	0.12	0	OLIGO2
Tjap1	0	1.24916	0.145	0.062	0	OLIGO2
Cdk19	0	1.24241	0.235	0.184	0	OLIGO2
Slc38a2	0	1.23956	0.174	0.118	0	OLIGO2
Sec14l5	0	1.23588	0.102	0.021	0	OLIGO2
Gjc2	0	1.23394	0.108	0.007	0	OLIGO2
Jakmip3	0	1.2328	0.165	0.13	0	OLIGO2
Aatk	0	1.23172	0.171	0.109	0	OLIGO2
Atrn	0	1.23113	0.369	0.41	0	OLIGO2
Arhgap21	0	1.22465	0.401	0.456	0	OLIGO2
Arrdc3	0	1.22083	0.134	0.051	0	OLIGO2
Dst	0	1.22065	0.71	0.778	0	OLIGO2
Zdhhc20	0	1.22002	0.244	0.27	0	OLIGO2
Ppp3cb	0	1.21736	0.289	0.348	0	OLIGO2
Cpd	0	1.21417	0.18	0.152	0	OLIGO2
Itgav	0	1.21142	0.209	0.141	0	OLIGO2
Mfsd6	0	1.21126	0.214	0.208	0	OLIGO2
Nrbp2	0	1.2091	0.14	0.065	0	OLIGO2
Slc29a3	0	1.20883	0.124	0.022	0	OLIGO2
Mapt	0	1.20796	0.498	0.587	0	OLIGO2
Prickle2	0	1.2058	0.613	0.674	0	OLIGO2
Acer3	0	1.20504	0.189	0.15	0	OLIGO2
Stard9	0	1.20361	0.158	0.096	0	OLIGO2
Sox2	0	1.19961	0.118	0.022	0	OLIGO2
Fbxo32	0	1.18979	0.119	0.037	0	OLIGO2
Wrn	0	1.18895	0.198	0.167	0	OLIGO2
Dennd2a	0	1.18202	0.183	0.134	0	OLIGO2
ENSRNOG00000066115	0	1.18135	0.291	0.204	0	OLIGO2
Mcam	0	1.17918	0.106	0.006	0	OLIGO2
Ddr1	0	1.17916	0.116	0.025	0	OLIGO2
Wnk1	0	1.17629	0.383	0.408	0	OLIGO2
Atf1	0	1.17253	0.168	0.121	0	OLIGO2
Rsrp1	0	1.17184	0.43	0.511	0	OLIGO2
Phyhipl	0	1.17043	0.188	0.161	0	OLIGO2
Osbpl1a	0	1.16896	0.352	0.394	0	OLIGO2
Col9a3	0	1.16775	0.103	0.007	0	OLIGO2
Pxk	0	1.16479	0.235	0.217	0	OLIGO2
Unc5b	0	1.16479	0.106	0.012	0	OLIGO2
Wdr20	0	1.16271	0.197	0.181	0	OLIGO2
Adpgk	0	1.15859	0.109	0.06	0	OLIGO2
Abhd17b	0	1.15725	0.187	0.144	0	OLIGO2
Tbc1d5	0	1.15598	0.544	0.616	0	OLIGO2
Impact	0	1.15352	0.403	0.498	0	OLIGO2
Sort1	0	1.15148	0.265	0.3	0	OLIGO2
Ephb1	0	1.15066	0.285	0.259	0	OLIGO2
Prox1	0	1.14783	0.104	0.015	0	OLIGO2
St3gal3	0	1.14727	0.332	0.397	0	OLIGO2
Bcas3	0	1.14569	0.436	0.526	0	OLIGO2
Mtf1	0	1.14164	0.123	0.061	0	OLIGO2
Gprc5b	0	1.14095	0.111	0.034	0	OLIGO2
Luzp2	0	1.13647	0.454	0.364	0	OLIGO2
Atp8a1	0	1.13555	0.561	0.621	0	OLIGO2
Dpysl2	0	1.13375	0.357	0.431	0	OLIGO2
Tmod1	0	1.12064	0.147	0.11	0	OLIGO2
Arid4b	0	1.11793	0.357	0.422	0	OLIGO2
Coro1c	0	1.11227	0.177	0.155	0	OLIGO2
Nfia	0	1.11183	0.436	0.319	0	OLIGO2
Cdc42bpa	0	1.11183	0.506	0.606	0	OLIGO2
Kat2b	0	1.10982	0.144	0.079	0	OLIGO2
Dgka	0	1.10811	0.157	0.102	0	OLIGO2
Atg4c	0	1.10577	0.209	0.212	0	OLIGO2
Rnf14	0	1.10573	0.254	0.271	0	OLIGO2
Tmeff1	0	1.1056	0.145	0.121	0	OLIGO2
Spata13	0	1.10517	0.128	0.053	0	OLIGO2
Prrg1	0	1.10406	0.102	0.03	0	OLIGO2
Vps13c	0	1.09998	0.427	0.49	0	OLIGO2
Shroom2	0	1.09972	0.111	0.041	0	OLIGO2
Pik3r1	0	1.09597	0.207	0.205	0	OLIGO2
Cyth1	0	1.09419	0.204	0.207	0	OLIGO2
Pafah1b1	0	1.09175	0.454	0.543	0	OLIGO2
Clk1	0	1.09175	0.256	0.277	0	OLIGO2
Fdft1	0	1.09051	0.15	0.11	0	OLIGO2
Pdcd6ip	0	1.07568	0.157	0.116	0	OLIGO2
Fam13c	0	1.07418	0.197	0.245	0	OLIGO2
Cog6	0	1.07354	0.138	0.118	0	OLIGO2
Strn	0	1.05714	0.309	0.315	0	OLIGO2
Acsl3	0	1.05541	0.146	0.121	0	OLIGO2
Hip1	0	1.05453	0.189	0.152	0	OLIGO2
Sema3e	0	1.05441	0.199	0.159	0	OLIGO2
Pcsk6	0	1.05209	0.115	0.056	0	OLIGO2
Clasp2	0	1.05132	0.541	0.658	0	OLIGO2
Npc1	0	1.05023	0.125	0.074	0	OLIGO2
Ccnyl1	0	1.04654	0.151	0.122	0	OLIGO2
Tspan14	0	1.04532	0.126	0.071	0	OLIGO2
Pgd	0	1.03767	0.564	0.684	0	OLIGO2
Mdm4	0	1.03707	0.325	0.396	0	OLIGO2
Apc	0	1.0352	0.398	0.52	0	OLIGO2
Apbb2	0	1.03253	0.421	0.518	0	OLIGO2
Zdhhc9	0	1.03036	0.104	0.04	0	OLIGO2
Zswim6	0	1.02676	0.375	0.412	0	OLIGO2
AABR07029581.1	0	1.02663	0.386	0.488	0	OLIGO2
Vldlr	0	1.02503	0.114	0.061	0	OLIGO2
Sccpdh	0	1.02371	0.126	0.085	0	OLIGO2
Pls3	0	1.02262	0.118	0.077	0	OLIGO2
Ibtk	0	1.0215	0.201	0.219	0	OLIGO2
Sirt2	0	1.02026	0.162	0.129	0	OLIGO2
Acss2	0	1.01599	0.171	0.212	0	OLIGO2
Larp6	0	1.0092	0.116	0.074	0	OLIGO2
Atosa	0	1.00596	0.201	0.291	0	OLIGO2
Klf13	0	1.00563	0.114	0.067	0	OLIGO2
Sh3glb1	0	1.00466	0.182	0.178	0	OLIGO2
Sugct	0	0.999789	0.155	0.134	0	OLIGO2
Stxbp6	0	0.99967	0.245	0.225	0	OLIGO2
Ikzf2	0	0.997944	0.137	0.103	0	OLIGO2
Sdccag8	0	0.99778	0.239	0.303	0	OLIGO2
Trpc1	0	0.995364	0.167	0.179	0	OLIGO2
Fermt2	0	0.993712	0.209	0.205	0	OLIGO2
Tra2a	0	0.989054	0.355	0.448	0	OLIGO2
Retreg3	0	0.988037	0.111	0.076	0	OLIGO2
Ybx3	0	0.986781	0.115	0.083	0	OLIGO2
Sema4d	0	0.985226	0.193	0.198	0	OLIGO2
Ankib1	0	0.984673	0.319	0.423	0	OLIGO2
Ddx17	0	0.982771	0.469	0.568	0	OLIGO2
Ddhd2	0	0.982616	0.303	0.397	0	OLIGO2
RGD1304694	0	0.981212	0.113	0.079	0	OLIGO2
Add3	0	0.977617	0.219	0.247	0	OLIGO2
Zdhhc14	0	0.976777	0.39	0.485	0	OLIGO2
Pals1	0	0.976075	0.178	0.17	0	OLIGO2
Acsl1	0	0.975097	0.147	0.147	0	OLIGO2
Fez1	0	0.974169	0.178	0.203	0	OLIGO2
Lmf1	0	0.971334	0.12	0.089	0	OLIGO2
Hbp1	0	0.970848	0.119	0.084	0	OLIGO2
Dnm2	0	0.965219	0.206	0.223	0	OLIGO2
Mitf	0	0.961631	0.201	0.188	0	OLIGO2
Gdi1	0	0.960826	0.179	0.177	0	OLIGO2
Rybp	0	0.955746	0.141	0.125	0	OLIGO2
Itch	0	0.955428	0.203	0.237	0	OLIGO2
Kdm6a	0	0.954963	0.282	0.364	0	OLIGO2
AABR07031491.2	0	0.952069	0.229	0.314	0	OLIGO2
Lamp2	0	0.952007	0.182	0.179	0	OLIGO2
Mon2	0	0.949842	0.252	0.314	0	OLIGO2
Lmbrd1	0	0.949827	0.207	0.259	0	OLIGO2
Usp6nl	0	0.945575	0.165	0.142	0	OLIGO2
Map4	0	0.945479	0.247	0.26	0	OLIGO2
Rnf144a	0	0.944457	0.155	0.161	0	OLIGO2
Wwp1	0	0.940515	0.195	0.233	0	OLIGO2
Lcorl	0	0.934568	0.272	0.282	0	OLIGO2
Hecw2	0	0.933072	0.384	0.528	0	OLIGO2
Abl1	0	0.932557	0.166	0.163	0	OLIGO2
Zfp106	0	0.931402	0.204	0.258	0	OLIGO2
Atg2b	0	0.930552	0.139	0.138	0	OLIGO2
Tank	0	0.929981	0.124	0.096	0	OLIGO2
Mid2	0	0.9277	0.12	0.105	0	OLIGO2
Wdfy2	0	0.926697	0.199	0.227	0	OLIGO2
Magi2	0	0.923887	0.917	0.906	0	OLIGO2
Serinc3	0	0.922434	0.11	0.075	0	OLIGO2
Grk4	0	0.917997	0.18	0.189	0	OLIGO2
Mtch1	0	0.917385	0.172	0.187	0	OLIGO2
Ctnna1	0	0.913596	0.13	0.095	0	OLIGO2
Ncl	0	0.911051	0.107	0.069	0	OLIGO2
Cep170	0	0.905758	0.276	0.338	0	OLIGO2
Stk3	0	0.905709	0.169	0.151	0	OLIGO2
Slc20a2	0	0.904246	0.113	0.09	0	OLIGO2
Rab10	0	0.900518	0.208	0.249	0	OLIGO2
Letm2	0	0.900075	0.107	0.081	0	OLIGO2
Apbb1	0	0.899918	0.115	0.101	0	OLIGO2
Nek7	0	0.896105	0.128	0.093	0	OLIGO2
Stag2	0	0.895042	0.217	0.263	0	OLIGO2
Srebf2	0	0.893001	0.183	0.218	0	OLIGO2
Tbc1d12	0	0.891674	0.177	0.212	0	OLIGO2
St6gal1	0	0.890388	0.117	0.097	0	OLIGO2
Sbf1	0	0.8903	0.107	0.078	0	OLIGO2
Plxdc2	0	0.883318	0.397	0.437	0	OLIGO2
Tfdp2	0	0.88053	0.248	0.338	0	OLIGO2
Rusc2	0	0.877005	0.134	0.136	0	OLIGO2
Dock9	0	0.876114	0.321	0.432	0	OLIGO2
Dlg1	0	0.875544	0.364	0.502	0	OLIGO2
App	0	0.873389	0.458	0.636	0	OLIGO2
Zfand5	0	0.873131	0.104	0.078	0	OLIGO2
Dnaaf9	0	0.864938	0.418	0.576	0	OLIGO2
Pkn2	0	0.864793	0.223	0.275	0	OLIGO2
Ell2	0	0.863622	0.214	0.281	0	OLIGO2
Ulk2	0	0.862269	0.255	0.363	0	OLIGO2
Samd12	0	0.862183	0.642	0.767	0	OLIGO2
Zfp638	0	0.861875	0.328	0.459	0	OLIGO2
Nr3c1	0	0.860454	0.269	0.334	0	OLIGO2
Arhgef2	0	0.85939	0.143	0.161	0	OLIGO2
Gtf2i	0	0.858458	0.27	0.388	0	OLIGO2
Mtmr10	0	0.857154	0.125	0.106	0	OLIGO2
Mccc2	0	0.855419	0.126	0.127	0	OLIGO2
Ptpra	0	0.85294	0.227	0.3	0	OLIGO2
ENSRNOG00000067595	0	0.85083	0.171	0.217	0	OLIGO2
Dixdc1	0	0.850096	0.197	0.284	0	OLIGO2
AABR07040864.1	0	0.848056	0.141	0.162	0	OLIGO2
Wls	0	0.845184	0.122	0.098	0	OLIGO2
Sema6d	0	0.844225	0.129	0.132	0	OLIGO2
Hnrnpdl	0	0.841987	0.18	0.217	0	OLIGO2
Nav1	0	0.841375	0.311	0.406	0	OLIGO2
Ypel2	0	0.840801	0.15	0.187	0	OLIGO2
Arhgef12	0	0.838914	0.287	0.382	0	OLIGO2
Cdc42se2	0	0.838362	0.141	0.162	0	OLIGO2
Ppp2r5a	0	0.838279	0.113	0.094	0	OLIGO2
Ube2g1	0	0.836926	0.231	0.321	0	OLIGO2
Son	0	0.825861	0.348	0.46	0	OLIGO2
Sidt2	0	0.825622	0.101	0.08	0	OLIGO2
AABR07029605.1	0	0.819543	0.225	0.296	0	OLIGO2
Ccnl1	0	0.813732	0.166	0.181	0	OLIGO2
Nkain2	0	0.81228	0.982	0.832	0	OLIGO2
Ercc6l2	0	0.8122	0.204	0.252	0	OLIGO2
Add1	0	0.811348	0.22	0.324	0	OLIGO2
Adam10	0	0.809778	0.185	0.232	0	OLIGO2
Galnt2	0	0.806698	0.139	0.169	0	OLIGO2
Stmn1	0	0.80606	0.115	0.142	0	OLIGO2
Ube2e3	0	0.804364	0.136	0.149	0	OLIGO2
Tmod2	0	0.804128	0.178	0.264	0	OLIGO2
Myl6	0	0.804064	0.105	0.072	0	OLIGO2
Znf740	0	0.803488	0.104	0.087	0	OLIGO2
Sulf2	0	0.797075	0.149	0.146	0	OLIGO2
Stk39	0	0.796017	0.266	0.402	0	OLIGO2
Adarb2	0	0.792642	0.674	0.292	0	OLIGO2
Hmgn3	0	0.791213	0.156	0.2	0	OLIGO2
Hnrnpa2b1	0	0.791192	0.398	0.498	0	OLIGO2
Ctps1	0	0.78728	0.115	0.121	0	OLIGO2
Dcun1d4	0	0.785556	0.218	0.331	0	OLIGO2
Ccdc88a	0	0.781858	0.437	0.623	0	OLIGO2
Cuedc1	0	0.779622	0.115	0.121	0	OLIGO2
Rc3h1	0	0.778589	0.201	0.269	0	OLIGO2
Mia2	0	0.776459	0.141	0.16	0	OLIGO2
Cdadc1	0	0.774978	0.121	0.145	0	OLIGO2
Iffo1	0	0.773133	0.149	0.194	0	OLIGO2
Ppm1b	0	0.772859	0.178	0.242	0	OLIGO2
Sgk1	0	0.772696	0.173	0.213	0	OLIGO2
Tax1bp1	0	0.771081	0.192	0.259	0	OLIGO2
Atad2b	0	0.769369	0.216	0.287	0	OLIGO2
Coro2b	0	0.768139	0.169	0.239	0	OLIGO2
Mbnl2	0	0.767847	0.414	0.57	0	OLIGO2
Wac	0	0.765412	0.25	0.353	0	OLIGO2
Kmt2c	0	0.73882	0.359	0.53	0	OLIGO2
Rmdn1	0	0.738022	0.12	0.131	0	OLIGO2
Ank3	0	0.735556	0.707	0.853	0	OLIGO2
Acly	0	0.732913	0.105	0.107	0	OLIGO2
Krit1	0	0.73072	0.185	0.271	0	OLIGO2
Mtss1	0	0.728615	0.172	0.195	0	OLIGO2
Slc25a17	0	0.728395	0.158	0.222	0	OLIGO2
Ankrd12	0	0.726046	0.29	0.45	0	OLIGO2
Specc1	0	0.72401	0.331	0.451	0	OLIGO2
Klf7	0	0.723982	0.188	0.263	0	OLIGO2
Srsf2	0	0.723333	0.18	0.246	0	OLIGO2
Sntg1	0	0.721108	0.58	0.677	0	OLIGO2
Dstyk	0	0.72004	0.115	0.146	0	OLIGO2
Dcaf10	0	0.718608	0.12	0.153	0	OLIGO2
Abcd3	0	0.717407	0.148	0.22	0	OLIGO2
Ctnnd1	0	0.717009	0.146	0.199	0	OLIGO2
Myo9b	0	0.715721	0.161	0.2	0	OLIGO2
Snx30	0	0.714586	0.148	0.193	0	OLIGO2
Xpo1	0	0.713593	0.146	0.179	0	OLIGO2
Adap1	0	0.713397	0.102	0.131	0	OLIGO2
Vps8	0	0.713019	0.17	0.241	0	OLIGO2
Scarb2	0	0.709317	0.124	0.142	0	OLIGO2
Ppp2r2d	0	0.70696	0.111	0.14	0	OLIGO2
Asah1	0	0.705071	0.121	0.15	0	OLIGO2
Tcp11l1	0	0.702402	0.15	0.227	0	OLIGO2
Nipa1	0	0.700504	0.127	0.179	0	OLIGO2
Tulp4	0	0.698705	0.227	0.335	0	OLIGO2
Exoc6b	0	0.697832	0.441	0.65	0	OLIGO2
Ralgps1	0	0.696242	0.187	0.296	0	OLIGO2
Tbl1xr1	0	0.691324	0.196	0.288	0	OLIGO2
Luc7l2	0	0.690994	0.421	0.623	0	OLIGO2
Mbnl1	0	0.686706	0.304	0.42	0	OLIGO2
Zc3h11a	0	0.68576	0.279	0.426	0	OLIGO2
Rb1	0	0.682055	0.22	0.325	0	OLIGO2
Cdyl	0	0.680551	0.147	0.185	0	OLIGO2
Tex2	0	0.677385	0.146	0.223	0	OLIGO2
Thrb	0	0.67534	0.284	0.402	0	OLIGO2
Cdk13	0	0.674986	0.266	0.421	0	OLIGO2
Nectin3	0	0.674697	0.098	0.112	0	OLIGO2
Ctr9	0	0.673172	0.125	0.17	0	OLIGO2
Srcin1	0	0.671575	0.187	0.302	0	OLIGO2
Gbe1	0	0.669889	0.102	0.125	0	OLIGO2
Phip	0	0.666706	0.268	0.399	0	OLIGO2
Smc1a	0	0.66542	0.118	0.143	0	OLIGO2
Kif21a	0	0.664772	0.283	0.468	0	OLIGO2
Lrrc4b	0	0.663948	0.096	0.112	0	OLIGO2
Rsrc1	0	0.66297	0.174	0.245	0	OLIGO2
Cpeb4	0	0.660547	0.388	0.578	0	OLIGO2
Wapl	0	0.658986	0.182	0.264	0	OLIGO2
Foxj3	0	0.655784	0.124	0.176	0	OLIGO2
Grb14	0	0.653733	0.1	0.141	0	OLIGO2
Kcnq3	0	0.651968	0.615	0.732	0	OLIGO2
Ppp2r2b	0	0.64935	0.658	0.827	0	OLIGO2
Phf3	0	0.648276	0.164	0.256	0	OLIGO2
Ssh2	0	0.648224	0.455	0.665	0	OLIGO2
Mff	0	0.647663	0.182	0.28	0	OLIGO2
Ranbp17	0	0.6457	0.163	0.232	0	OLIGO2
Zfp266	0	0.643933	0.131	0.183	0	OLIGO2
Crppa	0	0.643447	0.128	0.194	0	OLIGO2
Cept1	0	0.643177	0.106	0.124	0	OLIGO2
Tjp1	0	0.642517	0.426	0.631	0	OLIGO2
Syt11	0	0.640472	0.126	0.199	0	OLIGO2
Slc22a23	0	0.637864	0.228	0.369	0	OLIGO2
Azin1	0	0.637712	0.093	0.112	0	OLIGO2
Ppip5k2	0	0.637174	0.197	0.302	0	OLIGO2
Usp25	0	0.635454	0.133	0.199	0	OLIGO2
Acadsb	0	0.635279	0.178	0.291	0	OLIGO2
Ube2e2	0	0.633845	0.36	0.562	0	OLIGO2
Aurkaip1	0	0.633664	0.186	0.285	0	OLIGO2
Pdxdc1	0	0.632074	0.16	0.239	0	OLIGO2
Spag9	0	0.63194	0.318	0.503	0	OLIGO2
Scaf11	0	0.631441	0.117	0.148	0	OLIGO2
ENSRNOG00000067812	0	0.627994	0.156	0.232	0	OLIGO2
Prkacb	0	0.626548	0.188	0.308	0	OLIGO2
Kmt2e	0	0.626174	0.374	0.583	0	OLIGO2
Agps	0	0.624497	0.164	0.248	0	OLIGO2
Pcf11	0	0.623856	0.121	0.163	0	OLIGO2
Hdac11	0	0.623426	0.084	0.101	0	OLIGO2
Ddx5	0	0.6224	0.297	0.447	0	OLIGO2
Kdm4a	0	0.622069	0.102	0.139	0	OLIGO2
Trappc10	0	0.621997	0.108	0.14	0	OLIGO2
Zfp532	0	0.619715	0.186	0.297	0	OLIGO2
Thoc2	0	0.619601	0.188	0.305	0	OLIGO2
Mier1	0	0.616839	0.169	0.26	0	OLIGO2
Snrnp48	0	0.616713	0.129	0.197	0	OLIGO2
Erbb4	0	0.614906	0.838	0.318	0	OLIGO2
Ift80	0	0.614225	0.098	0.143	0	OLIGO2
LOC680039	0	0.606727	0.197	0.325	0	OLIGO2
Ints3	0	0.604647	0.103	0.151	0	OLIGO2
ENSRNOG00000066023	0	0.602159	0.091	0.119	0	OLIGO2
Ccdc50	0	0.6017	0.177	0.268	0	OLIGO2
Chtop	0	0.601503	0.088	0.105	0	OLIGO2
Lrch3	0	0.601094	0.206	0.335	0	OLIGO2
Hnrnph1	0	0.600745	0.149	0.21	0	OLIGO2
Uty	0	0.600504	0.261	0.424	0	OLIGO2
Tmem87b	0	0.600396	0.109	0.156	0	OLIGO2
Strn4	0	0.598993	0.115	0.182	0	OLIGO2
Kmt5b	0	0.596423	0.145	0.226	0	OLIGO2
Lrrn1	0	0.593371	0.099	0.146	0	OLIGO2
Snd1	0	0.592255	0.245	0.384	0	OLIGO2
Fam13b	0	0.591561	0.206	0.328	0	OLIGO2
Gnptab	0	0.591116	0.108	0.155	0	OLIGO2
Epn2	0	0.590006	0.211	0.337	0	OLIGO2
Tasor	0	0.586943	0.191	0.311	0	OLIGO2
Cradd	0	0.586541	0.113	0.162	0	OLIGO2
Farp2	0	0.585111	0.097	0.152	0	OLIGO2
Nubpl	0	0.582443	0.11	0.168	0	OLIGO2
Stx6	0	0.581219	0.086	0.112	0	OLIGO2
Zbtb16	0	0.580892	0.13	0.199	0	OLIGO2
Paip2	0	0.580077	0.117	0.169	0	OLIGO2
Klhl24	0	0.577156	0.171	0.289	0	OLIGO2
Cadm4	0	0.576301	0.088	0.126	0	OLIGO2
Garre1	0	0.574122	0.141	0.225	0	OLIGO2
Desi1	0	0.573484	0.08	0.101	0	OLIGO2
Prkca	0	0.573439	0.309	0.42	0	OLIGO2
Myo18a	0	0.573299	0.153	0.26	0	OLIGO2
Elovl6	0	0.572874	0.136	0.211	0	OLIGO2
Auts2l1	0	0.572544	0.746	0.859	0	OLIGO2
Ogt	0	0.569282	0.356	0.556	0	OLIGO2
Kat6a	0	0.56898	0.122	0.166	0	OLIGO2
Dennd6a	0	0.568656	0.179	0.313	0	OLIGO2
Hdac5	0	0.567706	0.083	0.103	0	OLIGO2
Nipbl	0	0.567627	0.298	0.485	0	OLIGO2
Ktn1	0	0.566627	0.261	0.44	0	OLIGO2
Map1a	0	0.566167	0.092	0.139	0	OLIGO2
Elavl3	0	0.564616	0.162	0.302	0	OLIGO2
Tpd52	0	0.564107	0.106	0.145	0	OLIGO2
Cast	0	0.564012	0.143	0.217	0	OLIGO2
Psme4	0	0.563054	0.299	0.48	0	OLIGO2
Ythdf3	0	0.561788	0.141	0.221	0	OLIGO2
Clip3	0	0.561689	0.082	0.113	0	OLIGO2
Mthfd1l	0	0.561163	0.09	0.121	0	OLIGO2
Tdrd3	0	0.560351	0.131	0.21	0	OLIGO2
Faah	0	0.560325	0.08	0.132	0	OLIGO2
Gpatch2	0	0.552816	0.113	0.178	0	OLIGO2
Nckap1	0	0.552726	0.299	0.505	0	OLIGO2
Ubn1	0	0.552069	0.105	0.154	0	OLIGO2
Atp2c1	0	0.551429	0.187	0.329	0	OLIGO2
Ubl3	0	0.551233	0.105	0.147	0	OLIGO2
Rab31	0	0.550752	0.154	0.229	0	OLIGO2
Sf1	0	0.550341	0.127	0.192	0	OLIGO2
Sik2	0	0.549988	0.178	0.305	0	OLIGO2
Swt1	0	0.548034	0.113	0.179	0	OLIGO2
Ccnt2	0	0.547661	0.186	0.308	0	OLIGO2
Zfp622	0	0.546028	0.172	0.275	0	OLIGO2
Dcaf8	0	0.545317	0.15	0.249	0	OLIGO2
Efcab14	0	0.545178	0.093	0.11	0	OLIGO2
Tmcc1	0	0.5421	0.336	0.564	0	OLIGO2
Nhlrc2	0	0.540419	0.096	0.123	0	OLIGO2
Mrpl48	0	0.537723	0.093	0.137	0	OLIGO2
Ddx6	0	0.536737	0.139	0.215	0	OLIGO2
Eea1	0	0.536653	0.178	0.308	0	OLIGO2
Osbp	0	0.536399	0.088	0.132	0	OLIGO2
Morf4l1	0	0.536294	0.125	0.201	0	OLIGO2
Usp31	0	0.535039	0.095	0.173	0	OLIGO2
Arhgap5	0	0.534612	0.145	0.241	0	OLIGO2
Pik3c3	0	0.533461	0.083	0.127	0	OLIGO2
Itsn2	0	0.532688	0.285	0.495	0	OLIGO2
Fhit	0	0.532525	0.47	0.679	0	OLIGO2
Rps6kb1	0	0.531165	0.168	0.293	0	OLIGO2
Washc2c	0	0.530047	0.121	0.203	0	OLIGO2
Gnai1	0	0.529129	0.107	0.195	0	OLIGO2
Mapre3	0	0.528964	0.125	0.231	0	OLIGO2
Snx29	0	0.528774	0.234	0.391	0	OLIGO2
Eif4g2	0	0.528589	0.091	0.121	0	OLIGO2
Usp20	0	0.528509	0.09	0.136	0	OLIGO2
Usp47	0	0.527249	0.188	0.341	0	OLIGO2
Prorp	0	0.52672	0.083	0.101	0	OLIGO2
Crebzf	0	0.524957	0.099	0.151	0	OLIGO2
Nbeal1	0	0.521445	0.181	0.308	0	OLIGO2
Ppp4r3b	0	0.521341	0.136	0.225	0	OLIGO2
Fut8	0	0.521289	0.192	0.334	0	OLIGO2
Ppp3cc	0	0.519504	0.151	0.263	0	OLIGO2
Kif5b	0	0.517711	0.121	0.193	0	OLIGO2
Rcan2	0	0.517086	0.305	0.445	0	OLIGO2
Nktr	0	0.516873	0.291	0.514	0	OLIGO2
Rufy1	0	0.516754	0.107	0.156	0	OLIGO2
Dgkd	0	0.516569	0.138	0.231	0	OLIGO2
Xrcc5	0	0.5133	0.091	0.146	0	OLIGO2
Atf7ip	0	0.512908	0.179	0.295	0	OLIGO2
Ip6k2	0	0.512815	0.118	0.197	0	OLIGO2
Atf7	0	0.511858	0.137	0.227	0	OLIGO2
Arsb	0	0.511584	0.146	0.237	0	OLIGO2
Kidins220	0	0.511336	0.232	0.421	0	OLIGO2
Tecr	0	0.510169	0.113	0.214	0	OLIGO2
Tlk1	0	0.509144	0.225	0.409	0	OLIGO2
Thra	0	0.506506	0.098	0.165	0	OLIGO2
Itpk1	0	0.505911	0.09	0.139	0	OLIGO2
Dync1li2	0	0.50513	0.103	0.174	0	OLIGO2
Gtf3c2	0	0.504655	0.095	0.142	0	OLIGO2
Atp13a3	0	0.504515	0.149	0.259	0	OLIGO2
Hiat1-ps1	0	0.5045	0.121	0.209	0	OLIGO2
Evi5l	0	0.503694	0.126	0.221	0	OLIGO2
Ubac2	0	0.50295	0.12	0.218	0	OLIGO2
Nxpe3	0	0.50275	0.068	0.103	0	OLIGO2
B4galt5	0	0.501934	0.091	0.137	0	OLIGO2
Dgkz	0	0.500983	0.166	0.295	0	OLIGO2
Dmtf1	0	0.500667	0.123	0.199	0	OLIGO2
Dazap1	0	0.500309	0.096	0.14	0	OLIGO2
Jarid2	0	0.499542	0.173	0.303	0	OLIGO2
Cul1	0	0.499207	0.147	0.26	0	OLIGO2
Acaca	0	0.498109	0.237	0.442	0	OLIGO2
Pnn	0	0.497902	0.192	0.318	0	OLIGO2
Rnf38	0	0.49659	0.13	0.225	0	OLIGO2
Heatr3	0	0.494156	0.086	0.138	0	OLIGO2
Appbp2	0	0.493935	0.095	0.138	0	OLIGO2
B3galnt2	0	0.492918	0.098	0.158	0	OLIGO2
Rab14	0	0.492021	0.112	0.171	0	OLIGO2
Ints8	0	0.491416	0.118	0.191	0	OLIGO2
Acap2	0	0.49041	0.297	0.508	0	OLIGO2
Heatr5a	0	0.490195	0.088	0.122	0	OLIGO2
Ociad1	0	0.489981	0.088	0.134	0	OLIGO2
Mvb12b	0	0.489914	0.144	0.257	0	OLIGO2
Fam172a	0	0.489223	0.294	0.517	0	OLIGO2
Ddhd1	0	0.489037	0.116	0.194	0	OLIGO2
Atl3	0	0.487912	0.084	0.125	0	OLIGO2
Rbm39	0	0.487421	0.376	0.605	0	OLIGO2
Aebp2	0	0.486773	0.113	0.195	0	OLIGO2
Nufip2	0	0.486531	0.123	0.203	0	OLIGO2
Ppp1r9a	0	0.486297	0.296	0.5	0	OLIGO2
Ercc8	0	0.483307	0.083	0.132	0	OLIGO2
Stox2	0	0.482907	0.323	0.54	0	OLIGO2
Suco	0	0.482672	0.136	0.235	0	OLIGO2
Srrm1	0	0.481745	0.199	0.354	0	OLIGO2
AABR07026291.1	0	0.481462	0.212	0.385	0	OLIGO2
Senp6	0	0.479734	0.224	0.413	0	OLIGO2
Tet2	0	0.479689	0.123	0.194	0	OLIGO2
Crebrf	0	0.479154	0.149	0.28	0	OLIGO2
Tcea1	0	0.478755	0.094	0.171	0	OLIGO2
Arid1a	0	0.478199	0.16	0.272	0	OLIGO2
Ube2h	0	0.477368	0.236	0.425	0	OLIGO2
Papss1	0	0.477032	0.089	0.146	0	OLIGO2
Scap	0	0.476989	0.094	0.172	0	OLIGO2
Pot1b	0	0.476857	0.087	0.138	0	OLIGO2
Nfatc3	0	0.476665	0.091	0.144	0	OLIGO2
Kcne2	0	0.475483	0.106	0.18	0	OLIGO2
Nbas	0	0.47525	0.212	0.393	0	OLIGO2
Hnrnpk	0	0.474449	0.09	0.135	0	OLIGO2
Matr3	0	0.473936	0.19	0.349	0	OLIGO2
Pum2	0	0.472532	0.192	0.34	0	OLIGO2
Srpk2	0	0.472122	0.287	0.517	0	OLIGO2
Hapstr1	0	0.471615	0.117	0.206	0	OLIGO2
Kdm3b	0	0.470266	0.127	0.227	0	OLIGO2
Setd2	0	0.468692	0.171	0.314	0	OLIGO2
Atg3	0	0.468659	0.081	0.121	0	OLIGO2
Trpm7	0	0.46846	0.247	0.447	0	OLIGO2
Setd7	0	0.465401	0.118	0.205	0	OLIGO2
Gatad2b	0	0.464393	0.207	0.384	0	OLIGO2
Far1	0	0.463823	0.158	0.302	0	OLIGO2
Aff4	0	0.462509	0.201	0.364	0	OLIGO2
Ythdc1	0	0.46241	0.123	0.213	0	OLIGO2
Pbrm1	0	0.462347	0.181	0.328	0	OLIGO2
Tbl1x	0	0.461897	0.186	0.321	0	OLIGO2
Stag1	0	0.46167	0.291	0.5	0	OLIGO2
Herc2	0	0.461381	0.288	0.523	0	OLIGO2
Sh3glb2	0	0.46061	0.069	0.104	0	OLIGO2
P4ha1	0	0.459828	0.088	0.136	0	OLIGO2
Rmnd5a	0	0.459778	0.095	0.163	0	OLIGO2
Ap3b1	0	0.459282	0.158	0.249	0	OLIGO2
Mettl16	0	0.459137	0.085	0.137	0	OLIGO2
Rictor	0	0.458893	0.183	0.335	0	OLIGO2
Tns2	0	0.458156	0.101	0.164	0	OLIGO2
Brwd1	0	0.458004	0.187	0.35	0	OLIGO2
Cdc73	0	0.457164	0.137	0.253	0	OLIGO2
Dcun1d1	0	0.456887	0.077	0.155	0	OLIGO2
Mga	0	0.456493	0.157	0.283	0	OLIGO2
Snx1	0	0.456401	0.088	0.126	0	OLIGO2
Nrf1	0	0.45522	0.122	0.197	0	OLIGO2
Rab2a	0	0.454684	0.137	0.246	0	OLIGO2
Tra2b	0	0.453921	0.123	0.207	0	OLIGO2
Tle1	0	0.453337	0.077	0.12	0	OLIGO2
Afap1	0	0.453133	0.111	0.188	0	OLIGO2
Rbm5	0	0.453109	0.28	0.502	0	OLIGO2
Ilrun	0	0.452263	0.081	0.129	0	OLIGO2
Ubap1	0	0.451925	0.078	0.115	0	OLIGO2
Sltm	0	0.451489	0.181	0.343	0	OLIGO2
Chd6	0	0.450873	0.28	0.507	0	OLIGO2
Prnp	0	0.446347	0.074	0.114	0	OLIGO2
Tcf25	0	0.444674	0.2	0.372	0	OLIGO2
Ube2d2	0	0.444262	0.157	0.289	0	OLIGO2
Pcyt1a	0	0.442774	0.079	0.126	0	OLIGO2
Fkbp15	0	0.442081	0.101	0.168	0	OLIGO2
U2af2	0	0.44155	0.079	0.11	0	OLIGO2
RGD1304624	0	0.440179	0.07	0.108	0	OLIGO2
Crebbp	0	0.440172	0.193	0.359	0	OLIGO2
Tbc1d22a	0	0.438947	0.14	0.263	0	OLIGO2
Cyb5a.1	0	0.438646	0.082	0.134	0	OLIGO2
Chuk	0	0.43692	0.127	0.234	0	OLIGO2
Ints6l	0	0.436425	0.114	0.218	0	OLIGO2
Hnrnpm	0	0.435862	0.14	0.254	0	OLIGO2
Dhx57	0	0.435397	0.157	0.306	0	OLIGO2
Naa16	0	0.434605	0.119	0.223	0	OLIGO2
Hnrnpu	0	0.434571	0.258	0.488	0	OLIGO2
Kpna4	0	0.432039	0.156	0.278	0	OLIGO2
Irf2	0	0.430273	0.14	0.254	0	OLIGO2
Brms1l	0	0.429835	0.08	0.131	0	OLIGO2
Herpud2	0	0.429542	0.086	0.15	0	OLIGO2
Wsb1	0	0.428653	0.171	0.29	0	OLIGO2
Creb1	0	0.428104	0.099	0.162	0	OLIGO2
Zcchc8	0	0.427312	0.083	0.129	0	OLIGO2
Hnrnpa1	0	0.426127	0.105	0.187	0	OLIGO2
Mical3	0	0.425712	0.189	0.37	0	OLIGO2
Fam76b	0	0.425445	0.115	0.211	0	OLIGO2
Slk	0	0.425256	0.081	0.123	0	OLIGO2
Sp3	0	0.424053	0.114	0.193	0	OLIGO2
Rb1cc1	0	0.424035	0.185	0.357	0	OLIGO2
FAM120C	0	0.42402	0.165	0.335	0	OLIGO2
Slc6a6	0	0.42355	0.162	0.294	0	OLIGO2
Chd4	0	0.422767	0.129	0.248	0	OLIGO2
Top1	0	0.422441	0.214	0.399	0	OLIGO2
Srsf5	0	0.421996	0.213	0.395	0	OLIGO2
Ints13	0	0.421397	0.117	0.224	0	OLIGO2
Rbl2	0	0.421012	0.091	0.157	0	OLIGO2
Gfod1	0	0.420974	0.162	0.326	0	OLIGO2
Acbd5	0	0.420688	0.099	0.171	0	OLIGO2
Ganc	0	0.419027	0.072	0.113	0	OLIGO2
Trak2	0	0.418466	0.102	0.197	0	OLIGO2
Pnisr	0	0.418131	0.304	0.553	0	OLIGO2
Wdfy1	0	0.41799	0.11	0.198	0	OLIGO2
Prrt1	0	0.417366	0.07	0.11	0	OLIGO2
Mtmr4	0	0.417165	0.064	0.104	0	OLIGO2
Ppp4r1	0	0.41549	0.097	0.16	0	OLIGO2
Eif3a	0	0.414768	0.095	0.161	0	OLIGO2
Prpf39	0	0.414646	0.19	0.365	0	OLIGO2
Hmgcr	0	0.413259	0.071	0.111	0	OLIGO2
Auh	0	0.412696	0.104	0.199	0	OLIGO2
Zmat1	0	0.412664	0.078	0.136	0	OLIGO2
Dicer1	0	0.411435	0.122	0.23	0	OLIGO2
Vps50	0	0.410332	0.136	0.26	0	OLIGO2
Hnrnph3	0	0.409658	0.067	0.102	0	OLIGO2
Snapc3	0	0.408815	0.093	0.168	0	OLIGO2
Sypl1	0	0.408083	0.096	0.178	0	OLIGO2
Rbbp6	0	0.407616	0.106	0.195	0	OLIGO2
Eif3j	0	0.406799	0.091	0.16	0	OLIGO2
Ermard	0	0.40583	0.073	0.114	0	OLIGO2
Slmap	0	0.40488	0.224	0.426	0	OLIGO2
Otud4	0	0.404029	0.083	0.136	0	OLIGO2
Rps6ka3	0	0.401488	0.208	0.401	0	OLIGO2
Zfp280d	0	0.400956	0.183	0.357	0	OLIGO2
Larp4b	0	0.400714	0.112	0.21	0	OLIGO2
N4bp2l2	0	0.399367	0.125	0.237	0	OLIGO2
Rcbtb1	0	0.399276	0.066	0.108	0	OLIGO2
Tnrc6b	0	0.398831	0.326	0.579	0	OLIGO2
Dis3l2	0	0.397918	0.233	0.455	0	OLIGO2
Arl13b	0	0.397784	0.101	0.183	0	OLIGO2
Pikfyve	0	0.397622	0.141	0.287	0	OLIGO2
Sh3kbp1	0	0.397371	0.178	0.337	0	OLIGO2
Hspa9	0	0.397294	0.073	0.128	0	OLIGO2
Mta3	0	0.396177	0.135	0.271	0	OLIGO2
Ppp1r10	0	0.395894	0.078	0.132	0	OLIGO2
Cdk12	0	0.394965	0.184	0.351	0	OLIGO2
Washc4	0	0.394509	0.102	0.167	0	OLIGO2
Lnpep	0	0.394171	0.129	0.243	0	OLIGO2
Snx2	0	0.394163	0.095	0.156	0	OLIGO2
U2surp	0	0.393569	0.173	0.34	0	OLIGO2
Prrc2c	0	0.393397	0.184	0.369	0	OLIGO2
Fam171a1	0	0.392684	0.141	0.304	0	OLIGO2
Deptor	0	0.392407	0.088	0.166	0	OLIGO2
Raly	0	0.392187	0.075	0.121	0	OLIGO2
Mcc	0	0.391169	0.181	0.32	0	OLIGO2
Csnk1a1	0	0.390485	0.205	0.387	0	OLIGO2
Dennd4c	0	0.389486	0.13	0.23	0	OLIGO2
Hectd1	0	0.389328	0.156	0.293	0	OLIGO2
Zfp326	0	0.388827	0.116	0.221	0	OLIGO2
Zdhhc17	0	0.386425	0.125	0.254	0	OLIGO2
Mpp2	0	0.38611	0.08	0.143	0	OLIGO2
Paxbp1	0	0.384412	0.124	0.238	0	OLIGO2
Dnajb6	0	0.38366	0.112	0.217	0	OLIGO2
Chordc1	0	0.382964	0.071	0.119	0	OLIGO2
Macf1	0	0.382609	0.549	0.84	0	OLIGO2
Tmx3	0	0.382161	0.083	0.159	0	OLIGO2
Ddx3	0	0.381294	0.082	0.136	0	OLIGO2
Trip11	0	0.381149	0.117	0.226	0	OLIGO2
Phkb	0	0.380884	0.178	0.324	0	OLIGO2
Ate1	0	0.380863	0.242	0.451	0	OLIGO2
Tmem30a	0	0.380604	0.086	0.146	0	OLIGO2
Ngly1	0	0.380463	0.083	0.145	0	OLIGO2
Atxn2l	0	0.38016	0.09	0.164	0	OLIGO2
Dot1l	0	0.379947	0.068	0.118	0	OLIGO2
Pwwp2a	0	0.37932	0.106	0.209	0	OLIGO2
Tent4b	0	0.378694	0.085	0.159	0	OLIGO2
Epc1	0	0.378452	0.188	0.362	0	OLIGO2
Actn4	0	0.377693	0.113	0.222	0	OLIGO2
Snx13	0	0.37724	0.141	0.282	0	OLIGO2
Setdb2	0	0.377017	0.077	0.136	0	OLIGO2
Kdm5a	0	0.376963	0.147	0.293	0	OLIGO2
Parn	0	0.376005	0.109	0.202	0	OLIGO2
Prpsap1	0	0.374846	0.066	0.109	0	OLIGO2
Hnrnpl	0	0.372949	0.094	0.17	0	OLIGO2
Mrps28	0	0.372304	0.093	0.161	0	OLIGO2
Taf15	0	0.371333	0.144	0.287	0	OLIGO2
AC105531.1	0	0.371327	0.116	0.221	0	OLIGO2
Arglu1	0	0.371181	0.22	0.433	0	OLIGO2
Eif5b	0	0.370564	0.104	0.206	0	OLIGO2
Zc3h6	0	0.370302	0.107	0.223	0	OLIGO2
Cert1	0	0.369443	0.148	0.286	0	OLIGO2
Ankfy1	0	0.369406	0.153	0.32	0	OLIGO2
Zfc3h1	0	0.368664	0.178	0.341	0	OLIGO2
Prkdc	0	0.365872	0.139	0.265	0	OLIGO2
Stx12	0	0.365779	0.072	0.119	0	OLIGO2
Selenof	0	0.364654	0.078	0.135	0	OLIGO2
Rasa1	0	0.364065	0.151	0.303	0	OLIGO2
Vdac2	0	0.363707	0.071	0.116	0	OLIGO2
Tm9sf3	0	0.360524	0.089	0.163	0	OLIGO2
Ep300	0	0.360244	0.091	0.178	0	OLIGO2
Thrap3	0	0.359522	0.12	0.232	0	OLIGO2
Suz12	0	0.359397	0.092	0.175	0	OLIGO2
Eif4ebp3	0	0.359039	0.184	0.367	0	OLIGO2
Ube2r2	0	0.358564	0.125	0.258	0	OLIGO2
Elovl5	0	0.357562	0.068	0.123	0	OLIGO2
Arhgap32	0	0.357443	0.349	0.627	0	OLIGO2
Zfp91	0	0.356982	0.092	0.178	0	OLIGO2
Rilpl1	0	0.356471	0.057	0.111	0	OLIGO2
Strn3	0	0.355203	0.27	0.51	0	OLIGO2
Exosc10	0	0.354967	0.075	0.128	0	OLIGO2
Clcn3	0	0.354745	0.111	0.233	0	OLIGO2
Cbx3	0	0.354515	0.098	0.182	0	OLIGO2
Luc7l	0	0.354084	0.123	0.241	0	OLIGO2
Setx	0	0.35364	0.135	0.264	0	OLIGO2
Prpf4b	0	0.351859	0.238	0.453	0	OLIGO2
Ube2d3	0	0.35133	0.105	0.195	0	OLIGO2
Slc30a9	0	0.350846	0.158	0.328	0	OLIGO2
Fndc3a	0	0.350564	0.192	0.36	0	OLIGO2
Tars3	0	0.350345	0.06	0.105	0	OLIGO2
Ccar1	0	0.350162	0.144	0.29	0	OLIGO2
ENSRNOG00000063014	0	0.350144	0.082	0.149	0	OLIGO2
Phf20	0	0.349638	0.103	0.196	0	OLIGO2
Asxl2	0	0.349061	0.121	0.237	0	OLIGO2
Wtap	0	0.348829	0.088	0.16	0	OLIGO2
Septin8	0	0.348727	0.073	0.142	0	OLIGO2
Brd9	0	0.348695	0.07	0.136	0	OLIGO2
Rab30	0	0.348523	0.127	0.281	0	OLIGO2
Zbtb38	0	0.348472	0.131	0.267	0	OLIGO2
Clock	0	0.348143	0.185	0.384	0	OLIGO2
Ccdc186	0	0.347545	0.077	0.14	0	OLIGO2
Dyrk1a	0	0.346387	0.214	0.419	0	OLIGO2
Tsc22d2	0	0.345286	0.09	0.177	0	OLIGO2
Zfyve16	0	0.344924	0.071	0.132	0	OLIGO2
Clip2	0	0.344504	0.093	0.193	0	OLIGO2
Srsf11	0	0.343731	0.155	0.321	0	OLIGO2
Fmr1	0	0.342825	0.07	0.127	0	OLIGO2
Trmt13	0	0.342822	0.077	0.163	0	OLIGO2
Rsrc2	0	0.341798	0.081	0.142	0	OLIGO2
Csde1	0	0.341387	0.076	0.144	0	OLIGO2
Srsf1	0	0.341237	0.091	0.169	0	OLIGO2
Arih1	0	0.341108	0.203	0.41	0	OLIGO2
Usp15	0	0.341066	0.148	0.304	0	OLIGO2
Zup1	0	0.340015	0.076	0.13	0	OLIGO2
Sel1l	0	0.339826	0.114	0.235	0	OLIGO2
Arid2	0	0.33967	0.178	0.354	0	OLIGO2
Zfr	0	0.338941	0.235	0.463	0	OLIGO2
Fubp1	0	0.338884	0.188	0.374	0	OLIGO2
Pcbp2	0	0.338234	0.101	0.195	0	OLIGO2
Fxr1	0	0.338164	0.169	0.351	0	OLIGO2
Ubr1	0	0.337838	0.196	0.407	0	OLIGO2
Ncor1	0	0.337584	0.264	0.509	0	OLIGO2
Oga	0	0.336987	0.162	0.332	0	OLIGO2
Bclaf1	0	0.336982	0.244	0.479	0	OLIGO2
Nfat5	0	0.336174	0.264	0.5	0	OLIGO2
Top2b	0	0.336151	0.129	0.269	0	OLIGO2
Psmd11	0	0.336038	0.092	0.179	0	OLIGO2
Cd2ap	0	0.335339	0.141	0.289	0	OLIGO2
Usp9x	0	0.334765	0.309	0.577	0	OLIGO2
Bicra	0	0.33398	0.087	0.153	0	OLIGO2
Srsf6	0	0.333962	0.098	0.177	0	OLIGO2
Rab5a	0	0.333745	0.069	0.122	0	OLIGO2
Cttnbp2	0	0.333321	0.407	0.675	0	OLIGO2
Aco1	0	0.333264	0.062	0.109	0	OLIGO2
Herc4	0	0.333079	0.156	0.323	0	OLIGO2
Atp9b	0	0.331691	0.238	0.47	0	OLIGO2
Ilkap	0	0.331624	0.089	0.171	0	OLIGO2
Mysm1	0	0.331501	0.138	0.288	0	OLIGO2
Srsf7	0	0.330864	0.089	0.176	0	OLIGO2
[truncated: 20,746 more rows]

## Sheet: 3. MAST MC 
Gene	p_val	avg_log2FC	pct.1	pct.2	p_val_adj	cluster
Srgap2	5.09632e-174	1.67812	0.939	0.61	1.14708e-169	MG_0
Nav3	2.73487e-166	1.64718	0.953	0.433	6.15565e-162	MG_0
Plxdc2	3.14104e-131	1.57942	0.879	0.471	7.06985e-127	MG_0
Sdk1	2.01103e-105	1.82243	0.727	0.31	4.52642e-101	MG_0
Qk	1.15716e-87	1.1718	0.903	0.653	2.60454e-83	MG_0
Pde3b	6.50132e-87	1.46452	0.78	0.436	1.46332e-82	MG_0
Rapgef5	3.2116e-85	1.18114	0.922	0.641	7.22866e-81	MG_0
Frmd4a	2.61525e-83	1.28763	0.787	0.484	5.8864e-79	MG_0
Zfhx3	2.8199e-83	1.50863	0.677	0.31	6.34703e-79	MG_0
Chn2	4.82683e-81	1.70311	0.573	0.243	1.08642e-76	MG_0
Dock4	4.75362e-75	0.979887	0.948	0.785	1.06995e-70	MG_0
Oxr1	2.64277e-69	1.29907	0.725	0.42	5.94834e-65	MG_0
Adarb2	3.20501e-69	2.26197	0.466	0.17	7.21384e-65	MG_0
Pcdh7	3.62748e-69	1.97423	0.46	0.123	8.16474e-65	MG_0
Ldlrad4	2.3489e-68	1.20725	0.798	0.524	5.28689e-64	MG_0
Arhgap15	4.07897e-64	0.866165	0.878	0.696	9.18095e-60	MG_0
Tmcc3	9.43296e-63	1.03245	0.85	0.567	2.12317e-58	MG_0
Mef2c	3.10345e-60	1.18974	0.729	0.431	6.98524e-56	MG_0
Fam102b	2.26202e-56	1.40944	0.529	0.239	5.09136e-52	MG_0
P2ry12	4.84711e-56	1.53422	0.501	0.195	1.09099e-51	MG_0
Ophn1	6.8783e-56	1.16386	0.753	0.459	1.54817e-51	MG_0
Prickle2	1.61003e-55	1.2766	0.558	0.265	3.62385e-51	MG_0
Anxa3	1.22027e-54	1.45176	0.578	0.241	2.74657e-50	MG_0
LOC498368	6.76423e-54	1.44044	0.544	0.255	1.52249e-49	MG_0
Slc9a9	4.87252e-52	1.13026	0.735	0.437	1.09671e-47	MG_0
Magi1	6.30873e-51	1.17786	0.59	0.317	1.41997e-46	MG_0
Slco2b1	4.47997e-48	1.48375	0.486	0.198	1.00835e-43	MG_0
Zfp622	1.88266e-44	1.34018	0.525	0.253	4.23748e-40	MG_0
Hdac9	1.52183e-42	0.768841	0.813	0.575	3.42533e-38	MG_0
Adrb2	6.12209e-41	1.68402	0.27	0.061	1.37796e-36	MG_0
Ppm1e	3.7396e-40	1.41013	0.394	0.161	8.41708e-36	MG_0
Rbms3	5.82869e-38	1.42987	0.355	0.135	1.31192e-33	MG_0
Pkp4	1.03199e-34	1.02457	0.561	0.327	2.32281e-30	MG_0
Astn1	1.21308e-34	1.40768	0.274	0.079	2.7304e-30	MG_0
Klra2	1.47508e-34	1.44544	0.304	0.091	3.32011e-30	MG_0
Cx3cr1	3.37456e-33	1.12468	0.417	0.22	7.59547e-29	MG_0
Cst3	3.25972e-32	1.14258	0.347	0.153	7.33698e-28	MG_0
Rad51b	4.34744e-32	0.969507	0.574	0.328	9.78521e-28	MG_0
ENSRNOG00000067004	8.91472e-32	1.02807	0.533	0.3	2.00652e-27	MG_0
Ssh2	5.41432e-31	0.629527	0.828	0.648	1.21865e-26	MG_0
Numb	1.00043e-30	0.99754	0.393	0.217	2.25177e-26	MG_0
Mertk	1.07496e-30	1.00443	0.626	0.393	2.41952e-26	MG_0
Dscam	2.0114e-30	1.20669	0.452	0.206	4.52726e-26	MG_0
Golm1	2.2064e-30	1.30009	0.369	0.166	4.96616e-26	MG_0
Cped1	2.82156e-29	1.41287	0.232	0.068	6.35078e-25	MG_0
Ltc4s	4.00901e-29	1.42222	0.189	0.038	9.02348e-25	MG_0
Klhl32	7.95408e-29	1.29435	0.297	0.108	1.7903e-24	MG_0
Itga6	2.76639e-28	1.02231	0.405	0.218	6.22658e-24	MG_0
ENSRNOG00000070383	6.22297e-28	1.35388	0.154	0.028	1.40067e-23	MG_0
Ano5	1.31821e-26	1.44813	0.212	0.051	2.96703e-22	MG_0
Nfia	6.2559e-26	1.00001	0.462	0.264	1.40808e-21	MG_0
Brinp2	1.17192e-25	1.29826	0.215	0.06	2.63775e-21	MG_0
Phactr1	1.97047e-25	1.23568	0.29	0.126	4.43513e-21	MG_0
Mvb12b	6.40847e-25	1.15631	0.308	0.148	1.44242e-20	MG_0
Tnk2	1.04559e-24	1.21544	0.269	0.107	2.35342e-20	MG_0
Ywhah	1.86246e-24	0.957527	0.374	0.215	4.19202e-20	MG_0
Camk1d	4.90545e-24	0.893977	0.451	0.27	1.10412e-19	MG_0
Dlg2	5.20668e-24	1.35328	0.279	0.106	1.17192e-19	MG_0
Rgs10	1.21443e-23	1.01933	0.403	0.225	2.73344e-19	MG_0
Unc79	1.27222e-23	1.17889	0.255	0.104	2.86352e-19	MG_0
Celf2	3.56192e-23	0.664793	0.665	0.513	8.01718e-19	MG_0
Ccr5	7.23199e-23	1.12596	0.273	0.119	1.62778e-18	MG_0
Rasgrp3	1.20833e-22	1.29481	0.197	0.056	2.7197e-18	MG_0
Med12l	1.25757e-22	1.17297	0.247	0.107	2.83055e-18	MG_0
Wdfy1	5.24676e-22	1.00813	0.422	0.241	1.18094e-17	MG_0
Dpp10	5.28046e-22	1.34875	0.269	0.097	1.18853e-17	MG_0
Plekha5	5.49786e-22	0.807134	0.408	0.244	1.23746e-17	MG_0
Akt3	5.60681e-22	0.837085	0.418	0.256	1.26198e-17	MG_0
Chd9	5.67232e-22	0.752073	0.557	0.391	1.27673e-17	MG_0
RGD1563400	7.22429e-22	1.1434	0.292	0.141	1.62604e-17	MG_0
Fchsd2	3.6006e-21	0.653668	0.731	0.598	8.10424e-17	MG_0
Nuak1	6.47021e-21	1.13778	0.235	0.084	1.45631e-16	MG_0
Plcl2	8.26945e-21	0.752423	0.473	0.329	1.86129e-16	MG_0
Lrp4	1.35428e-20	1.10129	0.354	0.168	3.04822e-16	MG_0
Pbx1	1.52294e-20	1.0619	0.297	0.145	3.42783e-16	MG_0
RGD1359108	3.01509e-20	0.914826	0.429	0.251	6.78637e-16	MG_0
Nrg3	3.35984e-20	1.09919	0.273	0.11	7.56234e-16	MG_0
Apbb1ip	3.7446e-20	0.795004	0.529	0.353	8.42835e-16	MG_0
Lrrtm4	8.19388e-20	1.01875	0.201	0.066	1.84428e-15	MG_0
Blnk	1.68852e-19	0.770644	0.562	0.385	3.80053e-15	MG_0
Tsc22d1	2.29289e-19	0.817728	0.431	0.268	5.16084e-15	MG_0
Csf1r	2.51584e-19	0.729092	0.496	0.336	5.66265e-15	MG_0
Enpp2	3.26245e-19	1.17114	0.153	0.038	7.34313e-15	MG_0
Gpr63	4.11007e-19	1.17335	0.242	0.093	9.25095e-15	MG_0
Rps6ka5	4.18875e-19	0.701184	0.418	0.273	9.42803e-15	MG_0
Fli1	4.74711e-19	0.825435	0.499	0.337	1.06848e-14	MG_0
Atp8a1	5.16515e-19	0.793444	0.351	0.229	1.16257e-14	MG_0
Lpcat2	5.73086e-19	0.797213	0.487	0.32	1.2899e-14	MG_0
Cfh	8.05442e-19	0.448585	0.747	0.593	1.81289e-14	MG_0
Pcmtd1	8.66203e-19	0.836192	0.452	0.296	1.94965e-14	MG_0
Gpr34	8.68648e-19	1.18479	0.225	0.081	1.95515e-14	MG_0
Prkcb	1.69755e-18	0.754167	0.534	0.369	3.82084e-14	MG_0
Kcnip4	1.74104e-18	1.10062	0.274	0.119	3.91874e-14	MG_0
P2rx7	1.94708e-18	1.0445	0.337	0.175	4.38249e-14	MG_0
Ptprd	2.07494e-18	1.09343	0.295	0.142	4.67027e-14	MG_0
ENSRNOG00000065736	2.70529e-18	1.32296	0.143	0.036	6.08906e-14	MG_0
Trpm2	4.23254e-18	1.01813	0.255	0.104	9.5266e-14	MG_0
Tln2	4.41766e-18	1.04649	0.178	0.066	9.94327e-14	MG_0
Mctp1	4.52256e-18	0.985164	0.21	0.082	1.01794e-13	MG_0
Fgf14	4.82121e-18	1.12456	0.199	0.069	1.08516e-13	MG_0
Ncald	1.48785e-17	0.902851	0.292	0.142	3.34885e-13	MG_0
Slc2a5	1.75385e-17	1.14552	0.237	0.093	3.94756e-13	MG_0
Lrp1b	2.05334e-17	1.08226	0.24	0.097	4.62165e-13	MG_0
Havcr2	2.32499e-17	1.11212	0.198	0.075	5.2331e-13	MG_0
Fhit	2.6153e-17	0.785122	0.309	0.173	5.88652e-13	MG_0
Dip2b	2.91062e-17	0.703069	0.481	0.331	6.55123e-13	MG_0
Atp8a2	3.72876e-17	1.10024	0.205	0.072	8.39268e-13	MG_0
Sall1	4.4846e-17	1.13566	0.184	0.065	1.00939e-12	MG_0
Focad	5.54606e-17	0.847499	0.256	0.149	1.24831e-12	MG_0
Elmo1	1.08923e-16	0.530592	0.764	0.612	2.45165e-12	MG_0
Aspa	1.11861e-16	1.00291	0.365	0.208	2.51777e-12	MG_0
Ikzf1	1.54381e-16	0.687321	0.487	0.34	3.47481e-12	MG_0
Snx29	1.79139e-16	0.596901	0.669	0.519	4.03207e-12	MG_0
Sh2d4b	1.96967e-16	1.07305	0.143	0.039	4.43333e-12	MG_0
Bmp2k	2.58944e-16	0.608911	0.678	0.516	5.82831e-12	MG_0
Runx1	2.73599e-16	0.645969	0.468	0.332	6.15816e-12	MG_0
ENSRNOG00000069560	3.6457e-16	1.06265	0.129	0.031	8.20575e-12	MG_0
Tmem176b	4.36608e-16	0.965907	0.275	0.136	9.82716e-12	MG_0
Lsamp	4.7451e-16	0.823352	0.285	0.141	1.06803e-11	MG_0
Syt1	5.58351e-16	1.06223	0.199	0.075	1.25674e-11	MG_0
Trpc6	6.37664e-16	1.07804	0.301	0.149	1.43525e-11	MG_0
Sparc	3.38681e-15	0.713971	0.122	0.035	7.62304e-11	MG_0
Inpp5d	4.26183e-15	0.554797	0.684	0.543	9.59252e-11	MG_0
Cadm2	5.73336e-15	0.986562	0.259	0.13	1.29046e-10	MG_0
Babam2	6.70093e-15	0.706759	0.443	0.316	1.50825e-10	MG_0
Dpp6	7.67005e-15	1.00852	0.129	0.043	1.72637e-10	MG_0
Wasf2	1.06147e-14	0.685141	0.457	0.32	2.38915e-10	MG_0
Ipcef1	1.3808e-14	0.930062	0.22	0.095	3.10789e-10	MG_0
Nrg1	1.42325e-14	0.993643	0.186	0.077	3.20346e-10	MG_0
Kdm6a	1.56615e-14	0.671878	0.398	0.29	3.52509e-10	MG_0
Ivns1abp	2.22769e-14	0.750376	0.29	0.198	5.01408e-10	MG_0
Nlgn1	3.19324e-14	0.976419	0.203	0.078	7.18735e-10	MG_0
ENSRNOG00000063332	3.7004e-14	0.971544	0.162	0.057	8.32886e-10	MG_0
Ctnna2	3.70151e-14	0.962119	0.181	0.073	8.33137e-10	MG_0
Kcnd2	4.40423e-14	1.0061	0.158	0.058	9.91305e-10	MG_0
Csmd3	4.94086e-14	0.785147	0.149	0.064	1.11209e-09	MG_0
Sgcz	5.08951e-14	1.05706	0.172	0.066	1.14555e-09	MG_0
Tlr7	5.213e-14	0.888041	0.309	0.182	1.17334e-09	MG_0
Ctss	9.53607e-14	0.639023	0.436	0.344	2.14638e-09	MG_0
Ppm1l	1.01077e-13	0.796241	0.309	0.185	2.27504e-09	MG_0
Evl	1.20778e-13	0.918676	0.211	0.098	2.71846e-09	MG_0
Atm	1.43904e-13	0.624444	0.626	0.485	3.23898e-09	MG_0
Rims1	1.56212e-13	0.877654	0.1	0.023	3.51601e-09	MG_0
Epsti1	1.59525e-13	0.836826	0.28	0.146	3.59059e-09	MG_0
Filip1	1.7586e-13	0.871758	0.324	0.185	3.95825e-09	MG_0
Mbnl1	1.77466e-13	0.394509	0.747	0.647	3.99441e-09	MG_0
Akap6	1.99767e-13	0.814195	0.133	0.051	4.49635e-09	MG_0
Pcdh9	2.01129e-13	0.757479	0.302	0.157	4.52701e-09	MG_0
Nrxn3	2.35317e-13	0.954361	0.246	0.111	5.29652e-09	MG_0
Selplg	4.04266e-13	0.911692	0.182	0.081	9.09923e-09	MG_0
Ppm1k	4.79554e-13	0.902146	0.136	0.05	1.07938e-08	MG_0
Adgrl3	5.66892e-13	0.701368	0.308	0.181	1.27596e-08	MG_0
Bin2	6.84913e-13	0.829928	0.309	0.183	1.5416e-08	MG_0
Adgra3	7.94713e-13	0.994868	0.146	0.053	1.78874e-08	MG_0
Tenm2	1.14179e-12	0.897601	0.143	0.053	2.56995e-08	MG_0
Epha6	1.89898e-12	0.880125	0.112	0.033	4.27422e-08	MG_0
Il6st	1.98467e-12	0.816493	0.172	0.085	4.4671e-08	MG_0
Ly86	2.31627e-12	0.708355	0.354	0.236	5.21347e-08	MG_0
Clec2l	2.37204e-12	0.901281	0.119	0.033	5.33899e-08	MG_0
Nckap1l	3.53083e-12	0.626201	0.424	0.317	7.94719e-08	MG_0
Nalf1	3.85638e-12	1.0208	0.152	0.057	8.67993e-08	MG_0
Mtus1	4.05807e-12	0.796323	0.181	0.08	9.1339e-08	MG_0
Dst	4.4932e-12	0.438493	0.66	0.513	1.01133e-07	MG_0
Map2k6	6.14403e-12	0.819228	0.176	0.085	1.3829e-07	MG_0
Ccdc93	6.31353e-12	0.805675	0.308	0.194	1.42105e-07	MG_0
Erc2	6.44055e-12	0.837154	0.119	0.04	1.44964e-07	MG_0
Cntnap2	6.6671e-12	1.00239	0.172	0.076	1.50063e-07	MG_0
Adcy9	8.63959e-12	0.670398	0.341	0.23	1.9446e-07	MG_0
Negr1	1.01982e-11	0.954959	0.149	0.063	2.29541e-07	MG_0
Oplah	1.33995e-11	0.754945	0.394	0.266	3.01595e-07	MG_0
Slc1a3	1.54714e-11	0.785286	0.427	0.273	3.4823e-07	MG_0
Mast4	1.70707e-11	0.645306	0.404	0.259	3.84227e-07	MG_0
Zbtb20	2.30487e-11	0.496246	0.327	0.244	5.1878e-07	MG_0
Rassf4	2.52228e-11	0.723585	0.158	0.072	5.67716e-07	MG_0
Dcc	2.60076e-11	0.770081	0.11	0.038	5.8538e-07	MG_0
Nkain2	4.52313e-11	0.914531	0.222	0.124	1.01807e-06	MG_0
Nek10	4.52816e-11	0.729319	0.107	0.038	1.0192e-06	MG_0
Fam169b	4.80599e-11	0.866867	0.157	0.062	1.08173e-06	MG_0
Jam2	5.46718e-11	0.816086	0.101	0.029	1.23055e-06	MG_0
Rbfox1	5.7314e-11	1.17905	0.188	0.087	1.29002e-06	MG_0
Cyfip1	6.88531e-11	0.644484	0.313	0.214	1.54974e-06	MG_0
Csmd1	7.09027e-11	0.879292	0.205	0.098	1.59588e-06	MG_0
Slc29a3	7.78106e-11	0.777115	0.194	0.091	1.75136e-06	MG_0
Diaph2	8.59947e-11	0.349593	0.788	0.72	1.93557e-06	MG_0
Cacnb2	9.44166e-11	0.742145	0.188	0.115	2.12513e-06	MG_0
Tek	9.64075e-11	0.905355	0.126	0.044	2.16994e-06	MG_0
Ccdc50	1.38366e-10	0.648872	0.33	0.219	3.11435e-06	MG_0
Adgrb3	1.4093e-10	0.793621	0.215	0.112	3.17205e-06	MG_0
Tnrc6c	2.30019e-10	0.507495	0.283	0.226	5.17728e-06	MG_0
Itpr2	2.78661e-10	0.499007	0.451	0.35	6.27209e-06	MG_0
Nrxn1	3.08092e-10	0.694003	0.247	0.149	6.93454e-06	MG_0
Casp4	3.64544e-10	0.789243	0.112	0.04	8.20516e-06	MG_0
Lrfn5	4.649e-10	0.818223	0.11	0.036	1.0464e-05	MG_0
Anks1b	4.84545e-10	0.813893	0.154	0.07	1.09061e-05	MG_0
Maml2	5.31867e-10	0.469142	0.6	0.478	1.19713e-05	MG_0
Cntrl	5.75259e-10	0.627491	0.304	0.216	1.29479e-05	MG_0
Strbp	6.37229e-10	0.697465	0.141	0.068	1.43428e-05	MG_0
Rasal2	6.49853e-10	0.435499	0.562	0.474	1.46269e-05	MG_0
Magi2	6.65101e-10	0.595046	0.162	0.091	1.49701e-05	MG_0
Mdga2	6.70513e-10	0.697112	0.162	0.082	1.50919e-05	MG_0
Rapgef6	7.4626e-10	0.442194	0.481	0.383	1.67968e-05	MG_0
Entpd1	8.16882e-10	0.803694	0.254	0.152	1.83864e-05	MG_0
ENSRNOG00000064228	8.56095e-10	0.71809	0.245	0.143	1.9269e-05	MG_0
Alpk1	9.19112e-10	0.580078	0.274	0.179	2.06874e-05	MG_0
Galnt7	9.7496e-10	0.669389	0.258	0.181	2.19444e-05	MG_0
Grm5	1.02403e-09	0.88013	0.148	0.06	2.30488e-05	MG_0
Dock8	1.03873e-09	0.369279	0.742	0.662	2.33797e-05	MG_0
Ifngr1	1.33636e-09	0.352323	0.582	0.479	3.00789e-05	MG_0
Fmnl3	1.38944e-09	0.655863	0.332	0.232	3.12736e-05	MG_0
Tmem243	1.39895e-09	0.801261	0.136	0.056	3.14876e-05	MG_0
Slit2	1.70877e-09	0.710105	0.347	0.221	3.84609e-05	MG_0
Stambpl1	1.80981e-09	0.669665	0.225	0.118	4.07353e-05	MG_0
Ncam2	1.85903e-09	0.690621	0.155	0.077	4.18431e-05	MG_0
Nfatc2	1.86446e-09	0.884238	0.17	0.083	4.19653e-05	MG_0
Foxn3	2.33986e-09	0.365881	0.501	0.41	5.26655e-05	MG_0
ENSRNOG00000066491	2.77729e-09	0.792836	0.157	0.074	6.25112e-05	MG_0
Sgms1	2.79119e-09	0.518412	0.4	0.308	6.28241e-05	MG_0
Pla2g4a	2.87661e-09	0.523692	0.462	0.358	6.47467e-05	MG_0
Pros1	3.08064e-09	0.856763	0.168	0.084	6.93392e-05	MG_0
Ankrd6	3.19084e-09	0.80835	0.312	0.186	7.18194e-05	MG_0
Prtfdc1	3.40896e-09	0.771677	0.297	0.188	7.67289e-05	MG_0
Dtnb	3.71876e-09	0.779505	0.139	0.076	8.37019e-05	MG_0
Hexb	4.71825e-09	0.738269	0.275	0.172	0.000106198	MG_0
Patj	6.55666e-09	0.647675	0.12	0.05	0.000147577	MG_0
AABR07028769.1	7.31101e-09	0.347471	0.492	0.406	0.000164556	MG_0
Asic2	7.35011e-09	0.76831	0.11	0.04	0.000165436	MG_0
Baz2b	7.92233e-09	0.441459	0.535	0.436	0.000178316	MG_0
Macrod2	8.41426e-09	0.712224	0.134	0.065	0.000189388	MG_0
Zswim6	8.81392e-09	0.378988	0.558	0.459	0.000198384	MG_0
Slc12a6	1.00817e-08	0.473225	0.341	0.246	0.000226918	MG_0
ENSRNOG00000070434	1.0847e-08	0.731669	0.105	0.035	0.000244143	MG_0
Ank2	1.64234e-08	0.688538	0.158	0.087	0.000369658	MG_0
Clasp2	2.02469e-08	0.447879	0.341	0.28	0.000455716	MG_0
Stxbp5l	2.34684e-08	0.69227	0.101	0.036	0.000528227	MG_0
Mtmr12	2.50116e-08	0.546786	0.279	0.22	0.000562961	MG_0
Pald1	2.54667e-08	0.764618	0.112	0.038	0.000573205	MG_0
Snx25	3.03488e-08	0.642189	0.188	0.105	0.000683091	MG_0
ENSRNOG00000067032	3.84082e-08	0.675844	0.106	0.038	0.000864493	MG_0
Col25a1	4.09691e-08	0.80812	0.11	0.039	0.000922132	MG_0
Cdk19	4.17494e-08	0.514136	0.352	0.268	0.000939695	MG_0
Arhgap24	4.90685e-08	0.397132	0.807	0.724	0.00110443	MG_0
Kcnk13	5.01242e-08	0.536136	0.37	0.282	0.0011282	MG_0
Frmpd4	5.93198e-08	0.680591	0.105	0.045	0.00133517	MG_0
Ntm	6.02421e-08	0.752892	0.111	0.044	0.00135593	MG_0
Tmem135	6.7196e-08	0.504979	0.287	0.211	0.00151245	MG_0
Fyb1	6.9714e-08	0.441399	0.513	0.428	0.00156912	MG_0
Dgkb	7.05489e-08	0.711965	0.107	0.044	0.00158791	MG_0
Gna12	7.55943e-08	0.511069	0.414	0.312	0.00170148	MG_0
Ppargc1a	8.11012e-08	0.496168	0.1	0.047	0.00182543	MG_0
Nrp1	8.34471e-08	0.74788	0.221	0.136	0.00187823	MG_0
ENSRNOG00000067812	8.41464e-08	0.51233	0.232	0.177	0.00189397	MG_0
Arhgap20	1.23259e-07	0.653017	0.1	0.042	0.00277431	MG_0
Ssbp2	1.25426e-07	0.417097	0.297	0.235	0.00282309	MG_0
Cdyl2	1.36902e-07	0.573726	0.207	0.13	0.00308138	MG_0
Ccdc125	1.49637e-07	0.651485	0.102	0.04	0.00336802	MG_0
Git2	1.55473e-07	0.508762	0.403	0.313	0.0034994	MG_0
Erbb4	1.5609e-07	0.710478	0.136	0.062	0.00351328	MG_0
RGD1561327	1.64854e-07	0.43092	0.114	0.056	0.00371053	MG_0
Arap3	1.67471e-07	0.701231	0.14	0.07	0.00376945	MG_0
Gria2	1.73046e-07	0.619003	0.135	0.066	0.00389491	MG_0
Crim1	2.07313e-07	0.720685	0.131	0.063	0.00466621	MG_0
Itpr1	2.11039e-07	0.442673	0.24	0.17	0.00475008	MG_0
Rtn1	2.17704e-07	0.686458	0.149	0.081	0.00490009	MG_0
Tmem50b	2.34625e-07	0.660007	0.121	0.06	0.00528095	MG_0
Ankrd44	2.40816e-07	0.297592	0.462	0.398	0.00542029	MG_0
Prkcq	2.79839e-07	0.76136	0.211	0.114	0.00629861	MG_0
Ube2h	3.28197e-07	0.437783	0.388	0.311	0.00738706	MG_0
Rnf13	3.37868e-07	0.484262	0.293	0.229	0.00760472	MG_0
Dmd	4.25008e-07	0.363036	0.111	0.056	0.00956607	MG_0
Schip1	4.70498e-07	0.702167	0.11	0.045	0.01059	MG_0
Mta3	4.83424e-07	0.564791	0.199	0.129	0.0108809	MG_0
Calcrl	4.83641e-07	0.60328	0.236	0.155	0.0108858	MG_0
Mcc	4.89221e-07	0.700319	0.167	0.093	0.0110114	MG_0
Adgre1	5.20793e-07	0.647287	0.157	0.081	0.011722	MG_0
Setbp1	5.22728e-07	0.573248	0.105	0.047	0.0117656	MG_0
Il1rapl1	5.4823e-07	0.7616	0.186	0.11	0.0123395	MG_0
Cntn5	5.56835e-07	0.731979	0.114	0.051	0.0125332	MG_0
Scaper	5.81801e-07	0.436763	0.194	0.149	0.0130952	MG_0
Pot1b	6.12377e-07	0.504953	0.143	0.083	0.0137834	MG_0
Tnfrsf11a	6.24663e-07	0.626216	0.134	0.069	0.0140599	MG_0
Cacna2d3	6.46811e-07	0.589679	0.105	0.053	0.0145584	MG_0
Fbxl20	7.68582e-07	0.551596	0.25	0.169	0.0172992	MG_0
Kalrn	7.99484e-07	0.616522	0.119	0.055	0.0179948	MG_0
Lap3	8.03262e-07	0.720324	0.179	0.093	0.0180798	MG_0
Usp9x	8.74278e-07	0.381713	0.413	0.334	0.0196782	MG_0
Nbea	9.8487e-07	0.615464	0.138	0.075	0.0221674	MG_0
Klhl24	1.00631e-06	0.524808	0.184	0.134	0.0226501	MG_0
Arhgef40	1.01826e-06	0.739293	0.177	0.095	0.0229189	MG_0
Kansl1l	1.02228e-06	0.581908	0.226	0.156	0.0230094	MG_0
Ralyl	1.16187e-06	0.699053	0.121	0.05	0.0261514	MG_0
Marcks	1.18529e-06	0.60703	0.125	0.07	0.0266785	MG_0
Sesn3	1.22596e-06	0.541513	0.152	0.091	0.0275938	MG_0
Fgf12	1.28563e-06	0.524721	0.149	0.079	0.0289369	MG_0
Tmem176a	1.39126e-06	0.655294	0.13	0.065	0.0313144	MG_0
Arhgap5	1.39917e-06	0.510473	0.144	0.082	0.0314925	MG_0
Lrrc7	1.40093e-06	0.673448	0.106	0.048	0.031532	MG_0
Gpcpd1	1.5472e-06	0.50861	0.249	0.18	0.0348244	MG_0
Grm7	2.14066e-06	0.544501	0.121	0.058	0.048182	MG_0
Ctnnd2	2.17064e-06	0.559791	0.121	0.062	0.0488568	MG_0
Cdc42bpa	2.31345e-06	0.493497	0.229	0.167	0.0520711	MG_0
Cspp1	2.338e-06	0.422871	0.314	0.244	0.0526236	MG_0
Grik2	2.38284e-06	0.556649	0.143	0.072	0.0536329	MG_0
Xkr4	2.56809e-06	0.582904	0.11	0.052	0.0578026	MG_0
Slc16a7	2.64926e-06	0.732544	0.152	0.083	0.0596295	MG_0
Cd2ap	2.71433e-06	0.532795	0.259	0.184	0.0610941	MG_0
Mycbp2	2.91574e-06	0.251965	0.525	0.483	0.0656275	MG_0
Cpne4	3.07361e-06	0.548144	0.133	0.077	0.0691808	MG_0
Chd6	3.10554e-06	0.304947	0.321	0.277	0.0698995	MG_0
Map2	3.32439e-06	0.489517	0.104	0.05	0.0748255	MG_0
Sf3b1	3.35518e-06	0.378488	0.405	0.355	0.0755184	MG_0
P2ry14	3.43902e-06	0.583956	0.157	0.105	0.0774055	MG_0
Zmym3	3.68556e-06	0.475904	0.105	0.047	0.0829546	MG_0
Trio	3.83811e-06	0.384509	0.299	0.249	0.0863883	MG_0
Slc25a13	3.962e-06	0.542928	0.294	0.212	0.0891767	MG_0
Epb41l2	4.01824e-06	0.320879	0.558	0.503	0.0904426	MG_0
Heca	4.06131e-06	0.533328	0.193	0.126	0.091412	MG_0
Kmt2a	6.58237e-06	0.349627	0.275	0.215	0.148156	MG_0
Tut7	7.76376e-06	0.392877	0.337	0.268	0.174747	MG_0
Disc1	8.6052e-06	0.518722	0.333	0.249	0.193686	MG_0
Kcnq5	9.02306e-06	0.371659	0.129	0.074	0.203091	MG_0
Sipa1l2	9.60945e-06	0.502357	0.216	0.152	0.216289	MG_0
Opcml	9.71704e-06	0.680882	0.14	0.077	0.218711	MG_0
Rab3ip	1.01258e-05	0.668592	0.105	0.05	0.227911	MG_0
Gxylt1	1.01686e-05	0.434312	0.208	0.152	0.228875	MG_0
Helz	1.06662e-05	0.380683	0.275	0.241	0.240074	MG_0
Crebrf	1.07359e-05	0.470107	0.176	0.118	0.241644	MG_0
Ahcyl2	1.09216e-05	0.406539	0.245	0.203	0.245823	MG_0
Cep112	1.13559e-05	0.535464	0.282	0.206	0.255599	MG_0
Dip2c	1.27228e-05	0.394239	0.333	0.277	0.286364	MG_0
Gramd1b	1.2894e-05	0.364809	0.313	0.276	0.290218	MG_0
Aspm	1.31221e-05	0.601778	0.136	0.076	0.295351	MG_0
Cep85l	1.42951e-05	0.470232	0.231	0.175	0.321754	MG_0
Cd84	1.51146e-05	0.455356	0.27	0.193	0.3402	MG_0
Zfp532	1.63039e-05	0.578669	0.188	0.115	0.366967	MG_0
Bin1	1.74072e-05	0.595617	0.165	0.101	0.391801	MG_0
ENSRNOG00000069588	1.86693e-05	0.535146	0.117	0.059	0.420209	MG_0
Rock2	1.91028e-05	0.335738	0.379	0.314	0.429967	MG_0
Smc2	2.09938e-05	0.638271	0.173	0.105	0.472528	MG_0
Rubcnl	2.18658e-05	0.525657	0.176	0.118	0.492155	MG_0
Uty	2.27209e-05	0.291235	0.376	0.309	0.511401	MG_0
Ptpre	2.32025e-05	0.289531	0.394	0.336	0.522243	MG_0
Tmem156	2.52835e-05	0.505644	0.164	0.127	0.56908	MG_0
Robo1	2.58657e-05	0.618154	0.1	0.065	0.582186	MG_0
Sdccag8	2.80596e-05	0.451825	0.247	0.195	0.631565	MG_0
Maf	2.90641e-05	0.554382	0.255	0.171	0.654176	MG_0
Tmem65	3.12444e-05	0.435838	0.295	0.237	0.703249	MG_0
Dclre1c	3.15766e-05	0.509625	0.251	0.191	0.710727	MG_0
Kdm5b	3.25203e-05	0.442546	0.121	0.074	0.731968	MG_0
Whrn	3.28744e-05	0.631539	0.13	0.067	0.739937	MG_0
Fam111a	3.30829e-05	0.301758	0.245	0.232	0.74463	MG_0
Suco	3.37972e-05	0.329272	0.227	0.189	0.760707	MG_0
Per3	4.00373e-05	0.569005	0.126	0.071	0.901159	MG_0
Dapp1	4.04354e-05	0.478323	0.294	0.224	0.910119	MG_0
Mbtd1	4.22158e-05	0.415346	0.215	0.161	0.950194	MG_0
Lrch1	4.41813e-05	0.280319	0.357	0.333	0.994432	MG_0
Soga1	5.00924e-05	0.505888	0.242	0.176	1	MG_0
Luc7l2	5.02723e-05	0.270338	0.448	0.403	1	MG_0
Klhl6	5.18417e-05	0.47277	0.232	0.166	1	MG_0
Marf1	5.29175e-05	0.283336	0.239	0.218	1	MG_0
Abi3	5.31515e-05	0.459219	0.158	0.097	1	MG_0
Rims2	7.35203e-05	0.398107	0.101	0.056	1	MG_0
Adk	7.47755e-05	0.440831	0.256	0.192	1	MG_0
Garre1	8.29971e-05	0.406934	0.174	0.139	1	MG_0
Rmdn1	8.50326e-05	0.517088	0.153	0.098	1	MG_0
Sgce	8.52288e-05	0.632446	0.136	0.073	1	MG_0
Plek	9.3419e-05	0.552782	0.109	0.057	1	MG_0
Gatm	9.35921e-05	0.586893	0.107	0.066	1	MG_0
Cables1	9.99247e-05	0.576761	0.177	0.121	1	MG_0
Cep43	0.000105472	0.389591	0.271	0.228	1	MG_0
Robo2	0.00011152	0.523351	0.101	0.052	1	MG_0
Zfp652	0.000120942	0.410899	0.177	0.118	1	MG_0
Basp1	0.000124199	0.572807	0.106	0.056	1	MG_0
Atxn7	0.000129139	0.391841	0.217	0.175	1	MG_0
Sh3rf1	0.000129421	0.502838	0.342	0.264	1	MG_0
Paip2	0.000147331	0.422629	0.152	0.1	1	MG_0
Plxna2	0.000148113	0.552545	0.14	0.091	1	MG_0
Kif21b	0.000157074	0.467779	0.115	0.066	1	MG_0
Il7r	0.000188581	0.581002	0.13	0.074	1	MG_0
Taf15	0.000190671	0.353799	0.231	0.193	1	MG_0
Ahdc1	0.000192065	0.47374	0.1	0.052	1	MG_0
Cradd	0.000199601	0.419299	0.215	0.166	1	MG_0
Stxbp4	0.000205807	0.453953	0.169	0.128	1	MG_0
Prr14l	0.000208327	0.295202	0.216	0.19	1	MG_0
Zfp827	0.000209428	0.509708	0.124	0.077	1	MG_0
Klf12	0.00022388	0.362642	0.128	0.085	1	MG_0
Arap2	0.000230423	0.510952	0.131	0.081	1	MG_0
Mgat5	0.000231547	0.262021	0.46	0.426	1	MG_0
Auts2l1	0.000235821	0.569259	0.128	0.075	1	MG_0
St3gal6	0.000272533	0.586229	0.174	0.108	1	MG_0
Zswim5	0.000289146	0.48381	0.143	0.09	1	MG_0
ENSRNOG00000063014	0.000291032	0.485172	0.111	0.066	1	MG_0
Lrrc28	0.000294756	0.407822	0.11	0.058	1	MG_0
Dnajb6	0.000308561	0.282945	0.182	0.17	1	MG_0
Apc	0.000326441	0.282669	0.186	0.159	1	MG_0
Gna15	0.000340084	0.44924	0.193	0.141	1	MG_0
Eml4	0.000355979	0.321902	0.403	0.355	1	MG_0
Cttnbp2nl	0.000374751	0.412477	0.242	0.196	1	MG_0
Tnks	0.000396722	0.307264	0.211	0.172	1	MG_0
Dennd2c	0.000402343	0.552767	0.193	0.131	1	MG_0
Sgo2	0.000412398	0.52536	0.124	0.077	1	MG_0
Inpp4b	0.000417369	0.489268	0.193	0.145	1	MG_0
Man1c1	0.000429891	0.313175	0.432	0.374	1	MG_0
Fcrl2	0.000432781	0.582988	0.199	0.128	1	MG_0
Grid2	0.00043843	0.368574	0.104	0.072	1	MG_0
Wapl	0.000449516	0.287629	0.46	0.435	1	MG_0
Msl2	0.000459775	0.292424	0.26	0.232	1	MG_0
Fgd2	0.00046864	0.448867	0.215	0.165	1	MG_0
Spire1	0.000479522	0.420521	0.265	0.211	1	MG_0
Ust	0.000483639	0.302893	0.225	0.182	1	MG_0
Senp7	0.000521165	0.277897	0.274	0.25	1	MG_0
AABR07035839.1	0.000521958	0.546065	0.12	0.064	1	MG_0
ENSRNOG00000068835	0.00052821	0.532095	0.164	0.108	1	MG_0
Irag2	0.000561985	0.441048	0.244	0.185	1	MG_0
Nlrp3	0.000583308	0.512851	0.138	0.088	1	MG_0
Ubl3	0.000584952	0.418796	0.152	0.106	1	MG_0
Zc3h6	0.000604558	0.437275	0.105	0.062	1	MG_0
ENSRNOG00000066115	0.000609156	0.291099	0.244	0.191	1	MG_0
Cd300lf	0.000617809	0.575792	0.115	0.07	1	MG_0
Ptpra	0.000625281	0.337811	0.282	0.228	1	MG_0
Syne2	0.000627614	0.459615	0.146	0.093	1	MG_0
Ank3	0.000637312	0.398687	0.104	0.069	1	MG_0
Pacsin2	0.000661823	0.316904	0.335	0.285	1	MG_0
ENSRNOG00000066864	0.000674062	0.553607	0.105	0.053	1	MG_0
Pik3cg	0.000676487	0.371134	0.231	0.18	1	MG_0
Snx18	0.000678353	0.416162	0.122	0.104	1	MG_0
Vgll4	0.000701997	0.371466	0.234	0.182	1	MG_0
Ptafr	0.00070309	0.35563	0.152	0.108	1	MG_0
Spats2l	0.000766655	0.511982	0.106	0.064	1	MG_0
Hp1bp3	0.000769743	0.329003	0.215	0.163	1	MG_0
Arhgap4	0.000808117	0.382024	0.12	0.075	1	MG_0
Pik3r6	0.000811241	0.46333	0.158	0.111	1	MG_0
Usp24	0.000838031	0.290615	0.372	0.328	1	MG_0
Itch	0.000875826	0.263392	0.227	0.212	1	MG_0
Nt5c2	0.000878772	0.344145	0.277	0.223	1	MG_0
Gbe1	0.000911719	0.432461	0.124	0.079	1	MG_0
Map4	0.000943278	0.324674	0.461	0.407	1	MG_0
Nnt	0.000965201	0.456713	0.234	0.179	1	MG_0
Etv1	0.00100944	0.559544	0.116	0.065	1	MG_0
Osbpl1a	0.00105097	0.322266	0.324	0.291	1	MG_0
AABR07001519.1	0.00106496	0.376973	0.136	0.096	1	MG_0
Rcbtb2	0.00111371	0.510136	0.102	0.058	1	MG_0
Nlrc4	0.00112008	0.385741	0.143	0.102	1	MG_0
Top2b	0.00116209	0.291687	0.191	0.147	1	MG_0
ENSRNOG00000063621	0.0011775	0.335367	0.203	0.164	1	MG_0
Otud7b	0.00119432	0.400954	0.126	0.099	1	MG_0
Hipk2	0.00125046	0.330204	0.292	0.234	1	MG_0
Sirpa	0.00125245	0.282369	0.21	0.181	1	MG_0
Arhgap35	0.00128734	0.455435	0.129	0.091	1	MG_0
Sppl2a	0.0014334	0.251847	0.172	0.154	1	MG_0
Hk2	0.00149827	0.443093	0.181	0.133	1	MG_0
Bora	0.00162058	0.41744	0.131	0.104	1	MG_0
Lrrk1	0.00162671	0.3067	0.287	0.235	1	MG_0
Zfp609	0.00166122	0.344423	0.208	0.159	1	MG_0
Tpm3	0.00167737	0.369956	0.208	0.166	1	MG_0
Pibf1	0.00170699	0.263593	0.199	0.176	1	MG_0
Dhx57	0.0018791	0.423701	0.164	0.125	1	MG_0
Trim5	0.00190044	0.308265	0.273	0.243	1	MG_0
Stx7	0.00195615	0.264872	0.241	0.2	1	MG_0
Btbd10	0.00198336	0.299199	0.133	0.105	1	MG_0
Nusap1	0.00209076	0.443123	0.109	0.069	1	MG_0
Phf8	0.00220735	0.260745	0.14	0.127	1	MG_0
Top2a	0.00228801	0.539058	0.17	0.124	1	MG_0
Sfpq	0.00230756	0.258363	0.351	0.317	1	MG_0
Specc1	0.00234008	0.258544	0.557	0.491	1	MG_0
Bbx	0.00241349	0.323515	0.274	0.225	1	MG_0
Dmtf1	0.00246987	0.350143	0.222	0.174	1	MG_0
Fam135a	0.00275386	0.355099	0.117	0.085	1	MG_0
Pcmtd2	0.00276079	0.44282	0.124	0.084	1	MG_0
Adar	0.00279415	0.325627	0.173	0.14	1	MG_0
Gabrg2	0.00287135	0.252769	0.115	0.091	1	MG_0
Scai	0.00303727	0.322669	0.16	0.128	1	MG_0
Arhgap31	0.00307018	0.270829	0.165	0.147	1	MG_0
Zmym4	0.00323929	0.270807	0.287	0.258	1	MG_0
Cd33	0.00331659	0.410507	0.258	0.208	1	MG_0
Grk4	0.00344713	0.35659	0.105	0.07	1	MG_0
Mipol1	0.00351732	0.402713	0.173	0.126	1	MG_0
Trim24	0.00351953	0.363612	0.187	0.153	1	MG_0
Slc10a6	0.00359973	0.396837	0.157	0.122	1	MG_0
Abi2	0.00361053	0.279193	0.146	0.105	1	MG_0
Tnrc6b	0.00405377	0.273559	0.449	0.409	1	MG_0
Pecam1	0.00406032	0.506791	0.129	0.074	1	MG_0
Bcar3	0.00412748	0.483337	0.223	0.176	1	MG_0
Arl14ep	0.0041299	0.348637	0.12	0.084	1	MG_0
Camsap2	0.00425248	0.255681	0.165	0.156	1	MG_0
Pld4	0.0044297	0.386186	0.111	0.074	1	MG_0
Fgfr1	0.0044492	0.511401	0.141	0.088	1	MG_0
Clk1	0.00468337	0.307916	0.24	0.203	1	MG_0
Angel2	0.00468488	0.367	0.115	0.092	1	MG_0
Cenpe	0.00475964	0.440813	0.144	0.097	1	MG_0
Map4k5	0.00491835	0.414667	0.178	0.128	1	MG_0
Cp	0.00538247	0.320613	0.419	0.346	1	MG_0
Ttk	0.00544402	0.382866	0.11	0.082	1	MG_0
Zfp36l1	0.00554085	0.417745	0.202	0.156	1	MG_0
Itgb5	0.00559002	0.451976	0.122	0.085	1	MG_0
Ptpn18	0.00567162	0.276128	0.109	0.071	1	MG_0
Ints6l	0.00575099	0.347377	0.13	0.109	1	MG_0
Srsf6	0.00587377	0.273975	0.187	0.156	1	MG_0
Lat2	0.00594295	0.300492	0.14	0.111	1	MG_0
Il15ra	0.00594536	0.337008	0.107	0.1	1	MG_0
Tspan14	0.00609235	0.385012	0.187	0.145	1	MG_0
Arhgap32	0.00659036	0.269396	0.109	0.079	1	MG_0
Cdin1	0.00702854	0.330554	0.141	0.107	1	MG_0
Slfn13	0.0074447	0.323562	0.188	0.167	1	MG_0
Trafd1	0.00755782	0.346372	0.159	0.126	1	MG_0
Bltp3a	0.00764797	0.379191	0.181	0.148	1	MG_0
St3gal5	0.00772842	0.464953	0.16	0.111	1	MG_0
Ssbp3	0.00795375	0.339221	0.121	0.093	1	MG_0
Dcaf8	0.00804357	0.265212	0.179	0.147	1	MG_0
Kif11	0.00810092	0.455919	0.136	0.097	1	MG_0
Kif18a	0.00822364	0.39634	0.1	0.067	1	MG_0
Parp1	0.00853635	0.253883	0.139	0.126	1	MG_0
Pou2f2	0.00860702	0.478505	0.181	0.128	1	MG_0
Rnf157	0.00862473	0.449927	0.101	0.072	1	MG_0
Socs6	0.00890428	0.456832	0.101	0.064	1	MG_0
Ckap5	0.00895547	0.326717	0.287	0.254	1	MG_0
Pwwp2a	0.00929997	0.279879	0.168	0.14	1	MG_0
Exoc5	0.00999988	0.294019	0.199	0.15	1	MG_0
Rbpj	6.95143e-57	1.36544	0.824	0.398	1.56463e-52	MG_1
Fmnl2	1.69764e-46	1.08063	0.908	0.615	3.82105e-42	MG_1
Nav3	2.3894e-32	0.597628	0.9	0.466	5.37806e-28	MG_1
Pitpnc1	2.84411e-32	0.863754	0.866	0.558	6.40151e-28	MG_1
Tbc1d4	4.29911e-32	0.996713	0.439	0.125	9.67643e-28	MG_1
Ch25h	2.8719e-31	1.21244	0.264	0.046	6.46406e-27	MG_1
Spp1	1.02502e-30	1.08502	0.415	0.163	2.30711e-26	MG_1
ENSRNOG00000065867	1.80581e-28	0.949704	0.393	0.133	4.06452e-24	MG_1
Prim2	1.76741e-25	0.909042	0.366	0.11	3.97809e-21	MG_1
Eea1	2.21781e-25	0.995514	0.583	0.232	4.99186e-21	MG_1
Nt5e	8.72601e-24	0.849869	0.318	0.091	1.96405e-19	MG_1
Kif26b	5.41455e-23	1.37046	0.271	0.055	1.21871e-18	MG_1
Pola1	1.18877e-22	1.09332	0.389	0.122	2.67568e-18	MG_1
Atad2	2.80662e-22	0.857056	0.344	0.106	6.31714e-18	MG_1
AABR07000398.1	5.70595e-21	0.640047	0.402	0.159	1.2843e-16	MG_1
Cux1	9.63026e-21	0.546945	0.94	0.722	2.16758e-16	MG_1
Dab2	9.84886e-21	0.397945	0.527	0.3	2.21678e-16	MG_1
ENSRNOG00000064849	1.46932e-20	0.929176	0.203	0.041	3.30714e-16	MG_1
Cdk14	6.98063e-20	0.973561	0.383	0.14	1.5712e-15	MG_1
Hip1	9.76963e-20	0.500882	0.442	0.207	2.19895e-15	MG_1
Hells	1.57288e-19	0.814141	0.215	0.055	3.54025e-15	MG_1
ENSRNOG00000070963	2.06404e-19	0.764435	0.119	0.016	4.64574e-15	MG_1
Taf1d	2.22176e-19	0.520854	0.367	0.153	5.00074e-15	MG_1
Itgax	4.30766e-19	0.632539	0.182	0.05	9.69569e-15	MG_1
Stk38l	8.91733e-19	0.601105	0.178	0.047	2.00711e-14	MG_1
Brca1	1.1225e-18	0.940051	0.275	0.067	2.52652e-14	MG_1
Srsf10	4.57326e-18	0.576605	0.342	0.133	1.02935e-13	MG_1
Dip2c	1.6666e-17	0.979051	0.537	0.198	3.75118e-13	MG_1
ENSRNOG00000068039	2.86627e-17	0.691014	0.615	0.308	6.4514e-13	MG_1
Zwilch	3.28034e-17	0.905431	0.212	0.044	7.3834e-13	MG_1
Itpkb	6.34998e-17	0.593005	0.385	0.166	1.42925e-12	MG_1
Arhgef6	1.60324e-16	0.497025	0.263	0.105	3.60858e-12	MG_1
Ankrd6	1.6293e-16	0.8888	0.421	0.145	3.66722e-12	MG_1
Arhgap31	1.66375e-16	0.690262	0.292	0.098	3.74478e-12	MG_1
Apobec1	1.68057e-16	0.675442	0.64	0.311	3.78263e-12	MG_1
Adarb1	1.96632e-16	0.829834	0.262	0.077	4.4258e-12	MG_1
Cfap20dc	2.227e-16	0.613922	0.14	0.033	5.01254e-12	MG_1
Fanca	2.45169e-16	0.956551	0.298	0.08	5.51826e-12	MG_1
Ubash3b	5.22246e-16	0.625113	0.493	0.218	1.17547e-11	MG_1
Ccnd1	7.35926e-16	0.496803	0.116	0.023	1.65642e-11	MG_1
Lgmn	1.00718e-15	0.28757	0.797	0.526	2.26696e-11	MG_1
Mtap	2.0166e-15	0.566408	0.216	0.073	4.53896e-11	MG_1
Ppp1cc	2.04783e-15	0.455277	0.248	0.096	4.60925e-11	MG_1
Lig1	2.29534e-15	0.695881	0.154	0.037	5.16635e-11	MG_1
Atg4c	2.63197e-15	0.517291	0.423	0.185	5.92403e-11	MG_1
Csf2rb	2.74443e-15	0.598962	0.24	0.096	6.17716e-11	MG_1
Ptpn1	3.65577e-15	0.499489	0.359	0.159	8.2284e-11	MG_1
Fcgr3a	4.27335e-15	0.662054	0.132	0.027	9.61846e-11	MG_1
E2f3	4.79828e-15	0.36139	0.294	0.132	1.08e-10	MG_1
Kntc1	5.76862e-15	0.876954	0.196	0.044	1.2984e-10	MG_1
Nop58	8.83311e-15	0.477737	0.255	0.095	1.98816e-10	MG_1
Hk3	1.09536e-14	0.321403	0.216	0.085	2.46543e-10	MG_1
Taf3	1.39334e-14	0.455654	0.415	0.195	3.13613e-10	MG_1
Inpp4b	1.42049e-14	0.627558	0.298	0.104	3.19724e-10	MG_1
Fam111a	1.53892e-14	0.506822	0.406	0.169	3.4638e-10	MG_1
Nup153	1.74809e-14	0.488003	0.284	0.118	3.93461e-10	MG_1
Rif1	1.78935e-14	0.540184	0.244	0.094	4.02746e-10	MG_1
Rgs1	1.93595e-14	0.610093	0.123	0.025	4.35743e-10	MG_1
Il15ra	2.04654e-14	0.52436	0.199	0.064	4.60635e-10	MG_1
Sdk1	2.28015e-14	0.344014	0.673	0.341	5.13217e-10	MG_1
Cdc45	2.34401e-14	0.700222	0.121	0.022	5.2759e-10	MG_1
Ctdspl2	2.52646e-14	0.350209	0.28	0.122	5.68656e-10	MG_1
Mtmr12	2.8114e-14	0.313326	0.375	0.183	6.3279e-10	MG_1
Mki67	2.82012e-14	1.02196	0.435	0.138	6.34753e-10	MG_1
Pkp4	2.86442e-14	0.682904	0.653	0.296	6.44725e-10	MG_1
Nrp2	3.02365e-14	0.405263	0.274	0.123	6.80564e-10	MG_1
Sp140	3.30369e-14	0.295183	0.358	0.173	7.43594e-10	MG_1
Bcl2l1	3.45489e-14	0.415851	0.358	0.168	7.77626e-10	MG_1
Cyth4	3.70178e-14	0.31333	0.45	0.247	8.33197e-10	MG_1
Acsl4	9.42991e-14	0.385413	0.298	0.129	2.12248e-09	MG_1
C1qc	9.93874e-14	0.658684	0.186	0.056	2.23701e-09	MG_1
Otulin	1.03636e-13	0.498871	0.22	0.083	2.33264e-09	MG_1
Lpcat2	1.05775e-13	0.466101	0.571	0.291	2.38078e-09	MG_1
Hnrnpf	1.35682e-13	0.347424	0.294	0.14	3.05392e-09	MG_1
Mms22l	1.3582e-13	0.718955	0.191	0.051	3.05703e-09	MG_1
Anln	1.49506e-13	0.754675	0.199	0.05	3.36508e-09	MG_1
Rbl1	1.66383e-13	0.939779	0.336	0.106	3.74495e-09	MG_1
Prtfdc1	1.6715e-13	0.589675	0.387	0.155	3.76221e-09	MG_1
Dek	2.12874e-13	0.568584	0.324	0.134	4.79138e-09	MG_1
Srsf2	2.20084e-13	0.309556	0.375	0.189	4.95366e-09	MG_1
Abr	2.20094e-13	0.685241	0.877	0.606	4.95389e-09	MG_1
Brip1	2.40862e-13	0.7801	0.279	0.082	5.42132e-09	MG_1
Slf1	2.42952e-13	0.685812	0.214	0.068	5.46835e-09	MG_1
Txndc11	3.05228e-13	0.386126	0.259	0.116	6.87006e-09	MG_1
Tra2b	4.30685e-13	0.333301	0.393	0.201	9.69385e-09	MG_1
Man1a1	4.36479e-13	0.281261	0.418	0.225	9.82426e-09	MG_1
Gon4l	4.489e-13	0.364462	0.259	0.118	1.01038e-08	MG_1
Pole	5.42029e-13	0.70932	0.116	0.023	1.22e-08	MG_1
Mcm4	5.89588e-13	0.636674	0.144	0.034	1.32705e-08	MG_1
Mcu	6.34151e-13	0.391587	0.32	0.142	1.42735e-08	MG_1
Gpr137b	8.70403e-13	0.42184	0.266	0.113	1.9591e-08	MG_1
Topbp1	9.49476e-13	0.594689	0.208	0.064	2.13708e-08	MG_1
Hnrnpul1	1.0742e-12	0.328424	0.218	0.1	2.41781e-08	MG_1
Wdhd1	1.11363e-12	0.669427	0.215	0.069	2.50656e-08	MG_1
Clec12a	1.41139e-12	0.406753	0.378	0.186	3.17677e-08	MG_1
Glul	1.42313e-12	0.26045	0.251	0.127	3.20319e-08	MG_1
Vav3	1.49331e-12	0.425561	0.586	0.324	3.36114e-08	MG_1
Smchd1	2.56404e-12	0.371148	0.379	0.189	5.77115e-08	MG_1
Pdss1	3.03591e-12	0.514701	0.179	0.056	6.83322e-08	MG_1
Pds5a	3.05503e-12	0.283079	0.359	0.19	6.87627e-08	MG_1
Bard1	3.26248e-12	0.741982	0.152	0.031	7.34319e-08	MG_1
Cbx3	3.54679e-12	0.490438	0.27	0.107	7.98311e-08	MG_1
Daglb	3.6803e-12	0.559101	0.246	0.096	8.28361e-08	MG_1
Alpk3	3.73612e-12	0.61282	0.138	0.032	8.40926e-08	MG_1
Hdgfl3	3.9949e-12	0.627004	0.2	0.06	8.99171e-08	MG_1
Fanci	4.06002e-12	0.702637	0.132	0.028	9.13829e-08	MG_1
Xpo1	4.1271e-12	0.432199	0.274	0.119	9.28927e-08	MG_1
Ticrr	4.28667e-12	0.599231	0.148	0.035	9.64845e-08	MG_1
Ptpn2	4.59883e-12	0.355682	0.226	0.105	1.03511e-07	MG_1
Agtpbp1	4.85699e-12	0.3631	0.299	0.132	1.09321e-07	MG_1
Nup205	5.74134e-12	0.466245	0.164	0.052	1.29226e-07	MG_1
Mast4	6.11803e-12	1.0201	0.541	0.209	1.37705e-07	MG_1
Cmss1	6.20452e-12	0.632648	0.267	0.096	1.39651e-07	MG_1
Rai14	6.29506e-12	0.420777	0.138	0.043	1.41689e-07	MG_1
Ctbp2	8.00865e-12	0.318233	0.354	0.182	1.80259e-07	MG_1
Map3k8	8.14288e-12	0.29607	0.22	0.098	1.8328e-07	MG_1
Zfp36l1	8.99354e-12	0.357966	0.276	0.128	2.02427e-07	MG_1
Hspa4	9.18376e-12	0.381147	0.33	0.162	2.06708e-07	MG_1
Nfx1	9.49961e-12	0.32742	0.247	0.107	2.13817e-07	MG_1
Ctsc	9.75592e-12	0.282722	0.335	0.172	2.19586e-07	MG_1
Ezh2	1.03396e-11	0.542565	0.222	0.082	2.32724e-07	MG_1
LOC498265	1.07053e-11	0.480881	0.128	0.032	2.40955e-07	MG_1
Suz12	1.09113e-11	0.316133	0.267	0.125	2.45593e-07	MG_1
Rbbp7	1.15766e-11	0.592139	0.194	0.064	2.60565e-07	MG_1
Eng	1.1701e-11	0.36725	0.22	0.102	2.63366e-07	MG_1
Zfp622	1.22472e-11	0.372711	0.515	0.263	2.75659e-07	MG_1
Prkcb	1.3021e-11	0.322422	0.602	0.346	2.93076e-07	MG_1
Blm	1.44799e-11	0.493009	0.178	0.057	3.25915e-07	MG_1
Wdfy1	1.54851e-11	0.480884	0.469	0.227	3.48539e-07	MG_1
Lrrfip1	1.56952e-11	0.272232	0.381	0.206	3.53267e-07	MG_1
Nek6	1.58846e-11	0.402665	0.33	0.156	3.5753e-07	MG_1
Aebp2	1.60296e-11	0.270019	0.283	0.131	3.60794e-07	MG_1
Prim1	1.66307e-11	0.717512	0.234	0.071	3.74324e-07	MG_1
Vrk2	1.87034e-11	0.571611	0.199	0.064	4.20977e-07	MG_1
P2ry14	1.89946e-11	0.275814	0.207	0.086	4.27531e-07	MG_1
P2rx7	2.17503e-11	0.600456	0.395	0.156	4.89555e-07	MG_1
Atad5	2.23123e-11	0.796295	0.195	0.048	5.02205e-07	MG_1
Myo1e	2.50077e-11	0.552291	0.573	0.32	5.62874e-07	MG_1
Hivep3	2.67358e-11	0.769424	0.158	0.043	6.01769e-07	MG_1
Dnm1l	2.77809e-11	0.268215	0.356	0.197	6.25293e-07	MG_1
Spire1	3.52106e-11	0.715976	0.399	0.159	7.9252e-07	MG_1
Tcp11l1	3.66105e-11	0.352216	0.2	0.082	8.2403e-07	MG_1
Rbm6	4.09956e-11	0.283843	0.442	0.245	9.22728e-07	MG_1
Tk1	4.13906e-11	0.622502	0.124	0.03	9.31621e-07	MG_1
Smad3	4.17258e-11	0.495815	0.242	0.102	9.39163e-07	MG_1
Ipo9	4.53113e-11	0.462145	0.322	0.15	1.01987e-06	MG_1
Appbp2	4.6629e-11	0.284709	0.23	0.108	1.04953e-06	MG_1
Rad18	4.69007e-11	0.58976	0.14	0.04	1.05564e-06	MG_1
RGD1309104	5.08455e-11	0.499055	0.559	0.275	1.14443e-06	MG_1
Eif2s1	5.31913e-11	0.250251	0.194	0.086	1.19723e-06	MG_1
Oplah	5.45878e-11	0.538059	0.499	0.228	1.22866e-06	MG_1
Larp4	5.73045e-11	0.294077	0.198	0.09	1.28981e-06	MG_1
Memo1	6.00236e-11	0.430526	0.386	0.189	1.35101e-06	MG_1
Cntrl	6.36276e-11	0.257962	0.367	0.193	1.43213e-06	MG_1
Cdc25a	6.79095e-11	0.336715	0.103	0.028	1.52851e-06	MG_1
Aspa	6.82927e-11	0.538875	0.427	0.187	1.53713e-06	MG_1
Slc8a1	6.95013e-11	0.506496	0.899	0.655	1.56434e-06	MG_1
Cap1	6.96224e-11	0.259111	0.244	0.119	1.56706e-06	MG_1
Baiap2	7.3854e-11	0.302987	0.264	0.127	1.66231e-06	MG_1
Ap1b1	7.42135e-11	0.46559	0.268	0.121	1.6704e-06	MG_1
Tbc1d12	7.58718e-11	0.281675	0.32	0.169	1.70772e-06	MG_1
Itgam	7.68176e-11	0.295908	0.417	0.237	1.72901e-06	MG_1
Mapk1ip1l	7.822e-11	0.288207	0.282	0.138	1.76058e-06	MG_1
Naa20	7.9636e-11	0.433463	0.224	0.091	1.79245e-06	MG_1
C1qb	8.70179e-11	0.742464	0.26	0.088	1.9586e-06	MG_1
Tardbp	8.9223e-11	0.311624	0.27	0.13	2.00823e-06	MG_1
Cnbp	8.97062e-11	0.259447	0.204	0.102	2.01911e-06	MG_1
Clic4	1.01124e-10	0.409611	0.16	0.06	2.27609e-06	MG_1
Rps6kb1	1.02159e-10	0.258955	0.29	0.146	2.2994e-06	MG_1
Ncaph	1.02742e-10	0.809488	0.194	0.046	2.31251e-06	MG_1
Rbbp8	1.06924e-10	0.367722	0.206	0.09	2.40664e-06	MG_1
Ttyh2	1.16908e-10	0.548285	0.2	0.07	2.63137e-06	MG_1
Plekha1	1.23007e-10	0.383316	0.296	0.138	2.76864e-06	MG_1
Olr1	1.23603e-10	0.636126	0.159	0.057	2.78206e-06	MG_1
LOC498154	1.25146e-10	0.366587	0.25	0.115	2.81678e-06	MG_1
Bicd2	1.32593e-10	0.380918	0.136	0.047	2.9844e-06	MG_1
Arf1	1.42951e-10	0.290263	0.126	0.044	3.21754e-06	MG_1
Brd7	1.49374e-10	0.337381	0.323	0.164	3.36212e-06	MG_1
Tbc1d14	1.49966e-10	0.547886	0.303	0.135	3.37544e-06	MG_1
Raph1	1.51684e-10	0.441055	0.284	0.123	3.41411e-06	MG_1
Hnrnpa1	1.57818e-10	0.399187	0.306	0.144	3.55217e-06	MG_1
Cyp20a1	1.57928e-10	0.350574	0.202	0.088	3.55464e-06	MG_1
Smc3	1.64101e-10	0.322204	0.187	0.08	3.69359e-06	MG_1
Ipo5	1.69501e-10	0.46332	0.124	0.038	3.81512e-06	MG_1
Trim55	1.78756e-10	0.490577	0.244	0.095	4.02343e-06	MG_1
Fancd2	1.82717e-10	0.857973	0.204	0.05	4.1126e-06	MG_1
Slit2	1.84695e-10	0.842268	0.459	0.179	4.15712e-06	MG_1
Serbp1	1.91256e-10	0.25446	0.238	0.113	4.30478e-06	MG_1
Polq	1.97095e-10	0.799049	0.236	0.063	4.43621e-06	MG_1
Shtn1	2.30104e-10	0.56064	0.256	0.101	5.17917e-06	MG_1
Ehmt1	2.34118e-10	0.440574	0.386	0.185	5.26952e-06	MG_1
Jpt1	2.35842e-10	0.289466	0.212	0.098	5.30834e-06	MG_1
Dnmt3a	2.47314e-10	0.469505	0.276	0.121	5.56653e-06	MG_1
Fbxo22	2.50536e-10	0.397162	0.158	0.06	5.63906e-06	MG_1
Ascc2	2.54733e-10	0.417016	0.142	0.043	5.73354e-06	MG_1
Snx5	2.59677e-10	0.375535	0.394	0.209	5.84481e-06	MG_1
Tmem156	2.95925e-10	0.269499	0.223	0.104	6.66069e-06	MG_1
Cp	3.09682e-10	0.560904	0.563	0.29	6.97032e-06	MG_1
Ripk2	3.10024e-10	0.454522	0.351	0.166	6.97802e-06	MG_1
Niban2	3.5913e-10	0.285538	0.146	0.056	8.08329e-06	MG_1
Nuf2	3.81059e-10	0.631694	0.13	0.027	8.57688e-06	MG_1
Bltp3a	3.85138e-10	0.503641	0.272	0.113	8.66869e-06	MG_1
Pkmyt1	3.86296e-10	0.539703	0.124	0.027	8.69475e-06	MG_1
Cd83	3.91299e-10	0.47867	0.123	0.036	8.80735e-06	MG_1
Cramp1	3.99842e-10	0.287651	0.167	0.073	8.99964e-06	MG_1
Haus6	4.0412e-10	0.481826	0.147	0.046	9.09593e-06	MG_1
Sufu	4.20538e-10	0.283463	0.224	0.107	9.46546e-06	MG_1
Cdk6	4.40794e-10	0.450879	0.406	0.193	9.92139e-06	MG_1
Dtl	4.41157e-10	0.567191	0.117	0.03	9.92955e-06	MG_1
Rab8b	4.72377e-10	0.338443	0.509	0.293	1.06323e-05	MG_1
Gen1	4.82811e-10	0.704928	0.206	0.056	1.08671e-05	MG_1
Arhgap6	5.83736e-10	0.489546	0.109	0.029	1.31387e-05	MG_1
Smc4	5.87741e-10	0.606271	0.292	0.109	1.32289e-05	MG_1
Wrn	6.10057e-10	0.303843	0.378	0.207	1.37312e-05	MG_1
Cbx5	6.40059e-10	0.659482	0.246	0.089	1.44065e-05	MG_1
Cadm1	6.55132e-10	0.487585	0.413	0.206	1.47457e-05	MG_1
Casp8ap2	6.55616e-10	0.543928	0.207	0.078	1.47566e-05	MG_1
Galc	6.88603e-10	0.448454	0.255	0.111	1.54991e-05	MG_1
Ube2q2	6.99738e-10	0.404849	0.239	0.108	1.57497e-05	MG_1
Atr	7.02201e-10	0.618521	0.206	0.066	1.58051e-05	MG_1
Dennd2c	7.21976e-10	0.565954	0.268	0.102	1.62502e-05	MG_1
Tm6sf1	7.24895e-10	0.295424	0.248	0.114	1.63159e-05	MG_1
G3bp1	7.28327e-10	0.352828	0.192	0.082	1.63932e-05	MG_1
Rab11fip3	8.12892e-10	0.402278	0.168	0.066	1.82966e-05	MG_1
Sf3b3	8.51857e-10	0.466597	0.223	0.094	1.91736e-05	MG_1
Fancm	8.70469e-10	0.515384	0.198	0.068	1.95925e-05	MG_1
Atp1b1	8.95674e-10	0.463227	0.24	0.105	2.01598e-05	MG_1
Zfp182	9.09624e-10	0.303194	0.25	0.119	2.04738e-05	MG_1
Anxa3	9.19028e-10	0.600471	0.555	0.257	2.06855e-05	MG_1
Smc6	9.20297e-10	0.274389	0.37	0.207	2.07141e-05	MG_1
Slco2b1	9.28146e-10	0.317305	0.439	0.223	2.08907e-05	MG_1
Shcbp1	9.4305e-10	0.6615	0.156	0.036	2.12262e-05	MG_1
Homer1	9.43467e-10	0.371066	0.163	0.057	2.12356e-05	MG_1
Chsy1	1.13838e-09	0.456681	0.24	0.105	2.56226e-05	MG_1
Rad54b	1.23412e-09	0.617939	0.174	0.05	2.77776e-05	MG_1
Znrf1	1.24957e-09	0.263497	0.342	0.189	2.81254e-05	MG_1
Lin28b	1.25291e-09	0.673772	0.151	0.044	2.82004e-05	MG_1
Sae1	1.29548e-09	0.282444	0.307	0.153	2.91586e-05	MG_1
Mtr	1.30348e-09	0.466069	0.204	0.08	2.93387e-05	MG_1
Snx2	1.37561e-09	0.343864	0.395	0.213	3.09623e-05	MG_1
Piezo1	1.51251e-09	0.440213	0.216	0.095	3.40436e-05	MG_1
Fcrl2	1.64785e-09	0.741695	0.275	0.1	3.70899e-05	MG_1
Pkm	1.90049e-09	0.374633	0.195	0.088	4.27763e-05	MG_1
Eif4ebp3	1.92994e-09	0.354013	0.477	0.259	4.34391e-05	MG_1
Disc1	1.94186e-09	0.637264	0.455	0.203	4.37074e-05	MG_1
Nsd2	2.02886e-09	0.565808	0.431	0.194	4.56656e-05	MG_1
Klc1	2.23497e-09	0.256049	0.223	0.108	5.03046e-05	MG_1
Sh3rf1	2.67432e-09	0.313363	0.423	0.234	6.01937e-05	MG_1
Cdc42bpb	2.69897e-09	0.46881	0.231	0.09	6.07485e-05	MG_1
Rttn	2.85907e-09	0.659119	0.251	0.087	6.4352e-05	MG_1
Fbxw11	2.86999e-09	0.273757	0.342	0.193	6.45978e-05	MG_1
Cenpp	2.93383e-09	0.907031	0.276	0.08	6.60346e-05	MG_1
Sfmbt1	2.97715e-09	0.497333	0.275	0.123	6.70097e-05	MG_1
Ankle1	3.06543e-09	0.801147	0.194	0.044	6.89966e-05	MG_1
Birc5	3.15898e-09	0.528584	0.135	0.035	7.11023e-05	MG_1
Rbm15	3.17555e-09	0.362593	0.143	0.051	7.14754e-05	MG_1
Dbnl	3.27405e-09	0.354915	0.274	0.126	7.36923e-05	MG_1
Nipa2	3.44157e-09	0.42473	0.319	0.154	7.74629e-05	MG_1
Supt5h	3.47154e-09	0.311102	0.182	0.076	7.81375e-05	MG_1
H2az1	3.66488e-09	0.395444	0.124	0.038	8.24891e-05	MG_1
Srsf4	3.70457e-09	0.436185	0.27	0.127	8.33824e-05	MG_1
St3gal6	3.79288e-09	0.662495	0.236	0.085	8.53701e-05	MG_1
Dclre1a	3.97112e-09	0.317383	0.151	0.062	8.93819e-05	MG_1
Cep112	4.08917e-09	0.828387	0.413	0.156	9.20391e-05	MG_1
Tcerg1	4.15546e-09	0.287865	0.403	0.23	9.35311e-05	MG_1
Cep152	4.18807e-09	0.446746	0.155	0.054	9.42651e-05	MG_1
Nmt2	4.61542e-09	0.348429	0.171	0.074	0.000103884	MG_1
Ergic1	4.63551e-09	0.328176	0.172	0.066	0.000104336	MG_1
Dnmt1	4.77887e-09	0.352078	0.131	0.047	0.000107563	MG_1
Ehd4	5.11972e-09	0.325669	0.407	0.22	0.000115235	MG_1
Npm1	5.16762e-09	0.266686	0.13	0.051	0.000116313	MG_1
Cables1	5.18706e-09	0.469861	0.24	0.097	0.00011675	MG_1
Ptprm	5.25948e-09	0.340452	0.291	0.15	0.00011838	MG_1
Slc44a2	5.32633e-09	0.300183	0.17	0.071	0.000119885	MG_1
Nop14	5.51302e-09	0.461856	0.132	0.045	0.000124087	MG_1
Usp1	6.09707e-09	0.41689	0.13	0.043	0.000137233	MG_1
Tfdp1	6.10973e-09	0.536638	0.138	0.047	0.000137518	MG_1
Gna12	6.74982e-09	0.431094	0.51	0.276	0.000151925	MG_1
Afap1	6.82166e-09	0.559571	0.121	0.031	0.000153542	MG_1
Lpcat1	7.18909e-09	0.260728	0.109	0.039	0.000161812	MG_1
Alms1	7.20338e-09	0.52039	0.328	0.153	0.000162134	MG_1
Picalm	7.98339e-09	0.493605	0.812	0.541	0.00017969	MG_1
Ski	8.86045e-09	0.316712	0.521	0.296	0.000199431	MG_1
H1f5	9.60553e-09	0.444572	0.116	0.034	0.000216201	MG_1
Dut	1.11135e-08	0.656706	0.192	0.068	0.000250144	MG_1
Klhl5	1.13896e-08	0.289499	0.252	0.128	0.000256356	MG_1
Rabggtb	1.23389e-08	0.421922	0.176	0.076	0.000277724	MG_1
Nup188	1.25363e-08	0.354227	0.182	0.075	0.000282167	MG_1
Tacc3	1.28611e-08	0.601517	0.219	0.073	0.000289478	MG_1
Lrpprc	1.29484e-08	0.32801	0.187	0.089	0.000291442	MG_1
Dhx9	1.34796e-08	0.280182	0.322	0.176	0.000303399	MG_1
Eml4	1.35613e-08	0.256881	0.519	0.31	0.000305238	MG_1
Snx18	1.38891e-08	0.274517	0.182	0.081	0.000312617	MG_1
Dgcr8	1.42516e-08	0.360853	0.16	0.059	0.000320775	MG_1
Nup50	1.5683e-08	0.316927	0.124	0.048	0.000352992	MG_1
Smc5	1.58058e-08	0.407066	0.248	0.115	0.000355758	MG_1
Dync1h1	1.58517e-08	0.251883	0.235	0.13	0.00035679	MG_1
Eefsec	1.63847e-08	0.32142	0.198	0.085	0.000368787	MG_1
Bcar3	1.69004e-08	0.638586	0.32	0.139	0.000380395	MG_1
Zgrf1	1.76848e-08	0.612608	0.136	0.038	0.00039805	MG_1
Tspan14	1.81389e-08	0.359427	0.251	0.121	0.000408271	MG_1
Kcmf1	2.05479e-08	0.264041	0.275	0.144	0.000462493	MG_1
Ogfrl1	2.09498e-08	0.314667	0.152	0.063	0.000471538	MG_1
Cltc	2.11999e-08	0.459243	0.506	0.284	0.000477168	MG_1
Bub1b	2.20507e-08	0.756301	0.199	0.05	0.000496318	MG_1
Cenpi	2.21483e-08	0.445996	0.105	0.025	0.000498513	MG_1
Spidr	2.33036e-08	0.314014	0.182	0.083	0.000524518	MG_1
AABR07002969.1	2.44547e-08	0.277111	0.413	0.234	0.000550425	MG_1
Fkbp5	2.59213e-08	0.291526	0.208	0.093	0.000583437	MG_1
Cep295	2.62842e-08	0.691183	0.256	0.091	0.000591606	MG_1
Pou2f2	2.72141e-08	0.362521	0.236	0.107	0.000612535	MG_1
Zfp407	2.85798e-08	0.254446	0.567	0.347	0.000643274	MG_1
Pitpnb	2.87174e-08	0.297097	0.128	0.052	0.00064637	MG_1
Ttc7b	3.00643e-08	0.318672	0.271	0.137	0.000676686	MG_1
Osbpl1a	3.00783e-08	0.383649	0.451	0.241	0.000677003	MG_1
Larp4b	3.04428e-08	0.269462	0.268	0.14	0.000685206	MG_1
Ola1	3.40761e-08	0.315055	0.222	0.11	0.000766984	MG_1
Dgkd	3.42643e-08	0.408767	0.212	0.1	0.000771222	MG_1
Dpp7	3.53743e-08	0.266384	0.195	0.092	0.000796205	MG_1
ENSRNOG00000070938	3.58971e-08	0.296733	0.112	0.043	0.000807972	MG_1
Tcf4	3.61096e-08	0.273214	0.692	0.423	0.000812756	MG_1
Ipo7	4.25836e-08	0.334011	0.302	0.154	0.000958472	MG_1
Thada	4.32553e-08	0.271963	0.389	0.214	0.000973591	MG_1
Itga9	4.39733e-08	0.263417	0.218	0.104	0.000989752	MG_1
Mroh2a	4.49727e-08	0.250466	0.183	0.091	0.00101224	MG_1
Slc10a6	4.5829e-08	0.286101	0.211	0.101	0.00103152	MG_1
Bhlhe41	4.59598e-08	0.514399	0.2	0.08	0.00103446	MG_1
Arsb	4.62421e-08	0.420098	0.423	0.219	0.00104082	MG_1
Anp32b	5.01697e-08	0.382979	0.116	0.041	0.00112922	MG_1
Slc7a2	5.87954e-08	0.562565	0.103	0.027	0.00132337	MG_1
Zranb3	5.91815e-08	0.426158	0.154	0.056	0.00133206	MG_1
Wdpcp	6.37186e-08	0.547857	0.246	0.092	0.00143418	MG_1
Calcrl	6.49762e-08	0.251334	0.27	0.144	0.00146248	MG_1
Nap1l1	6.93477e-08	0.328916	0.183	0.082	0.00156088	MG_1
Prickle2	6.98111e-08	0.440849	0.531	0.282	0.00157131	MG_1
Naa15	7.1562e-08	0.307445	0.344	0.186	0.00161072	MG_1
Synj2	7.59974e-08	0.387857	0.132	0.042	0.00171055	MG_1
Srgap1	7.73749e-08	0.253097	0.142	0.062	0.00174155	MG_1
Nasp	7.81889e-08	0.410078	0.146	0.054	0.00175987	MG_1
Oxct1	7.83083e-08	0.394493	0.21	0.092	0.00176256	MG_1
Hnrnpd	7.86794e-08	0.326518	0.271	0.135	0.00177092	MG_1
Hat1	8.14481e-08	0.468945	0.1	0.027	0.00183323	MG_1
Ncapd3	8.16915e-08	0.533716	0.218	0.078	0.00183871	MG_1
Dscam	8.24013e-08	0.642688	0.455	0.21	0.00185469	MG_1
Tex9	8.84374e-08	0.341091	0.2	0.088	0.00199055	MG_1
Trpc6	9.11614e-08	0.485935	0.324	0.143	0.00205186	MG_1
Stimate	9.62157e-08	0.315216	0.131	0.053	0.00216562	MG_1
Eif4g2	9.75449e-08	0.251861	0.251	0.139	0.00219554	MG_1
Ppid	1.0187e-07	0.331095	0.14	0.055	0.00229289	MG_1
Wls	1.06471e-07	0.287746	0.164	0.074	0.00239644	MG_1
Usp54	1.06803e-07	0.33839	0.228	0.098	0.00240393	MG_1
Creb5	1.1017e-07	0.384577	0.147	0.055	0.0024797	MG_1
Cep128	1.14414e-07	0.675387	0.543	0.249	0.00257522	MG_1
Nfia	1.15821e-07	0.331475	0.477	0.263	0.00260691	MG_1
Pbx3	1.17963e-07	0.449052	0.477	0.247	0.0026551	MG_1
Cenpj	1.28486e-07	0.330618	0.186	0.082	0.00289195	MG_1
Ect2	1.28967e-07	0.64075	0.22	0.07	0.00290279	MG_1
Atg16l1	1.34026e-07	0.299902	0.187	0.087	0.00301665	MG_1
Lin54	1.34732e-07	0.38983	0.176	0.067	0.00303254	MG_1
Maml2	1.38924e-07	0.34883	0.7	0.442	0.00312691	MG_1
Lyn	1.4207e-07	0.289833	0.887	0.692	0.0031977	MG_1
Gas6	1.5457e-07	0.354305	0.109	0.038	0.00347906	MG_1
Fermt3	1.55226e-07	0.268274	0.191	0.097	0.00349383	MG_1
Ndc1	1.58284e-07	0.532273	0.126	0.035	0.00356265	MG_1
Kdm2b	1.63551e-07	0.326579	0.211	0.095	0.0036812	MG_1
ENSRNOG00000064749	1.6743e-07	0.488487	0.132	0.041	0.00376852	MG_1
Gsg1l	1.75267e-07	0.614525	0.151	0.043	0.00394491	MG_1
Kpnb1	1.7955e-07	0.265422	0.184	0.093	0.00404132	MG_1
Prune2	1.81748e-07	0.47884	0.204	0.085	0.00409078	MG_1
Fancb	1.82651e-07	0.391913	0.103	0.027	0.0041111	MG_1
Ptprj	1.91297e-07	0.283821	0.569	0.356	0.00430571	MG_1
Nol7	1.93817e-07	0.257051	0.12	0.051	0.00436244	MG_1
Gspt1	2.02003e-07	0.33394	0.216	0.108	0.00454668	MG_1
Neil3	2.02954e-07	0.507509	0.101	0.024	0.00456809	MG_1
Hiat1-ps1	2.06423e-07	0.251299	0.274	0.146	0.00464617	MG_1
Vrk1	2.15175e-07	0.455534	0.238	0.099	0.00484315	MG_1
Camkmt	2.21115e-07	0.487852	0.425	0.212	0.00497685	MG_1
Prag1	2.23583e-07	0.410743	0.143	0.053	0.00503241	MG_1
Utp20	2.28097e-07	0.255599	0.124	0.047	0.00513402	MG_1
Otud7b	2.4126e-07	0.424972	0.19	0.074	0.00543028	MG_1
Sort1	2.4968e-07	0.450008	0.224	0.098	0.00561979	MG_1
Fat3	2.53025e-07	0.530918	0.138	0.04	0.00569508	MG_1
Rexo5	2.56286e-07	0.466826	0.139	0.042	0.00576849	MG_1
Mdn1	2.6247e-07	0.270598	0.174	0.086	0.00590767	MG_1
Map6	2.6255e-07	0.41148	0.182	0.072	0.00590948	MG_1
Rnf157	2.82138e-07	0.377591	0.146	0.055	0.00635036	MG_1
Slc4a7	3.05089e-07	0.309802	0.397	0.218	0.00686693	MG_1
Prelid3a	3.07926e-07	0.472667	0.127	0.042	0.00693079	MG_1
Nup214	3.14385e-07	0.300177	0.238	0.111	0.00707618	MG_1
Ubr7	3.16646e-07	0.250432	0.103	0.041	0.00712707	MG_1
Peak1	3.17822e-07	0.488752	0.577	0.323	0.00715353	MG_1
Dpp9	3.24522e-07	0.259366	0.228	0.114	0.00730434	MG_1
Nono	3.89793e-07	0.321293	0.168	0.077	0.00877345	MG_1
Cep250	3.97184e-07	0.460919	0.152	0.057	0.00893982	MG_1
Ubap2	4.28802e-07	0.369009	0.262	0.127	0.00965148	MG_1
Plk4	4.49113e-07	0.465316	0.108	0.028	0.0101086	MG_1
Fam149a	4.73842e-07	0.40329	0.111	0.036	0.0106652	MG_1
Cit	5.3542e-07	0.705845	0.186	0.053	0.0120512	MG_1
Mcph1	5.45257e-07	0.511653	0.204	0.078	0.0122726	MG_1
Pik3c2b	6.01354e-07	0.498012	0.178	0.073	0.0135353	MG_1
Rnf217	6.10372e-07	0.370384	0.331	0.168	0.0137382	MG_1
Cdc27	6.18417e-07	0.340356	0.259	0.124	0.0139193	MG_1
Lin52	6.3025e-07	0.25583	0.219	0.108	0.0141857	MG_1
Iqgap3	6.32746e-07	0.476694	0.134	0.042	0.0142418	MG_1
Ube3d	6.99725e-07	0.352806	0.121	0.042	0.0157494	MG_1
Xpo4	7.45389e-07	0.274725	0.208	0.103	0.0167772	MG_1
Srrm1	7.5001e-07	0.317069	0.446	0.259	0.0168812	MG_1
Mfhas1	7.57624e-07	0.382796	0.195	0.088	0.0170526	MG_1
Slc25a13	7.92822e-07	0.291448	0.348	0.192	0.0178448	MG_1
H4f3	8.15355e-07	0.32023	0.108	0.041	0.018352	MG_1
Psmd1	8.20233e-07	0.359757	0.254	0.128	0.0184618	MG_1
Ldb1	8.44229e-07	0.263523	0.166	0.079	0.0190019	MG_1
C1qa	8.55476e-07	0.397831	0.15	0.061	0.019255	MG_1
Nop56	8.74341e-07	0.351028	0.108	0.042	0.0196797	MG_1
Ccdc82	8.93903e-07	0.267372	0.226	0.111	0.02012	MG_1
Igf1	9.11691e-07	0.616168	0.21	0.086	0.0205203	MG_1
Gk5	9.41322e-07	0.262039	0.109	0.043	0.0211873	MG_1
Vgll4	9.65464e-07	0.266472	0.296	0.159	0.0217307	MG_1
Baz1b	9.80399e-07	0.271873	0.434	0.254	0.0220668	MG_1
Abcg3l1	9.81466e-07	0.258795	0.139	0.062	0.0220908	MG_1
Adk	9.8912e-07	0.334742	0.32	0.168	0.0222631	MG_1
Trim37	1.00354e-06	0.299415	0.195	0.094	0.0225878	MG_1
Plxna4	1.03858e-06	0.590076	0.2	0.078	0.0233763	MG_1
Pip4k2b	1.04151e-06	0.401372	0.127	0.05	0.0234424	MG_1
Tmem97	1.04198e-06	0.273295	0.328	0.19	0.0234528	MG_1
Bora	1.06432e-06	0.422316	0.202	0.076	0.0239556	MG_1
Dpp8	1.09946e-06	0.289096	0.343	0.193	0.0247466	MG_1
Ube2k	1.10202e-06	0.262827	0.425	0.254	0.0248044	MG_1
Casp8	1.11806e-06	0.277574	0.186	0.089	0.0251654	MG_1
ENSRNOG00000067105	1.14868e-06	0.380948	0.286	0.142	0.0258546	MG_1
Bmp2k	1.1498e-06	0.296042	0.745	0.493	0.0258798	MG_1
Anapc5	1.15549e-06	0.352652	0.174	0.077	0.0260078	MG_1
Kcnt2	1.35552e-06	0.396806	0.367	0.188	0.0305099	MG_1
E2f7	1.38889e-06	0.515823	0.116	0.031	0.0312611	MG_1
Zfp251	1.40967e-06	0.363844	0.126	0.05	0.0317288	MG_1
H1f4	1.41578e-06	0.268377	0.203	0.101	0.0318663	MG_1
Efcab11	1.4748e-06	0.44067	0.109	0.032	0.0331947	MG_1
Casc3	1.50898e-06	0.263587	0.111	0.041	0.0339641	MG_1
Sat1	1.54437e-06	0.429618	0.557	0.331	0.0347608	MG_1
LOC361346	1.57448e-06	0.385488	0.199	0.082	0.0354384	MG_1
Xrcc5	1.6135e-06	0.26872	0.135	0.058	0.0363167	MG_1
Ptprs	1.67346e-06	0.331593	0.126	0.051	0.0376663	MG_1
Fv1	1.75478e-06	0.328472	0.1	0.034	0.0394966	MG_1
Fancc	1.81684e-06	0.276771	0.146	0.06	0.0408935	MG_1
Supt16h	2.02965e-06	0.376613	0.296	0.153	0.0456834	MG_1
Cnot6	2.05368e-06	0.329777	0.248	0.128	0.0462243	MG_1
Incenp	2.1405e-06	0.629362	0.148	0.043	0.0481783	MG_1
Rangap1	2.25735e-06	0.366368	0.12	0.04	0.0508084	MG_1
Cd200r1	2.26251e-06	0.360119	0.188	0.085	0.0509247	MG_1
Eif3j	2.34843e-06	0.250138	0.212	0.113	0.0528585	MG_1
Prkcq	2.39511e-06	0.557863	0.25	0.101	0.0539091	MG_1
Tecr	2.43516e-06	0.252205	0.119	0.046	0.0548107	MG_1
Tada2a	2.62527e-06	0.325896	0.109	0.041	0.0590895	MG_1
Pclaf	2.64784e-06	0.539651	0.1	0.027	0.0595976	MG_1
Rcan1	2.65819e-06	0.307545	0.232	0.118	0.0598306	MG_1
Rrm1	2.70896e-06	0.437826	0.107	0.035	0.0609733	MG_1
Nup133	2.77906e-06	0.328188	0.113	0.042	0.062551	MG_1
Ncapg	2.93948e-06	0.548908	0.151	0.047	0.0661618	MG_1
RGD1560883	3.05604e-06	0.262185	0.215	0.113	0.0687853	MG_1
Atp6v1c1	3.17922e-06	0.391543	0.547	0.322	0.0715579	MG_1
Soga1	3.21178e-06	0.306555	0.298	0.156	0.0722907	MG_1
Rnf168	3.55767e-06	0.286225	0.13	0.052	0.080076	MG_1
Dpy19l4	3.64214e-06	0.330073	0.228	0.113	0.0819773	MG_1
Ptpra	3.80962e-06	0.258899	0.347	0.203	0.0857469	MG_1
Slc1a3	3.9396e-06	0.414384	0.479	0.256	0.0886725	MG_1
Arhgef40	4.1535e-06	0.36909	0.199	0.089	0.093487	MG_1
Ncapd2	4.16508e-06	0.402223	0.127	0.045	0.0937476	MG_1
Ttk	4.18908e-06	0.584308	0.18	0.055	0.0942878	MG_1
Rdx	4.25274e-06	0.267716	0.155	0.074	0.0957206	MG_1
Nsun6	4.40218e-06	0.369786	0.113	0.038	0.0990843	MG_1
Cdc14b	4.89986e-06	0.389956	0.136	0.051	0.110286	MG_1
Ide	5.3371e-06	0.416624	0.171	0.075	0.120127	MG_1
Apbb1ip	5.40178e-06	0.296968	0.562	0.344	0.121583	MG_1
Cog7	5.43698e-06	0.269575	0.113	0.046	0.122376	MG_1
Usp48	5.74546e-06	0.266424	0.327	0.18	0.129319	MG_1
Tmpo	6.67847e-06	0.509274	0.483	0.255	0.150319	MG_1
Pros1	6.68998e-06	0.313083	0.182	0.08	0.150578	MG_1
Arhgap11a	7.00979e-06	0.482994	0.174	0.066	0.157776	MG_1
Sacs	7.05807e-06	0.254098	0.163	0.077	0.158863	MG_1
Tbc1d9	7.18061e-06	0.250554	0.287	0.163	0.161621	MG_1
Haus3	7.24268e-06	0.517327	0.186	0.073	0.163018	MG_1
Dazap1	7.54814e-06	0.274405	0.21	0.108	0.169894	MG_1
Ctc1	7.60291e-06	0.278955	0.101	0.036	0.171126	MG_1
Bub1	7.82953e-06	0.545119	0.184	0.061	0.176227	MG_1
Nup54	7.96585e-06	0.348695	0.1	0.033	0.179295	MG_1
Ilf2	8.32182e-06	0.294138	0.13	0.052	0.187308	MG_1
Pde6d	8.84773e-06	0.25466	0.158	0.073	0.199145	MG_1
Poglut3	9.41454e-06	0.367946	0.119	0.045	0.211902	MG_1
Klf7	9.69621e-06	0.269972	0.211	0.112	0.218242	MG_1
Zfp280c	9.80306e-06	0.320268	0.155	0.07	0.220647	MG_1
Knl1	1.02175e-05	0.512764	0.283	0.118	0.229976	MG_1
Usp46	1.0573e-05	0.321038	0.144	0.064	0.237977	MG_1
Ints7	1.05781e-05	0.31639	0.142	0.063	0.238091	MG_1
Rabgef1	1.08031e-05	0.25479	0.109	0.05	0.243155	MG_1
Cask	1.0899e-05	0.399982	0.375	0.194	0.245314	MG_1
Denr	1.09726e-05	0.439785	0.134	0.055	0.246971	MG_1
Kif15	1.10129e-05	0.498418	0.162	0.058	0.247879	MG_1
Alg8	1.14457e-05	0.291998	0.107	0.041	0.257621	MG_1
Stag1	1.14904e-05	0.289217	0.642	0.411	0.258627	MG_1
Nup37	1.19786e-05	0.30017	0.124	0.047	0.269615	MG_1
Mast2	1.282e-05	0.590397	0.259	0.106	0.288554	MG_1
Tspan9	1.2931e-05	0.254271	0.123	0.051	0.29105	MG_1
Plxna2	1.30952e-05	0.442109	0.19	0.072	0.294747	MG_1
Nup93	1.31805e-05	0.292327	0.132	0.059	0.296666	MG_1
Hmgxb4	1.34772e-05	0.286522	0.174	0.082	0.303345	MG_1
Pigk	1.47945e-05	0.290491	0.19	0.09	0.332994	MG_1
Nup155	1.51647e-05	0.336254	0.112	0.042	0.341326	MG_1
Metap1d	1.52821e-05	0.321427	0.126	0.053	0.343969	MG_1
Elovl5	1.58881e-05	0.264445	0.146	0.065	0.35761	MG_1
Med14	1.69963e-05	0.266516	0.224	0.125	0.382553	MG_1
Rapgef6	1.70704e-05	0.392145	0.581	0.346	0.384222	MG_1
Kif4a	1.71379e-05	0.564874	0.194	0.064	0.385739	MG_1
Uchl5	1.71942e-05	0.271806	0.107	0.042	0.387007	MG_1
RGD1306556	1.7709e-05	0.384745	0.103	0.037	0.398593	MG_1
Tent2	1.77889e-05	0.307611	0.391	0.224	0.400393	MG_1
Clcn3	1.87271e-05	0.298644	0.15	0.066	0.421509	MG_1
Urb1	1.88058e-05	0.273046	0.111	0.045	0.423281	MG_1
Smc2	1.88749e-05	0.313474	0.206	0.094	0.424837	MG_1
Nup160	1.89097e-05	0.2961	0.162	0.071	0.425619	MG_1
Cct6a	1.89687e-05	0.278951	0.112	0.044	0.426947	MG_1
ENSRNOG00000062927	2.09326e-05	0.329322	0.134	0.055	0.471151	MG_1
Ppp1r13b	2.09381e-05	0.407017	0.126	0.044	0.471274	MG_1
Hira	2.09393e-05	0.265856	0.246	0.128	0.471301	MG_1
Msh2	2.10356e-05	0.306524	0.108	0.042	0.473469	MG_1
Cnot9	2.10502e-05	0.269013	0.158	0.073	0.473799	MG_1
Magi3	2.18192e-05	0.251493	0.211	0.107	0.491107	MG_1
Tpx2	2.19009e-05	0.546727	0.206	0.072	0.492946	MG_1
Lrp4	2.25883e-05	0.47563	0.355	0.171	0.508417	MG_1
RGD1308601	2.26593e-05	0.305166	0.21	0.106	0.510017	MG_1
Espl1	2.53175e-05	0.455626	0.108	0.033	0.569845	MG_1
Ash2l	2.56344e-05	0.267444	0.121	0.052	0.57698	MG_1
Cenpf	2.89807e-05	0.755653	0.259	0.093	0.652297	MG_1
Gmpr	2.90852e-05	0.253681	0.12	0.05	0.65465	MG_1
Usp7	2.96248e-05	0.250549	0.172	0.086	0.666794	MG_1
ENSRNOG00000069276	3.00664e-05	0.376374	0.113	0.044	0.676734	MG_1
Evl	3.14701e-05	0.27879	0.208	0.101	0.708328	MG_1
Lrrcc1	3.19664e-05	0.303084	0.135	0.055	0.719499	MG_1
Ppm1h	3.38098e-05	0.329071	0.696	0.441	0.760992	MG_1
ENSRNOG00000066309	3.6504e-05	0.39233	0.131	0.054	0.821631	MG_1
Agps	3.94457e-05	0.27441	0.442	0.266	0.887844	MG_1
Acaca	4.01471e-05	0.442522	0.334	0.161	0.903631	MG_1
Zdhhc6	4.08132e-05	0.345683	0.136	0.061	0.918624	MG_1
Car2	4.32205e-05	0.448226	0.116	0.04	0.972808	MG_1
Ndc80	4.73029e-05	0.525593	0.148	0.045	1	MG_1
Top2a	4.90657e-05	0.751404	0.263	0.088	1	MG_1
Cacnb2	4.95822e-05	0.387613	0.218	0.105	1	MG_1
Prc1	5.09708e-05	0.421228	0.16	0.06	1	MG_1
Slc9a9	5.30083e-05	0.450921	0.745	0.44	1	MG_1
Srsf7	5.5837e-05	0.382604	0.214	0.096	1	MG_1
Ccdc18	5.59065e-05	0.428979	0.166	0.064	1	MG_1
Gpr63	5.64537e-05	0.28285	0.211	0.109	1	MG_1
Fgfr1	5.73601e-05	0.352149	0.172	0.077	1	MG_1
Depdc1b	5.76183e-05	0.442407	0.121	0.037	1	MG_1
Etfa	6.01584e-05	0.260364	0.124	0.06	1	MG_1
Ctnna1	6.18359e-05	0.390017	0.342	0.178	1	MG_1
Tbc1d31	6.45673e-05	0.464817	0.198	0.082	1	MG_1
Cdc25c	6.93504e-05	0.37568	0.119	0.044	1	MG_1
Qser1	6.95264e-05	0.257486	0.156	0.076	1	MG_1
Ccdc77	7.63094e-05	0.33182	0.1	0.036	1	MG_1
Ckap2l	8.07353e-05	0.391481	0.135	0.042	1	MG_1
Ryk	8.21645e-05	0.362874	0.128	0.053	1	MG_1
Diaph3	8.54259e-05	0.300986	0.15	0.065	1	MG_1
Stil	9.10459e-05	0.465495	0.12	0.038	1	MG_1
Lmnb1	9.96422e-05	0.436904	0.116	0.042	1	MG_1
Dlgap5	0.000105074	0.413259	0.158	0.055	1	MG_1
Map4	0.000111533	0.460589	0.611	0.348	1	MG_1
Tmod3	0.000119314	0.267663	0.214	0.115	1	MG_1
Chek2	0.00012095	0.25805	0.107	0.044	1	MG_1
Cdkal1	0.00012461	0.386657	0.479	0.273	1	MG_1
Mre11	0.000133126	0.274098	0.107	0.044	1	MG_1
RGD1306271	0.000135087	0.35848	0.119	0.048	1	MG_1
Ttc27	0.000136165	0.281769	0.13	0.059	1	MG_1
Cdk5rap2	0.000138721	0.32395	0.204	0.098	1	MG_1
Chuk	0.00014089	0.290989	0.158	0.074	1	MG_1
Cep135	0.000145192	0.335958	0.158	0.071	1	MG_1
Rev1	0.000148439	0.269101	0.111	0.047	1	MG_1
Nav1	0.000162025	0.323238	0.495	0.293	1	MG_1
Hnrnpr	0.000177185	0.435798	0.174	0.077	1	MG_1
Nucks1	0.00019139	0.314406	0.142	0.058	1	MG_1
Wdr76	0.000193967	0.298132	0.109	0.044	1	MG_1
Slc2a5	0.000194731	0.286081	0.212	0.106	1	MG_1
Ranbp17	0.000195002	0.424229	0.132	0.054	1	MG_1
Mastl	0.000204738	0.435901	0.109	0.034	1	MG_1
Adgra2	0.000206706	0.390405	0.101	0.036	1	MG_1
Ccna2	0.000223138	0.357887	0.1	0.03	1	MG_1
Pm20d2	0.000230088	0.450196	0.151	0.06	1	MG_1
Bin1	0.000236853	0.258042	0.183	0.096	1	MG_1
AABR07046707.1	0.000267693	0.35872	0.188	0.092	1	MG_1
Kif11	0.000275879	0.610195	0.206	0.071	1	MG_1
Rab40c	0.000324229	0.276116	0.151	0.074	1	MG_1
Zfp827	0.00032551	0.365579	0.148	0.068	1	MG_1
Rpa1	0.000326485	0.327534	0.112	0.051	1	MG_1
Samd4a	0.000335994	0.696119	0.164	0.067	1	MG_1
ENSRNOG00000063577	0.000403209	0.286111	0.116	0.055	1	MG_1
Ctdp1	0.00042798	0.256656	0.124	0.06	1	MG_1
Prpf3	0.000446689	0.252458	0.116	0.048	1	MG_1
Suv39h1l1	0.00047336	0.286297	0.1	0.036	1	MG_1
Mertk	0.000499059	0.339768	0.641	0.393	1	MG_1
AABR07037995.1	0.000515834	0.300142	0.152	0.064	1	MG_1
Hdgfl2	0.000533468	0.256278	0.103	0.047	1	MG_1
AABR07035839.1	0.000545878	0.306706	0.136	0.059	1	MG_1
Atm	0.000552675	0.344166	0.712	0.455	1	MG_1
Srpk2	0.000556412	0.380465	0.342	0.18	1	MG_1
Odf2	0.000587529	0.338492	0.186	0.086	1	MG_1
Ccnf	0.000622255	0.317299	0.142	0.057	1	MG_1
Akap8	0.000666331	0.26032	0.151	0.081	1	MG_1
Sgce	0.000727429	0.389834	0.162	0.065	1	MG_1
Zhx3	0.000764669	0.357046	0.139	0.059	1	MG_1
ENSRNOG00000071050	0.000894551	0.278257	0.1	0.049	1	MG_1
Apbb2	0.000973376	0.33904	0.148	0.066	1	MG_1
Wwox	0.000973886	0.402844	0.471	0.261	1	MG_1
Cstpp1	0.00100396	0.285234	0.21	0.108	1	MG_1
Cdca2	0.00101123	0.359116	0.107	0.036	1	MG_1
Oasl2	0.00101704	0.261147	0.117	0.053	1	MG_1
Xpnpep3	0.00109962	0.255674	0.103	0.047	1	MG_1
Zfp532	0.00125324	0.301725	0.21	0.108	1	MG_1
Pecam1	0.00140423	0.37128	0.147	0.068	1	MG_1
Plekhm3	0.00146685	0.322487	0.67	0.44	1	MG_1
Ska2	0.00148555	0.322055	0.124	0.049	1	MG_1
Lin9	0.00158448	0.325663	0.1	0.037	1	MG_1
Tent4a	0.00180697	0.297584	0.1	0.041	1	MG_1
Specc1	0.00208513	0.579104	0.726	0.426	1	MG_1
Syne2	0.00265877	0.362602	0.178	0.082	1	MG_1
Kif2c	0.00272351	0.432315	0.104	0.034	1	MG_1
Nova1	0.00274101	0.308507	0.111	0.047	1	MG_1
Ncapg2	0.00339111	0.44219	0.147	0.061	1	MG_1
Zfand4	0.00359252	0.288573	0.103	0.048	1	MG_1
Trim44	0.00364139	0.262774	0.2	0.12	1	MG_1
Slc25a40	0.00388683	0.290067	0.163	0.082	1	MG_1
Dst	0.00424949	0.439685	0.746	0.482	1	MG_1
Kif20b	0.00450157	0.58069	0.166	0.06	1	MG_1
Cenpa	0.00508706	0.406295	0.117	0.042	1	MG_1
Mipol1	0.00552492	0.413289	0.223	0.108	1	MG_1
Nhsl1	0.00593765	0.349532	0.168	0.083	1	MG_1
Ckap5	0.00628373	0.362411	0.387	0.215	1	MG_1
Psip1	0.00960206	0.327071	0.16	0.081	1	MG_1
Lrmda	2.79066e-150	1.41614	0.974	0.75	6.28121e-146	MΦe_1
Pde4d	1.63015e-137	2.26608	0.682	0.216	3.66915e-133	MΦe_1
Lilrb4	2.63191e-119	1.98832	0.612	0.149	5.9239e-115	MΦe_1
Atxn1	2.0766e-102	1.83213	0.546	0.151	4.67401e-98	MΦe_1
Pid1	6.37807e-88	1.50674	0.716	0.435	1.43558e-83	MΦe_1
ENSRNOG00000066887	3.17697e-74	1.67349	0.386	0.084	7.15073e-70	MΦe_1
Gpnmb	1.48066e-73	1.53471	0.642	0.33	3.33266e-69	MΦe_1
Pla2g7	1.51591e-72	1.73428	0.397	0.095	3.412e-68	MΦe_1
Gab2	1.5215e-71	1.01286	0.851	0.664	3.4246e-67	MΦe_1
Fry	2.44019e-67	1.50312	0.456	0.167	5.49237e-63	MΦe_1
RGD1559482.1	6.12304e-67	1.60478	0.341	0.075	1.37817e-62	MΦe_1
Abca1	1.36238e-65	1.34063	0.702	0.447	3.06645e-61	MΦe_1
Zeb2	2.55358e-61	0.888918	0.944	0.803	5.74759e-57	MΦe_1
Ly49si2	2.0552e-60	1.65031	0.356	0.076	4.62585e-56	MΦe_1
Smpdl3a	1.54269e-56	1.51804	0.369	0.114	3.47228e-52	MΦe_1
Arhgap10	1.40554e-54	1.57033	0.36	0.122	3.16359e-50	MΦe_1
Dapk1	8.00089e-51	1.32678	0.35	0.113	1.80084e-46	MΦe_1
Lhfpl2	1.69353e-50	1.24926	0.589	0.333	3.8118e-46	MΦe_1
Xdh	4.06884e-43	1.29994	0.343	0.122	9.15815e-39	MΦe_1
Myof	1.88097e-41	1.34048	0.292	0.089	4.23369e-37	MΦe_1
ENSRNOG00000067579	4.58196e-40	1.42349	0.362	0.15	1.03131e-35	MΦe_1
Apoe	6.82475e-38	0.956342	0.448	0.232	1.53611e-33	MΦe_1
Fnip2	2.11776e-36	1.03249	0.499	0.346	4.76665e-32	MΦe_1
Ahnak	7.50614e-36	1.07086	0.254	0.084	1.68948e-31	MΦe_1
Mitf	2.41035e-34	1.0865	0.476	0.298	5.42521e-30	MΦe_1
Zdhhc14	3.61474e-34	0.931204	0.505	0.351	8.13606e-30	MΦe_1
Myo5a	5.66077e-34	0.947952	0.518	0.333	1.27413e-29	MΦe_1
Slc4a5	1.68264e-33	1.71332	0.226	0.05	3.78729e-29	MΦe_1
Osbpl8	1.82175e-33	1.05585	0.426	0.288	4.10039e-29	MΦe_1
Atp6v1b2	2.97845e-33	1.24956	0.324	0.145	6.70389e-29	MΦe_1
Cers6	1.4329e-32	0.939605	0.458	0.271	3.22516e-28	MΦe_1
Tgfbi	7.2336e-32	1.16275	0.202	0.054	1.62814e-27	MΦe_1
Fyn	1.32117e-31	1.16642	0.252	0.1	2.9737e-27	MΦe_1
Tfrc	5.05492e-31	1.3944	0.241	0.081	1.13776e-26	MΦe_1
Atp8b4	1.26146e-30	1.13372	0.337	0.157	2.8393e-26	MΦe_1
Edil3	1.47271e-30	1.20421	0.294	0.114	3.31478e-26	MΦe_1
ENSRNOG00000066355	1.88402e-30	1.25567	0.168	0.031	4.24056e-26	MΦe_1
ST7	3.23383e-30	1.23482	0.282	0.119	7.2787e-26	MΦe_1
Aoah	4.38749e-30	1.29706	0.343	0.149	9.87537e-26	MΦe_1
Pcnx1	1.10343e-29	1.07904	0.286	0.115	2.48359e-25	MΦe_1
Pitpnc1	1.31717e-29	0.689997	0.795	0.608	2.96468e-25	MΦe_1
Lrrk2	9.16459e-29	1.01464	0.213	0.063	2.06277e-24	MΦe_1
LOC120099372	3.69431e-28	1.1775	0.211	0.068	8.31516e-24	MΦe_1
Rftn1	7.68821e-28	0.960695	0.213	0.068	1.73046e-23	MΦe_1
ENSRNOG00000062480	1.9972e-27	1.06906	0.222	0.07	4.49531e-23	MΦe_1
Dnm1	3.7825e-27	1.17149	0.19	0.054	8.51364e-23	MΦe_1
Elf2	3.85777e-26	0.906039	0.471	0.339	8.68308e-22	MΦe_1
Ano6	4.79759e-26	1.03758	0.307	0.173	1.07984e-21	MΦe_1
Trps1	5.26744e-26	0.688337	0.67	0.538	1.18559e-21	MΦe_1
RGD1565355	5.2915e-26	1.21709	0.173	0.047	1.19101e-21	MΦe_1
Sash1	5.55633e-26	1.01494	0.247	0.102	1.25062e-21	MΦe_1
Foxp1	1.12031e-25	0.735949	0.544	0.408	2.52159e-21	MΦe_1
Pfkfb3	4.57054e-25	1.10136	0.254	0.113	1.02874e-20	MΦe_1
Camk2d	7.61116e-25	0.752791	0.629	0.513	1.71312e-20	MΦe_1
Mrc1	8.82706e-25	0.788841	0.222	0.083	1.98679e-20	MΦe_1
Iqgap1	4.39626e-24	1.00841	0.254	0.124	9.8951e-20	MΦe_1
Igf2r	6.06077e-24	1.11926	0.154	0.041	1.36416e-19	MΦe_1
Dmxl2	7.50784e-24	1.0101	0.296	0.142	1.68986e-19	MΦe_1
Psap	2.32353e-23	0.706484	0.493	0.335	5.22979e-19	MΦe_1
Arid5b	7.39984e-23	0.86951	0.444	0.3	1.66556e-18	MΦe_1
Ncbp2	1.22446e-22	1.20859	0.2	0.065	2.75601e-18	MΦe_1
Sgms2	1.46685e-22	0.966426	0.198	0.07	3.30157e-18	MΦe_1
Hgf	1.83165e-22	0.977306	0.139	0.037	4.12267e-18	MΦe_1
Plpp3	3.48892e-22	1.07097	0.139	0.034	7.85286e-18	MΦe_1
Tcirg1	3.96951e-22	1.00306	0.328	0.189	8.93457e-18	MΦe_1
Clec2g	5.26312e-22	0.784806	0.403	0.3	1.18462e-17	MΦe_1
Fmn1	5.7806e-22	1.04713	0.247	0.116	1.3011e-17	MΦe_1
Adam8	7.88326e-22	1.04479	0.137	0.037	1.77436e-17	MΦe_1
Cd44	8.71428e-22	1.06072	0.256	0.118	1.96141e-17	MΦe_1
Cert1	9.02534e-22	0.775504	0.367	0.283	2.03142e-17	MΦe_1
Limd1	1.21069e-21	1.03844	0.145	0.037	2.72503e-17	MΦe_1
Cpq	1.5344e-21	1.05701	0.149	0.044	3.45362e-17	MΦe_1
Emilin2	2.32617e-21	0.957162	0.132	0.032	5.23575e-17	MΦe_1
AABR07028902.1	2.60306e-21	0.747592	0.493	0.41	5.85897e-17	MΦe_1
Rras2	2.65323e-21	1.11938	0.141	0.037	5.97189e-17	MΦe_1
Stra6l	7.25123e-21	1.07217	0.147	0.038	1.63211e-16	MΦe_1
Sulf2	7.36698e-21	0.916793	0.2	0.078	1.65816e-16	MΦe_1
Pikfyve	8.25375e-21	0.91474	0.315	0.192	1.85775e-16	MΦe_1
Prkag2	1.10222e-20	0.963042	0.273	0.142	2.48087e-16	MΦe_1
Slc9a7	1.61344e-20	1.05844	0.211	0.093	3.63154e-16	MΦe_1
Tmtc2	3.09716e-20	1.01261	0.181	0.074	6.9711e-16	MΦe_1
Slc28a2	3.88345e-20	1.07693	0.134	0.034	8.74086e-16	MΦe_1
Dgkh	4.00946e-20	0.944928	0.266	0.139	9.02449e-16	MΦe_1
Dock5	4.26025e-20	1.02989	0.149	0.04	9.58896e-16	MΦe_1
Cblb	4.79038e-20	0.701261	0.437	0.327	1.07822e-15	MΦe_1
Cyth1	4.93194e-20	0.853697	0.367	0.255	1.11008e-15	MΦe_1
Gramd2b	5.73276e-20	1.05765	0.192	0.072	1.29033e-15	MΦe_1
Slc23a2	8.04119e-20	0.804274	0.32	0.241	1.80991e-15	MΦe_1
Fam20c	1.11966e-19	0.975933	0.25	0.149	2.52012e-15	MΦe_1
Sdcbp	1.3417e-19	0.854633	0.286	0.185	3.0199e-15	MΦe_1
Frmd4b	1.67275e-19	0.713429	0.537	0.396	3.76502e-15	MΦe_1
Prkch	2.26546e-19	0.984942	0.203	0.089	5.0991e-15	MΦe_1
Mboat1	2.84899e-19	0.90555	0.373	0.247	6.41252e-15	MΦe_1
Hif1a	3.85368e-19	0.848115	0.305	0.206	8.67387e-15	MΦe_1
Lgals3	3.92289e-19	1.02678	0.271	0.154	8.82965e-15	MΦe_1
Dab2	4.70591e-19	0.674332	0.484	0.334	1.05921e-14	MΦe_1
Lgmn	6.10138e-19	0.606596	0.672	0.585	1.3733e-14	MΦe_1
Anpep	7.00119e-19	0.891181	0.102	0.021	1.57583e-14	MΦe_1
Asap1	9.77724e-19	0.654547	0.48	0.41	2.20066e-14	MΦe_1
Acp3	1.50097e-18	0.926432	0.105	0.021	3.37838e-14	MΦe_1
Ttc28	1.88058e-18	0.79763	0.401	0.322	4.23282e-14	MΦe_1
Nrcam	4.3563e-18	0.992646	0.226	0.104	9.80515e-14	MΦe_1
Sgpl1	2.37549e-17	0.765293	0.35	0.252	5.34676e-13	MΦe_1
Fndc3b	2.877e-17	0.742481	0.409	0.299	6.47556e-13	MΦe_1
Il20rb	5.07297e-17	0.925061	0.1	0.019	1.14182e-12	MΦe_1
Flvcr2	5.64452e-17	0.933907	0.107	0.026	1.27047e-12	MΦe_1
Vcan	6.35018e-17	1.15951	0.166	0.072	1.4293e-12	MΦe_1
Fn1	7.29266e-17	0.90569	0.156	0.06	1.64143e-12	MΦe_1
Fkbp15	8.33519e-17	0.819513	0.33	0.197	1.87608e-12	MΦe_1
Vim	9.74315e-17	0.874505	0.203	0.106	2.19299e-12	MΦe_1
Thbs1	1.20072e-16	1.04355	0.136	0.037	2.70257e-12	MΦe_1
Slc6a6	1.42312e-16	0.778492	0.311	0.225	3.20316e-12	MΦe_1
Pld1	1.78401e-16	0.74422	0.454	0.374	4.01544e-12	MΦe_1
Ctsb	2.53578e-16	0.608949	0.492	0.401	5.70753e-12	MΦe_1
Tbc1d23	2.94553e-16	0.935435	0.25	0.13	6.62979e-12	MΦe_1
Arhgap26	3.07574e-16	0.540215	0.495	0.443	6.92288e-12	MΦe_1
Slc41a2	5.64659e-16	0.846361	0.124	0.04	1.27094e-11	MΦe_1
Rell1	6.05842e-16	0.903076	0.156	0.053	1.36363e-11	MΦe_1
Vwa8	6.10752e-16	0.795442	0.237	0.143	1.37468e-11	MΦe_1
Siglec1	7.73824e-16	0.953445	0.105	0.025	1.74172e-11	MΦe_1
Nabp1	9.47687e-16	0.941267	0.164	0.067	2.13305e-11	MΦe_1
Npl	1.07174e-15	0.681772	0.401	0.322	2.41227e-11	MΦe_1
Snx24	1.74821e-15	0.621492	0.452	0.353	3.93488e-11	MΦe_1
Iqgap2	4.6695e-15	0.774333	0.169	0.081	1.05101e-10	MΦe_1
Hpcal1	7.22258e-15	0.932098	0.181	0.078	1.62566e-10	MΦe_1
Itsn1	7.66777e-15	0.668364	0.356	0.267	1.72586e-10	MΦe_1
Slc38a6	9.97111e-15	0.829033	0.307	0.201	2.2443e-10	MΦe_1
Inf2	1.36231e-14	0.830213	0.154	0.069	3.06628e-10	MΦe_1
Fbxl5	1.71708e-14	0.836666	0.311	0.248	3.86481e-10	MΦe_1
Enpp3	1.83016e-14	0.830099	0.105	0.034	4.11931e-10	MΦe_1
Pltp	2.28391e-14	0.883176	0.331	0.21	5.14062e-10	MΦe_1
Lst1	2.71502e-14	0.936578	0.124	0.041	6.11097e-10	MΦe_1
Tgfbr1	3.03042e-14	0.607521	0.734	0.695	6.82088e-10	MΦe_1
Clec4a2	4.08591e-14	0.943181	0.147	0.054	9.19658e-10	MΦe_1
Otulinl	4.41967e-14	0.60806	0.527	0.415	9.94779e-10	MΦe_1
Ddhd1	4.48476e-14	0.815933	0.158	0.079	1.00943e-09	MΦe_1
Tmem26	4.63256e-14	0.862609	0.115	0.032	1.0427e-09	MΦe_1
Smyd3	5.94127e-14	0.589852	0.452	0.411	1.33726e-09	MΦe_1
Reps2	7.70367e-14	0.826849	0.109	0.038	1.73394e-09	MΦe_1
Plxna1	1.04943e-13	0.865345	0.115	0.036	2.36206e-09	MΦe_1
Hdac4	1.34263e-13	0.666283	0.254	0.185	3.02199e-09	MΦe_1
Igsf6	1.56678e-13	0.722999	0.115	0.038	3.52652e-09	MΦe_1
Crtc3	1.64331e-13	0.617007	0.188	0.103	3.69875e-09	MΦe_1
Apba1	2.34657e-13	0.822623	0.245	0.147	5.28166e-09	MΦe_1
Gnptab	2.58532e-13	0.805964	0.23	0.13	5.81903e-09	MΦe_1
Ankrd12	2.85987e-13	0.641279	0.266	0.202	6.43699e-09	MΦe_1
Lyz2	3.2062e-13	0.63389	0.162	0.082	7.2165e-09	MΦe_1
Rbpms	3.48289e-13	0.806909	0.105	0.035	7.83928e-09	MΦe_1
Nav1	3.48539e-13	0.574312	0.394	0.339	7.84493e-09	MΦe_1
Mgat4a	3.96643e-13	0.844192	0.181	0.089	8.92764e-09	MΦe_1
F5	4.29421e-13	0.731384	0.1	0.028	9.66541e-09	MΦe_1
Aig1	4.30468e-13	0.609038	0.296	0.252	9.68898e-09	MΦe_1
Itgav	5.04643e-13	0.727151	0.32	0.253	1.13585e-08	MΦe_1
Aff1	6.81961e-13	0.749461	0.266	0.189	1.53496e-08	MΦe_1
Colec12	7.20333e-13	0.749403	0.121	0.043	1.62133e-08	MΦe_1
B4galt6	7.26177e-13	0.694444	0.379	0.278	1.63448e-08	MΦe_1
Fkbp1a	9.57751e-13	0.757848	0.22	0.145	2.15571e-08	MΦe_1
Ypel2	1.09647e-12	0.858452	0.188	0.104	2.46794e-08	MΦe_1
Ppm1h	1.77754e-12	0.464385	0.567	0.5	4.00088e-08	MΦe_1
Sntb1	2.0855e-12	0.764247	0.119	0.047	4.69404e-08	MΦe_1
Kcnn4	2.39487e-12	0.811591	0.132	0.052	5.39036e-08	MΦe_1
Rreb1	2.43381e-12	0.560018	0.427	0.374	5.47802e-08	MΦe_1
Vps54	2.68949e-12	0.542333	0.505	0.441	6.0535e-08	MΦe_1
Cwc27	4.44574e-12	0.535309	0.269	0.243	1.00065e-07	MΦe_1
Med15	5.47322e-12	0.623803	0.371	0.3	1.23191e-07	MΦe_1
Ctsl	5.91617e-12	0.782162	0.164	0.085	1.33161e-07	MΦe_1
Ap1s2	9.30878e-12	0.83043	0.166	0.083	2.09522e-07	MΦe_1
Mgmt	1.34748e-11	0.838596	0.124	0.049	3.03291e-07	MΦe_1
Card14	1.50142e-11	0.933159	0.147	0.067	3.3794e-07	MΦe_1
Stxbp5	1.58137e-11	0.511005	0.392	0.357	3.55935e-07	MΦe_1
Tlk1	2.01916e-11	0.547418	0.316	0.276	4.54472e-07	MΦe_1
Ptpn12	2.64592e-11	0.692363	0.198	0.137	5.95544e-07	MΦe_1
Grk3	3.21428e-11	0.616648	0.104	0.043	7.23469e-07	MΦe_1
Vmp1	3.75265e-11	0.53083	0.395	0.341	8.44646e-07	MΦe_1
Tns3	3.75664e-11	0.465865	0.424	0.397	8.45544e-07	MΦe_1
Ralgps2	4.02017e-11	0.794169	0.113	0.052	9.04859e-07	MΦe_1
Stk10	4.10038e-11	0.665252	0.315	0.237	9.22913e-07	MΦe_1
Rgl1	4.13935e-11	0.652029	0.273	0.184	9.31684e-07	MΦe_1
Med13	4.68022e-11	0.441378	0.365	0.369	1.05342e-06	MΦe_1
Rnf150	4.71278e-11	0.60116	0.365	0.283	1.06075e-06	MΦe_1
Ctsa	4.97901e-11	0.690587	0.277	0.179	1.12068e-06	MΦe_1
Eif4g3	5.21306e-11	0.374711	0.603	0.585	1.17335e-06	MΦe_1
Mphosph8	5.23731e-11	0.486852	0.392	0.35	1.17881e-06	MΦe_1
Mdfic	5.56918e-11	0.803154	0.196	0.109	1.25351e-06	MΦe_1
Ap1ar	6.92976e-11	0.739469	0.188	0.109	1.55975e-06	MΦe_1
Washc4	8.07743e-11	0.531548	0.341	0.28	1.81807e-06	MΦe_1
Anxa6	8.74566e-11	0.719202	0.173	0.095	1.96847e-06	MΦe_1
Plaur	9.2474e-11	0.76696	0.171	0.102	2.08141e-06	MΦe_1
Ncf1	1.51364e-10	0.70407	0.286	0.201	3.4069e-06	MΦe_1
Plcb1	1.57794e-10	0.576311	0.235	0.15	3.55163e-06	MΦe_1
Mbnl2	1.59877e-10	0.459225	0.354	0.295	3.59852e-06	MΦe_1
Ahr	1.82433e-10	0.778172	0.119	0.06	4.1062e-06	MΦe_1
Kdm7a	1.85939e-10	0.712224	0.205	0.131	4.18511e-06	MΦe_1
Septin9	1.86414e-10	0.682368	0.198	0.119	4.1958e-06	MΦe_1
Fcho2	3.23338e-10	0.388928	0.593	0.582	7.27769e-06	MΦe_1
Ttc7a	3.72027e-10	0.725231	0.209	0.121	8.37359e-06	MΦe_1
Ugt1a3	5.12586e-10	0.534111	0.294	0.267	1.15373e-05	MΦe_1
Ndfip1	5.84635e-10	0.613706	0.25	0.203	1.3159e-05	MΦe_1
Atp2b1	6.18829e-10	0.451342	0.382	0.358	1.39286e-05	MΦe_1
Ap2a2	7.1477e-10	0.676767	0.202	0.127	1.6088e-05	MΦe_1
Akap10	8.76332e-10	0.498155	0.452	0.391	1.97245e-05	MΦe_1
Hk3	9.22956e-10	0.742126	0.175	0.109	2.07739e-05	MΦe_1
Nrros	1.01019e-09	0.633989	0.222	0.17	2.27373e-05	MΦe_1
Msr1	1.01381e-09	0.69269	0.218	0.149	2.28189e-05	MΦe_1
Carmil1	1.02405e-09	0.696675	0.105	0.049	2.30494e-05	MΦe_1
Mtss1	1.0261e-09	0.418184	0.324	0.338	2.30954e-05	MΦe_1
Marchf1	1.30668e-09	0.468981	0.503	0.462	2.94107e-05	MΦe_1
Cd300a	1.56326e-09	0.676652	0.194	0.106	3.51857e-05	MΦe_1
Lrp1	1.68987e-09	0.513874	0.363	0.308	3.80357e-05	MΦe_1
Litaf	1.98141e-09	0.645933	0.284	0.203	4.45976e-05	MΦe_1
Plxnc1	2.82036e-09	0.676432	0.164	0.104	6.34807e-05	MΦe_1
Rnf149	4.52597e-09	0.615852	0.258	0.193	0.000101871	MΦe_1
Smyd1	4.78291e-09	0.747432	0.13	0.059	0.000107654	MΦe_1
Dock1	5.18301e-09	0.624068	0.243	0.186	0.000116659	MΦe_1
Gda	6.56881e-09	0.632219	0.207	0.16	0.000147851	MΦe_1
Slc8b1	7.43122e-09	0.75356	0.188	0.1	0.000167262	MΦe_1
Cd53	7.48128e-09	0.580995	0.211	0.17	0.000168389	MΦe_1
Atp6v1a	7.6306e-09	0.702716	0.207	0.128	0.00017175	MΦe_1
Ptprc	8.63871e-09	0.337068	0.657	0.637	0.00019444	MΦe_1
Diaph1	1.01022e-08	0.602016	0.171	0.109	0.00022738	MΦe_1
Slc7a7	1.06561e-08	0.675551	0.226	0.166	0.000239848	MΦe_1
Dmxl1	1.15807e-08	0.359503	0.467	0.47	0.000260659	MΦe_1
Rusc2	1.18922e-08	0.74262	0.109	0.052	0.00026767	MΦe_1
Stx6	1.21235e-08	0.656231	0.139	0.074	0.000272876	MΦe_1
Fam172a	1.66021e-08	0.438835	0.388	0.361	0.00037368	MΦe_1
Ms4a4a	1.67418e-08	0.64119	0.1	0.042	0.000376825	MΦe_1
Atrn	1.96469e-08	0.5358	0.281	0.23	0.000442212	MΦe_1
Eya3	2.14661e-08	0.494997	0.286	0.26	0.000483158	MΦe_1
Evi5	2.25625e-08	0.584294	0.181	0.137	0.000507836	MΦe_1
Gna13	2.28782e-08	0.560318	0.228	0.183	0.000514941	MΦe_1
Cpeb2	2.62867e-08	0.636882	0.228	0.175	0.00059166	MΦe_1
Notch2	4.0566e-08	0.582846	0.2	0.151	0.00091306	MΦe_1
Atp13a2	4.53663e-08	0.637588	0.102	0.049	0.0010211	MΦe_1
Pld3	4.99486e-08	0.644498	0.121	0.061	0.00112424	MΦe_1
Prmt9	7.56924e-08	0.728421	0.145	0.078	0.00170368	MΦe_1
Slc7a8	7.70954e-08	0.681264	0.143	0.085	0.00173526	MΦe_1
Ncor1	7.90129e-08	0.300208	0.339	0.362	0.00177842	MΦe_1
Macf1	9.06e-08	0.290775	0.738	0.732	0.00203922	MΦe_1
Map3k20	9.57674e-08	0.467684	0.164	0.157	0.00215553	MΦe_1
Ctsd	1.05058e-07	0.528633	0.282	0.221	0.00236465	MΦe_1
Bcl2a1	1.0595e-07	0.616164	0.111	0.048	0.00238473	MΦe_1
Plcb4	1.09784e-07	0.423238	0.271	0.22	0.00247102	MΦe_1
Acer3	1.10452e-07	0.546962	0.232	0.176	0.00248605	MΦe_1
Sidt2	1.16803e-07	0.558476	0.113	0.06	0.00262899	MΦe_1
Syk	1.19788e-07	0.628148	0.235	0.172	0.00269618	MΦe_1
Abi1	1.20337e-07	0.38816	0.33	0.315	0.00270855	MΦe_1
Rps6kc1	1.20713e-07	0.525022	0.217	0.169	0.00271701	MΦe_1
Sik3	1.29741e-07	0.321376	0.395	0.388	0.00292022	MΦe_1
Cybb	1.30817e-07	0.554534	0.134	0.077	0.00294442	MΦe_1
Bcas3	1.50956e-07	0.52371	0.292	0.252	0.00339771	MΦe_1
Rab1a	1.5295e-07	0.529407	0.222	0.188	0.0034426	MΦe_1
Fam3c	1.83622e-07	0.674788	0.239	0.168	0.00413296	MΦe_1
Rab8b	2.19957e-07	0.387506	0.384	0.346	0.0049508	MΦe_1
Clec7a	2.36089e-07	0.584	0.153	0.101	0.00531389	MΦe_1
Ldlrad3	2.38087e-07	0.553964	0.237	0.174	0.00535887	MΦe_1
Wdr91	2.73001e-07	0.697164	0.151	0.08	0.0061447	MΦe_1
Sgk1	3.32483e-07	0.60357	0.181	0.135	0.00748354	MΦe_1
Scamp1	3.46811e-07	0.593609	0.185	0.133	0.00780602	MΦe_1
Plin2	3.48332e-07	0.64803	0.22	0.158	0.00784025	MΦe_1
Tgfbr2	3.53389e-07	0.398489	0.362	0.345	0.00795408	MΦe_1
Slc16a10	3.68457e-07	0.633212	0.111	0.056	0.00829324	MΦe_1
Snd1	3.93382e-07	0.358484	0.482	0.462	0.00885425	MΦe_1
AABR07029605.1	4.1e-07	0.381851	0.337	0.313	0.00922829	MΦe_1
Abcc5	4.10471e-07	0.384062	0.362	0.349	0.00923888	MΦe_1
Capzb	4.97795e-07	0.591026	0.237	0.173	0.0112044	MΦe_1
Acap2	5.11396e-07	0.360826	0.433	0.422	0.0115105	MΦe_1
Metrnl	5.63208e-07	0.618848	0.1	0.045	0.0126767	MΦe_1
Inpp5f	5.81517e-07	0.443553	0.198	0.174	0.0130888	MΦe_1
Birc2	6.73217e-07	0.552865	0.102	0.061	0.0151528	MΦe_1
Dram2	7.56182e-07	0.435027	0.241	0.217	0.0170201	MΦe_1
Ikbke	8.43606e-07	0.660158	0.128	0.07	0.0189879	MΦe_1
Nfe2l2	8.86603e-07	0.522294	0.183	0.155	0.0199557	MΦe_1
Fig4	9.55366e-07	0.634087	0.121	0.078	0.0215034	MΦe_1
Vezt	1.1273e-06	0.588751	0.13	0.086	0.0253733	MΦe_1
Ubr5	1.17365e-06	0.336445	0.388	0.379	0.0264165	MΦe_1
Rsrp1	1.30884e-06	0.272118	0.324	0.348	0.0294593	MΦe_1
Vti1a	1.33089e-06	0.341388	0.446	0.432	0.0299556	MΦe_1
Ccdc88a	1.35466e-06	0.380484	0.266	0.238	0.0304907	MΦe_1
Agfg1	1.39517e-06	0.463241	0.188	0.148	0.0314025	MΦe_1
Slc43a2	1.54916e-06	0.578786	0.218	0.164	0.0348685	MΦe_1
Dock7	1.58361e-06	0.349301	0.298	0.267	0.035644	MΦe_1
Tmem164	1.59935e-06	0.42988	0.296	0.268	0.0359982	MΦe_1
B4galt5	1.65356e-06	0.483352	0.2	0.17	0.0372182	MΦe_1
Tecpr1	1.68558e-06	0.620677	0.162	0.102	0.0379391	MΦe_1
Tbc1d22a	1.72012e-06	0.494117	0.262	0.209	0.0387166	MΦe_1
Gab1	1.8931e-06	0.542205	0.203	0.157	0.04261	MΦe_1
Por	1.89896e-06	0.602328	0.136	0.078	0.0427417	MΦe_1
Atrnl1	2.29909e-06	0.28712	0.362	0.361	0.051748	MΦe_1
Rit1	2.38731e-06	0.510307	0.173	0.14	0.0537336	MΦe_1
Vps13d	2.42968e-06	0.315318	0.26	0.258	0.0546873	MΦe_1
Dok3	2.50979e-06	0.644415	0.113	0.061	0.0564904	MΦe_1
Ptcd3	2.53275e-06	0.582727	0.119	0.111	0.0570071	MΦe_1
Eprs	2.65855e-06	0.372619	0.162	0.157	0.0598385	MΦe_1
Ggnbp2	2.65951e-06	0.425026	0.185	0.173	0.0598602	MΦe_1
Adgb	2.70878e-06	0.52956	0.186	0.15	0.0609692	MΦe_1
Mrtfa	2.79978e-06	0.389475	0.26	0.213	0.0630173	MΦe_1
Celf1	2.82658e-06	0.360936	0.367	0.332	0.0636207	MΦe_1
Dnm2	2.85721e-06	0.304839	0.318	0.321	0.0643101	MΦe_1
Zcchc2	3.12216e-06	0.508935	0.188	0.144	0.0702735	MΦe_1
Rufy3	3.1491e-06	0.403896	0.211	0.184	0.0708799	MΦe_1
Inpp4a	3.28943e-06	0.422628	0.282	0.256	0.0740386	MΦe_1
ENSRNOG00000063230	3.30383e-06	0.645247	0.111	0.06	0.0743626	MΦe_1
Psd3	3.36413e-06	0.398604	0.124	0.09	0.0757198	MΦe_1
Pgd	3.42143e-06	0.312491	0.307	0.304	0.0770095	MΦe_1
Actr3	3.49113e-06	0.427407	0.26	0.234	0.0785783	MΦe_1
Mroh1	3.50505e-06	0.488463	0.171	0.141	0.0788916	MΦe_1
Sacm1l	3.83786e-06	0.542175	0.188	0.151	0.0863826	MΦe_1
Raf1	4.00761e-06	0.406142	0.226	0.213	0.0902032	MΦe_1
Map3k1	4.07587e-06	0.453842	0.254	0.23	0.0917396	MΦe_1
Ppargc1b	4.15522e-06	0.524245	0.119	0.075	0.0935257	MΦe_1
Gng12	4.18991e-06	0.505439	0.169	0.139	0.0943065	MΦe_1
Erp44	4.57523e-06	0.419409	0.149	0.141	0.102979	MΦe_1
Sh3glb1	4.63832e-06	0.52675	0.228	0.183	0.104399	MΦe_1
Npepps	4.67682e-06	0.33226	0.25	0.244	0.105266	MΦe_1
Mark3	5.04948e-06	0.379086	0.277	0.257	0.113654	MΦe_1
AABR07029581.1	5.07274e-06	0.35851	0.414	0.393	0.114177	MΦe_1
Rp2	5.7727e-06	0.598643	0.137	0.09	0.129932	MΦe_1
Rrbp1	6.99008e-06	0.353337	0.326	0.3	0.157333	MΦe_1
Blvrb	7.27031e-06	0.650094	0.1	0.05	0.16364	MΦe_1
Gmds	7.389e-06	0.363403	0.226	0.208	0.166312	MΦe_1
St3gal4	7.9871e-06	0.347935	0.122	0.117	0.179774	MΦe_1
Pdxdc1	8.01911e-06	0.429135	0.213	0.197	0.180494	MΦe_1
ENSRNOG00000068039	8.20891e-06	0.28555	0.416	0.39	0.184766	MΦe_1
Clec4a1	8.41137e-06	0.644191	0.104	0.052	0.189323	MΦe_1
Sh3pxd2b	8.72223e-06	0.54998	0.119	0.075	0.19632	MΦe_1
C5ar2	9.69469e-06	0.627007	0.147	0.097	0.218208	MΦe_1
Jarid2	1.0572e-05	0.391513	0.226	0.192	0.237954	MΦe_1
Cytip	1.10233e-05	0.387635	0.107	0.061	0.248112	MΦe_1
Tf	1.10261e-05	0.57576	0.126	0.083	0.248175	MΦe_1
Cdc42se2	1.13127e-05	0.465557	0.188	0.148	0.254626	MΦe_1
Nck1	1.15535e-05	0.373956	0.186	0.178	0.260047	MΦe_1
Ralgapa2	1.22773e-05	0.277691	0.369	0.381	0.276337	MΦe_1
Pi4k2a	1.25533e-05	0.518458	0.104	0.077	0.28255	MΦe_1
Dnajc13	1.46169e-05	0.323462	0.292	0.296	0.328998	MΦe_1
Gbf1	1.46288e-05	0.260912	0.226	0.254	0.329265	MΦe_1
Soat1	1.47333e-05	0.481479	0.194	0.153	0.331617	MΦe_1
Rsrc1	1.48625e-05	0.288848	0.269	0.287	0.334525	MΦe_1
ENSRNOG00000063179	1.50965e-05	0.309973	0.209	0.227	0.339793	MΦe_1
Dtnbp1	1.64925e-05	0.426145	0.218	0.201	0.371212	MΦe_1
Clk4	1.65472e-05	0.365115	0.266	0.249	0.372443	MΦe_1
Myo1f	1.82842e-05	0.333571	0.444	0.423	0.411541	MΦe_1
Mon2	1.93618e-05	0.317468	0.202	0.211	0.435794	MΦe_1
Anxa4	1.95547e-05	0.485759	0.105	0.061	0.440138	MΦe_1
Tpr	1.97032e-05	0.378615	0.271	0.253	0.44348	MΦe_1
Anks1a	2.11876e-05	0.34773	0.185	0.181	0.476891	MΦe_1
Atp6v1e1	2.16032e-05	0.540578	0.126	0.086	0.486246	MΦe_1
Osbpl11	2.27227e-05	0.327253	0.284	0.282	0.511443	MΦe_1
Ap3b1	2.39595e-05	0.368925	0.369	0.347	0.539281	MΦe_1
Wdr7	2.44402e-05	0.345965	0.281	0.255	0.5501	MΦe_1
Atp2a2	2.50849e-05	0.30216	0.307	0.295	0.56461	MΦe_1
Mfsd1	2.51568e-05	0.607785	0.109	0.07	0.566229	MΦe_1
Atg4c	2.55866e-05	0.383767	0.262	0.25	0.575904	MΦe_1
Hck	2.61158e-05	0.382773	0.273	0.261	0.587814	MΦe_1
Baz1a	2.71984e-05	0.421804	0.239	0.197	0.612183	MΦe_1
Mia2	2.75291e-05	0.424747	0.239	0.207	0.619624	MΦe_1
Utrn	2.95315e-05	0.332376	0.298	0.249	0.664694	MΦe_1
Dusp3	3.00798e-05	0.570107	0.102	0.056	0.677037	MΦe_1
Zfand6	3.37772e-05	0.327038	0.281	0.284	0.760257	MΦe_1
Tmem165	3.61447e-05	0.570719	0.113	0.067	0.813544	MΦe_1
Rasa3	3.62064e-05	0.354428	0.226	0.229	0.814933	MΦe_1
Arhgap18	3.64545e-05	0.398726	0.186	0.173	0.820519	MΦe_1
Srcap	3.68313e-05	0.278946	0.173	0.189	0.828998	MΦe_1
Crybg3	3.86331e-05	0.420204	0.185	0.163	0.869555	MΦe_1
Snx12	3.89379e-05	0.452265	0.137	0.119	0.876414	MΦe_1
Nbeal1	3.89786e-05	0.374968	0.203	0.186	0.87733	MΦe_1
Cop1	3.91579e-05	0.339943	0.213	0.203	0.881366	MΦe_1
Ocrl	3.97431e-05	0.502086	0.145	0.105	0.894538	MΦe_1
Lpin2	4.03624e-05	0.347124	0.241	0.243	0.908476	MΦe_1
Atp6v1h	4.1518e-05	0.304199	0.215	0.223	0.934488	MΦe_1
Zfyve16	5.02133e-05	0.469911	0.147	0.107	1	MΦe_1
Prrg1	5.12942e-05	0.540678	0.109	0.065	1	MΦe_1
Slc39a11	5.23168e-05	0.46692	0.141	0.108	1	MΦe_1
Stat3	5.37231e-05	0.293754	0.202	0.208	1	MΦe_1
Copg2	5.38682e-05	0.410937	0.16	0.146	1	MΦe_1
Mtmr3	5.42364e-05	0.280975	0.307	0.308	1	MΦe_1
Snx1	5.47267e-05	0.32197	0.173	0.175	1	MΦe_1
Stk38	5.53045e-05	0.322648	0.185	0.185	1	MΦe_1
Hps3	5.55197e-05	0.353482	0.145	0.143	1	MΦe_1
Esyt2	5.6725e-05	0.338572	0.192	0.179	1	MΦe_1
Asah1	6.13599e-05	0.456568	0.198	0.165	1	MΦe_1
Plekhm3	6.20307e-05	0.275725	0.492	0.508	1	MΦe_1
Ddx17	6.21805e-05	0.263802	0.384	0.389	1	MΦe_1
Nrp2	6.83247e-05	0.442402	0.183	0.161	1	MΦe_1
Lpp	7.16124e-05	0.354588	0.424	0.404	1	MΦe_1
Lrrc8c	7.77147e-05	0.425569	0.147	0.131	1	MΦe_1
Kif16b	7.95657e-05	0.406418	0.164	0.138	1	MΦe_1
Hsdl2	8.28353e-05	0.685961	0.113	0.067	1	MΦe_1
St8sia4	8.28377e-05	0.329651	0.264	0.257	1	MΦe_1
Sik2	8.38594e-05	0.271335	0.156	0.173	1	MΦe_1
Furin	8.75807e-05	0.411258	0.107	0.082	1	MΦe_1
Eps15l1	9.35259e-05	0.309527	0.196	0.2	1	MΦe_1
Sec24d	9.38515e-05	0.4917	0.119	0.085	1	MΦe_1
Atp6v0c	9.74954e-05	0.418735	0.162	0.141	1	MΦe_1
Cast	9.83165e-05	0.293816	0.281	0.291	1	MΦe_1
Scarb2	9.96771e-05	0.405813	0.198	0.177	1	MΦe_1
Pdcd6ip	0.000100862	0.432544	0.13	0.108	1	MΦe_1
Rhoa	0.00010089	0.256311	0.19	0.203	1	MΦe_1
Gnaq	0.000105927	0.252999	0.429	0.429	1	MΦe_1
Chka	0.000109125	0.347303	0.177	0.165	1	MΦe_1
Clec4a3	0.000118896	0.608674	0.166	0.11	1	MΦe_1
Gas7	0.000127674	0.362104	0.162	0.133	1	MΦe_1
Plekhm2	0.000131358	0.41973	0.128	0.104	1	MΦe_1
Itgal	0.000136436	0.486852	0.177	0.128	1	MΦe_1
Nt5dc1	0.000137372	0.509574	0.183	0.139	1	MΦe_1
Ric1	0.000143361	0.369684	0.183	0.179	1	MΦe_1
Cd38	0.000144107	0.493313	0.132	0.109	1	MΦe_1
Clip1	0.00014458	0.291609	0.171	0.182	1	MΦe_1
Ascc3	0.000149139	0.299719	0.279	0.268	1	MΦe_1
Ext1	0.000150339	0.350764	0.245	0.214	1	MΦe_1
Coro7	0.00015403	0.451145	0.137	0.116	1	MΦe_1
Prkce	0.000158155	0.363419	0.137	0.125	1	MΦe_1
Ilk	0.000164269	0.520895	0.13	0.093	1	MΦe_1
AABR07002969.1	0.000166781	0.30107	0.277	0.286	1	MΦe_1
Kif13b	0.000169104	0.391342	0.202	0.181	1	MΦe_1
Mcu	0.000171644	0.325115	0.181	0.195	1	MΦe_1
Clcn6	0.000172426	0.570428	0.113	0.064	1	MΦe_1
ENSRNOG00000067693	0.000176183	0.351689	0.1	0.108	1	MΦe_1
Wsb1	0.00018249	0.331164	0.281	0.268	1	MΦe_1
Vapa	0.000184418	0.367346	0.169	0.151	1	MΦe_1
Stat5b	0.000187616	0.419832	0.185	0.158	1	MΦe_1
ENSRNOG00000064568	0.000190823	0.533597	0.115	0.085	1	MΦe_1
Vps13a	0.000193461	0.254453	0.256	0.258	1	MΦe_1
Washc2c	0.000195118	0.391526	0.19	0.17	1	MΦe_1
Kmt2e	0.000203548	0.267615	0.363	0.341	1	MΦe_1
Sptlc2	0.000203852	0.388791	0.207	0.191	1	MΦe_1
Rnf38	0.000204428	0.348231	0.209	0.196	1	MΦe_1
Atf7ip	0.000205846	0.33074	0.33	0.314	1	MΦe_1
Cep350	0.000205965	0.287319	0.245	0.241	1	MΦe_1
Kdm4c	0.000211394	0.297923	0.218	0.234	1	MΦe_1
Ncoa2	0.000224851	0.306962	0.303	0.273	1	MΦe_1
Bnip2	0.000228783	0.440031	0.171	0.129	1	MΦe_1
Ctnnb1	0.000229733	0.331827	0.211	0.186	1	MΦe_1
Aplf	0.000232988	0.462369	0.16	0.136	1	MΦe_1
Ubxn4	0.000233252	0.392488	0.158	0.142	1	MΦe_1
Sos2	0.000240444	0.348093	0.222	0.212	1	MΦe_1
Agap3	0.000255043	0.41836	0.113	0.092	1	MΦe_1
Arhgef11	0.000255799	0.337448	0.205	0.183	1	MΦe_1
Pkn1	0.00025713	0.337212	0.16	0.153	1	MΦe_1
Clock	0.000260452	0.318333	0.209	0.214	1	MΦe_1
Gns	0.000266791	0.310519	0.22	0.216	1	MΦe_1
Pcyt1a	0.000274364	0.488541	0.145	0.115	1	MΦe_1
Vps50	0.000294742	0.283943	0.271	0.266	1	MΦe_1
Dnaaf9	0.000329792	0.353557	0.16	0.154	1	MΦe_1
Sec14l1	0.000330166	0.288823	0.151	0.145	1	MΦe_1
Lamp1	0.000345923	0.38721	0.171	0.13	1	MΦe_1
Ncoa7	0.000351279	0.308223	0.247	0.247	1	MΦe_1
Npc2	0.000354411	0.379205	0.305	0.279	1	MΦe_1
Grk5	0.000363034	0.476707	0.109	0.081	1	MΦe_1
Fgd4	0.000374947	0.251314	0.294	0.304	1	MΦe_1
Dennd1b	0.000379812	0.316225	0.217	0.204	1	MΦe_1
Ppp4r1	0.000385154	0.320149	0.218	0.21	1	MΦe_1
Rap1b	0.000407328	0.337984	0.243	0.24	1	MΦe_1
Fbxo3	0.00043292	0.3783	0.154	0.134	1	MΦe_1
Eps8	0.000432944	0.446759	0.102	0.068	1	MΦe_1
Papola	0.000478636	0.276651	0.269	0.274	1	MΦe_1
Snap29	0.000497886	0.401825	0.147	0.123	1	MΦe_1
Btrc	0.000500639	0.39597	0.196	0.182	1	MΦe_1
Reps1	0.000525858	0.323314	0.128	0.125	1	MΦe_1
Mindy2	0.000534733	0.373047	0.177	0.154	1	MΦe_1
Lima1	0.00055509	0.338722	0.121	0.122	1	MΦe_1
Arpc1b	0.000555208	0.29191	0.105	0.107	1	MΦe_1
Capn2	0.000583105	0.385998	0.113	0.088	1	MΦe_1
Zfp709l1	0.000626298	0.386713	0.151	0.131	1	MΦe_1
Ubr4	0.000635513	0.302294	0.183	0.169	1	MΦe_1
Gk	0.000651147	0.484595	0.1	0.076	1	MΦe_1
Dlg1	0.000667147	0.358094	0.169	0.158	1	MΦe_1
St6gal1	0.000685856	0.457576	0.124	0.09	1	MΦe_1
Cd63	0.000701447	0.489784	0.122	0.083	1	MΦe_1
Slc37a2	0.000701555	0.428074	0.126	0.107	1	MΦe_1
Abcc1	0.000708341	0.273306	0.132	0.129	1	MΦe_1
Parvb	0.000730523	0.361317	0.134	0.107	1	MΦe_1
Tbc1d12	0.000743957	0.324419	0.211	0.212	1	MΦe_1
LOC689800	0.000769939	0.44276	0.104	0.078	1	MΦe_1
Iqsec1	0.000772895	0.321419	0.13	0.114	1	MΦe_1
Spp1	0.000779031	0.468875	0.25	0.23	1	MΦe_1
Calr	0.0008025	0.368249	0.102	0.082	1	MΦe_1
Tfg	0.000837947	0.408597	0.107	0.084	1	MΦe_1
Fggy	0.000843347	0.338324	0.215	0.2	1	MΦe_1
Vps36	0.000862879	0.359263	0.121	0.104	1	MΦe_1
Tbk1	0.000877479	0.291597	0.13	0.13	1	MΦe_1
Ap3s1	0.000928552	0.44505	0.109	0.089	1	MΦe_1
Tmem170b	0.000931835	0.339136	0.126	0.112	1	MΦe_1
Man2b1	0.000951525	0.348887	0.181	0.17	1	MΦe_1
Sh3gl1	0.000966708	0.415727	0.128	0.108	1	MΦe_1
Galnt10	0.00101034	0.442327	0.105	0.076	1	MΦe_1
Cept1	0.00106258	0.296902	0.215	0.211	1	MΦe_1
Rasa1	0.00108624	0.275883	0.222	0.217	1	MΦe_1
Unc93b1	0.0011108	0.372571	0.139	0.12	1	MΦe_1
Jdp2	0.00112812	0.326306	0.104	0.079	1	MΦe_1
Atg7	0.00117673	0.31013	0.335	0.341	1	MΦe_1
Vac14	0.00119949	0.313949	0.109	0.105	1	MΦe_1
Pitpna	0.00120697	0.325726	0.147	0.156	1	MΦe_1
Wwp2	0.00126763	0.35371	0.156	0.128	1	MΦe_1
Taok3	0.00127782	0.308927	0.218	0.208	1	MΦe_1
ENSRNOG00000066023	0.00127892	0.402846	0.151	0.119	1	MΦe_1
Scd2	0.00134058	0.46138	0.102	0.064	1	MΦe_1
Atg3	0.00135053	0.393856	0.113	0.085	1	MΦe_1
Sema4d	0.00140104	0.313012	0.192	0.188	1	MΦe_1
Fcer1g	0.00141884	0.388258	0.254	0.227	1	MΦe_1
Foxn2	0.00144068	0.368474	0.13	0.113	1	MΦe_1
Tec	0.00152917	0.304882	0.196	0.186	1	MΦe_1
LOC691141	0.00157492	0.407972	0.124	0.089	1	MΦe_1
Snx5	0.00167991	0.291085	0.258	0.262	1	MΦe_1
Nceh1	0.00168857	0.36956	0.143	0.114	1	MΦe_1
Ncf2	0.00175099	0.471354	0.121	0.087	1	MΦe_1
Mtmr1	0.00175565	0.352127	0.107	0.11	1	MΦe_1
Pdss2	0.00176966	0.398286	0.139	0.123	1	MΦe_1
Ibtk	0.00177546	0.255222	0.122	0.126	1	MΦe_1
Clcn7	0.00178384	0.385836	0.132	0.12	1	MΦe_1
Arfgef2	0.00179204	0.312676	0.119	0.116	1	MΦe_1
Pnpla7	0.00181525	0.322384	0.247	0.228	1	MΦe_1
Nlrp1a	0.00208512	0.396345	0.124	0.096	1	MΦe_1
Dpp7	0.00210096	0.394797	0.134	0.118	1	MΦe_1
Sntb2	0.00225855	0.400363	0.126	0.107	1	MΦe_1
Swap70	0.00230537	0.270267	0.185	0.173	1	MΦe_1
Cdyl	0.00234303	0.269013	0.185	0.183	1	MΦe_1
Tpd52	0.00243905	0.27155	0.143	0.147	1	MΦe_1
Tpk1	0.00248253	0.316743	0.158	0.143	1	MΦe_1
Klc1	0.00249617	0.289896	0.143	0.139	1	MΦe_1
Prpf39	0.00254869	0.254664	0.282	0.278	1	MΦe_1
Elmo2	0.00259432	0.338955	0.164	0.148	1	MΦe_1
Kcna3	0.00271099	0.342691	0.132	0.12	1	MΦe_1
Zc3h7a	0.00282081	0.278637	0.298	0.286	1	MΦe_1
Rnf145	0.00289025	0.389074	0.139	0.123	1	MΦe_1
Mdm2	0.00301886	0.268675	0.121	0.116	1	MΦe_1
Washc5	0.00310056	0.324461	0.119	0.112	1	MΦe_1
Bcl2l1	0.00313292	0.2641	0.218	0.222	1	MΦe_1
Tbc1d2b	0.00316587	0.308612	0.158	0.166	1	MΦe_1
Immt	0.00325807	0.336977	0.107	0.104	1	MΦe_1
Wdfy2	0.00329367	0.328704	0.256	0.237	1	MΦe_1
Trim25	0.00337053	0.347602	0.109	0.09	1	MΦe_1
Lnpk	0.00345405	0.354315	0.139	0.127	1	MΦe_1
Gpr137b	0.003482	0.386959	0.179	0.151	1	MΦe_1
Msra	0.00356651	0.362931	0.104	0.092	1	MΦe_1
Pja2	0.00357697	0.255731	0.124	0.129	1	MΦe_1
Cog5	0.00358737	0.297363	0.181	0.173	1	MΦe_1
Nr6a1	0.00385553	0.355716	0.105	0.094	1	MΦe_1
Smap1	0.00439752	0.28126	0.13	0.119	1	MΦe_1
Pcf11	0.0044628	0.256571	0.179	0.182	1	MΦe_1
Tuba1c.1	0.00463999	0.253959	0.102	0.108	1	MΦe_1
Mknk1	0.00468798	0.296794	0.156	0.147	1	MΦe_1
Sema3c	0.00483291	0.411533	0.162	0.15	1	MΦe_1
Tmem104	0.00493343	0.33149	0.121	0.119	1	MΦe_1
Zc3h13	0.00511678	0.252924	0.166	0.166	1	MΦe_1
Ugcg	0.00518362	0.304971	0.143	0.128	1	MΦe_1
Arpc2	0.0052324	0.321046	0.252	0.237	1	MΦe_1
Ppt1	0.00529119	0.381459	0.102	0.081	1	MΦe_1
Gpd2	0.00568925	0.332797	0.132	0.103	1	MΦe_1
Immp2l	0.00587702	0.260029	0.232	0.24	1	MΦe_1
Micu1	0.00613746	0.262754	0.113	0.112	1	MΦe_1
Tspan5	0.00625028	0.259976	0.183	0.192	1	MΦe_1
Nedd9	0.00628131	0.309709	0.222	0.204	1	MΦe_1
Exoc1	0.00641902	0.264728	0.16	0.158	1	MΦe_1
Shc1	0.00657544	0.428824	0.115	0.092	1	MΦe_1
Lpar6	0.00658265	0.26761	0.169	0.157	1	MΦe_1
Mctp2	0.00686219	0.423635	0.115	0.083	1	MΦe_1
Mafg	0.0074085	0.340127	0.102	0.085	1	MΦe_1
Prcp	0.0074963	0.331164	0.102	0.089	1	MΦe_1
Plekhm1	0.00783375	0.362752	0.109	0.099	1	MΦe_1
Mrpl1	0.00799198	0.331125	0.1	0.093	1	MΦe_1
Pip4p2	0.00818626	0.358054	0.1	0.09	1	MΦe_1
Tcf7l2	0.0084252	0.290211	0.185	0.178	1	MΦe_1
Thoc1	0.00854587	0.347485	0.115	0.104	1	MΦe_1
Kmt2d	0.00876132	0.275268	0.117	0.112	1	MΦe_1
Cebpb	0.00884502	0.418462	0.104	0.082	1	MΦe_1
Mfsd11	0.00921364	0.302216	0.126	0.117	1	MΦe_1
Zfp655	0.00923399	0.339201	0.122	0.105	1	MΦe_1
Arhgef2	0.00944126	0.301632	0.166	0.159	1	MΦe_1
Prdx1	0.0095421	0.367126	0.113	0.095	1	MΦe_1
Cd164	0.00959294	0.338825	0.104	0.077	1	MΦe_1
Snapc3	0.00981045	0.256433	0.1	0.101	1	MΦe_1
Herpud2	0.00983326	0.319082	0.132	0.122	1	MΦe_1
Apoe	1.3202e-15	1.54558	0.509	0.243	2.97151e-11	MΦe_2
Lrmda	1.43779e-15	0.759559	0.87	0.784	3.23617e-11	MΦe_2
Atxn1	9.41445e-15	1.26798	0.472	0.197	2.119e-10	MΦe_2
Lilrb4	4.32401e-14	1.27803	0.491	0.208	9.73248e-10	MΦe_2
Pde4d	7.55255e-14	1.30331	0.55	0.276	1.69993e-09	MΦe_2
Foxp1	3.04892e-13	0.963332	0.602	0.412	6.86252e-09	MΦe_2
Cers6	5.25166e-13	1.13042	0.5	0.282	1.18204e-08	MΦe_2
Smpdl3a	2.44342e-12	1.23138	0.36	0.139	5.49966e-08	MΦe_2
Gab2	9.52793e-10	0.613895	0.776	0.691	2.14455e-05	MΦe_2
Zeb2	1.70913e-09	0.570008	0.879	0.825	3.84691e-05	MΦe_2
ENSRNOG00000062480	1.71586e-09	1.27107	0.242	0.08	3.86205e-05	MΦe_2
Vcan	1.83152e-09	1.74953	0.224	0.073	4.12238e-05	MΦe_2
Thbs1	2.8023e-09	1.51617	0.171	0.041	6.30741e-05	MΦe_2
Lhfpl2	3.21723e-09	0.851124	0.457	0.374	7.24134e-05	MΦe_2
Sgms2	9.0176e-09	1.24994	0.23	0.077	0.000202968	MΦe_2
Tgfbi	9.25259e-09	1.09927	0.217	0.065	0.000208257	MΦe_2
LOC120099372	1.2013e-08	1.18174	0.242	0.076	0.000270388	MΦe_2
Fn1	1.98545e-08	1.61429	0.199	0.062	0.000446886	MΦe_2
Pid1	2.04806e-08	0.823157	0.599	0.477	0.000460977	MΦe_2
Psap	8.53252e-08	1.09692	0.534	0.344	0.0019205	MΦe_2
Vps54	8.68038e-08	0.661383	0.5	0.448	0.00195378	MΦe_2
Myof	9.53214e-08	1.07389	0.267	0.111	0.00214549	MΦe_2
Xdh	9.60591e-08	1.08183	0.335	0.142	0.0021621	MΦe_2
RGD1559482.1	1.26805e-07	1.0695	0.295	0.105	0.00285413	MΦe_2
Limd1	2.52164e-07	0.950334	0.14	0.048	0.00567571	MΦe_2
Gpnmb	2.55303e-07	0.784965	0.509	0.376	0.00574635	MΦe_2
Fry	2.83396e-07	0.929771	0.354	0.207	0.00637867	MΦe_2
Clec2g	4.09536e-07	0.824921	0.463	0.301	0.00921783	MΦe_2
Fcho2	1.57896e-06	0.410979	0.621	0.579	0.0355393	MΦe_2
Arid5b	1.99354e-06	0.771536	0.382	0.321	0.0448706	MΦe_2
Edil3	2.2656e-06	0.919768	0.273	0.133	0.050994	MΦe_2
Ly49si2	2.3654e-06	1.0635	0.276	0.112	0.0532405	MΦe_2
Nabp1	2.37455e-06	0.881823	0.171	0.075	0.0534464	MΦe_2
Rftn1	2.63312e-06	1.18049	0.214	0.081	0.0592663	MΦe_2
Zdhhc14	2.78166e-06	0.614731	0.444	0.373	0.0626096	MΦe_2
Yipf1	3.3937e-06	0.823667	0.168	0.105	0.0763853	MΦe_2
Dmxl2	3.50418e-06	0.79304	0.273	0.159	0.078872	MΦe_2
Lrrk2	3.61171e-06	1.08905	0.189	0.08	0.0812923	MΦe_2
Cybb	4.06824e-06	1.06101	0.186	0.074	0.091568	MΦe_2
Sp3	4.5677e-06	0.601598	0.329	0.268	0.10281	MΦe_2
Mitf	4.60971e-06	0.762256	0.435	0.32	0.103755	MΦe_2
Lyz2	5.51368e-06	1.22691	0.224	0.081	0.124102	MΦe_2
Iqgap1	8.0698e-06	0.929534	0.261	0.135	0.181635	MΦe_2
St8sia4	9.21214e-06	1.00393	0.357	0.245	0.207347	MΦe_2
Cd74	9.76767e-06	1.44814	0.248	0.086	0.219851	MΦe_2
Vmp1	9.91255e-06	0.601444	0.435	0.34	0.223112	MΦe_2
Gda	1.04602e-05	0.998041	0.252	0.158	0.235438	MΦe_2
Pcnx1	1.08538e-05	0.89271	0.242	0.137	0.244298	MΦe_2
RGD1565355	1.16811e-05	0.986765	0.171	0.059	0.262917	MΦe_2
B4galt6	1.21042e-05	0.599928	0.357	0.29	0.272441	MΦe_2
Dapk1	1.4198e-05	0.855372	0.307	0.141	0.319569	MΦe_2
Hbb-b1	1.63377e-05	0.939874	0.124	0.03	0.367728	MΦe_2
RT1-Db1	1.65568e-05	1.28208	0.18	0.054	0.37266	MΦe_2
Tbxas1	1.71553e-05	0.339506	0.36	0.419	0.386133	MΦe_2
Iqsec1	1.73947e-05	0.754285	0.155	0.112	0.391519	MΦe_2
AABR07028902.1	2.03791e-05	0.587365	0.466	0.422	0.458693	MΦe_2
Myo5a	2.12528e-05	0.573266	0.404	0.365	0.478358	MΦe_2
ENSRNOG00000067579	2.14111e-05	0.979642	0.314	0.176	0.48192	MΦe_2
Emilin2	2.43817e-05	0.995677	0.127	0.042	0.548782	MΦe_2
Rufy3	2.64039e-05	0.523439	0.202	0.188	0.594299	MΦe_2
Rpl32	2.72819e-05	0.947069	0.137	0.043	0.614061	MΦe_2
Ahnak	2.76493e-05	1.06891	0.258	0.099	0.62233	MΦe_2
Ctsa	2.78967e-05	0.902118	0.298	0.185	0.627898	MΦe_2
Arhgap26	3.22927e-05	0.538734	0.481	0.45	0.726844	MΦe_2
Pla2g7	3.25629e-05	0.93527	0.283	0.138	0.732927	MΦe_2
Abcc5	3.66541e-05	0.44324	0.382	0.347	0.825011	MΦe_2
RT1-Bb	4.86791e-05	1.08667	0.155	0.044	1	MΦe_2
Mrc1	7.64473e-05	1.16417	0.208	0.097	1	MΦe_2
Dab2	7.80621e-05	0.690281	0.444	0.353	1	MΦe_2
Pikfyve	7.93727e-05	0.603254	0.273	0.209	1	MΦe_2
Rell1	8.49313e-05	0.91077	0.152	0.063	1	MΦe_2
Rab32	8.6561e-05	0.684766	0.143	0.087	1	MΦe_2
Cd44	8.75457e-05	0.988938	0.248	0.132	1	MΦe_2
Fth1	0.000108288	1.32723	0.363	0.204	1	MΦe_2
Dgkh	0.000123676	0.805393	0.258	0.151	1	MΦe_2
Fbxl5	0.00016069	0.752702	0.326	0.251	1	MΦe_2
Smyd3	0.000161125	0.352471	0.419	0.419	1	MΦe_2
Arhgap10	0.000180346	0.864792	0.239	0.16	1	MΦe_2
Dnm1	0.000199742	0.8385	0.149	0.072	1	MΦe_2
Snd1	0.000243652	0.3655	0.46	0.467	1	MΦe_2
RT1-Da	0.000272705	0.951311	0.112	0.031	1	MΦe_2
Washc4	0.000277639	0.500632	0.323	0.288	1	MΦe_2
Plcb1	0.000301999	0.921812	0.255	0.155	1	MΦe_2
Ahr	0.000303766	0.617867	0.143	0.062	1	MΦe_2
Apba1	0.0003108	0.659006	0.233	0.157	1	MΦe_2
Enpp3	0.00041105	0.747591	0.112	0.039	1	MΦe_2
Rbm25	0.000508515	0.290345	0.36	0.386	1	MΦe_2
Mgat4a	0.00052653	0.599917	0.158	0.1	1	MΦe_2
Sulf2	0.000535571	0.82475	0.186	0.091	1	MΦe_2
Aoah	0.00053836	0.706632	0.283	0.175	1	MΦe_2
Med15	0.000540884	0.488231	0.351	0.309	1	MΦe_2
Ap1ar	0.000546604	0.651455	0.171	0.118	1	MΦe_2
Ctbp2	0.000550659	0.422258	0.239	0.229	1	MΦe_2
Pltp	0.000554078	0.631699	0.298	0.226	1	MΦe_2
Asap1	0.000557245	0.314871	0.394	0.429	1	MΦe_2
Ndfip2	0.000577554	0.471661	0.112	0.083	1	MΦe_2
Slc28a2	0.00059123	0.773528	0.118	0.045	1	MΦe_2
Paqr8	0.000612417	0.655412	0.189	0.139	1	MΦe_2
AABR07029605.1	0.000617195	0.323763	0.326	0.317	1	MΦe_2
Sec63	0.000646934	0.530854	0.155	0.139	1	MΦe_2
Agfg1	0.0006617	0.593772	0.174	0.154	1	MΦe_2
Zfand3	0.000664168	0.308293	0.391	0.409	1	MΦe_2
Otulinl	0.000706388	0.396198	0.478	0.432	1	MΦe_2
Smyd1	0.000712825	0.603299	0.124	0.066	1	MΦe_2
Fam172a	0.000725817	0.31222	0.351	0.369	1	MΦe_2
Igf2r	0.000728388	0.711734	0.134	0.054	1	MΦe_2
Ppargc1b	0.000742186	0.553345	0.106	0.08	1	MΦe_2
Ctsb	0.000812333	0.516633	0.466	0.413	1	MΦe_2
Arih2	0.000833873	0.45472	0.242	0.207	1	MΦe_2
Acap2	0.000873506	0.405957	0.438	0.423	1	MΦe_2
Myh9	0.000886303	0.380188	0.158	0.167	1	MΦe_2
Fndc3b	0.000954336	0.454135	0.348	0.318	1	MΦe_2
Mapk14	0.000993276	0.392004	0.177	0.189	1	MΦe_2
Atp2a2	0.00104903	0.550883	0.357	0.289	1	MΦe_2
Kcnn4	0.00106293	0.878992	0.127	0.06	1	MΦe_2
Cd53	0.00118891	0.610707	0.245	0.169	1	MΦe_2
Ranbp9	0.00121101	0.262822	0.304	0.334	1	MΦe_2
Atp6v1a	0.00122239	0.62321	0.189	0.138	1	MΦe_2
Prdx5	0.00138925	0.768069	0.102	0.046	1	MΦe_2
Ndel1	0.00143177	0.48619	0.217	0.19	1	MΦe_2
Sash1	0.00148474	0.656785	0.177	0.125	1	MΦe_2
Vps13c	0.00150061	0.294434	0.584	0.59	1	MΦe_2
Atp5pb	0.00158938	0.4721	0.115	0.097	1	MΦe_2
Trak2	0.00161549	0.262089	0.096	0.118	1	MΦe_2
Uggt1	0.00165859	0.503483	0.258	0.208	1	MΦe_2
Aig1	0.001687	0.526748	0.314	0.253	1	MΦe_2
Rnf149	0.00170802	0.605377	0.258	0.199	1	MΦe_2
Ap2a2	0.00171898	0.620081	0.186	0.136	1	MΦe_2
AABR07026291.1	0.00175581	0.35038	0.236	0.24	1	MΦe_2
Mgmt	0.00176612	0.801813	0.13	0.055	1	MΦe_2
Litaf	0.00177485	0.404632	0.239	0.216	1	MΦe_2
Olr1585	0.00201954	0.768325	0.121	0.045	1	MΦe_2
Phyhd1	0.00208127	0.615128	0.121	0.056	1	MΦe_2
Cpq	0.0022277	0.668964	0.127	0.056	1	MΦe_2
Fcgr2a	0.00223988	0.568561	0.155	0.119	1	MΦe_2
Epg5	0.00226402	0.407609	0.202	0.18	1	MΦe_2
Cop1	0.00234436	0.517537	0.239	0.201	1	MΦe_2
Rasa1	0.0024343	0.288467	0.202	0.22	1	MΦe_2
Clec4a2	0.00252797	0.853428	0.14	0.064	1	MΦe_2
Ascc3	0.00257466	0.368996	0.28	0.269	1	MΦe_2
Ncoa1	0.0027433	0.315883	0.236	0.248	1	MΦe_2
Arhgef11	0.00278075	0.333219	0.202	0.185	1	MΦe_2
RT1-Ba	0.00289943	0.669855	0.102	0.033	1	MΦe_2
Alcam	0.00301598	0.607186	0.323	0.324	1	MΦe_2
Lst1	0.00303598	0.65271	0.118	0.049	1	MΦe_2
Trps1	0.00303712	0.504747	0.593	0.56	1	MΦe_2
Sgpl1	0.00315127	0.470115	0.304	0.267	1	MΦe_2
Arrdc3	0.00316676	0.573363	0.112	0.06	1	MΦe_2
Relch	0.00327121	0.328415	0.255	0.265	1	MΦe_2
Fnip2	0.00333028	0.373483	0.385	0.375	1	MΦe_2
Arid1a	0.00336776	0.309377	0.292	0.296	1	MΦe_2
Slc9a7	0.00342274	0.574765	0.174	0.108	1	MΦe_2
Tfrc	0.00360467	0.699937	0.155	0.108	1	MΦe_2
Clec7a	0.00391035	0.757921	0.165	0.104	1	MΦe_2
ENSRNOG00000066887	0.00394285	0.865872	0.248	0.13	1	MΦe_2
Rplp1	0.00399337	0.748684	0.171	0.076	1	MΦe_2
Ddx39b	0.00402339	0.418534	0.283	0.278	1	MΦe_2
Arrb1	0.00421069	0.575139	0.112	0.071	1	MΦe_2
Slc23a2	0.00433288	0.383648	0.273	0.254	1	MΦe_2
Elf2	0.00438703	0.363214	0.388	0.362	1	MΦe_2
Nmnat3	0.0044912	0.413701	0.155	0.118	1	MΦe_2
Man1a2	0.00450344	0.375163	0.143	0.135	1	MΦe_2
Ctsd	0.00518328	0.642898	0.295	0.225	1	MΦe_2
Tec	0.00518988	0.402312	0.189	0.188	1	MΦe_2
Gmds	0.00520698	0.446089	0.236	0.208	1	MΦe_2
Rufy2	0.00533039	0.328305	0.112	0.103	1	MΦe_2
Map3k1	0.0053636	0.371298	0.255	0.232	1	MΦe_2
Rps15a	0.00556484	0.70461	0.112	0.048	1	MΦe_2
Stx8	0.00561338	0.286282	0.248	0.249	1	MΦe_2
AC105531.1	0.00569298	0.416102	0.196	0.176	1	MΦe_2
Caap1	0.00584904	0.486103	0.143	0.117	1	MΦe_2
Ctsl	0.00586982	0.745127	0.161	0.092	1	MΦe_2
Fubp1	0.00590264	0.250648	0.224	0.236	1	MΦe_2
Cyth1	0.00602259	0.424533	0.32	0.272	1	MΦe_2
Igsf6	0.00608368	0.76864	0.109	0.046	1	MΦe_2
Fam3c	0.00609634	0.500348	0.214	0.178	1	MΦe_2
Hnrnpk	0.00611068	0.421219	0.158	0.142	1	MΦe_2
Arpc5	0.00617382	0.539089	0.13	0.097	1	MΦe_2
Syncrip	0.0063765	0.344882	0.196	0.201	1	MΦe_2
Arl8a	0.00642979	0.508355	0.102	0.063	1	MΦe_2
Atxn7l1	0.00650067	0.442898	0.224	0.196	1	MΦe_2
Prmt9	0.00661268	0.5461	0.118	0.087	1	MΦe_2
Rpl19	0.00669171	0.878699	0.174	0.078	1	MΦe_2
LOC689800	0.00679163	0.617702	0.134	0.076	1	MΦe_2
Eya3	0.00692354	0.274904	0.239	0.269	1	MΦe_2
Swap70	0.00709538	0.469927	0.193	0.173	1	MΦe_2
Etnk1	0.00711455	0.320825	0.242	0.241	1	MΦe_2
Fyn	0.0071861	0.657862	0.205	0.12	1	MΦe_2
Glyr1	0.00727547	0.395071	0.146	0.135	1	MΦe_2
Fam20c	0.00765517	0.579597	0.22	0.163	1	MΦe_2
Atp8b4	0.00770565	0.662513	0.28	0.182	1	MΦe_2
Lipa	0.00772052	0.645513	0.177	0.128	1	MΦe_2
Tyrobp	0.00777167	0.507591	0.18	0.131	1	MΦe_2
Rps6kc1	0.00777533	0.422346	0.186	0.177	1	MΦe_2
ENSRNOG00000068307	0.00793584	0.669919	0.68	0.659	1	MΦe_2
Adam8	0.00800983	0.656674	0.118	0.049	1	MΦe_2
Lgmn	0.00804589	0.314521	0.606	0.602	1	MΦe_2
Psen1	0.00827979	0.33377	0.174	0.168	1	MΦe_2
Hspa5	0.00828837	0.749889	0.193	0.123	1	MΦe_2
Zc3h12d	0.00835454	0.609778	0.112	0.051	1	MΦe_2
Ppp4r3b	0.00836438	0.315605	0.211	0.188	1	MΦe_2
Slc8b1	0.00845764	0.603676	0.146	0.114	1	MΦe_2
Fcer1g	0.00846946	0.464714	0.255	0.229	1	MΦe_2
Tmtc2	0.00859447	0.68036	0.161	0.086	1	MΦe_2
Ptp4a2	0.0085973	0.340626	0.242	0.238	1	MΦe_2
Lrrc8d	0.00865337	0.345349	0.224	0.211	1	MΦe_2
Atp6v1b2	0.00873287	0.524887	0.227	0.175	1	MΦe_2
Vim	0.008795	0.831318	0.211	0.114	1	MΦe_2
Zc3h10	0.00884282	0.834149	0.267	0.176	1	MΦe_2
Rplp0	0.00887109	0.94903	0.199	0.115	1	MΦe_2
Micu1	0.00900717	0.445576	0.14	0.108	1	MΦe_2
Scpep1	0.00906892	0.313452	0.168	0.183	1	MΦe_2
Marchf7	0.00909445	0.301438	0.224	0.224	1	MΦe_2
Hif1a	0.00923268	0.54475	0.283	0.218	1	MΦe_2
Lpin2	0.0093023	0.316217	0.236	0.244	1	MΦe_2
Slc43a2	0.00935228	0.592849	0.236	0.166	1	MΦe_2
Osbpl8	0.00963612	0.36193	0.342	0.312	1	MΦe_2
Apoe	1.27868e-21	0.83767	0.291	0.274	2.87805e-17	MΦe_3
Lilrb4	1.81457e-17	0.403326	0.286	0.239	4.08424e-13	MΦe_3
Smpdl3a	4.7165e-15	0.381345	0.189	0.164	1.06159e-10	MΦe_3
Atxn1	6.89325e-12	0.440591	0.321	0.223	1.55153e-07	MΦe_3
Pde4d	2.66752e-11	0.273576	0.429	0.3	6.00405e-07	MΦe_3
LOC120099372	1.34948e-09	0.734821	0.158	0.091	3.03741e-05	MΦe_3
Lsamp	1.45492e-09	1.13048	0.189	0.184	3.27474e-05	MΦe_3
Tgfbi	2.0448e-09	0.882806	0.133	0.08	4.60245e-05	MΦe_3
Psap	4.35438e-09	0.960604	0.469	0.359	9.80084e-05	MΦe_3
RGD1559482.1	9.94255e-09	0.908813	0.245	0.119	0.000223787	MΦe_3
Cadm2	1.00293e-08	0.328855	0.179	0.168	0.00022574	MΦe_3
ENSRNOG00000062480	2.34584e-08	0.45301	0.128	0.098	0.000528003	MΦe_3
Ptprd	2.52284e-08	0.281011	0.189	0.188	0.000567842	MΦe_3
Pcdh9	2.60262e-08	0.756532	0.168	0.203	0.000585798	MΦe_3
Kcnip4	3.23986e-08	0.43612	0.179	0.164	0.000729229	MΦe_3
Pla2g7	4.50137e-08	0.591741	0.194	0.152	0.00101317	MΦe_3
Ly49si2	7.99802e-08	0.581072	0.179	0.129	0.00180019	MΦe_3
Dpp10	1.12485e-07	0.314658	0.128	0.15	0.00253181	MΦe_3
Sgms2	1.33e-07	0.660169	0.133	0.092	0.00299357	MΦe_3
Dclk1	1.7178e-07	0.776576	0.102	0.055	0.00386643	MΦe_3
Nrxn1	1.83648e-07	0.706867	0.214	0.176	0.00413355	MΦe_3
Xdh	2.49626e-07	0.883502	0.265	0.158	0.00561858	MΦe_3
Myof	4.79977e-07	0.45247	0.168	0.127	0.0108033	MΦe_3
Fhit	6.32137e-07	0.686421	0.168	0.218	0.0142281	MΦe_3
Lrrtm4	7.17321e-07	0.460321	0.117	0.106	0.0161455	MΦe_3
RGD1565355	7.24636e-07	0.357543	0.102	0.07	0.0163101	MΦe_3
Foxp1	9.89222e-07	0.538882	0.464	0.433	0.0222654	MΦe_3
Magi2	2.467e-06	1.09938	0.148	0.109	0.0555273	MΦe_3
ENSRNOG00000067579	2.48013e-06	0.399276	0.209	0.191	0.0558227	MΦe_3
Clec2g	3.46534e-06	0.589038	0.347	0.318	0.0779979	MΦe_3
Csmd1	3.64744e-06	0.415374	0.128	0.13	0.0820965	MΦe_3
Ahnak	7.19616e-06	1.35856	0.26	0.107	0.161971	MΦe_3
Dapk1	7.62471e-06	1.17069	0.301	0.15	0.171617	MΦe_3
Syne1	1.29986e-05	1.32386	0.122	0.115	0.292573	MΦe_3
Mrtfa	1.53938e-05	0.599275	0.199	0.224	0.346483	MΦe_3
Dmd	2.03853e-05	1.39402	0.112	0.069	0.458832	MΦe_3
Fth1	2.34369e-05	1.92372	0.378	0.211	0.527518	MΦe_3
Ppargc1a	2.61344e-05	1.02492	0.128	0.058	0.588233	MΦe_3
Grid2	3.43051e-05	0.804947	0.122	0.078	0.772139	MΦe_3
Fn1	3.55123e-05	1.04096	0.133	0.075	0.799311	MΦe_3
Macrod2	4.18417e-05	0.430327	0.117	0.083	0.941773	MΦe_3
Mrc1	4.45521e-05	0.442653	0.163	0.107	1	MΦe_3
Nrg1	4.96535e-05	0.637105	0.122	0.109	1	MΦe_3
Ctsl	6.7631e-05	0.272104	0.097	0.101	1	MΦe_3
Ifi30	6.91615e-05	1.0541	0.235	0.149	1	MΦe_3
Lyz2	8.15318e-05	1.30548	0.219	0.089	1	MΦe_3
Grip1	8.44353e-05	0.432514	0.107	0.07	1	MΦe_3
Cers6	9.39263e-05	0.716108	0.378	0.303	1	MΦe_3
Rftn1	0.000110573	0.792245	0.173	0.091	1	MΦe_3
Vim	0.000110719	0.871272	0.209	0.119	1	MΦe_3
Fgf12	0.0001115	0.483057	0.112	0.099	1	MΦe_3
Mapk10	0.00011293	0.891874	0.102	0.04	1	MΦe_3
Edil3	0.000166162	0.530523	0.204	0.146	1	MΦe_3
Lrrk2	0.000191859	0.343616	0.112	0.091	1	MΦe_3
Csmd3	0.000223793	0.692892	0.128	0.086	1	MΦe_3
Vcan	0.000233662	0.731619	0.173	0.084	1	MΦe_3
RGD1561327	0.000266458	0.778817	0.117	0.069	1	MΦe_3
[truncated: 309 more rows]

## Sheet: 4. MAST GABA_Amb
Gene	p_val	avg_log2FC	pct.1	pct.2	p_val_adj	Seurat cluster
ENSRNOG00000062316	1.60144e-275	1.63916	0.589	0.223	3.60453e-271	0
Zfhx4	4.72939e-129	1.04879	0.511	0.258	1.06449e-124	0
Scn9a	1.42035e-124	1.05277	0.463	0.25	3.19692e-120	0
Zfhx3	7.90282e-110	0.941893	0.531	0.3	1.77877e-105	0
Calcr	2.32391e-108	1.26652	0.174	0.022	5.23065e-104	0
Nrxn1	3.18094e-82	0.318473	0.988	0.973	7.15967e-78	0
Samd5	4.3728e-71	0.383462	0.802	0.618	9.84229e-67	0
Efna5	1.2972e-67	0.730172	0.638	0.485	2.91974e-63	0
Fndc3a	2.79378e-59	0.605511	0.556	0.46	6.28824e-55	0
Arhgap24	3.44679e-54	0.734883	0.244	0.131	7.75804e-50	0
Prlr	1.03166e-48	0.677282	0.243	0.117	2.32207e-44	0
Rorb	3.5612e-46	0.958227	0.161	0.056	8.01556e-42	0
Tmem163	3.14798e-44	0.657767	0.215	0.106	7.08547e-40	0
ENSRNOG00000069588	1.09987e-43	0.268532	0.96	0.958	2.47559e-39	0
Nalcn	1.10275e-43	0.418319	0.732	0.689	2.48208e-39	0
Smyd3	1.19118e-43	0.443713	0.721	0.658	2.68111e-39	0
Lrp1b	1.01093e-42	0.376586	0.848	0.739	2.27541e-38	0
Xkr4	8.78602e-41	0.290896	0.889	0.849	1.97756e-36	0
Ankrd44	1.29835e-40	0.591807	0.376	0.261	2.92233e-36	0
Eml6	4.14946e-40	0.421852	0.702	0.653	9.3396e-36	0
Smg5l1	1.21967e-39	0.509721	0.455	0.355	2.74523e-35	0
Dscam	2.78555e-39	0.29174	0.903	0.872	6.26971e-35	0
Slit1	3.02377e-39	0.552684	0.279	0.197	6.8059e-35	0
Pcdh17	2.46425e-37	0.550472	0.398	0.3	5.54654e-33	0
Frmd5	2.97646e-37	0.394317	0.714	0.68	6.69943e-33	0
Gabrb1	2.43345e-36	0.336656	0.889	0.865	5.4772e-32	0
Sash1	3.47014e-34	0.408249	0.589	0.476	7.81058e-30	0
Astn2	3.65539e-34	0.434451	0.702	0.639	8.22754e-30	0
Rasgef1b	2.52076e-32	0.543436	0.381	0.298	5.67373e-28	0
Tshz2	3.08485e-31	0.373506	0.513	0.387	6.94339e-27	0
ENSRNOG00000069652	7.57137e-31	0.487953	0.322	0.227	1.70416e-26	0
Bbs9	8.47355e-31	0.460657	0.348	0.27	1.90723e-26	0
Pcdh11x	3.74675e-30	0.573765	0.47	0.374	8.43319e-26	0
Pdzrn4	4.06449e-30	0.503986	0.244	0.181	9.14835e-26	0
Msi2	1.73636e-29	0.470322	0.583	0.517	3.9082e-25	0
Tead1	5.14568e-27	0.521872	0.23	0.152	1.15819e-22	0
Ptprn2	1.07329e-26	0.26439	0.856	0.857	2.41577e-22	0
Lpp	8.55222e-26	0.426571	0.4	0.331	1.92493e-21	0
Aff2	1.36778e-25	0.389702	0.484	0.42	3.0786e-21	0
Tmcc3	2.0731e-25	0.560348	0.304	0.211	4.66613e-21	0
Usp34	2.87367e-25	0.285261	0.761	0.757	6.46805e-21	0
Vwc2l	8.06144e-25	0.327985	0.393	0.31	1.81447e-20	0
Grid1	1.177e-24	0.273454	0.777	0.781	2.64919e-20	0
Rora	1.63284e-24	0.343714	0.817	0.77	3.6752e-20	0
Frmd3	9.22281e-24	0.391897	0.449	0.393	2.07587e-19	0
Shisa9	9.85835e-24	0.488474	0.488	0.411	2.21892e-19	0
Ahi1	2.84229e-23	0.269041	0.885	0.88	6.39742e-19	0
Car10	8.80467e-23	0.408714	0.57	0.496	1.98176e-18	0
Lims1	9.66995e-23	0.421401	0.332	0.277	2.17651e-18	0
AABR07006724.1	2.08932e-22	0.390029	0.728	0.634	4.70263e-18	0
Podxl2	2.3196e-22	0.388132	0.24	0.171	5.22096e-18	0
Tmtc2	3.77797e-22	0.470668	0.361	0.289	8.50347e-18	0
Epb41l4a	4.24316e-22	0.444688	0.2	0.144	9.55051e-18	0
Tnrc6a	2.01519e-21	0.290754	0.655	0.642	4.53578e-17	0
Sfmbt1	2.06391e-21	0.358025	0.443	0.411	4.64546e-17	0
Slc17a6	2.53468e-21	0.340928	0.101	0.047	5.70506e-17	0
Gprasp2	5.22313e-21	0.31849	0.316	0.269	1.17562e-16	0
Rab27b	6.72515e-21	0.391508	0.323	0.27	1.5137e-16	0
ENSRNOG00000064399	8.07486e-21	0.353441	0.482	0.435	1.81749e-16	0
Rnls	1.19879e-20	0.401005	0.341	0.286	2.69825e-16	0
Pam	2.32562e-20	0.430639	0.427	0.362	5.23451e-16	0
Atp8a1	2.85827e-20	0.303491	0.573	0.528	6.4334e-16	0
Dtna	3.10953e-20	0.274716	0.656	0.662	6.99893e-16	0
Potec	4.02605e-20	0.408666	0.173	0.114	9.06183e-16	0
Fbn1	4.99856e-20	0.355488	0.167	0.108	1.12508e-15	0
Akt3	8.56519e-20	0.263309	0.694	0.673	1.92785e-15	0
ENSRNOG00000068054	9.71986e-20	0.371381	0.359	0.315	2.18775e-15	0
Pced1b	2.39409e-19	0.359395	0.382	0.334	5.38861e-15	0
Hpcal1	4.61447e-19	0.39818	0.153	0.1	1.03862e-14	0
Ksr2	7.15627e-19	0.261454	0.652	0.664	1.61073e-14	0
Tmem108	1.00595e-18	0.331617	0.403	0.358	2.2642e-14	0
Magi1	1.8259e-18	0.286388	0.666	0.655	4.10973e-14	0
Pgr	4.01421e-18	0.307579	0.139	0.092	9.03519e-14	0
Slit2	4.99971e-18	0.451538	0.331	0.259	1.12533e-13	0
Nipal2	7.34023e-18	0.332353	0.278	0.248	1.65214e-13	0
Pcdh9	7.42806e-18	0.326469	0.81	0.788	1.67191e-13	0
Sgsm1	9.42732e-18	0.324219	0.411	0.372	2.1219e-13	0
Dgki	2.8097e-17	0.250442	0.65	0.626	6.32408e-13	0
Letm2	2.9263e-17	0.342262	0.225	0.17	6.58652e-13	0
Acyp2	3.52593e-17	0.263682	0.463	0.457	7.93616e-13	0
Pde4d	3.74505e-17	0.262355	0.789	0.78	8.42935e-13	0
Ankrd55	7.38102e-17	0.385315	0.295	0.235	1.66132e-12	0
Cpeb1	1.39574e-16	0.290757	0.273	0.241	3.14154e-12	0
Dmc1	1.4631e-16	0.319192	0.12	0.073	3.29315e-12	0
Wsb1	3.13745e-16	0.291361	0.443	0.407	7.06176e-12	0
Zwint	3.82541e-16	0.349472	0.382	0.334	8.61023e-12	0
Ppp1r9a	5.80324e-16	0.280657	0.505	0.495	1.30619e-11	0
Scml4	9.30465e-16	0.318361	0.157	0.1	2.09429e-11	0
Zbtb20	1.01746e-15	0.351163	0.535	0.467	2.2901e-11	0
Tox2	1.13286e-15	0.306879	0.237	0.19	2.54984e-11	0
Srrm1	1.20242e-15	0.293829	0.44	0.419	2.7064e-11	0
Mpdz	1.22908e-15	0.303413	0.322	0.279	2.76641e-11	0
Baiap3	1.27296e-15	0.293172	0.131	0.076	2.86518e-11	0
Zdbf2	1.82646e-15	0.332841	0.263	0.208	4.11099e-11	0
Zmat1	2.08931e-15	0.286883	0.226	0.195	4.70261e-11	0
Zdhhc2	2.59518e-15	0.305561	0.318	0.286	5.84124e-11	0
Matcap2	3.48462e-15	0.294016	0.258	0.22	7.84318e-11	0
Tle4	3.97113e-15	0.354576	0.352	0.293	8.93823e-11	0
Scg2	4.32689e-15	0.381859	0.196	0.135	9.73897e-11	0
Cntnap4	4.72378e-15	0.327594	0.398	0.338	1.06323e-10	0
Sarnp	6.45218e-15	0.295576	0.503	0.481	1.45226e-10	0
Tut4	7.02192e-15	0.322249	0.449	0.411	1.58049e-10	0
Trpc7	8.2748e-15	0.331325	0.141	0.097	1.86249e-10	0
Gse1	9.02812e-15	0.264593	0.472	0.437	2.03205e-10	0
ENSRNOG00000068016	1.06988e-14	0.324857	0.181	0.135	2.40808e-10	0
Snx12	1.0774e-14	0.281264	0.325	0.297	2.425e-10	0
Erc1	1.20903e-14	0.271581	0.5	0.493	2.72128e-10	0
Agbl3	1.37182e-14	0.351516	0.31	0.253	3.0877e-10	0
Kif26b	1.64433e-14	0.273289	0.367	0.311	3.70105e-10	0
Tox3	3.10719e-14	0.330634	0.198	0.137	6.99367e-10	0
Dock7	3.12425e-14	0.272998	0.565	0.546	7.03206e-10	0
Me1	3.54436e-14	0.28704	0.308	0.27	7.97764e-10	0
Pcsk1n	4.10339e-14	0.345883	0.212	0.154	9.23591e-10	0
Mtss1	4.64357e-14	0.304246	0.369	0.34	1.04517e-09	0
Heatr5a	5.12479e-14	0.295661	0.165	0.126	1.15349e-09	0
RGD1311744	6.06206e-14	0.315866	0.192	0.139	1.36445e-09	0
Ttc28	6.23887e-14	0.268626	0.516	0.474	1.40424e-09	0
Caly	7.42249e-14	0.288416	0.17	0.127	1.67065e-09	0
Zfpm2	7.45734e-14	0.489722	0.191	0.149	1.6785e-09	0
AABR07019403.1	7.52708e-14	0.267731	0.421	0.399	1.6942e-09	0
Smarca2	8.43186e-14	0.328923	0.328	0.295	1.89784e-09	0
Ephb1	8.45074e-14	0.35894	0.325	0.267	1.90209e-09	0
Kcnh8	1.03441e-13	0.385591	0.193	0.132	2.32825e-09	0
Syn3	1.20656e-13	0.25314	0.575	0.569	2.71572e-09	0
Nisch	1.22658e-13	0.289754	0.317	0.298	2.76078e-09	0
ENSRNOG00000067302	2.9906e-13	0.275075	0.134	0.105	6.73125e-09	0
Abcg3l1	3.31241e-13	0.294587	0.102	0.066	7.45557e-09	0
Cep112	3.39164e-13	0.31003	0.533	0.518	7.6339e-09	0
Nbeal1	4.64744e-13	0.258537	0.407	0.384	1.04605e-08	0
Ebf1	5.73481e-13	0.382376	0.109	0.059	1.29079e-08	0
Usp40	6.2659e-13	0.256724	0.435	0.426	1.41033e-08	0
Rmdn1	8.28493e-13	0.316502	0.204	0.164	1.86477e-08	0
Pgap1	8.61311e-13	0.28808	0.36	0.311	1.93864e-08	0
Rftn1	9.52027e-13	0.355869	0.189	0.128	2.14282e-08	0
Tmem132c	1.12033e-12	0.358301	0.118	0.077	2.52163e-08	0
Gab2	1.14427e-12	0.336814	0.385	0.356	2.57553e-08	0
Agrn	1.15313e-12	0.257847	0.223	0.182	2.59548e-08	0
Sec24d	1.46063e-12	0.28256	0.11	0.069	3.28759e-08	0
Tasor	1.6267e-12	0.265199	0.325	0.313	3.66138e-08	0
Arhgef40	2.48386e-12	0.266642	0.15	0.103	5.59067e-08	0
Ephb2	2.74217e-12	0.268466	0.2	0.16	6.17208e-08	0
Kcnip1	4.68686e-12	0.250918	0.406	0.378	1.05492e-07	0
Gnas	4.72016e-12	0.309678	0.302	0.255	1.06241e-07	0
Dock11	5.53873e-12	0.361324	0.222	0.184	1.24666e-07	0
Cux2	5.75392e-12	0.306012	0.173	0.133	1.29509e-07	0
Gng2	7.70075e-12	0.264276	0.328	0.307	1.73329e-07	0
Psd2	7.74341e-12	0.267502	0.169	0.126	1.74289e-07	0
Usp11	9.9709e-12	0.260622	0.209	0.171	2.24425e-07	0
ENSRNOG00000066115	1.34177e-11	0.3478	0.263	0.221	3.02006e-07	0
Cbarp	1.36937e-11	0.275507	0.215	0.185	3.08218e-07	0
Mrap2	1.71727e-11	0.252296	0.182	0.143	3.86523e-07	0
Maml2	2.28884e-11	0.330133	0.335	0.298	5.15172e-07	0
Glyr1	2.47412e-11	0.269018	0.222	0.185	5.56876e-07	0
Rgs22	3.84776e-11	0.314352	0.128	0.084	8.66053e-07	0
ENSRNOG00000063014	4.10241e-11	0.269185	0.205	0.173	9.2337e-07	0
Ints8	4.20259e-11	0.263571	0.234	0.21	9.45918e-07	0
Celf6	4.60396e-11	0.25915	0.144	0.107	1.03626e-06	0
Pard3	4.6402e-11	0.250095	0.45	0.44	1.04442e-06	0
Grb10	5.21725e-11	0.251943	0.49	0.466	1.1743e-06	0
Invs	5.99586e-11	0.250844	0.188	0.169	1.34955e-06	0
Fnbp1l	6.23591e-11	0.254192	0.462	0.438	1.40358e-06	0
Ctbp2	6.38095e-11	0.273263	0.268	0.241	1.43622e-06	0
Rasgrp1	7.10679e-11	0.263253	0.101	0.088	1.5996e-06	0
Lonrf2	8.61933e-11	0.26464	0.314	0.293	1.94004e-06	0
Fam174b	9.72691e-11	0.264923	0.139	0.099	2.18933e-06	0
Cox16	1.17668e-10	0.272699	0.436	0.432	2.64847e-06	0
Vwc2	2.27995e-10	0.277063	0.238	0.201	5.13172e-06	0
Prtfdc1	3.44957e-10	0.255774	0.128	0.089	7.76428e-06	0
Tmem164	3.70926e-10	0.26843	0.198	0.167	8.3488e-06	0
Tox	4.3742e-10	0.352829	0.25	0.203	9.84546e-06	0
Gkap1	4.38415e-10	0.27315	0.232	0.197	9.86784e-06	0
Hmg20a	4.87607e-10	0.253905	0.252	0.236	1.09751e-05	0
Reln	5.44603e-10	0.453151	0.242	0.195	1.22579e-05	0
Ppp2r3a	5.80998e-10	0.250556	0.316	0.284	1.30771e-05	0
Tmem255a	7.32881e-10	0.281861	0.179	0.136	1.64957e-05	0
Akap9	7.59393e-10	0.255509	0.536	0.524	1.70924e-05	0
Sdk1	7.8783e-10	0.275789	0.491	0.448	1.77325e-05	0
Pld3	9.86302e-10	0.255483	0.235	0.201	2.21997e-05	0
Pde1c	1.05156e-09	0.287944	0.143	0.098	2.36685e-05	0
Sgcd	1.24101e-09	0.292392	0.355	0.317	2.79326e-05	0
Kdm2a	1.48017e-09	0.274804	0.334	0.311	3.33158e-05	0
Hm13	4.39601e-09	0.260905	0.26	0.235	9.89455e-05	0
Adgrv1	3.13286e-08	0.274155	0.165	0.13	0.000705144	0
Gaa	4.20079e-08	0.262798	0.171	0.135	0.000945515	0
Zfp423	9.36153e-08	0.25754	0.244	0.213	0.00210709	0
Thsd7b	2.35126e-07	0.311141	0.406	0.369	0.00529221	0
Syt11	7.66203e-07	0.263461	0.235	0.217	0.0172457	0
Pde10a	7.07666e-06	0.263292	0.522	0.53	0.159282	0
Meis2	4.16205e-197	1.62637	0.765	0.264	9.36793e-193	1
Cacna2d3	4.73671e-164	1.62855	0.74	0.34	1.06614e-159	1
Rarb	4.50125e-99	1.70867	0.256	0.047	1.01314e-94	1
Plcb1	5.71704e-85	0.910178	0.871	0.684	1.28679e-80	1
Rbfox1	5.3957e-81	0.590555	0.975	0.806	1.21446e-76	1
Dpyd	2.85194e-76	1.04907	0.627	0.376	6.41914e-72	1
Caln1	1.84657e-63	0.923413	0.626	0.414	4.15625e-59	1
Fstl4	9.46049e-56	1.1102	0.434	0.216	2.12937e-51	1
Grm8	7.79443e-54	0.893479	0.659	0.405	1.75437e-49	1
Asic2	1.05683e-49	0.446656	0.941	0.79	2.37871e-45	1
Zfp804a	1.17801e-49	0.672535	0.723	0.5	2.65147e-45	1
Pde1a	2.64209e-49	0.873814	0.608	0.395	5.94681e-45	1
Nrxn3	1.94638e-47	0.341748	0.992	0.905	4.3809e-43	1
Camk2d	4.27289e-46	0.709531	0.684	0.526	9.61742e-42	1
Gria1	1.26162e-45	0.477346	0.92	0.775	2.83966e-41	1
Fign	6.6283e-45	1.08945	0.23	0.093	1.4919e-40	1
Grm7	5.32859e-43	0.564255	0.924	0.794	1.19936e-38	1
Lrrtm4	6.88547e-42	0.618826	0.937	0.894	1.54978e-37	1
Negr1	7.61009e-42	0.497021	0.954	0.859	1.71288e-37	1
Pbx3	1.37097e-40	0.793799	0.53	0.316	3.08579e-36	1
Adgrl3	6.1403e-40	0.421269	0.943	0.878	1.38206e-35	1
Tshz2	2.87678e-39	0.778833	0.591	0.397	6.47505e-35	1
Gda	8.37878e-39	0.734313	0.274	0.11	1.8859e-34	1
Runx1t1	6.74244e-37	0.659205	0.541	0.368	1.51759e-32	1
Ldb2	2.60294e-36	0.718566	0.558	0.377	5.8587e-32	1
Celf2	6.44568e-35	0.285029	0.85	0.68	1.45079e-30	1
Pcdh7	8.64837e-34	0.533651	0.86	0.74	1.94658e-29	1
ENSRNOG00000065902	4.01948e-33	0.727605	0.308	0.148	9.04704e-29	1
Gabrg3	5.78131e-32	0.544693	0.878	0.754	1.30126e-27	1
Lrmda	2.28469e-31	0.76084	0.201	0.075	5.14239e-27	1
Robo1	2.583e-31	0.512819	0.904	0.801	5.81381e-27	1
Dgkb	2.71399e-31	0.433145	0.817	0.673	6.10866e-27	1
AABR07032097.1	3.84371e-31	0.645091	0.577	0.405	8.65142e-27	1
Tmcc3	3.47375e-30	0.83844	0.346	0.22	7.81872e-26	1
Kazn	9.87061e-30	0.467501	0.804	0.706	2.22168e-25	1
Syn2	2.07819e-28	0.515428	0.613	0.487	4.6776e-24	1
Nkain2	1.87149e-27	0.388917	0.896	0.799	4.21234e-23	1
Rxrg	5.0635e-27	0.407306	0.124	0.034	1.13969e-22	1
Chsy3	2.40907e-26	0.630282	0.589	0.441	5.42234e-22	1
Sv2c	2.80193e-26	0.591136	0.244	0.113	6.30659e-22	1
Kcnd2	6.65977e-26	0.408321	0.89	0.788	1.49898e-21	1
Rps6ka2	1.51418e-25	0.593211	0.481	0.35	3.40811e-21	1
Gabrb1	2.3843e-24	0.381121	0.936	0.863	5.36658e-20	1
Il1rapl1	2.74517e-24	0.393338	0.908	0.821	6.17883e-20	1
Syt1	5.27533e-24	0.293866	0.956	0.891	1.18737e-19	1
Fras1	1.29915e-23	0.602862	0.36	0.213	2.92413e-19	1
Acvr2a	1.46989e-23	0.533831	0.367	0.25	3.30844e-19	1
Foxp2	3.30474e-23	0.808403	0.259	0.128	7.43831e-19	1
Pde8b	1.1052e-22	0.597059	0.494	0.353	2.48758e-18	1
Snca	7.2006e-21	0.531179	0.255	0.154	1.62071e-16	1
Mgat4c	2.95753e-20	0.609373	0.548	0.419	6.6568e-16	1
Kirrel1	3.24585e-20	0.476493	0.185	0.085	7.30576e-16	1
Ppp3ca	8.44835e-20	0.294193	0.816	0.725	1.90155e-15	1
Gabrg1	1.15525e-19	0.495774	0.405	0.275	2.60023e-15	1
Nbea	1.27038e-18	0.296463	0.916	0.885	2.85938e-14	1
Camk4	6.19879e-18	0.492324	0.332	0.298	1.39522e-13	1
Pbx1	8.10268e-18	0.320858	0.825	0.734	1.82375e-13	1
Gad2	8.85222e-18	0.442388	0.488	0.353	1.99246e-13	1
Pde7b	1.01018e-17	0.633094	0.312	0.208	2.27371e-13	1
Otof	1.80567e-17	0.419487	0.135	0.054	4.0642e-13	1
Trerf1	2.08979e-17	0.453659	0.49	0.398	4.70371e-13	1
Plekhh2	2.71773e-17	0.4911	0.203	0.125	6.11707e-13	1
Spock1	4.09228e-17	0.446847	0.529	0.42	9.21089e-13	1
Ptprr	4.73768e-17	0.517957	0.512	0.421	1.06636e-12	1
Marchf1	6.30111e-17	0.420809	0.836	0.745	1.41825e-12	1
Celf4	9.42514e-17	0.360757	0.777	0.68	2.12141e-12	1
Map2	1.92981e-16	0.273564	0.907	0.875	4.34361e-12	1
Ctdspl	1.93334e-16	0.464244	0.419	0.315	4.35156e-12	1
Prkce	2.68872e-16	0.318903	0.753	0.672	6.05177e-12	1
Tafa2	3.08174e-16	0.491469	0.562	0.447	6.93639e-12	1
Alcam	5.72732e-16	0.464874	0.595	0.488	1.2891e-11	1
Htr2c	1.14746e-15	0.41875	0.511	0.369	2.5827e-11	1
ENSRNOG00000063994	1.82877e-15	0.469555	0.468	0.362	4.1162e-11	1
Hdac9	2.28028e-15	0.623711	0.615	0.552	5.13246e-11	1
Kctd16	2.69187e-15	0.443669	0.6	0.501	6.05886e-11	1
Cpne5	2.84129e-15	0.455811	0.165	0.084	6.39517e-11	1
Sema3a	3.9345e-15	0.424574	0.207	0.118	8.85576e-11	1
Syt16	3.98812e-15	0.419884	0.496	0.4	8.97647e-11	1
Dnah11	4.26905e-15	0.461048	0.138	0.064	9.60877e-11	1
Tenm3	4.26915e-15	0.36593	0.9	0.867	9.60901e-11	1
Pard3	4.80431e-15	0.409347	0.525	0.432	1.08135e-10	1
Greb1l	5.39349e-15	0.546428	0.346	0.267	1.21397e-10	1
Nek10	6.14311e-15	0.476642	0.196	0.106	1.38269e-10	1
Adra1a	7.9713e-15	0.489252	0.24	0.154	1.79418e-10	1
Kalrn	9.45756e-15	0.276589	0.828	0.772	2.12871e-10	1
Mrtfb	9.72352e-15	0.391142	0.583	0.502	2.18857e-10	1
Ptprt	1.06284e-14	0.522688	0.581	0.454	2.39224e-10	1
Adk	1.08014e-14	0.36697	0.303	0.295	2.43119e-10	1
Sez6	1.92631e-14	0.421112	0.246	0.154	4.33574e-10	1
Ano3	2.31086e-14	0.564361	0.281	0.203	5.20128e-10	1
Bcl11b	5.67484e-14	0.429687	0.22	0.149	1.27729e-09	1
ENSRNOG00000067530	7.3049e-14	0.483483	0.373	0.264	1.64419e-09	1
Sh3rf3	7.68523e-14	0.47051	0.492	0.402	1.72979e-09	1
Dach1	8.50194e-14	0.671464	0.214	0.148	1.91362e-09	1
Slc16a2	1.33044e-13	0.42362	0.175	0.099	2.99455e-09	1
Fgf13	1.67502e-13	0.548725	0.438	0.334	3.77013e-09	1
Plxna2	1.98042e-13	0.427498	0.434	0.341	4.45752e-09	1
Baiap3	2.08212e-13	0.368201	0.163	0.08	4.68645e-09	1
Prkd1	2.6105e-13	0.453069	0.207	0.126	5.87572e-09	1
Cobl	4.9614e-13	0.469867	0.301	0.214	1.11671e-08	1
Edil3	4.97107e-13	0.391256	0.622	0.528	1.11889e-08	1
Rapgef6	5.74045e-13	0.366019	0.527	0.466	1.29206e-08	1
Baiap2	8.18031e-13	0.435701	0.26	0.181	1.84122e-08	1
Cacna1c	1.06829e-12	0.272307	0.785	0.735	2.40451e-08	1
Rgl1	1.45883e-12	0.390062	0.486	0.4	3.28353e-08	1
Ak5	2.63381e-12	0.381608	0.358	0.266	5.92817e-08	1
Rasal1	2.89064e-12	0.323386	0.142	0.072	6.50625e-08	1
Arhgap6	3.30121e-12	0.627213	0.342	0.253	7.43036e-08	1
Gabrb3	3.60676e-12	0.267684	0.844	0.826	8.11809e-08	1
Dchs2	5.65016e-12	0.495526	0.313	0.225	1.27174e-07	1
Plxna4	7.27356e-12	0.305032	0.674	0.638	1.63713e-07	1
Fat1	7.54405e-12	0.398097	0.161	0.092	1.69802e-07	1
Ahi1	7.97341e-12	0.265985	0.897	0.88	1.79465e-07	1
Dync1i1	9.07254e-12	0.255784	0.758	0.691	2.04205e-07	1
Cfap54	9.70247e-12	0.462611	0.205	0.125	2.18383e-07	1
Pid1	9.94759e-12	0.374821	0.46	0.369	2.239e-07	1
Akap9	1.50972e-11	0.359659	0.561	0.523	3.39807e-07	1
Kcnab1	1.66358e-11	0.393777	0.483	0.393	3.74438e-07	1
Ptpre	1.77904e-11	0.366661	0.187	0.144	4.00426e-07	1
Atp8a1	2.12244e-11	0.304026	0.609	0.53	4.77718e-07	1
ENSRNOG00000062888	2.97295e-11	0.451748	0.266	0.187	6.69151e-07	1
Epb41l4b	4.80322e-11	0.345931	0.357	0.317	1.08111e-06	1
Thsd7b	6.33362e-11	0.373944	0.464	0.368	1.42557e-06	1
ENSRNOG00000070905	7.59364e-11	0.438169	0.335	0.277	1.70918e-06	1
Unc13c	1.08479e-10	0.422386	0.286	0.192	2.44165e-06	1
Ankfn1	1.12244e-10	0.520472	0.348	0.252	2.52638e-06	1
Ssbp2	2.05762e-10	0.311586	0.609	0.562	4.63128e-06	1
Grb10	2.34073e-10	0.334243	0.529	0.465	5.26852e-06	1
Lrguk	2.39448e-10	0.315395	0.116	0.061	5.3895e-06	1
AABR07053185.1	2.88839e-10	0.343969	0.372	0.317	6.50119e-06	1
Lrrtm3	4.38586e-10	0.324748	0.649	0.59	9.87168e-06	1
N4bp2	8.28145e-10	0.328466	0.319	0.232	1.86399e-05	1
Arid1b	8.93759e-10	0.269599	0.6	0.548	2.01167e-05	1
Cyria	1.15132e-09	0.351257	0.207	0.144	2.5914e-05	1
Mbnl2	1.40416e-09	0.287231	0.543	0.497	3.16048e-05	1
Pnck	1.56026e-09	0.31574	0.161	0.098	3.51183e-05	1
Bbx	1.78297e-09	0.344602	0.384	0.321	4.01311e-05	1
Igsf11	2.07645e-09	0.381547	0.162	0.113	4.67367e-05	1
Ppp1r12b	2.41676e-09	0.30889	0.482	0.441	5.43965e-05	1
Fam172a	2.69329e-09	0.289451	0.509	0.483	6.06207e-05	1
Klhl2	3.38019e-09	0.33269	0.29	0.237	7.60813e-05	1
Adam12	3.48938e-09	0.390419	0.161	0.106	7.8539e-05	1
Gabra4	3.55696e-09	0.298957	0.303	0.228	8.006e-05	1
Nsg2	4.21229e-09	0.343776	0.384	0.317	9.48102e-05	1
ENSRNOG00000062454	4.73287e-09	0.278729	0.785	0.72	0.000106527	1
Dnai4	6.21183e-09	0.381068	0.236	0.176	0.000139816	1
Nckap5	7.94999e-09	0.335229	0.227	0.153	0.000178938	1
Thsd4	9.78438e-09	0.291462	0.119	0.063	0.000220227	1
Map7	1.01902e-08	0.279317	0.276	0.203	0.00022936	1
Gabra2	1.12601e-08	0.332837	0.483	0.426	0.000253442	1
Itgb8	1.21794e-08	0.302922	0.137	0.081	0.000274134	1
RGD1564053	1.55216e-08	0.33947	0.547	0.477	0.000349361	1
Neto1	1.61764e-08	0.331113	0.429	0.381	0.000364099	1
Tusc3	2.00764e-08	0.318889	0.404	0.346	0.000451879	1
Camkmt	2.07427e-08	0.330239	0.438	0.379	0.000466877	1
Fam171a1	2.30739e-08	0.314475	0.347	0.295	0.000519348	1
Slco3a1	2.86998e-08	0.283224	0.524	0.48	0.000645975	1
Zbtb20	3.25344e-08	0.326263	0.554	0.475	0.000732284	1
Tef	5.2187e-08	0.304922	0.201	0.149	0.00117463	1
Mtus2	5.47792e-08	0.334546	0.473	0.415	0.00123297	1
Elmo1	6.78883e-08	0.33578	0.504	0.48	0.00152803	1
Cntnap4	7.50593e-08	0.38749	0.407	0.346	0.00168943	1
Lmo7	7.9762e-08	0.306182	0.159	0.108	0.00179528	1
Homer1	1.66571e-07	0.454872	0.318	0.308	0.00374919	1
Elmod1	1.80523e-07	0.290229	0.38	0.35	0.00406321	1
Sorl1	2.00975e-07	0.328653	0.185	0.142	0.00452355	1
Mctp1	2.29757e-07	0.329502	0.494	0.445	0.00517137	1
Cnksr2	2.44081e-07	0.310891	0.409	0.371	0.00549378	1
AABR07021536.1	2.57141e-07	0.285678	0.59	0.536	0.00578774	1
Sema3e	3.01258e-07	0.281136	0.122	0.075	0.00678072	1
Scn5a	3.05624e-07	0.284452	0.214	0.15	0.00687898	1
Gkn1	3.29975e-07	0.284459	0.261	0.208	0.00742708	1
Spon1	3.6019e-07	0.258955	0.268	0.205	0.00810716	1
Rfx1	3.65612e-07	0.308468	0.178	0.122	0.00822919	1
Pde2a	3.7791e-07	0.3373	0.234	0.18	0.00850599	1
Scml4	4.09678e-07	0.298309	0.164	0.108	0.00922103	1
Tmem132d	4.49406e-07	0.273216	0.521	0.449	0.0101152	1
Stard13	4.51112e-07	0.296997	0.116	0.07	0.0101536	1
Gucy1a1	4.55509e-07	0.256963	0.107	0.075	0.0102526	1
Cdk17	5.90908e-07	0.29027	0.328	0.277	0.0133002	1
Tle4	6.72664e-07	0.299758	0.349	0.302	0.0151403	1
Mob3b	7.2432e-07	0.366009	0.159	0.114	0.016303	1
Zdhhc14	7.54861e-07	0.272721	0.469	0.419	0.0169904	1
Rap1gds1	7.79259e-07	0.2792	0.34	0.295	0.0175396	1
Tiam1	8.01783e-07	0.324136	0.255	0.212	0.0180465	1
Atp2b4	8.56815e-07	0.286806	0.353	0.288	0.0192852	1
Ttc28	8.68688e-07	0.26629	0.504	0.482	0.0195524	1
Rfx3	1.12133e-06	0.291149	0.449	0.396	0.0252389	1
RGD1311744	1.16937e-06	0.311153	0.204	0.146	0.0263202	1
Gnal	1.4003e-06	0.296597	0.347	0.324	0.031518	1
Grin2a	1.5116e-06	0.258495	0.429	0.37	0.034023	1
Sorcs1	1.54049e-06	0.365215	0.558	0.513	0.0346734	1
Glra2	1.88837e-06	0.292427	0.231	0.18	0.0425035	1
Utrn	2.54538e-06	0.288782	0.331	0.279	0.0572914	1
Map2k1	3.2367e-06	0.254621	0.233	0.191	0.0728518	1
Naaladl2	4.56178e-06	0.269836	0.558	0.521	0.102676	1
Nell2	4.66894e-06	0.294666	0.32	0.276	0.105088	1
Fam227a	5.72217e-06	0.311843	0.208	0.159	0.128795	1
Crocc	6.84257e-06	0.267235	0.128	0.088	0.154013	1
Abtb3	6.88912e-06	0.264196	0.267	0.212	0.15506	1
Necab1.1	8.15403e-06	0.25727	0.159	0.115	0.183531	1
Shisa7	1.10705e-05	0.254759	0.218	0.17	0.249174	1
Ubash3b	1.19202e-05	0.288858	0.191	0.182	0.268301	1
Gng7	1.19639e-05	0.273247	0.119	0.081	0.269284	1
Slc9a9	1.24058e-05	0.273975	0.349	0.299	0.27923	1
Rnf150	1.50074e-05	0.254921	0.414	0.398	0.337787	1
Sh3gl3	1.57633e-05	0.269015	0.344	0.299	0.354799	1
Itpr1	1.77048e-05	0.311237	0.25	0.214	0.398501	1
Actr3b	2.0374e-05	0.259885	0.217	0.182	0.458579	1
Hs3st5	2.17095e-05	0.304022	0.303	0.265	0.488638	1
Slit3	2.25995e-05	0.272911	0.341	0.288	0.50867	1
Cfap61	2.36582e-05	0.279157	0.205	0.163	0.532498	1
Serpini1	2.60057e-05	0.278972	0.168	0.138	0.585336	1
Agbl3	3.04394e-05	0.271788	0.318	0.261	0.685129	1
Ptprz1	3.5049e-05	0.310702	0.334	0.293	0.788882	1
Iqub	3.62739e-05	0.252046	0.228	0.197	0.816452	1
Eps8	4.72302e-05	0.256819	0.128	0.092	1	1
Fbn1	5.43383e-05	0.288576	0.161	0.118	1	1
Bbs9	7.42414e-05	0.274979	0.321	0.285	1	1
Pds5b	8.88721e-05	0.252209	0.342	0.298	1	1
Tmem164	0.000104773	0.253005	0.207	0.171	1	1
Kcnq5	0.000107351	0.276097	0.506	0.49	1	1
Plxnc1	0.000150785	0.279376	0.275	0.263	1	1
Brinp1	0.000196271	0.269728	0.404	0.368	1	1
Chn2	0.000233031	0.274359	0.296	0.254	1	1
Cntnap3	0.000385483	0.282546	0.164	0.132	1	1
Col11a1	0.00178234	0.266111	0.229	0.198	1	1
Ano2	0	2.608	0.614	0.029	0	2
Slc8a1	0	1.53529	0.995	0.801	0	2
Trpc4	0	2.03165	0.856	0.294	0	2
Dgkg	0	2.11147	0.741	0.24	0	2
Phactr1	2.33612e-259	1.66026	0.956	0.669	5.25814e-255	2
Prdm16	1.64796e-247	1.7368	0.581	0.072	3.70924e-243	2
Grm5	8.43926e-242	1.3474	0.985	0.809	1.89951e-237	2
Celf2	4.35918e-233	1.36657	0.97	0.668	9.81164e-229	2
ENSRNOG00000067970	1.42451e-208	1.74112	0.77	0.308	3.2063e-204	2
Myo5b	5.08295e-206	1.77713	0.604	0.123	1.14407e-201	2
Ryr3	8.11312e-187	1.6286	0.739	0.317	1.8261e-182	2
Ppp3ca	4.0814e-185	1.20852	0.92	0.714	9.18641e-181	2
Gria1	3.43686e-184	1.2015	0.98	0.769	7.73569e-180	2
Nkain3	1.79037e-161	1.41696	0.871	0.506	4.02976e-157	2
Grk5	3.38233e-160	1.4328	0.591	0.208	7.61295e-156	2
Ptpn3	1.41778e-152	1.43356	0.397	0.066	3.19113e-148	2
Trpm3	1.28123e-147	1.63827	0.834	0.559	2.8838e-143	2
Sntg1	1.47291e-140	1.00431	0.963	0.773	3.31524e-136	2
Palmd	2.13853e-140	1.40423	0.387	0.067	4.8134e-136	2
Ust	2.34586e-137	1.48307	0.466	0.106	5.28007e-133	2
Arhgap6	4.01741e-136	1.38895	0.646	0.219	9.04238e-132	2
Clic4	5.39671e-131	1.15389	0.318	0.036	1.21469e-126	2
Cracdl	1.00807e-128	1.49904	0.461	0.134	2.26897e-124	2
Ano1	1.60853e-126	1.22102	0.405	0.072	3.62048e-122	2
Lzts1	9.0027e-122	1.24117	0.453	0.113	2.02633e-117	2
Rbfox1	2.65009e-121	0.846951	0.99	0.806	5.96482e-117	2
Sez6l	5.64405e-117	1.16337	0.681	0.35	1.27036e-112	2
Dock10	1.96639e-113	1.13218	0.777	0.425	4.42596e-109	2
Ankfn1	1.46031e-106	1.27654	0.592	0.225	3.28686e-102	2
Cttnbp2	4.27843e-103	1.07395	0.761	0.494	9.62989e-99	2
Rgs6	4.89125e-102	1.46701	0.528	0.186	1.10092e-97	2
Trpc3	9.45698e-99	1.16463	0.37	0.092	2.12858e-94	2
Cacnb2	1.18967e-91	1.03281	0.829	0.628	2.67771e-87	2
Cacnb4	5.62684e-89	0.992132	0.767	0.5	1.26649e-84	2
ENSRNOG00000067998	1.75091e-88	1.29543	0.604	0.259	3.94095e-84	2
Rgl1	2.40365e-87	0.996357	0.653	0.382	5.41013e-83	2
Spon1	1.55343e-86	1.17935	0.484	0.181	3.49646e-82	2
Pdzd2	5.65725e-85	1.1617	0.516	0.212	1.27333e-80	2
Zfp521	1.12292e-83	1.11761	0.582	0.257	2.52747e-79	2
Camk2a	1.00789e-82	0.959393	0.62	0.33	2.26855e-78	2
Slc35f3	3.80354e-81	1.00631	0.724	0.473	8.56101e-77	2
Gria2	4.34279e-81	0.721791	0.924	0.799	9.77476e-77	2
Kalrn	3.22462e-75	0.986297	0.908	0.763	7.25797e-71	2
Mdga2	1.07145e-74	0.568529	0.987	0.951	2.41162e-70	2
Ptk2b	1.797e-73	0.957907	0.335	0.091	4.04469e-69	2
Ntf3	6.63634e-73	0.653164	0.156	0.011	1.49371e-68	2
Sh3rf3	1.06654e-72	0.919328	0.67	0.383	2.40057e-68	2
Lrrc7	1.68312e-72	0.647082	0.957	0.84	3.78836e-68	2
Cntnap5a	2.965e-71	0.746212	0.928	0.739	6.67362e-67	2
Gpc3	8.44161e-71	1.28937	0.434	0.162	1.90004e-66	2
Nr3c2	2.79802e-69	0.981078	0.672	0.477	6.29779e-65	2
Nrxn3	3.43673e-69	0.471522	1	0.905	7.7354e-65	2
Wipf3	4.57884e-69	1.08012	0.284	0.083	1.0306e-64	2
Mrtfb	7.78871e-69	0.84421	0.723	0.487	1.75308e-64	2
Hs3st2	9.33786e-69	0.951977	0.308	0.077	2.10176e-64	2
Kcnip2	3.28717e-68	0.934106	0.332	0.104	7.39876e-64	2
Prmt8	1.84148e-67	0.839376	0.335	0.097	4.1448e-63	2
Nfib	9.83601e-67	1.16309	0.325	0.092	2.21389e-62	2
Adgrb3	4.19365e-66	0.54057	0.991	0.924	9.43907e-62	2
Kcnn3	1.60905e-63	0.941025	0.447	0.226	3.62164e-59	2
Rbfox2	8.94855e-63	0.675539	0.858	0.696	2.01414e-58	2
ENSRNOG00000067530	4.90205e-62	0.670472	0.542	0.246	1.10335e-57	2
Nalf1	2.28173e-61	0.584249	0.987	0.953	5.13572e-57	2
Thrb	4.46918e-58	0.940382	0.399	0.165	1.00592e-53	2
Cacna1e	1.52421e-57	0.736418	0.789	0.647	3.43068e-53	2
Hs6st2	1.88265e-57	0.884355	0.62	0.378	4.23747e-53	2
Sox5	2.97222e-57	0.998429	0.513	0.238	6.68987e-53	2
Ldb2	4.18362e-57	0.759819	0.659	0.367	9.4165e-53	2
Dgkb	6.50957e-57	0.794941	0.83	0.673	1.46517e-52	2
Schip1	8.42419e-57	0.786641	0.851	0.619	1.89612e-52	2
Matn2	1.66843e-56	0.72001	0.17	0.025	3.7553e-52	2
Gfra2	2.33451e-56	0.710647	0.309	0.092	5.25451e-52	2
Dgkh	5.51388e-56	0.922638	0.449	0.213	1.24106e-51	2
Prkcb	2.01497e-55	0.762721	0.77	0.593	4.53529e-51	2
Wasf1	4.31651e-55	0.817345	0.394	0.162	9.7156e-51	2
Prkcd	7.30505e-55	0.577758	0.165	0.023	1.64422e-50	2
Prkce	1.11982e-54	0.746429	0.776	0.67	2.5205e-50	2
Grin2b	4.6875e-54	0.669337	0.882	0.772	1.05506e-49	2
Gabrg3	7.69692e-54	0.540409	0.935	0.748	1.73242e-49	2
AABR07007068.1	1.05472e-53	0.748061	0.459	0.198	2.37396e-49	2
Slc24a4	5.4369e-51	0.851465	0.272	0.083	1.22374e-46	2
Zic1	7.00262e-51	0.524863	0.168	0.028	1.57615e-46	2
Mctp1	8.88002e-51	0.864538	0.656	0.427	1.99871e-46	2
Pip5k1b	1.23144e-49	0.835767	0.554	0.332	2.77172e-45	2
Myh9	9.22045e-49	0.718111	0.276	0.087	2.07534e-44	2
Frmpd4	1.07044e-47	0.718296	0.822	0.693	2.40935e-43	2
Specc1	3.597e-47	0.763548	0.649	0.493	8.09613e-43	2
Smurf2	3.89917e-47	0.754867	0.475	0.289	8.77624e-43	2
Kcnab1	1.35674e-46	0.725607	0.639	0.376	3.05374e-42	2
Col15a1	5.29709e-46	0.523356	0.115	0.011	1.19227e-41	2
Dapk1	7.69806e-46	0.787548	0.59	0.373	1.73268e-41	2
Adamtsl1	1.58302e-45	0.901607	0.319	0.117	3.56305e-41	2
Pde2a	1.81052e-45	0.763569	0.382	0.164	4.07512e-41	2
Nlgn1	2.6738e-45	0.43105	0.989	0.905	6.01819e-41	2
Fgf12	3.12462e-45	0.48156	0.98	0.928	7.03289e-41	2
Atp2b4	6.52926e-45	0.760926	0.513	0.271	1.46961e-40	2
Galnt16	1.78654e-44	0.762257	0.466	0.262	4.02114e-40	2
Ppm1e	3.21474e-43	0.694619	0.692	0.533	7.23575e-39	2
Myo10	3.29311e-43	0.737887	0.272	0.097	7.41213e-39	2
Kcnt2	5.09822e-43	0.835005	0.549	0.327	1.14751e-38	2
Stum	6.84435e-43	0.551016	0.17	0.036	1.54053e-38	2
Slc24a3	1.61614e-41	0.663801	0.852	0.676	3.6376e-37	2
Tnik	4.56035e-41	0.602725	0.848	0.742	1.02644e-36	2
Slc18a2	2.05994e-40	0.435178	0.104	0.012	4.63652e-36	2
Kcnj6	7.45488e-40	0.683728	0.559	0.336	1.67794e-35	2
Hfm1	1.12413e-39	0.644857	0.475	0.276	2.53019e-35	2
Nxph1	1.70004e-39	0.948792	0.613	0.417	3.82644e-35	2
Peli2	3.89393e-39	0.564348	0.22	0.065	8.76445e-35	2
Dnah9	4.65284e-39	0.704811	0.465	0.248	1.04726e-34	2
Ppfia2	3.31226e-38	0.525406	0.933	0.843	7.45522e-34	2
ENSRNOG00000065509	3.56325e-38	0.665499	0.354	0.155	8.02016e-34	2
Nox4	3.73825e-38	0.751172	0.163	0.036	8.41406e-34	2
Man1a1	3.94492e-38	0.78594	0.375	0.175	8.87922e-34	2
Mllt3	4.11601e-38	0.66544	0.659	0.502	9.26432e-34	2
Far2	5.61492e-38	0.71998	0.29	0.13	1.26381e-33	2
Gabrb1	7.11037e-38	0.486835	0.951	0.862	1.6004e-33	2
Myt1	8.78667e-38	0.661315	0.323	0.142	1.9777e-33	2
Necab2	1.55699e-37	0.630728	0.235	0.082	3.50447e-33	2
Col23a1	1.84799e-37	0.574717	0.111	0.016	4.15946e-33	2
Plxdc2	2.4818e-37	0.707497	0.647	0.439	5.58604e-33	2
Zfhx3	3.39931e-37	0.527106	0.571	0.333	7.65116e-33	2
Nptn	1.47559e-36	0.552132	0.729	0.538	3.32126e-32	2
Grm8	1.66442e-36	0.71629	0.634	0.409	3.74628e-32	2
Ripor2	2.51675e-36	0.669268	0.541	0.323	5.6647e-32	2
Galnt18	2.79211e-36	0.741537	0.563	0.356	6.28448e-32	2
Whrn	1.35092e-35	0.659424	0.219	0.084	3.04065e-31	2
Boc	1.77267e-35	0.4917	0.133	0.026	3.98993e-31	2
Lin7a	1.81858e-35	0.726397	0.463	0.301	4.09326e-31	2
Rhbdl3	3.4591e-35	0.665338	0.266	0.104	7.78575e-31	2
Ryr2	4.33916e-35	0.531607	0.881	0.724	9.76658e-31	2
Fkbp1a	1.29414e-34	0.641162	0.289	0.128	2.91286e-30	2
Piezo2	1.33817e-34	0.678472	0.105	0.019	3.01195e-30	2
Tmem132b	2.08223e-34	0.671727	0.561	0.356	4.68669e-30	2
Tafa1	3.04221e-34	1.48778	0.416	0.29	6.84741e-30	2
AABR07021536.1	3.75888e-34	0.648402	0.671	0.527	8.46048e-30	2
Dlgap2	3.92319e-34	0.644588	0.758	0.622	8.83031e-30	2
Cdh11	4.90337e-34	0.710895	0.51	0.32	1.10365e-29	2
Nyap2	6.32686e-34	0.618082	0.659	0.469	1.42405e-29	2
Sec14l1	6.454e-34	0.616086	0.276	0.113	1.45267e-29	2
Cdkl5	1.03467e-33	0.687705	0.404	0.232	2.32884e-29	2
Dcx	3.87766e-33	0.633762	0.478	0.294	8.72784e-29	2
Trio	6.34451e-33	0.513851	0.795	0.679	1.42802e-28	2
Cacng8	7.69378e-33	0.618933	0.433	0.238	1.73172e-28	2
Spata13	1.4989e-32	0.468337	0.109	0.017	3.37373e-28	2
Arhgap39	1.55289e-32	0.606229	0.568	0.366	3.49525e-28	2
Cpne8	3.07522e-32	0.716281	0.42	0.227	6.9217e-28	2
Cap2	5.35716e-32	0.632165	0.406	0.212	1.20579e-27	2
Syt1	1.02991e-31	0.411976	0.968	0.89	2.31812e-27	2
ENSRNOG00000067004	1.17819e-31	0.640433	0.339	0.164	2.65186e-27	2
Lrrc23	2.63117e-31	0.535592	0.253	0.097	5.92224e-27	2
Tnfaip8l3	2.77399e-31	0.398112	0.103	0.016	6.2437e-27	2
Cdk17	2.84082e-31	0.615359	0.456	0.263	6.39412e-27	2
Diaph2	1.78735e-30	0.616636	0.537	0.331	4.02297e-26	2
Sorbs2	2.24903e-30	0.545278	0.724	0.565	5.06212e-26	2
Actn1	2.83345e-30	0.604645	0.368	0.189	6.37752e-26	2
Nfia	3.64448e-30	0.766095	0.315	0.145	8.203e-26	2
Cadm1	3.67539e-30	0.490542	0.904	0.779	8.27256e-26	2
Sdk2	3.917e-30	0.694609	0.39	0.216	8.81639e-26	2
Zdhhc14	5.15143e-30	0.613388	0.578	0.407	1.15948e-25	2
Usp29	2.64924e-29	0.413813	0.914	0.834	5.96291e-25	2
Dock4	3.37349e-29	0.590819	0.681	0.535	7.59306e-25	2
Lrrc1	8.96554e-29	0.582797	0.3	0.139	2.01796e-24	2
Dlg2	1.36848e-28	0.290754	0.997	0.965	3.08017e-24	2
Heg1	1.66907e-28	0.459055	0.114	0.024	3.75674e-24	2
Ralyl	1.84872e-28	0.311017	0.976	0.892	4.1611e-24	2
Cacng5	9.23777e-28	0.502517	0.18	0.059	2.07924e-23	2
Ephb1	1.03314e-27	0.743691	0.439	0.263	2.32538e-23	2
Gng4	1.8531e-27	0.51371	0.237	0.096	4.17097e-23	2
Ghr	2.59897e-27	0.608287	0.366	0.191	5.84977e-23	2
Zic4	5.86561e-27	0.449972	0.13	0.032	1.32023e-22	2
Ccdc30	6.04009e-27	0.534832	0.635	0.466	1.3595e-22	2
Rab40b	6.29485e-27	0.468939	0.225	0.088	1.41684e-22	2
Zfp423	6.6365e-27	0.608415	0.377	0.203	1.49374e-22	2
Atp2a2	8.62124e-27	0.579171	0.461	0.303	1.94047e-22	2
Epha4	8.9497e-27	0.595085	0.316	0.159	2.0144e-22	2
ENSRNOG00000070496	1.49212e-26	0.332601	0.11	0.023	3.35847e-22	2
AABR07028902.1	2.81268e-26	0.53845	0.577	0.399	6.33077e-22	2
Paqr8	5.34599e-26	0.454587	0.151	0.045	1.20328e-21	2
Gabra2	5.36805e-26	0.541056	0.592	0.414	1.20824e-21	2
Gnal	9.55661e-26	0.547522	0.495	0.308	2.151e-21	2
Mob3b	1.49215e-25	0.618481	0.235	0.106	3.35853e-21	2
Zeb2	1.76634e-25	0.686705	0.2	0.078	3.97568e-21	2
Setbp1	2.8485e-25	0.470449	0.796	0.639	6.41141e-21	2
Slco3a1	3.03316e-25	0.520202	0.614	0.47	6.82705e-21	2
Gabra4	7.87866e-25	0.578095	0.387	0.219	1.77333e-20	2
Flrt2	1.03509e-24	0.601523	0.462	0.287	2.32977e-20	2
Csrnp3	1.08568e-24	0.477591	0.699	0.547	2.44364e-20	2
Mov10	1.29269e-24	0.449418	0.23	0.095	2.9096e-20	2
Cdh8	4.01322e-24	0.513403	0.765	0.606	9.03295e-20	2
Gad2	5.47589e-24	0.483318	0.537	0.349	1.23251e-19	2
Wdr17	6.00669e-24	0.543781	0.392	0.225	1.35199e-19	2
Nav3	6.01237e-24	0.341867	0.962	0.904	1.35327e-19	2
Slc35f1	6.36367e-24	0.433029	0.866	0.759	1.43233e-19	2
E2f3	1.43914e-23	0.541324	0.296	0.154	3.23922e-19	2
Shisa6	1.58355e-23	0.471481	0.391	0.222	3.56426e-19	2
Lrrfip1	1.90945e-23	0.517936	0.456	0.287	4.2978e-19	2
Ntng1	3.28234e-23	0.360557	0.466	0.289	7.3879e-19	2
Sntg2	8.59311e-23	0.564305	0.366	0.207	1.93414e-18	2
Tll1	1.11676e-22	0.557017	0.128	0.039	2.5136e-18	2
Plcb1	1.97635e-22	0.579995	0.805	0.693	4.44837e-18	2
Rims1	2.22917e-22	0.356179	0.939	0.865	5.01741e-18	2
Dok6	3.61508e-22	0.448137	0.806	0.677	8.13683e-18	2
Kcna1	3.72384e-22	0.506836	0.218	0.097	8.38161e-18	2
Ptpn5	3.80042e-22	0.627199	0.409	0.323	8.55398e-18	2
Tpd52l1	4.03276e-22	0.592169	0.229	0.109	9.07694e-18	2
Homer2	4.70744e-22	0.473538	0.181	0.074	1.05955e-17	2
Nxn	6.59667e-22	0.462323	0.159	0.056	1.48478e-17	2
Chn1	7.03981e-22	0.506904	0.537	0.38	1.58452e-17	2
Cdh13	1.98216e-21	0.522564	0.691	0.585	4.46145e-17	2
St6galnac3	2.81733e-21	0.451714	0.456	0.29	6.34125e-17	2
Shroom4	3.50598e-21	0.47345	0.216	0.096	7.89125e-17	2
Mapk4	5.31037e-21	0.608176	0.309	0.183	1.19526e-16	2
Hectd2	1.25258e-20	0.499327	0.387	0.254	2.81931e-16	2
Rbms3	2.59509e-20	0.62138	0.742	0.675	5.84102e-16	2
St6galnac5	3.2002e-20	0.478102	0.433	0.268	7.20301e-16	2
Meis2	5.2096e-20	0.630958	0.466	0.302	1.17258e-15	2
Trhde	7.33146e-20	0.567741	0.439	0.297	1.65017e-15	2
Ppp1r12a	1.47277e-19	0.441056	0.58	0.442	3.31492e-15	2
Camkv	1.49251e-19	0.409046	0.237	0.114	3.35935e-15	2
Hcn1	1.85073e-19	0.480469	0.695	0.554	4.16562e-15	2
Dip2c	2.13654e-19	0.36106	0.891	0.845	4.80892e-15	2
Palldl1	2.91601e-19	0.590679	0.185	0.103	6.56336e-15	2
B3galt1	3.27814e-19	0.322275	0.832	0.69	7.37843e-15	2
Patj	3.60926e-19	0.499655	0.413	0.269	8.12372e-15	2
Cask	5.29456e-19	0.447717	0.659	0.516	1.1917e-14	2
Ajap1	6.19164e-19	0.490052	0.238	0.117	1.39361e-14	2
Bcan	6.22757e-19	0.474074	0.158	0.067	1.4017e-14	2
Ahcyl2	7.29694e-19	0.43597	0.646	0.542	1.64239e-14	2
Synj2	7.54471e-19	0.359132	0.129	0.043	1.69816e-14	2
Rasal2	8.24723e-19	0.465609	0.658	0.53	1.85629e-14	2
Sipa1l1	1.01293e-18	0.479737	0.604	0.464	2.2799e-14	2
Vsnl1	2.16444e-18	0.501336	0.606	0.464	4.87173e-14	2
Ngef	2.22657e-18	0.455103	0.248	0.125	5.01157e-14	2
ENSRNOG00000067224	2.28365e-18	0.374452	0.168	0.068	5.14004e-14	2
Chga	2.55662e-18	0.485267	0.257	0.142	5.75444e-14	2
Dnah11	2.55833e-18	0.437514	0.159	0.063	5.75828e-14	2
Efna5	2.57929e-18	0.444813	0.667	0.507	5.80547e-14	2
Cracd	2.66028e-18	0.38176	0.619	0.48	5.98775e-14	2
Svil	4.0319e-18	0.442838	0.144	0.054	9.075e-14	2
Shisa7	4.17108e-18	0.415725	0.294	0.162	9.38826e-14	2
Fam81a	4.19971e-18	0.440871	0.21	0.099	9.4527e-14	2
Pacrg	4.36198e-18	0.490746	0.204	0.095	9.81795e-14	2
Gnai1	4.58841e-18	0.444362	0.335	0.198	1.03276e-13	2
Tenm2	5.1902e-18	0.39674	0.919	0.86	1.16821e-13	2
Arel1	6.12661e-18	0.43921	0.267	0.146	1.37898e-13	2
Gtf2ird1	8.0375e-18	0.465033	0.419	0.29	1.80908e-13	2
Vcl	1.10261e-17	0.457245	0.241	0.127	2.48177e-13	2
Thada	1.22699e-17	0.475766	0.511	0.376	2.76171e-13	2
Tsga10	1.83483e-17	0.433546	0.346	0.208	4.12984e-13	2
Ccdc88c	1.97133e-17	0.36294	0.162	0.066	4.43707e-13	2
Dlgap1	1.98175e-17	0.337769	0.889	0.787	4.46053e-13	2
Cpeb4	4.31187e-17	0.4024	0.616	0.483	9.70515e-13	2
Tcerg1l	4.46139e-17	0.477844	0.305	0.175	1.00417e-12	2
ENSRNOG00000062866	5.07559e-17	0.41785	0.249	0.134	1.14241e-12	2
Mcu	8.76809e-17	0.498684	0.354	0.225	1.97352e-12	2
Zfp827	1.22434e-16	0.463019	0.447	0.302	2.75574e-12	2
Mtus2	1.3866e-16	0.383749	0.562	0.406	3.12095e-12	2
Trank1	1.66018e-16	0.360654	0.601	0.45	3.73674e-12	2
Snap25	1.70205e-16	0.317463	0.859	0.733	3.83097e-12	2
Ildr2	2.15737e-16	0.344193	0.256	0.137	4.8558e-12	2
Cap1	2.60269e-16	0.361951	0.189	0.088	5.85813e-12	2
Scn5a	2.89319e-16	0.44288	0.266	0.144	6.512e-12	2
Csnk1a1	2.89922e-16	0.422875	0.477	0.335	6.52557e-12	2
Camk1d	4.02295e-16	0.454304	0.492	0.348	9.05486e-12	2
Slc2a13	4.25529e-16	0.439377	0.533	0.406	9.57781e-12	2
Cdc42bpa	4.2682e-16	0.38693	0.735	0.673	9.60686e-12	2
Enkur	4.80989e-16	0.295781	0.101	0.031	1.08261e-11	2
Arpc2	5.791e-16	0.434759	0.328	0.202	1.30344e-11	2
ENSRNOG00000063045	7.49333e-16	0.446828	0.239	0.126	1.6866e-11	2
Gabra3	8.96797e-16	0.445392	0.404	0.285	2.01851e-11	2
Ntrk3	9.01646e-16	0.314928	0.806	0.685	2.02943e-11	2
Cenpp	1.33464e-15	0.378071	0.194	0.092	3.00401e-11	2
Tiam1	1.36155e-15	0.446881	0.327	0.204	3.06457e-11	2
Kcnq5	1.42274e-15	0.424741	0.628	0.477	3.20231e-11	2
Csnk1g1	1.52776e-15	0.394966	0.625	0.494	3.43868e-11	2
Kdm6a	1.68291e-15	0.419904	0.48	0.336	3.7879e-11	2
Mrtfa	2.58411e-15	0.444063	0.406	0.275	5.81631e-11	2
Gpm6b	3.55479e-15	0.458375	0.399	0.266	8.00112e-11	2
Arhgef3	3.93487e-15	0.443469	0.197	0.1	8.8566e-11	2
Stpg1	4.46377e-15	0.29028	0.115	0.043	1.0047e-10	2
Cep112	5.80471e-15	0.318598	0.657	0.506	1.30652e-10	2
Fhit	6.94328e-15	0.378079	0.775	0.68	1.56279e-10	2
Abhd6	7.14535e-15	0.406549	0.296	0.176	1.60827e-10	2
Cyld	1.6579e-14	0.412454	0.451	0.311	3.73161e-10	2
Wscd2	2.02761e-14	0.283945	0.134	0.054	4.56374e-10	2
Cdh7	2.20375e-14	0.497771	0.342	0.227	4.96019e-10	2
Zfp831	2.31396e-14	0.279747	0.127	0.05	5.20827e-10	2
Mcc	2.41142e-14	0.434499	0.496	0.359	5.42762e-10	2
Grm1	2.8483e-14	0.308207	0.523	0.553	6.41095e-10	2
Map4k3	3.06542e-14	0.358825	0.587	0.473	6.89966e-10	2
Aopep	3.43538e-14	0.395305	0.571	0.433	7.73235e-10	2
Ttc28	4.56123e-14	0.363053	0.61	0.47	1.02664e-09	2
Arl15	7.83017e-14	0.372581	0.561	0.422	1.76242e-09	2
Cnih2	8.24253e-14	0.305662	0.142	0.061	1.85523e-09	2
Unc79	8.43319e-14	0.325886	0.825	0.726	1.89814e-09	2
Iqub	9.35671e-14	0.395637	0.306	0.189	2.10601e-09	2
Hycc1	9.50942e-14	0.267985	0.133	0.056	2.14038e-09	2
Xpr1	1.30671e-13	0.404675	0.506	0.386	2.94113e-09	2
Micu1	1.3961e-13	0.423176	0.422	0.293	3.14234e-09	2
Fndc3b	1.50077e-13	0.368429	0.332	0.209	3.37793e-09	2
Colgalt2	1.68974e-13	0.399804	0.133	0.061	3.80327e-09	2
Cachd1	1.78618e-13	0.429656	0.259	0.151	4.02034e-09	2
Gda	1.84596e-13	0.420676	0.219	0.118	4.15489e-09	2
Vwa3a	2.1441e-13	0.424706	0.191	0.096	4.82595e-09	2
Sv2c	2.15175e-13	0.508611	0.206	0.119	4.84317e-09	2
Man1a2	2.4697e-13	0.421393	0.37	0.251	5.55879e-09	2
Dbn1	2.79492e-13	0.421063	0.347	0.227	6.2908e-09	2
Dchs2	3.41319e-13	0.428299	0.329	0.224	7.6824e-09	2
Neurl1	4.66374e-13	0.417127	0.314	0.208	1.04971e-08	2
Fstl1	5.78397e-13	0.365714	0.135	0.059	1.30185e-08	2
Pgap1	5.8018e-13	0.384903	0.433	0.31	1.30587e-08	2
Plppr4	6.05405e-13	0.393769	0.362	0.242	1.36265e-08	2
Deptor	6.45924e-13	0.38274	0.219	0.122	1.45385e-08	2
Pcmtd2	6.69404e-13	0.367504	0.357	0.242	1.50669e-08	2
Tmem178b	9.61831e-13	0.265922	0.923	0.879	2.16489e-08	2
Zdbf2	9.95278e-13	0.321478	0.327	0.209	2.24017e-08	2
Ncdn	1.00057e-12	0.340228	0.118	0.052	2.25208e-08	2
Gabbr1	1.1668e-12	0.407683	0.399	0.28	2.62623e-08	2
Zbtb46	1.2919e-12	0.281228	0.138	0.061	2.90781e-08	2
Rps6ka2	1.36082e-12	0.437897	0.476	0.352	3.06294e-08	2
Macf1	1.50309e-12	0.285935	0.881	0.843	3.38317e-08	2
Pde9a	1.57199e-12	0.427831	0.297	0.189	3.53824e-08	2
Cnnm1	1.73567e-12	0.426891	0.311	0.2	3.90665e-08	2
Nrp1	1.94992e-12	0.361644	0.396	0.269	4.38888e-08	2
Alms1	1.9941e-12	0.390427	0.425	0.306	4.48832e-08	2
Gabrb3	2.21397e-12	0.271872	0.897	0.82	4.98321e-08	2
Ola1	2.26133e-12	0.352742	0.481	0.355	5.0898e-08	2
Gad1	2.33392e-12	0.317329	0.429	0.3	5.25319e-08	2
Strip2	2.42205e-12	0.288444	0.11	0.044	5.45156e-08	2
Pcsk2	3.14797e-12	0.373829	0.486	0.357	7.08546e-08	2
Smpd3	3.25285e-12	0.421431	0.282	0.186	7.32151e-08	2
Gpcpd1	3.39327e-12	0.343253	0.322	0.209	7.63758e-08	2
Pbx4	4.1773e-12	0.26263	0.165	0.082	9.40228e-08	2
Baiap2	5.70044e-12	0.34001	0.286	0.179	1.28306e-07	2
Ddx5	7.63699e-12	0.304017	0.471	0.343	1.71893e-07	2
RGD1561327	8.89454e-12	0.259858	0.92	0.872	2.00198e-07	2
Zmynd12	9.08119e-12	0.255217	0.114	0.047	2.04399e-07	2
Atrnl1	9.16287e-12	0.464508	0.511	0.406	2.06238e-07	2
Pde7b	9.77558e-12	0.478882	0.322	0.208	2.20029e-07	2
Rassf8	1.01259e-11	0.329899	0.175	0.09	2.27915e-07	2
Prag1	1.05784e-11	0.296022	0.106	0.043	2.381e-07	2
Grin1	1.1527e-11	0.328336	0.591	0.466	2.5945e-07	2
Adcyap1r1	1.32327e-11	0.330413	0.232	0.139	2.97842e-07	2
Clmn	1.5419e-11	0.304917	0.148	0.071	3.47051e-07	2
Suclg2	2.35195e-11	0.405336	0.213	0.122	5.29376e-07	2
Ssr1	2.58883e-11	0.29698	0.189	0.102	5.82695e-07	2
Syngap1	3.41586e-11	0.341677	0.21	0.123	7.68841e-07	2
Mast3	4.13946e-11	0.260676	0.143	0.069	9.3171e-07	2
Agpat4	4.71805e-11	0.317956	0.322	0.213	1.06194e-06	2
Syt14	7.00436e-11	0.341475	0.57	0.466	1.57654e-06	2
Hdac4	7.91656e-11	0.350777	0.416	0.3	1.78186e-06	2
Mbnl1	9.1901e-11	0.335035	0.49	0.373	2.06851e-06	2
ENSRNOG00000065458	1.00022e-10	0.319358	0.189	0.105	2.2513e-06	2
Kcnk13	1.13769e-10	0.295982	0.13	0.062	2.5607e-06	2
Slc4a10	1.33313e-10	0.311179	0.742	0.636	3.0006e-06	2
Galnt17	1.42017e-10	0.302574	0.595	0.469	3.19651e-06	2
Arhgef9	1.428e-10	0.330877	0.513	0.389	3.21414e-06	2
Gpr158	1.46764e-10	0.276018	0.791	0.683	3.30337e-06	2
Trim9	1.47065e-10	0.368102	0.514	0.404	3.31015e-06	2
Kcnj3	2.29384e-10	0.400476	0.528	0.442	5.16297e-06	2
Nnat	2.35905e-10	0.321378	0.268	0.17	5.30974e-06	2
Epn2	2.55932e-10	0.341196	0.341	0.235	5.76052e-06	2
Wasl	2.56484e-10	0.384899	0.38	0.279	5.77294e-06	2
Fam78b	2.61991e-10	0.349483	0.228	0.138	5.89689e-06	2
B3gat1	2.76885e-10	0.300087	0.157	0.083	6.23212e-06	2
Prrt1	3.31866e-10	0.284917	0.163	0.087	7.46965e-06	2
ENSRNOG00000065909	3.48672e-10	0.318973	0.262	0.166	7.84792e-06	2
Etnk1	4.12164e-10	0.302918	0.484	0.365	9.27699e-06	2
Cpne7	4.26343e-10	0.316174	0.201	0.116	9.59613e-06	2
Etl4	5.21661e-10	0.272263	0.675	0.551	1.17415e-05	2
Eef1a2	5.60574e-10	0.365751	0.358	0.256	1.26174e-05	2
Disp1	5.66703e-10	0.350683	0.28	0.19	1.27554e-05	2
Tspoap1	7.19646e-10	0.332602	0.325	0.223	1.61978e-05	2
Npas2	9.45914e-10	0.38253	0.211	0.127	2.12906e-05	2
Tmem255a	9.49719e-10	0.408964	0.218	0.139	2.13763e-05	2
St8sia6	9.98518e-10	0.349151	0.163	0.092	2.24746e-05	2
Usp46	1.24034e-09	0.331392	0.294	0.196	2.79176e-05	2
Fam184b	1.44921e-09	0.371507	0.153	0.093	3.26188e-05	2
Celf1	1.60414e-09	0.339852	0.382	0.276	3.61061e-05	2
Abl2	1.74822e-09	0.3049	0.442	0.329	3.9349e-05	2
Zmiz1	2.04473e-09	0.329562	0.363	0.262	4.60227e-05	2
Eipr1	2.89178e-09	0.272723	0.257	0.167	6.50883e-05	2
Fgfr1	2.97325e-09	0.259965	0.119	0.057	6.6922e-05	2
Wwc1	3.82601e-09	0.382691	0.31	0.217	8.61158e-05	2
Fyn	4.06383e-09	0.32477	0.548	0.453	9.14687e-05	2
Pdzd8	4.28899e-09	0.293072	0.294	0.199	9.65365e-05	2
Hdac8	4.87762e-09	0.42193	0.458	0.364	0.000109785	2
Hipk2	6.36158e-09	0.360469	0.391	0.3	0.000143186	2
Dlg3	6.4243e-09	0.339664	0.184	0.111	0.000144598	2
Kat6b	6.80949e-09	0.283334	0.429	0.321	0.000153268	2
Sobp	6.93394e-09	0.320718	0.542	0.454	0.000156069	2
Zbbx	7.65483e-09	0.306203	0.12	0.06	0.000172295	2
Drc1	9.20193e-09	0.287217	0.185	0.108	0.000207117	2
Nbas	1.05914e-08	0.320477	0.511	0.414	0.000238392	2
Dzip3	1.17799e-08	0.311973	0.473	0.383	0.000265143	2
R3hdm1	1.31429e-08	0.271112	0.648	0.545	0.000295821	2
Tbc1d22a	1.43214e-08	0.275547	0.306	0.212	0.000322347	2
Hivep2	1.50233e-08	0.304734	0.658	0.556	0.000338145	2
Srsf5	1.71552e-08	0.296812	0.468	0.372	0.000386129	2
Rpe	1.8048e-08	0.254389	0.173	0.102	0.000406225	2
Rap1gds1	1.88551e-08	0.316611	0.382	0.29	0.000424391	2
Slx1b	2.45188e-08	0.271325	0.133	0.072	0.000551869	2
Unc13a	2.63706e-08	0.274143	0.224	0.144	0.00059355	2
Map2k6	2.65577e-08	0.289354	0.182	0.111	0.00059776	2
Syt7	2.78751e-08	0.35737	0.248	0.166	0.000627413	2
Tnr	3.33654e-08	0.32227	0.344	0.258	0.000750988	2
Abi1	3.40076e-08	0.316687	0.343	0.255	0.000765444	2
Zc3h12b	3.61906e-08	0.318904	0.476	0.371	0.000814578	2
Haus3	3.67472e-08	0.323282	0.322	0.231	0.000827106	2
Atg4c	5.19521e-08	0.333445	0.295	0.222	0.00116934	2
Shank3	5.20696e-08	0.290975	0.346	0.249	0.00117198	2
Tmem150c	5.52534e-08	0.274339	0.13	0.071	0.00124364	2
Herc1	7.14841e-08	0.269166	0.777	0.7	0.00160896	2
Blcap	7.77017e-08	0.280122	0.177	0.107	0.00174891	2
Ptch1	8.06314e-08	0.260975	0.135	0.074	0.00181485	2
S100pbp	8.14051e-08	0.266706	0.359	0.265	0.00183227	2
Asph	8.7983e-08	0.295042	0.444	0.35	0.00198032	2
Usp28	1.045e-07	0.262505	0.266	0.182	0.00235208	2
Rsf1	1.05328e-07	0.280027	0.497	0.4	0.00237073	2
Tex2	1.09117e-07	0.341299	0.344	0.26	0.002456	2
Nr3c1	1.14258e-07	0.295083	0.319	0.227	0.00257173	2
Rfx3	1.17397e-07	0.319382	0.485	0.392	0.00264238	2
Homer1	1.21237e-07	0.286882	0.395	0.299	0.0027288	2
Abi2	1.22353e-07	0.295203	0.496	0.399	0.00275392	2
Tub	1.55548e-07	0.275334	0.189	0.12	0.00350107	2
Mink1	1.61313e-07	0.287309	0.471	0.368	0.00363082	2
Fkbp11.1	1.65976e-07	0.294558	0.285	0.203	0.00373579	2
Shc3	1.88685e-07	0.276409	0.258	0.176	0.00424692	2
Actr3	1.93349e-07	0.283558	0.211	0.138	0.00435189	2
Plekha7	1.95402e-07	0.257131	0.297	0.21	0.0043981	2
Cdyl	2.10287e-07	0.270228	0.216	0.142	0.00473314	2
Farp2	2.33497e-07	0.297699	0.242	0.164	0.00525556	2
Lgi1	2.53387e-07	0.252826	0.303	0.216	0.00570323	2
Bclaf1	2.87401e-07	0.268121	0.557	0.463	0.00646883	2
Scn3b	2.96907e-07	0.257602	0.204	0.132	0.00668278	2
Cacna1b	2.98528e-07	0.270814	0.706	0.609	0.00671926	2
Nup93	3.00145e-07	0.332485	0.399	0.319	0.00675566	2
Cstpp1	3.27293e-07	0.282441	0.501	0.407	0.0073667	2
Atp6ap1l	3.68288e-07	0.278917	0.122	0.072	0.00828944	2
Sh3gl3	4.02365e-07	0.296517	0.38	0.295	0.00905644	2
Fkbp5	5.31035e-07	0.258587	0.153	0.091	0.0119525	2
Ldlrad4	5.85002e-07	0.310653	0.543	0.454	0.0131672	2
Prr3	6.10358e-07	0.282055	0.176	0.11	0.0137379	2
Slc25a36	6.16916e-07	0.250117	0.333	0.245	0.0138855	2
ENSRNOG00000063230	6.90787e-07	0.288893	0.115	0.063	0.0155482	2
Luc7l2	8.20695e-07	0.265601	0.675	0.595	0.0184722	2
AABR07024439.1	8.37452e-07	0.287595	0.18	0.118	0.0188494	2
Iqck	8.40836e-07	0.272122	0.173	0.108	0.0189255	2
Ophn1	8.81909e-07	0.274523	0.392	0.301	0.01985	2
Ar	9.21419e-07	0.360456	0.159	0.118	0.0207393	2
Plch1	9.8523e-07	0.345024	0.178	0.13	0.0221756	2
Gtdc1	1.06089e-06	0.268911	0.496	0.414	0.0238784	2
Grin2a	1.12958e-06	0.368239	0.444	0.369	0.0254246	2
Ocrl	1.19287e-06	0.278505	0.352	0.266	0.0268491	2
Marchf4	1.27626e-06	0.274301	0.362	0.273	0.028726	2
Atxn7l1	1.32349e-06	0.286174	0.542	0.467	0.0297892	2
Celf5	1.37252e-06	0.275986	0.309	0.233	0.0308928	2
Cep120	1.39829e-06	0.303315	0.292	0.217	0.0314727	2
Ogt	1.5235e-06	0.284507	0.616	0.523	0.034291	2
Sptbn2	1.55721e-06	0.285849	0.265	0.189	0.0350497	2
Relch	2.00062e-06	0.265802	0.478	0.396	0.04503	2
Zim1	2.09605e-06	0.264762	0.142	0.094	0.0471779	2
Pcca	2.42582e-06	0.25545	0.51	0.419	0.0546003	2
Sez6	2.80787e-06	0.282071	0.222	0.157	0.0631994	2
Dcun1d4	2.83329e-06	0.285453	0.404	0.327	0.0637716	2
Pld5	3.03583e-06	0.477137	0.358	0.299	0.0683305	2
Htr7	4.09417e-06	0.303868	0.373	0.294	0.0921516	2
Kcnh1	4.25573e-06	0.260611	0.323	0.241	0.095788	2
Stxbp5l	4.54217e-06	0.265476	0.694	0.645	0.102235	2
Mboat2	4.79293e-06	0.278191	0.342	0.265	0.107879	2
Cers6	5.05802e-06	0.28879	0.476	0.397	0.113846	2
Nrp2	6.46893e-06	0.295068	0.367	0.287	0.145603	2
Trrap	8.66109e-06	0.271286	0.496	0.414	0.194944	2
Rbfox3	8.67398e-06	0.268544	0.581	0.522	0.195234	2
Focad	9.01859e-06	0.267928	0.656	0.58	0.202991	2
Atxn10	9.74349e-06	0.259873	0.416	0.331	0.219306	2
Spred1	1.1387e-05	0.275629	0.204	0.14	0.256299	2
ENSRNOG00000068054	1.15653e-05	0.259221	0.399	0.318	0.260311	2
Sort1	1.3483e-05	0.250874	0.322	0.245	0.303476	2
Rnf150	2.02512e-05	0.284647	0.47	0.392	0.455814	2
Cdh6	3.14751e-05	0.311843	0.159	0.104	0.708442	2
Lgr4	6.83196e-05	0.268582	0.305	0.236	1	2
Kcnd3	7.05315e-05	0.265373	0.487	0.432	1	2
Cxadr	0.000128513	0.254551	0.344	0.274	1	2
Htr2c	0.000262955	0.391196	0.438	0.378	1	2
Tatdn1	0.000274119	0.256002	0.166	0.118	1	2
Vat1l	0.00029415	0.262867	0.392	0.325	1	2
Pde1c	0.00111593	0.412095	0.128	0.107	1	2
Prkca	0.00284203	0.26825	0.358	0.378	1	2
Cdh20	0.00692176	0.258511	0.273	0.255	1	2
Ptprd	1.50244e-213	1.66248	0.99	0.718	3.3817e-209	3
Arpp21	5.36945e-211	1.8938	0.817	0.291	1.20856e-206	3
Hs3st4	2.00523e-151	2.06733	0.685	0.361	4.51337e-147	3
Cacna2d1	7.72751e-116	1.06452	0.838	0.361	1.73931e-111	3
Slit3	1.69576e-108	1.53959	0.669	0.26	3.81681e-104	3
Celf2	5.21296e-80	0.876223	0.93	0.678	1.17333e-75	3
Meis1	1.14019e-77	1.52182	0.401	0.107	2.56635e-73	3
Tmem163	1.56643e-74	1.1462	0.42	0.108	3.52572e-70	3
Csmd1	3.3335e-74	0.730257	0.987	0.862	7.50305e-70	3
Rbfox1	7.08054e-70	0.707561	0.981	0.811	1.59369e-65	3
Nell2	8.74544e-70	1.1317	0.583	0.254	1.96842e-65	3
Kcnh7	1.06324e-69	0.875852	0.881	0.587	2.39314e-65	3
Negr1	5.28098e-68	0.686634	0.979	0.859	1.18864e-63	3
Nkain2	9.49851e-68	0.819642	0.973	0.796	2.13792e-63	3
Opcml	6.09041e-66	0.805703	0.973	0.809	1.37083e-61	3
AABR07006724.1	6.21243e-66	0.743371	0.919	0.634	1.39829e-61	3
Nrxn1	2.23103e-62	0.485053	0.995	0.975	5.0216e-58	3
Sema3a	4.19334e-61	1.14334	0.374	0.106	9.43836e-57	3
Cacna1c	5.75678e-61	0.695302	0.93	0.723	1.29574e-56	3
Sv2b	4.8607e-53	1.03516	0.342	0.096	1.09405e-48	3
Sgcd	2.7785e-52	0.947954	0.596	0.303	6.25385e-48	3
ENSRNOG00000067998	5.02994e-52	1.04092	0.587	0.268	1.13214e-47	3
Ak5	2.52471e-51	0.977135	0.552	0.252	5.68262e-47	3
Grm7	6.03222e-51	0.507347	0.981	0.793	1.35773e-46	3
ENSRNOG00000070508	9.88388e-49	0.59139	0.96	0.796	2.22466e-44	3
Kcnj3	3.5539e-48	0.789745	0.747	0.425	7.99912e-44	3
Pbx3	1.0484e-46	0.974257	0.609	0.316	2.35973e-42	3
Sgcz	1.42966e-45	0.773671	0.897	0.656	3.21788e-41	3
Col19a1	4.36607e-45	0.938389	0.234	0.064	9.82714e-41	3
Grin2b	1.91931e-44	0.584064	0.913	0.772	4.31999e-40	3
Pde1a	9.69509e-44	0.764097	0.692	0.394	2.18217e-39	3
Dpp10	1.70641e-42	1.14977	0.776	0.637	3.84079e-38	3
Nos1	3.22511e-41	0.630326	0.203	0.037	7.25907e-37	3
Slc17a6	5.37104e-40	0.560475	0.215	0.047	1.20891e-35	3
Atp2b4	2.33433e-39	0.668662	0.556	0.272	5.25412e-35	3
Il1rapl1	6.28685e-39	0.551906	0.973	0.817	1.41504e-34	3
Cadm2	1.06207e-38	0.577389	0.96	0.777	2.3905e-34	3
Kcnq3	4.67526e-38	0.681135	0.838	0.603	1.05231e-33	3
Bmpr1b	6.36077e-37	0.730736	0.167	0.028	1.43168e-32	3
Nrg3	3.33242e-36	0.441787	0.997	0.927	7.5006e-32	3
Pbx1	3.9231e-36	0.610732	0.889	0.731	8.83012e-32	3
Auts2l1	1.19818e-35	0.514496	0.96	0.848	2.69686e-31	3
Kcnip4	1.46132e-34	0.600763	0.954	0.807	3.28913e-30	3
Unc13b	4.72751e-34	0.708993	0.324	0.12	1.06407e-29	3
Adgrl3	1.64021e-33	0.447877	0.97	0.878	3.69177e-29	3
Gramd1b	2.23466e-33	0.688038	0.609	0.357	5.02978e-29	3
Cntn5	3.75099e-33	0.676552	0.82	0.614	8.44272e-29	3
Galnt14	7.90906e-33	0.705987	0.291	0.094	1.78017e-28	3
Elmo1	2.01054e-32	0.819545	0.671	0.466	4.52532e-28	3
AABR07052327.1	4.40028e-32	0.477021	0.197	0.046	9.90416e-28	3
LOC100362814	6.47505e-32	0.65585	0.712	0.479	1.4574e-27	3
Klhl1	6.60519e-32	0.998172	0.437	0.27	1.4867e-27	3
Gsg1l	2.02589e-31	0.655608	0.277	0.088	4.55988e-27	3
Edil3	3.51782e-31	0.602619	0.76	0.519	7.91792e-27	3
Unc13c	4.14612e-31	0.936966	0.401	0.184	9.33209e-27	3
Cpne4	1.57086e-30	0.636676	0.542	0.28	3.53568e-26	3
Car10	1.74386e-30	0.460176	0.755	0.493	3.92508e-26	3
Gas7	2.21436e-30	0.716943	0.402	0.19	4.98407e-26	3
Khdrbs2	4.02925e-30	0.608135	0.769	0.507	9.06904e-26	3
Caln1	4.2984e-30	0.537787	0.68	0.416	9.67484e-26	3
Celf4	5.13454e-30	0.495851	0.847	0.676	1.15568e-25	3
Gria3	1.9127e-29	0.72294	0.695	0.469	4.3051e-25	3
Dlgap2	4.70011e-29	0.521425	0.846	0.618	1.0579e-24	3
ENSRNOG00000065902	8.98793e-29	0.668447	0.359	0.148	2.023e-24	3
Itpr1	1.11402e-28	0.566428	0.434	0.199	2.50744e-24	3
Sorcs1	2.70767e-28	0.691247	0.728	0.5	6.09442e-24	3
Lrp1b	4.55398e-28	0.533645	0.911	0.753	1.02501e-23	3
Dlg2	1.32935e-27	0.383831	0.995	0.966	2.99211e-23	3
Glra3	2.12969e-27	0.61277	0.526	0.292	4.7935e-23	3
Unc5c	3.24543e-27	0.557972	0.816	0.588	7.30482e-23	3
Khdrbs3	4.6926e-26	0.631325	0.415	0.199	1.05621e-21	3
Large1	1.75871e-25	0.569262	0.749	0.533	3.9585e-21	3
Pdgfc	4.08657e-25	0.605561	0.288	0.104	9.19805e-21	3
Tafa2	2.10178e-24	0.657475	0.655	0.442	4.73068e-20	3
Mlip	2.80906e-24	0.61889	0.259	0.088	6.32263e-20	3
Nos1ap	1.87878e-23	0.622839	0.553	0.338	4.22875e-19	3
Dab1	2.59086e-23	0.547813	0.768	0.547	5.8315e-19	3
Camk1d	5.20981e-23	0.5835	0.59	0.343	1.17262e-18	3
Fat4	7.5475e-23	0.440882	0.169	0.045	1.69879e-18	3
Dlg1	7.7029e-23	0.500237	0.612	0.378	1.73377e-18	3
Zfp831	8.93193e-23	0.350318	0.167	0.048	2.0104e-18	3
Entrep2	1.17267e-22	0.557652	0.741	0.509	2.63945e-18	3
Ncam2	1.56564e-22	0.474816	0.895	0.721	3.52393e-18	3
Prickle2	2.05502e-22	0.482919	0.771	0.585	4.62545e-18	3
Slc35f4	3.27917e-22	0.666033	0.65	0.434	7.38076e-18	3
Baiap2	9.12116e-22	0.617182	0.375	0.173	2.05299e-17	3
Asic2	2.56833e-21	0.535124	0.94	0.795	5.7808e-17	3
Grm3	1.58598e-20	0.540398	0.326	0.145	3.56973e-16	3
Igsf11	1.99041e-20	0.386847	0.262	0.106	4.48002e-16	3
Kcnh5	4.43085e-20	0.595104	0.396	0.203	9.97295e-16	3
Robo2	6.04413e-20	0.56065	0.8	0.582	1.36041e-15	3
Nrg1	6.863e-20	0.660055	0.703	0.537	1.54472e-15	3
Iqgap2	8.44769e-20	0.522815	0.175	0.056	1.90141e-15	3
Pdzrn4	8.59605e-20	0.614952	0.377	0.181	1.9348e-15	3
Tmem132d	1.60427e-19	0.498236	0.642	0.441	3.61088e-15	3
Rbfox3	3.19857e-19	0.494628	0.728	0.511	7.19935e-15	3
Acvr2a	4.47308e-19	0.4868	0.445	0.247	1.0068e-14	3
Tshz2	7.99325e-19	0.626015	0.603	0.402	1.79912e-14	3
Dclk3	8.25836e-19	0.312371	0.149	0.042	1.85879e-14	3
Kcnh1	1.60873e-18	0.485256	0.432	0.234	3.62093e-14	3
Cfap54	2.20576e-18	0.443068	0.275	0.121	4.96473e-14	3
Oxr1	3.7613e-18	0.55016	0.811	0.655	8.46594e-14	3
Pde7b	4.64751e-18	0.646783	0.377	0.206	1.04606e-13	3
Ncald	6.79084e-18	0.518863	0.647	0.429	1.52848e-13	3
Crim1	7.25172e-18	0.652148	0.318	0.16	1.63222e-13	3
Rasal1	8.13998e-18	0.428004	0.194	0.069	1.83215e-13	3
Gpm6b	1.55478e-17	0.501312	0.464	0.264	3.49951e-13	3
Ebf1	2.80128e-17	0.321751	0.159	0.064	6.30513e-13	3
Xylt1	4.09421e-17	0.541768	0.436	0.251	9.21525e-13	3
Cyria	7.86657e-17	0.370057	0.302	0.137	1.77061e-12	3
Tmem132b	8.4138e-17	0.447871	0.579	0.359	1.89378e-12	3
Sema5a	8.60537e-17	0.579771	0.41	0.228	1.9369e-12	3
Rora	8.96321e-17	0.344604	0.9	0.771	2.01744e-12	3
Grin3a	1.00277e-16	0.567849	0.45	0.264	2.25704e-12	3
Cacna1i	1.30525e-16	0.408543	0.251	0.11	2.93785e-12	3
Foxp4	1.45246e-16	0.295365	0.134	0.045	3.26919e-12	3
Kazn	1.7262e-16	0.384895	0.854	0.705	3.88532e-12	3
Ano3	2.44172e-16	0.55282	0.38	0.196	5.49583e-12	3
Gabbr2	2.45372e-16	0.469482	0.618	0.45	5.52284e-12	3
ENSRNOG00000065324	3.10627e-16	0.459545	0.548	0.339	6.99159e-12	3
Ildr2	4.29789e-16	0.439966	0.289	0.137	9.67368e-12	3
Cobl	5.79863e-16	0.518422	0.369	0.211	1.30516e-11	3
Ppfibp1	7.10406e-16	0.506703	0.275	0.134	1.59898e-11	3
Dpyd	1.75816e-15	0.47293	0.588	0.387	3.95727e-11	3
Kcnk2	1.86881e-15	0.409721	0.32	0.162	4.20633e-11	3
Ndst3	3.11207e-15	0.516534	0.351	0.183	7.00465e-11	3
Zbtb7c	3.97349e-15	0.592099	0.258	0.124	8.94353e-11	3
Gucy1a2	4.24791e-15	0.420728	0.701	0.508	9.5612e-11	3
Kcnd2	5.22493e-15	0.319605	0.917	0.788	1.17603e-10	3
Enox1	5.52161e-15	0.447191	0.781	0.623	1.2428e-10	3
AABR07021536.1	7.90428e-15	0.340184	0.731	0.525	1.7791e-10	3
Kctd16	8.42942e-15	0.547886	0.653	0.499	1.89729e-10	3
Pdzd2	1.2341e-14	0.4021	0.407	0.228	2.77771e-10	3
Map3k5	1.44502e-14	0.408622	0.248	0.111	3.25245e-10	3
Sipa1l1	1.69098e-14	0.432191	0.668	0.462	3.80606e-10	3
ENSRNOG00000063994	2.09274e-14	0.435528	0.533	0.36	4.71033e-10	3
Marchf1	2.40442e-14	0.282935	0.868	0.745	5.41186e-10	3
Pcsk2	3.12564e-14	0.365702	0.555	0.354	7.03519e-10	3
Nlgn1	3.54066e-14	0.267325	0.975	0.908	7.96932e-10	3
Lrrc7	4.39487e-14	0.31363	0.943	0.844	9.89198e-10	3
Ntng1	4.53803e-14	0.335928	0.471	0.292	1.02142e-09	3
Limch1	4.9814e-14	0.423989	0.76	0.577	1.12121e-09	3
Brinp3	5.22209e-14	0.411499	0.814	0.63	1.17539e-09	3
Map7	5.68591e-14	0.36552	0.362	0.198	1.27978e-09	3
Plagl1	6.33582e-14	0.363209	0.111	0.033	1.42607e-09	3
Phactr1	6.82754e-14	0.25658	0.844	0.685	1.53674e-09	3
Ccdc187	7.52998e-14	0.280337	0.1	0.028	1.69485e-09	3
Foxn3	9.98325e-14	0.34513	0.514	0.319	2.24703e-09	3
Phf24	1.08172e-13	0.408392	0.299	0.144	2.43475e-09	3
Kcnj6	1.2707e-13	0.374612	0.537	0.343	2.86009e-09	3
Tshz3	1.8715e-13	0.394088	0.183	0.07	4.21237e-09	3
AC125757.1	1.91661e-13	0.459214	0.819	0.67	4.31391e-09	3
Snap25	2.29903e-13	0.345954	0.855	0.737	5.17466e-09	3
Adamts2	2.34958e-13	0.466725	0.118	0.037	5.28843e-09	3
Myt1l	3.01596e-13	0.35362	0.774	0.634	6.78833e-09	3
Inpp4b	3.30224e-13	0.472189	0.539	0.345	7.43268e-09	3
Epha6	5.16591e-13	0.353746	0.87	0.698	1.16274e-08	3
Nek7	5.19931e-13	0.326422	0.132	0.043	1.17026e-08	3
Cacna1g	5.57e-13	0.321637	0.415	0.243	1.25369e-08	3
Rasa3	9.00037e-13	0.386716	0.229	0.105	2.0258e-08	3
Dgkh	9.36036e-13	0.37969	0.396	0.223	2.10683e-08	3
Atp6ap1l	1.0218e-12	0.284942	0.17	0.068	2.29986e-08	3
Pex5l	1.13029e-12	0.54155	0.625	0.444	2.54405e-08	3
Sfmbt2	1.62729e-12	0.372065	0.272	0.139	3.6627e-08	3
Ldb2	1.739e-12	0.486225	0.561	0.382	3.91415e-08	3
Lrrtm3	3.2274e-12	0.338315	0.76	0.582	7.26423e-08	3
Dnah5	3.55556e-12	0.298135	0.119	0.04	8.00285e-08	3
Mrtfb	4.09318e-12	0.28944	0.693	0.495	9.21294e-08	3
Dgki	4.19779e-12	0.340576	0.8	0.617	9.44839e-08	3
Nxph1	4.96174e-12	0.423759	0.591	0.423	1.11679e-07	3
Pcdh9	7.19473e-12	0.355819	0.887	0.786	1.61939e-07	3
Eda	8.16745e-12	0.368805	0.385	0.227	1.83833e-07	3
Zeb2	9.24036e-12	0.333507	0.189	0.082	2.07982e-07	3
Astn2	1.13517e-11	0.415885	0.779	0.644	2.55504e-07	3
Tmem108	1.15115e-11	0.396526	0.545	0.354	2.59101e-07	3
Pde4b	1.26644e-11	0.310292	0.755	0.579	2.85051e-07	3
Gpr149	1.50786e-11	0.345218	0.192	0.087	3.39388e-07	3
Stk32c	2.28976e-11	0.347405	0.218	0.102	5.1538e-07	3
Stxbp5l	2.67728e-11	0.296213	0.798	0.637	6.02603e-07	3
Snca	3.09285e-11	0.321339	0.289	0.154	6.96139e-07	3
Rhbdl3	3.68118e-11	0.347582	0.232	0.11	8.28559e-07	3
Actr3b	4.72771e-11	0.343797	0.321	0.174	1.06411e-06	3
Gabra4	6.12409e-11	0.357616	0.382	0.224	1.37841e-06	3
Fnbp1l	6.26733e-11	0.294626	0.604	0.429	1.41065e-06	3
Pde2a	6.94587e-11	0.279308	0.316	0.174	1.56338e-06	3
Slc24a3	9.19487e-11	0.325138	0.838	0.681	2.06958e-06	3
Kirrel3	9.80788e-11	0.394204	0.811	0.668	2.20756e-06	3
Kcnab1	1.09123e-10	0.415544	0.558	0.389	2.45615e-06	3
Slc4a4	1.25798e-10	0.298086	0.191	0.089	2.83146e-06	3
Hpcal4	1.34377e-10	0.263003	0.149	0.062	3.02455e-06	3
Ulk4	1.4152e-10	0.360731	0.258	0.131	3.18533e-06	3
Adamtsl1	1.52993e-10	0.875312	0.245	0.128	3.44356e-06	3
Syt16	1.79924e-10	0.348345	0.566	0.397	4.04974e-06	3
Rfx3	2.03195e-10	0.398995	0.539	0.39	4.57351e-06	3
Slc16a2	2.77221e-10	0.28646	0.207	0.098	6.23969e-06	3
Ccdc85a	2.99062e-10	0.407936	0.782	0.634	6.73129e-06	3
Dnah9	3.05107e-10	0.419904	0.412	0.257	6.86734e-06	3
Camk2d	3.75472e-10	0.354722	0.698	0.529	8.45111e-06	3
Nek10	4.1877e-10	0.272809	0.213	0.108	9.42568e-06	3
Mink1	4.46359e-10	0.32231	0.548	0.364	1.00467e-05	3
Aff3	4.57119e-10	0.411889	0.72	0.546	1.02888e-05	3
Ppargc1b	4.57124e-10	0.293721	0.269	0.141	1.0289e-05	3
Mef2c	5.09386e-10	0.453335	0.308	0.168	1.14653e-05	3
Ppp2r2b	5.61352e-10	0.301278	0.917	0.816	1.26349e-05	3
Brinp2	5.63757e-10	0.421177	0.452	0.282	1.2689e-05	3
Gda	7.13448e-10	0.260246	0.227	0.119	1.60583e-05	3
Kcnip3	7.41594e-10	0.350854	0.161	0.069	1.66918e-05	3
Tpd52l1	7.46383e-10	0.366927	0.219	0.112	1.67996e-05	3
Gabrb3	8.1752e-10	0.252508	0.908	0.821	1.84007e-05	3
Smyd3	1.08756e-09	0.292231	0.8	0.663	2.44787e-05	3
ENSRNOG00000070383	1.28244e-09	0.418305	0.571	0.392	2.88653e-05	3
Pdzrn3	1.44633e-09	0.366351	0.1	0.033	3.25539e-05	3
Kcnma1	1.65791e-09	0.305662	0.89	0.77	3.73162e-05	3
Etl4	1.96472e-09	0.529355	0.672	0.554	4.4222e-05	3
Dlgap3	2.04172e-09	0.452426	0.355	0.218	4.59551e-05	3
Vwa5b1	2.74607e-09	0.27717	0.121	0.051	6.18085e-05	3
Adamts3	3.37437e-09	0.287078	0.157	0.065	7.59503e-05	3
Vwc2l	3.46285e-09	0.538956	0.434	0.321	7.79419e-05	3
Galnt18	4.64561e-09	0.291546	0.534	0.363	0.000104563	3
Nsg2	4.83398e-09	0.279996	0.467	0.312	0.000108803	3
Ccnd3	5.12276e-09	0.25069	0.107	0.038	0.000115303	3
Eml1	5.31929e-09	0.262127	0.229	0.121	0.000119727	3
Prkce	6.2428e-09	0.278238	0.814	0.669	0.000140513	3
Frmd4a	6.73008e-09	0.284738	0.97	0.946	0.000151481	3
Zbbx	6.79662e-09	0.282702	0.138	0.06	0.000152978	3
Il1rapl2	7.47352e-09	0.627175	0.466	0.34	0.000168214	3
Gucy1a1	8.59943e-09	0.271452	0.159	0.071	0.000193556	3
Trerf1	8.69197e-09	0.316597	0.56	0.394	0.000195639	3
Rerg	1.28515e-08	0.381011	0.315	0.183	0.000289261	3
Ppm1e	1.50019e-08	0.312812	0.711	0.535	0.000337663	3
Enox2	1.76975e-08	0.332443	0.196	0.122	0.000398335	3
Kif26b	1.81802e-08	0.368576	0.437	0.315	0.000409199	3
Sorcs2	1.83428e-08	0.341718	0.304	0.171	0.00041286	3
Rimbp2	2.15133e-08	0.339108	0.531	0.369	0.00048422	3
AABR07032097.1	2.37087e-08	0.36434	0.566	0.411	0.000533635	3
Iqsec1	2.84377e-08	0.318775	0.553	0.421	0.000640075	3
Plxna2	3.02073e-08	0.3351	0.474	0.341	0.000679907	3
Myo1d	3.06464e-08	0.319077	0.315	0.181	0.000689789	3
Tmem200a	3.07544e-08	0.283698	0.262	0.146	0.00069222	3
Sphkap	3.6157e-08	0.44656	0.374	0.23	0.000813822	3
Prp2l1	4.1015e-08	0.316565	0.337	0.207	0.000923167	3
Zfyve28	6.6647e-08	0.397711	0.315	0.18	0.00150009	3
Nedd4l	7.9422e-08	0.266044	0.652	0.502	0.00178763	3
Rap1gap2	8.94294e-08	0.327929	0.409	0.26	0.00201288	3
Cdh2	9.46687e-08	0.35503	0.701	0.539	0.0021308	3
Sorbs2	1.15058e-07	0.347054	0.725	0.568	0.00258972	3
Sesn3	1.26334e-07	0.279695	0.361	0.223	0.00284353	3
Mast4	1.26547e-07	0.356381	0.525	0.393	0.00284831	3
Trank1	1.31979e-07	0.265531	0.606	0.453	0.00297059	3
Arhgap44	1.36913e-07	0.31372	0.642	0.487	0.00308163	3
Dok6	1.50998e-07	0.31558	0.817	0.679	0.00339867	3
Ext1	1.97474e-07	0.275596	0.603	0.447	0.00444474	3
Slc8a2	2.64676e-07	0.291294	0.277	0.161	0.00595733	3
Cnih3	2.69643e-07	0.283828	0.132	0.057	0.00606913	3
Msra	3.39708e-07	0.286895	0.374	0.229	0.00764614	3
Lcorl	4.73392e-07	0.324382	0.491	0.353	0.0106551	3
Micu1	4.76152e-07	0.339551	0.437	0.295	0.0107172	3
ENSRNOG00000066491	4.91079e-07	0.322202	0.566	0.416	0.0110532	3
Ablim2	4.99679e-07	0.350539	0.45	0.294	0.0112468	3
Cdk17	5.05121e-07	0.271353	0.412	0.271	0.0113693	3
Osbp2	5.11936e-07	0.297041	0.264	0.148	0.0115227	3
Septin11	5.58402e-07	0.260682	0.345	0.217	0.0125685	3
Med12l	6.25189e-07	0.333228	0.639	0.491	0.0140718	3
Rabgap1l	6.77571e-07	0.266841	0.803	0.693	0.0152508	3
Nwd2	8.07057e-07	0.416919	0.323	0.197	0.0181652	3
Ssbp3	8.71943e-07	0.29214	0.321	0.198	0.0196257	3
Cdk14	1.02943e-06	0.336923	0.671	0.504	0.0231704	3
Syn2	1.23921e-06	0.344691	0.63	0.489	0.0278922	3
Dnah11	1.30578e-06	0.297923	0.137	0.067	0.0293906	3
Slc24a4	1.63506e-06	0.31975	0.18	0.096	0.0368019	3
Nfia	1.95765e-06	0.425077	0.237	0.156	0.0440629	3
Atxn1	2.16755e-06	0.271285	0.804	0.661	0.0487873	3
Nrcam	2.17821e-06	0.320857	0.785	0.692	0.0490271	3
Unc80	3.6585e-06	0.285788	0.744	0.614	0.0823454	3
Myrip	4.44873e-06	0.255416	0.283	0.166	0.100132	3
Chst11	5.5262e-06	0.277577	0.335	0.221	0.124384	3
Cdh10	6.98865e-06	0.273034	0.574	0.433	0.157301	3
Lmo3	7.04054e-06	0.300197	0.167	0.092	0.158468	3
Pls3	9.88878e-06	0.258393	0.165	0.086	0.222577	3
Scn5a	1.1866e-05	0.32451	0.232	0.15	0.267079	3
Shank2	1.19406e-05	0.266961	0.606	0.448	0.268758	3
Crtac1	1.23926e-05	0.271502	0.197	0.112	0.278932	3
Lmo7	1.51125e-05	0.256906	0.194	0.106	0.340152	3
Gtdc1	1.51595e-05	0.303929	0.55	0.411	0.34121	3
Trim9	1.78834e-05	0.326181	0.55	0.403	0.40252	3
Iqce	1.79186e-05	0.274705	0.243	0.145	0.403311	3
Naaladl2	1.89583e-05	0.346817	0.62	0.516	0.426713	3
Rasgef1a	2.02958e-05	0.292097	0.216	0.127	0.456818	3
Wasf3	2.39754e-05	0.270111	0.415	0.297	0.539639	3
Sh3pxd2a	3.23454e-05	0.316977	0.221	0.127	0.728029	3
Nin	4.67917e-05	0.277668	0.332	0.217	1	3
Unc5a	5.5752e-05	0.252793	0.157	0.087	1	3
Myo1b	6.92282e-05	0.276325	0.227	0.136	1	3
Dok5	7.19363e-05	0.305023	0.172	0.092	1	3
Sobp	7.95491e-05	0.256764	0.59	0.452	1	3
Slc12a5	9.14262e-05	0.252281	0.44	0.313	1	3
R3hdm1	9.28213e-05	0.254223	0.682	0.545	1	3
Fut9	9.54136e-05	0.271036	0.66	0.516	1	3
Dpy19l1	0.000190512	0.276223	0.157	0.093	1	3
Arhgef28	0.000221089	0.25752	0.215	0.136	1	3
Fmn1	0.000226454	0.351499	0.37	0.257	1	3
Reln	0.000241589	0.274627	0.278	0.201	1	3
Brinp1	0.000265721	0.261429	0.486	0.362	1	3
Rgs6	0.000436999	0.310335	0.31	0.213	1	3
Cnksr2	0.000469792	0.314867	0.491	0.365	1	3
Map2k6	0.000791222	0.25167	0.184	0.112	1	3
Tmtc1	0.00108517	0.315025	0.367	0.272	1	3
Cntn4	0.00209982	0.296313	0.604	0.494	1	3
Adgrb1	0.00317951	0.269916	0.331	0.236	1	3
Gpc5	0	3.76712	0.943	0.225	0	4
Sox6	1.38481e-239	1.90573	0.793	0.139	3.11693e-235	4
Hs6st3	1.55412e-183	1.84938	0.92	0.44	3.49801e-179	4
Grip1	7.56938e-153	1.19952	0.992	0.861	1.70371e-148	4
Samd5	2.24151e-142	1.22425	0.971	0.637	5.0452e-138	4
ENSRNOG00000066325	5.27198e-142	1.42912	0.896	0.6	1.18662e-137	4
Galntl6	1.00597e-134	1.50298	0.963	0.745	2.26424e-130	4
Zfp804a	1.86307e-134	1.71071	0.822	0.498	4.1934e-130	4
Srrm4	6.43716e-133	1.38944	0.779	0.321	1.44887e-128	4
Adarb2	8.00308e-121	1.49568	0.876	0.427	1.80133e-116	4
Sorcs3	6.35671e-118	1.32208	0.857	0.466	1.43077e-113	4
Cntnap5c	1.73578e-117	1.34135	0.944	0.674	3.9069e-113	4
Casz1	4.39006e-117	1.01255	0.293	0.013	9.88116e-113	4
Elfn1	4.69563e-102	1.12121	0.436	0.063	1.05689e-97	4
Ebf4	3.61817e-98	1.21798	0.551	0.143	8.14378e-94	4
Sash1	1.05702e-94	1.04791	0.874	0.471	2.37914e-90	4
Cntnap5b	3.75642e-93	1.24044	0.795	0.477	8.45494e-89	4
Meis1	1.26501e-89	1.4119	0.49	0.099	2.84728e-85	4
Gabrb2	2.86294e-87	1.10885	0.879	0.555	6.44391e-83	4
Elavl2	4.11644e-86	1.16209	0.783	0.358	9.26529e-82	4
Asic2	6.3765e-86	1.05137	0.963	0.793	1.43522e-81	4
ENSRNOG00000066703	1.43898e-85	1.05099	0.962	0.77	3.23886e-81	4
Elavl4	6.97673e-83	1.09259	0.74	0.324	1.57032e-78	4
Megf10	6.08979e-81	0.870328	0.261	0.022	1.37069e-76	4
Bcl11a	5.12156e-80	1.04889	0.731	0.28	1.15276e-75	4
Sulf2	4.64535e-75	0.963997	0.478	0.113	1.04557e-70	4
Tmeff2	1.10923e-73	0.950827	0.93	0.711	2.49665e-69	4
Pld5	5.22759e-70	1.13074	0.67	0.273	1.17663e-65	4
Pde3a	1.53166e-69	1.17017	0.482	0.119	3.44745e-65	4
Snx29	2.65607e-66	0.880743	0.717	0.375	5.97828e-62	4
Mitf	9.08479e-65	1.09464	0.476	0.123	2.04481e-60	4
Vwc2l	1.02426e-63	0.991659	0.712	0.297	2.3054e-59	4
Snph	6.37644e-61	0.877564	0.632	0.256	1.43521e-56	4
Kcnip1	5.60339e-60	1.02042	0.666	0.36	1.26121e-55	4
Kcnc2	2.05836e-59	1.03764	0.728	0.484	4.63297e-55	4
ENSRNOG00000066633	2.12916e-58	1.08226	0.67	0.292	4.7923e-54	4
ENSRNOG00000068393	6.1112e-58	0.849307	0.215	0.021	1.37551e-53	4
Bend5	6.70274e-58	0.670779	0.978	0.825	1.50865e-53	4
Sema3c	1.02889e-57	1.0196	0.382	0.092	2.31584e-53	4
Klhl29	3.50247e-57	0.804474	0.885	0.604	7.88336e-53	4
Cntnap2	7.31887e-57	0.862983	0.99	0.927	1.64733e-52	4
Robo1	5.95612e-56	0.679902	0.982	0.797	1.3406e-51	4
Cadm2	1.20273e-55	1.00083	0.938	0.779	2.70712e-51	4
ENSRNOG00000063531	5.34269e-55	1.29885	0.439	0.153	1.20253e-50	4
Gbx1	1.20333e-51	0.513582	0.164	0.012	2.70845e-47	4
ENSRNOG00000064120	5.92066e-51	0.870362	0.799	0.454	1.33262e-46	4
Npas3	1.26697e-50	1.35214	0.557	0.388	2.8517e-46	4
Ppargc1a	1.83421e-50	0.762065	0.963	0.763	4.12844e-46	4
Cacna2d2	4.71829e-49	0.774858	0.683	0.325	1.06199e-44	4
Rbms3	1.07445e-48	0.75256	0.89	0.663	2.41836e-44	4
Enpp2	1.23453e-48	0.794929	0.261	0.049	2.77869e-44	4
Iqsec3	1.39527e-48	0.792069	0.586	0.247	3.14047e-44	4
Luzp2	9.96376e-48	0.8346	0.764	0.459	2.24264e-43	4
Grik2	1.69789e-47	0.705682	0.954	0.868	3.82162e-43	4
Rgs7	2.12043e-47	0.729704	0.928	0.715	4.77267e-43	4
Immp2l	6.37483e-47	0.926167	0.717	0.387	1.43485e-42	4
Asap1	3.28879e-46	0.827203	0.732	0.386	7.4024e-42	4
Fstl5	4.5675e-45	0.768515	0.838	0.542	1.02805e-40	4
Cfap20dc	3.4256e-44	0.77255	0.446	0.146	7.71034e-40	4
Lypd6b	7.97866e-44	0.900918	0.396	0.121	1.79584e-39	4
Tcf4	2.36314e-42	0.808929	0.613	0.284	5.31896e-38	4
Egfem1	2.66034e-42	0.84391	0.855	0.559	5.9879e-38	4
Dnm3	7.23132e-42	0.614391	0.933	0.728	1.62763e-37	4
Insyn2a	7.15227e-39	0.697578	0.42	0.139	1.60983e-34	4
Atp2b2	1.41657e-38	0.659611	0.815	0.551	3.18841e-34	4
Bcl11b	1.94063e-38	0.654498	0.42	0.134	4.36798e-34	4
Rin2	3.99682e-38	0.66236	0.43	0.143	8.99604e-34	4
Myo16	1.49855e-37	0.696409	0.683	0.375	3.37293e-33	4
AABR07021636.1	2.83316e-37	0.568885	0.193	0.026	6.37688e-33	4
Sphkap	6.73218e-37	0.803158	0.522	0.217	1.51528e-32	4
Nav2	1.24963e-36	0.657023	0.852	0.652	2.81266e-32	4
Tmem178a	1.68413e-36	0.768485	0.346	0.096	3.79063e-32	4
Kcnip4	2.89592e-36	0.689491	0.954	0.807	6.51814e-32	4
ENSRNOG00000064891	3.6953e-36	0.676008	0.522	0.197	8.31739e-32	4
Stxbp6	1.17278e-35	0.871898	0.46	0.183	2.63969e-31	4
Slc44a5	1.30042e-35	0.793223	0.443	0.169	2.92698e-31	4
Gabra1	1.77033e-35	0.784138	0.596	0.276	3.98466e-31	4
Megf11	3.94638e-35	0.880696	0.298	0.077	8.88252e-31	4
Lhx8	4.75101e-35	0.509658	0.213	0.039	1.06936e-30	4
Epha6	5.50454e-35	0.721986	0.911	0.695	1.23896e-30	4
Pfkp	1.1881e-34	0.676364	0.675	0.382	2.67417e-30	4
Cntn1	1.19005e-34	0.619206	0.847	0.569	2.67856e-30	4
Satb1	8.51075e-34	0.694527	0.311	0.093	1.9156e-29	4
Klhl1	1.11227e-33	0.974352	0.546	0.26	2.5035e-29	4
Nkain2	1.5917e-33	0.632931	0.968	0.796	3.5826e-29	4
ENSRNOG00000063914	2.50269e-33	0.735567	0.264	0.078	5.63306e-29	4
Zfp385d	2.05805e-32	0.638255	0.799	0.505	4.63225e-28	4
Ano4	4.65037e-32	0.661581	0.753	0.426	1.0467e-27	4
ENSRNOG00000068611	1.81957e-31	0.409869	0.126	0.012	4.09549e-27	4
Nrxn2	4.14453e-31	0.600385	0.607	0.331	9.32851e-27	4
AC125757.1	4.42004e-31	0.77805	0.863	0.666	9.94862e-27	4
Zfp608	5.0406e-31	0.591716	0.575	0.259	1.13454e-26	4
Adra1a	7.07692e-31	0.765721	0.381	0.144	1.59287e-26	4
Parm1	1.25202e-30	0.658983	0.28	0.078	2.81805e-26	4
Pth2r	1.50011e-30	0.621308	0.158	0.03	3.37645e-26	4
Fhod3	2.76275e-30	0.590998	0.737	0.411	6.2184e-26	4
Atp1a3	3.38378e-30	0.542264	0.76	0.485	7.61622e-26	4
ENSRNOG00000070383	5.68524e-30	0.607243	0.71	0.38	1.27963e-25	4
Tmem65	2.27259e-29	0.75704	0.505	0.219	5.11515e-25	4
Kirrel3	2.46009e-29	0.758191	0.82	0.667	5.53718e-25	4
AABR07049060.1	4.55567e-29	0.695705	0.49	0.214	1.02539e-24	4
Lhx6	5.45482e-29	0.411093	0.182	0.037	1.22777e-24	4
Dlc1	5.99082e-29	0.60481	0.586	0.273	1.34841e-24	4
Mmp16	6.67582e-29	0.621631	0.764	0.469	1.50259e-24	4
Csmd2	1.03845e-28	0.542357	0.825	0.571	2.33734e-24	4
Rab3c	1.70255e-28	0.563222	0.763	0.472	3.83209e-24	4
Cpq	1.93597e-28	0.641958	0.342	0.106	4.35749e-24	4
Grik3	1.70403e-27	0.6408	0.559	0.291	3.83544e-23	4
Alk	2.56906e-27	0.711958	0.643	0.352	5.78245e-23	4
Tmtc2	3.0906e-26	0.676589	0.5	0.29	6.95633e-22	4
Coro6	5.17778e-26	0.503008	0.248	0.061	1.16542e-21	4
Dscaml1	6.20958e-26	0.585825	0.725	0.469	1.39765e-21	4
Magi3	6.3162e-26	0.606592	0.634	0.342	1.42165e-21	4
Etl4	1.51199e-25	0.831545	0.795	0.543	3.4032e-21	4
Hlcs	1.95227e-25	0.629237	0.503	0.234	4.39418e-21	4
Cdh4	4.17289e-25	0.58243	0.739	0.463	9.39234e-21	4
Clstn2	8.7553e-25	0.707237	0.725	0.468	1.97064e-20	4
Npas1	9.78921e-25	0.337827	0.104	0.011	2.20335e-20	4
Nell1	1.5182e-24	0.726526	0.693	0.493	3.41717e-20	4
ENSRNOG00000070508	2.12882e-24	0.545453	0.946	0.798	4.79155e-20	4
Dync1i1	2.95601e-24	0.486697	0.901	0.68	6.65339e-20	4
Epha8	3.6169e-24	0.30671	0.118	0.014	8.14092e-20	4
Epb41	1.18533e-23	0.614489	0.465	0.207	2.66795e-19	4
Epb41l3	2.39217e-23	0.502918	0.753	0.463	5.38429e-19	4
Enox1	2.46876e-23	0.533926	0.82	0.62	5.55668e-19	4
Ptprs	5.88457e-23	0.462205	0.715	0.474	1.3245e-18	4
Chrm2	1.05815e-22	0.752625	0.449	0.209	2.38169e-18	4
Maml3	1.06093e-22	0.684502	0.604	0.346	2.38794e-18	4
Sertm1	1.49305e-22	0.385839	0.166	0.032	3.36055e-18	4
ENSRNOG00000066732	1.49463e-22	0.474758	0.232	0.067	3.36411e-18	4
Myo19	2.2523e-22	0.496842	0.304	0.099	5.06948e-18	4
Msi2	2.45795e-22	0.446463	0.774	0.512	5.53236e-18	4
Cdh12	2.55091e-22	0.499815	0.772	0.519	5.74159e-18	4
Nos1ap	3.03918e-22	0.545282	0.615	0.333	6.84059e-18	4
Dscam	5.13902e-22	0.288775	0.981	0.871	1.15669e-17	4
Magi2	1.11849e-21	0.394401	0.995	0.95	2.5175e-17	4
Cit	1.757e-21	0.509639	0.57	0.302	3.95466e-17	4
Pappa1	2.52761e-21	0.492333	0.139	0.027	5.68914e-17	4
Cnr1	2.68214e-21	0.569003	0.363	0.142	6.03696e-17	4
Kctd8	6.72462e-21	0.507526	0.674	0.388	1.51358e-16	4
Camta1	7.26608e-21	0.416418	0.912	0.767	1.63545e-16	4
Mpped2	9.00536e-21	0.475754	0.508	0.246	2.02693e-16	4
Fgfr2	9.18511e-21	0.519594	0.263	0.086	2.06738e-16	4
Ccdc136	9.29387e-21	0.497866	0.435	0.204	2.09186e-16	4
Runx1t1	1.70807e-20	0.491467	0.65	0.364	3.84452e-16	4
Igsf21	1.93233e-20	0.569906	0.317	0.111	4.34928e-16	4
Ttll7	2.41321e-20	0.514826	0.653	0.386	5.43166e-16	4
Ddah1	2.60723e-20	0.516825	0.344	0.133	5.86836e-16	4
Rras2	5.09159e-20	0.531257	0.283	0.096	1.14602e-15	4
Nefm	1.7758e-19	0.362434	0.139	0.025	3.99696e-15	4
Dach1	1.84848e-19	0.669884	0.336	0.139	4.16056e-15	4
Cdh10	2.1065e-19	0.545914	0.669	0.425	4.74132e-15	4
Neto2	2.60594e-19	0.589786	0.489	0.269	5.86545e-15	4
Dock1	2.62432e-19	0.4475	0.225	0.073	5.90683e-15	4
Inpp4b	2.68896e-19	0.530688	0.619	0.338	6.0523e-15	4
Cdh9	3.42195e-19	0.528959	0.317	0.12	7.70212e-15	4
RT1-M3-1	5.64288e-19	0.465067	0.248	0.079	1.2701e-14	4
Flt3	7.10073e-19	0.524566	0.346	0.129	1.59823e-14	4
Dmd	9.2573e-19	0.416855	0.917	0.753	2.08363e-14	4
Sorcs1	1.02084e-18	0.459787	0.502	0.52	2.29771e-14	4
Robo2	1.18414e-18	0.723392	0.744	0.587	2.66526e-14	4
Nefh	1.58326e-18	0.409969	0.174	0.039	3.56359e-14	4
Slc24a2	1.5845e-18	0.588642	0.616	0.337	3.5664e-14	4
Luzp1	1.78499e-18	0.510597	0.414	0.187	4.01765e-14	4
Mdga1	1.84686e-18	0.438166	0.182	0.046	4.15691e-14	4
Galnt13	2.56208e-18	0.429503	0.916	0.741	5.76674e-14	4
AABR07007032.1	2.6628e-18	0.499696	0.664	0.383	5.99343e-14	4
Pbx1	3.09239e-18	0.525731	0.844	0.735	6.96036e-14	4
Arhgef11	4.01756e-18	0.462973	0.71	0.468	9.04273e-14	4
Gad1	4.36324e-18	0.367649	0.543	0.293	9.82079e-14	4
ENSRNOG00000069588	7.17303e-18	0.254347	0.994	0.955	1.61451e-13	4
Rnf157	8.99109e-18	0.488108	0.527	0.273	2.02371e-13	4
Ssbp2	1.03708e-17	0.415015	0.76	0.55	2.33426e-13	4
Xkr4	1.50366e-17	0.443979	0.959	0.85	3.38443e-13	4
Slc35f3	1.70133e-17	0.497078	0.732	0.478	3.82936e-13	4
Mkx	4.56151e-17	0.407735	0.226	0.063	1.0267e-12	4
Ctnnd2	6.86053e-17	0.379624	0.962	0.906	1.54417e-12	4
Cntn4	1.30461e-16	0.583171	0.725	0.483	2.93642e-12	4
Ralyl	1.46933e-16	0.461106	0.93	0.898	3.30717e-12	4
Pitpnc1	1.65856e-16	0.448697	0.511	0.261	3.73309e-12	4
Pnkd	1.84193e-16	0.426238	0.506	0.262	4.14582e-12	4
Kat2b	1.96691e-16	0.351293	0.269	0.1	4.42712e-12	4
Etv1	2.00055e-16	0.460976	0.123	0.031	4.50283e-12	4
Gab2	3.53294e-16	0.422425	0.584	0.344	7.95195e-12	4
Mroh1	3.69644e-16	0.43457	0.408	0.181	8.31995e-12	4
Cntn6	5.39402e-16	0.507762	0.651	0.391	1.21409e-11	4
Ncam1	7.38827e-16	0.3621	0.947	0.835	1.66295e-11	4
Adcy2	9.57268e-16	0.372768	0.766	0.51	2.15462e-11	4
Nfatc2	9.80743e-16	0.263925	0.182	0.053	2.20746e-11	4
Cntnap5a	9.99541e-16	0.464111	0.893	0.747	2.24977e-11	4
Cdh13	1.11906e-15	0.577425	0.788	0.578	2.51879e-11	4
Galnt2	2.09501e-15	0.423601	0.358	0.162	4.71545e-11	4
Sema3e	2.62014e-15	0.748617	0.185	0.071	5.8974e-11	4
Ptprg	2.74939e-15	0.508049	0.898	0.714	6.18833e-11	4
Rab3b	3.29385e-15	0.360024	0.18	0.057	7.41379e-11	4
Rab6b	4.23873e-15	0.440184	0.632	0.387	9.54054e-11	4
Igsf3	5.65391e-15	0.30443	0.209	0.069	1.27258e-10	4
Mboat1	6.36471e-15	0.285795	0.105	0.023	1.43257e-10	4
Crhr1	8.00248e-15	0.323232	0.174	0.046	1.8012e-10	4
Akap12	1.0195e-14	0.349391	0.213	0.066	2.2947e-10	4
Mgat5b	1.68635e-14	0.362942	0.24	0.092	3.79564e-10	4
Elovl7	1.93499e-14	0.347529	0.159	0.041	4.35527e-10	4
Ntm	2.64268e-14	0.618759	0.799	0.726	5.94814e-10	4
ENSRNOG00000062844	3.10197e-14	0.377726	0.174	0.044	6.98192e-10	4
Vstm2a	3.65824e-14	0.459088	0.444	0.225	8.23397e-10	4
Kcnd3	4.11952e-14	0.488641	0.659	0.418	9.27221e-10	4
ENSRNOG00000069803	4.3863e-14	0.411094	0.772	0.562	9.87269e-10	4
Erc2	5.6906e-14	0.498693	0.903	0.793	1.28084e-09	4
Lrrc4c	5.74108e-14	0.430152	0.876	0.69	1.2922e-09	4
Hapln4	6.69408e-14	0.272463	0.159	0.044	1.5067e-09	4
Kcnc1	7.34718e-14	0.480826	0.497	0.276	1.6537e-09	4
Lgr5	1.68526e-13	0.450583	0.239	0.084	3.79319e-09	4
Galnt18	1.78927e-13	0.5081	0.591	0.358	4.0273e-09	4
Carmil1	2.14486e-13	0.341566	0.662	0.4	4.82766e-09	4
Adcy8	2.98082e-13	0.37234	0.457	0.237	6.70924e-09	4
Pcdh15	3.79058e-13	0.255909	0.877	0.708	8.53183e-09	4
Srcin1	4.01144e-13	0.438402	0.449	0.233	9.02894e-09	4
Lama3	4.08301e-13	0.292337	0.242	0.093	9.19004e-09	4
Arid1b	4.99746e-13	0.412978	0.764	0.535	1.12483e-08	4
Lypd6	6.65014e-13	0.3615	0.218	0.09	1.49681e-08	4
Limk1	7.81603e-13	0.322335	0.247	0.091	1.75923e-08	4
Chrm3	9.87297e-13	0.56423	0.683	0.473	2.22221e-08	4
Bean1	1.01633e-12	0.285886	0.129	0.035	2.28757e-08	4
Pdzd7	1.0829e-12	0.31268	0.154	0.042	2.43739e-08	4
Tbc1d4	1.20078e-12	0.359116	0.275	0.111	2.70272e-08	4
Dhrs7	1.6579e-12	0.321994	0.207	0.076	3.7316e-08	4
Htr4	2.03042e-12	0.438054	0.524	0.3	4.57008e-08	4
Sacs	2.25496e-12	0.450505	0.583	0.351	5.07546e-08	4
Azin2	2.56515e-12	0.302576	0.158	0.045	5.77365e-08	4
Serpine2	2.74999e-12	0.324751	0.159	0.055	6.18968e-08	4
Septin4	3.20376e-12	0.373807	0.279	0.117	7.21101e-08	4
Lancl3	3.87253e-12	0.306519	0.185	0.064	8.7163e-08	4
Cadps	4.14989e-12	0.358426	0.938	0.824	9.34058e-08	4
Arhgap18	4.99812e-12	0.358071	0.682	0.448	1.12498e-07	4
Dst	5.59604e-12	0.28469	0.893	0.732	1.25956e-07	4
Arhgef6	7.66849e-12	0.322028	0.226	0.086	1.72602e-07	4
Dpp10	8.10811e-12	0.861858	0.777	0.637	1.82497e-07	4
Tfg	9.35673e-12	0.297634	0.346	0.161	2.10601e-07	4
Tenm4	1.08732e-11	0.346426	0.869	0.704	2.44734e-07	4
Slc25a13	1.18812e-11	0.308042	0.21	0.084	2.67423e-07	4
Nacc2	1.20033e-11	0.289104	0.153	0.045	2.7017e-07	4
St8sia1	1.34717e-11	0.326894	0.26	0.103	3.03221e-07	4
Abhd3	1.45567e-11	0.326248	0.291	0.123	3.27642e-07	4
Dner	1.4746e-11	0.356331	0.732	0.521	3.31904e-07	4
Khdrbs2	1.53608e-11	0.49226	0.693	0.514	3.4574e-07	4
Afap1	2.22319e-11	0.333522	0.314	0.143	5.00397e-07	4
Scn1a	2.35532e-11	0.413943	0.818	0.612	5.30135e-07	4
Tspan9	2.40224e-11	0.250094	0.196	0.066	5.40697e-07	4
Gprin3	3.10034e-11	0.367456	0.303	0.138	6.97826e-07	4
Plxna4	3.66171e-11	0.3895	0.807	0.628	8.24178e-07	4
Nrcam	5.12418e-11	0.390161	0.874	0.684	1.15335e-06	4
Dgkz	7.60672e-11	0.333941	0.5	0.289	1.71212e-06	4
Pcsk6	1.01577e-10	0.254066	0.116	0.029	2.28628e-06	4
Tmtc1	1.07363e-10	0.433293	0.478	0.262	2.41652e-06	4
Akap2	1.09416e-10	0.318566	0.861	0.666	2.46273e-06	4
Nwd2	1.14053e-10	0.357771	0.373	0.193	2.56711e-06	4
Dcc	1.16158e-10	0.254638	0.936	0.841	2.61449e-06	4
Glra1	1.22907e-10	0.293906	0.118	0.031	2.76639e-06	4
Smyd2	1.52456e-10	0.347105	0.252	0.1	3.43147e-06	4
Plcxd2	1.60934e-10	0.340238	0.166	0.053	3.6223e-06	4
Rbm20	2.34205e-10	0.264974	0.104	0.021	5.27148e-06	4
Slc6a1	3.41975e-10	0.283787	0.256	0.11	7.69717e-06	4
Inpp5j	4.06275e-10	0.286001	0.123	0.033	9.14444e-06	4
Kif1a	5.85786e-10	0.305879	0.634	0.403	1.31849e-05	4
B3galt1	5.89172e-10	0.492635	0.818	0.694	1.32611e-05	4
Gpr158	6.15764e-10	0.37103	0.865	0.679	1.38596e-05	4
Ptchd4	6.39906e-10	0.427468	0.498	0.299	1.4403e-05	4
Pdzrn4	8.52927e-10	0.356635	0.358	0.182	1.91977e-05	4
Rbms1	8.5347e-10	0.38919	0.497	0.286	1.92099e-05	4
Abat	1.37751e-09	0.310647	0.476	0.276	3.1005e-05	4
Itsn2	1.88137e-09	0.261609	0.682	0.454	4.23459e-05	4
Rab27b	1.93292e-09	0.25619	0.463	0.267	4.35062e-05	4
Pacsin1	2.2883e-09	0.324354	0.532	0.34	5.15051e-05	4
Prune2	2.68888e-09	0.31555	0.475	0.267	6.05214e-05	4
Agpat4	2.84065e-09	0.317698	0.339	0.214	6.39373e-05	4
Klhl32	2.85918e-09	0.367229	0.623	0.406	6.43545e-05	4
Srgap2	2.92806e-09	0.289477	0.689	0.449	6.59048e-05	4
Fmn1	3.07354e-09	0.457592	0.452	0.25	6.91793e-05	4
Vcan	3.1529e-09	0.317041	0.11	0.037	7.09654e-05	4
Reep1	4.37851e-09	0.342465	0.553	0.331	9.85515e-05	4
Got1	4.7079e-09	0.28167	0.347	0.172	0.000105965	4
Myh10	5.02456e-09	0.324152	0.618	0.395	0.000113093	4
Ppm1l	6.52415e-09	0.345346	0.57	0.355	0.000146846	4
Sgpp2	1.06388e-08	0.293495	0.28	0.127	0.000239458	4
Dlgap3	1.08785e-08	0.36426	0.401	0.213	0.000244854	4
Atp8a2	1.18999e-08	0.40734	0.775	0.569	0.000267842	4
Sdk1	1.55282e-08	0.465163	0.61	0.446	0.000349509	4
Tmem97	1.59859e-08	0.440099	0.645	0.427	0.000359812	4
Map1a	1.95606e-08	0.289858	0.287	0.139	0.00044027	4
Cd47	1.99025e-08	0.372795	0.452	0.256	0.000447965	4
Rassf5	2.48471e-08	0.265037	0.22	0.088	0.00055926	4
Mfn1	2.48888e-08	0.25499	0.697	0.491	0.000560197	4
Sgcz	2.87115e-08	0.59111	0.71	0.673	0.000646239	4
As3mt	2.97095e-08	0.263266	0.232	0.109	0.000668702	4
Hdac9	2.97381e-08	0.437913	0.731	0.544	0.000669345	4
Unc5c	3.17052e-08	0.250874	0.788	0.59	0.00071362	4
Tshz3	3.40664e-08	0.386357	0.182	0.07	0.000766768	4
Mpp7	3.67116e-08	0.371611	0.331	0.164	0.000826305	4
Sugct	3.82097e-08	0.309882	0.352	0.188	0.000860024	4
Hrh2	4.03647e-08	0.256891	0.18	0.068	0.000908528	4
Med12l	4.12049e-08	0.388185	0.694	0.486	0.00092744	4
Anxa6	4.45969e-08	0.297409	0.354	0.176	0.00100379	4
Dab1	4.88034e-08	0.355031	0.71	0.552	0.00109847	4
Adamtsl1	4.91859e-08	0.79266	0.196	0.132	0.00110708	4
Slc4a8	5.36087e-08	0.251622	0.371	0.193	0.00120663	4
Ap3b1	5.62683e-08	0.290365	0.377	0.204	0.00126649	4
Me3	6.76344e-08	0.31618	0.592	0.371	0.00152231	4
Brinp3	8.20355e-08	0.374224	0.788	0.632	0.00184646	4
ENSRNOG00000065324	8.55456e-08	0.306173	0.516	0.342	0.00192546	4
Efr3b	8.5798e-08	0.310683	0.298	0.144	0.00193114	4
Rgs11	9.29512e-08	0.271672	0.182	0.072	0.00209215	4
Vwc2	1.04277e-07	0.25793	0.354	0.198	0.00234707	4
Nrip3	1.05968e-07	0.27941	0.177	0.069	0.00238513	4
Oxct1	1.08973e-07	0.304226	0.425	0.24	0.00245276	4
Ralgapa2	1.35044e-07	0.303102	0.58	0.371	0.00303957	4
Oxr1	1.42154e-07	0.310599	0.854	0.652	0.00319959	4
Elovl5	1.48323e-07	0.254404	0.239	0.108	0.00333846	4
Kif5a	1.82571e-07	0.288304	0.535	0.342	0.00410932	4
Clvs1	1.86733e-07	0.387532	0.518	0.303	0.00420299	4
Zfp827	2.3787e-07	0.254007	0.503	0.3	0.00535399	4
Cacng3	2.44806e-07	0.266426	0.341	0.175	0.00551008	4
Epha10	2.87662e-07	0.255103	0.28	0.133	0.00647469	4
Stxbp1	2.93473e-07	0.251335	0.616	0.418	0.00660549	4
Tmlhe	3.61247e-07	0.362507	0.334	0.168	0.00813095	4
Wwp1	3.9087e-07	0.251836	0.432	0.245	0.00879771	4
Slc22a23	5.9635e-07	0.270082	0.478	0.281	0.0134226	4
Rgs17	6.70101e-07	0.28077	0.521	0.355	0.0150826	4
Greb1l	6.80555e-07	0.277414	0.427	0.263	0.0153179	4
Pcyt1a	7.00444e-07	0.29054	0.269	0.133	0.0157656	4
Srpk2	7.01135e-07	0.259085	0.731	0.531	0.0157812	4
Dzip1	9.32645e-07	0.25565	0.503	0.322	0.020992	4
Auh	1.15312e-06	0.289457	0.333	0.185	0.0259545	4
Scube2	1.25082e-06	0.282896	0.118	0.05	0.0281535	4
Sh3gl2	1.38806e-06	0.386949	0.662	0.455	0.0312426	4
Irf3	1.5191e-06	0.285817	0.22	0.098	0.0341918	4
Tenm2	2.30879e-06	0.496893	0.911	0.862	0.0519662	4
Mdh1	2.35965e-06	0.303258	0.315	0.166	0.0531111	4
Aco2	2.73197e-06	0.259016	0.393	0.222	0.0614912	4
Ank1	3.08673e-06	0.252527	0.538	0.339	0.0694761	4
Amph	3.96734e-06	0.317533	0.782	0.572	0.089297	4
St6gal2	4.01131e-06	0.337014	0.221	0.124	0.0902866	4
Auts2l1	4.03262e-06	0.268023	0.933	0.851	0.0907663	4
Pex5l	4.21442e-06	0.299585	0.605	0.446	0.0948581	4
Tacr1	4.36539e-06	0.270231	0.212	0.109	0.0982563	4
Osbpl1a	5.07262e-06	0.266595	0.419	0.24	0.114175	4
Adamts6	6.47975e-06	0.292929	0.244	0.117	0.145846	4
Epb41l1	9.22578e-06	0.287262	0.502	0.32	0.207654	4
Ablim2	9.24122e-06	0.25704	0.484	0.291	0.208001	4
Adgra1	1.2521e-05	0.268505	0.342	0.188	0.281824	4
Mctp2	1.33454e-05	0.332192	0.223	0.098	0.300379	4
Otud7a	1.33686e-05	0.273293	0.865	0.7	0.3009	4
Ncoa3	1.36743e-05	0.270994	0.323	0.173	0.307781	4
Lrpprc	1.3836e-05	0.26137	0.479	0.299	0.31142	4
Ndufaf2	1.45566e-05	0.283803	0.256	0.129	0.327639	4
Bckdhb	1.66035e-05	0.291052	0.444	0.259	0.373711	4
Wwox	1.9767e-05	0.264574	0.801	0.636	0.444915	4
Mef2c	2.34717e-05	0.328332	0.317	0.168	0.528301	4
Cntn3	2.39331e-05	0.316083	0.565	0.418	0.538686	4
Chn2	2.46672e-05	0.265082	0.389	0.247	0.55521	4
Cacna2d3	2.48388e-05	0.288578	0.417	0.381	0.559072	4
Olfm2	2.81008e-05	0.257446	0.376	0.217	0.632492	4
Cyrib	3.27416e-05	0.266585	0.631	0.43	0.736947	4
Acsl6	3.66759e-05	0.252239	0.352	0.201	0.825501	4
Lekr1	3.68362e-05	0.288762	0.475	0.298	0.829108	4
Chchd3	4.31688e-05	0.264161	0.712	0.506	0.971643	4
Msra	6.71753e-05	0.31794	0.401	0.227	1	4
Vwa8	8.27309e-05	0.256625	0.592	0.401	1	4
Rcan2	9.18299e-05	0.275554	0.623	0.425	1	4
Gpr149	9.54439e-05	0.261349	0.186	0.088	1	4
Igf1r	0.000148016	0.263313	0.457	0.281	1	4
Kif16b	0.000179521	0.250373	0.427	0.26	1	4
Grm1	0.000211403	0.329991	0.693	0.537	1	4
Ndrg4	0.000296787	0.28273	0.567	0.375	1	4
Ptprd	0.000302999	0.322218	0.833	0.732	1	4
Cdh20	0.000439244	0.350557	0.363	0.247	1	4
Cdh8	0.000892027	0.284695	0.702	0.615	1	4
Cdk14	0.00288341	0.285206	0.682	0.503	1	4
ENSRNOG00000064615	0.00484622	0.252473	0.288	0.169	1	4
Il1rapl2	0.00801171	0.272904	0.374	0.348	1	4
Adarb2	2.04199e-188	1.96209	0.973	0.432	4.59612e-184	5
Robo1	5.52496e-57	0.867128	0.973	0.802	1.24356e-52	5
Bnc2	6.95858e-51	1.46032	0.153	0.01	1.56624e-46	5
Nrxn3	3.71158e-39	0.459848	0.998	0.91	8.35403e-35	5
ENSRNOG00000066633	2.87464e-37	0.964561	0.544	0.309	6.47024e-33	5
Cntnap2	1.40982e-35	0.671365	0.976	0.93	3.17321e-31	5
Pbx3	5.27784e-35	0.877951	0.602	0.323	1.18794e-30	5
Ebf1	2.53528e-34	1.89662	0.192	0.064	5.70642e-30	5
Sorcs1	2.75037e-33	0.835429	0.728	0.505	6.19054e-29	5
ENSRNOG00000066325	6.94269e-32	0.697463	0.825	0.612	1.56266e-27	5
Rasgef1b	7.10459e-27	0.804608	0.52	0.306	1.5991e-22	5
Thsd7b	1.74322e-23	0.720902	0.588	0.365	3.92363e-19	5
Neto1	4.03467e-23	0.773814	0.564	0.375	9.08124e-19	5
ENSRNOG00000064120	2.46248e-22	0.649548	0.637	0.473	5.54256e-18	5
Ccser1	5.02885e-22	0.461228	0.96	0.876	1.13189e-17	5
Kcnh8	8.24703e-22	0.918066	0.301	0.138	1.85624e-17	5
Myo16	3.7598e-21	0.614344	0.588	0.388	8.46256e-17	5
Klhl1	2.24421e-20	0.440487	0.462	0.272	5.05126e-16	5
Pde4d	6.13381e-20	0.562415	0.874	0.777	1.3806e-15	5
Nrg3	2.33128e-19	0.434491	0.965	0.931	5.24723e-15	5
Samd5	2.47716e-19	0.295944	0.843	0.653	5.5756e-15	5
Sorcs3	9.59398e-19	0.536925	0.686	0.486	2.15941e-14	5
Zfhx3	1.74645e-18	0.631774	0.542	0.346	3.93092e-14	5
Lhx8	4.77544e-18	0.559897	0.144	0.048	1.07486e-13	5
Gria4	1.03813e-17	0.500098	0.918	0.872	2.33661e-13	5
Ntn1	1.56314e-17	0.672572	0.197	0.08	3.51832e-13	5
Lrp1b	6.43248e-17	0.47053	0.9	0.758	1.44782e-12	5
Tle4	6.56249e-17	0.658348	0.46	0.298	1.47708e-12	5
Kif26b	3.75301e-16	0.539116	0.489	0.315	8.44727e-12	5
Zfhx4	6.67947e-16	0.628544	0.487	0.311	1.50341e-11	5
Grik1	2.09906e-14	0.6025	0.558	0.389	4.72456e-10	5
Cep112	2.29521e-14	0.507884	0.677	0.512	5.16606e-10	5
Ephb1	4.46126e-14	0.441011	0.436	0.272	1.00414e-09	5
Kcnc2	1.90109e-13	0.433848	0.659	0.494	4.27897e-09	5
ENSRNOG00000062316	4.15766e-13	0.377069	0.471	0.304	9.35807e-09	5
Alk	7.31766e-13	0.415945	0.524	0.367	1.64706e-08	5
Arhgap18	1.67372e-12	0.470718	0.586	0.459	3.76721e-08	5
Galnt13	1.95007e-12	0.408328	0.856	0.749	4.38922e-08	5
Shisa9	6.87746e-12	0.402406	0.577	0.421	1.54798e-07	5
Foxp2	8.15119e-12	0.703718	0.259	0.135	1.83467e-07	5
Mgat4c	1.03421e-11	0.369656	0.577	0.424	2.3278e-07	5
Ctnnd2	1.22513e-11	0.268948	0.967	0.907	2.75753e-07	5
Npas3	1.32799e-11	0.434566	0.538	0.393	2.98904e-07	5
Fat3	3.33625e-11	0.31636	0.717	0.581	7.50923e-07	5
Pard3b	3.34351e-11	0.612104	0.456	0.325	7.52557e-07	5
Sgpp2	5.03868e-11	0.448891	0.237	0.133	1.13411e-06	5
Vav3	6.74908e-11	0.565949	0.241	0.147	1.51908e-06	5
L3mbtl4	7.83635e-11	0.485435	0.173	0.082	1.76381e-06	5
Adcy2	2.08919e-10	0.429573	0.646	0.524	4.70234e-06	5
Cadps	2.09232e-10	0.289602	0.898	0.829	4.70938e-06	5
Grid1	2.09552e-10	0.395577	0.843	0.776	4.71659e-06	5
Dmd	2.33641e-10	0.363053	0.856	0.76	5.25879e-06	5
Frmd5	4.12389e-10	0.293353	0.792	0.682	9.28204e-06	5
Htr7	4.51128e-10	0.545644	0.412	0.295	1.0154e-05	5
Zfp462	5.7515e-10	0.436499	0.476	0.356	1.29455e-05	5
Syt9	5.79747e-10	0.405672	0.186	0.095	1.30489e-05	5
Lypd6b	6.52934e-10	0.448781	0.239	0.137	1.46962e-05	5
Sema3c	9.43717e-10	0.425333	0.206	0.11	2.12412e-05	5
Astn2	1.11306e-09	0.417228	0.737	0.65	2.50528e-05	5
Syndig1	1.23294e-09	0.420249	0.363	0.241	2.77509e-05	5
Gad2	1.34135e-09	0.485317	0.491	0.36	3.01912e-05	5
Tmtc4	1.51945e-09	0.413591	0.137	0.061	3.41998e-05	5
Sash1	2.16694e-09	0.276535	0.628	0.496	4.87735e-05	5
Cacna2d3	2.55984e-09	0.319366	0.513	0.376	5.7617e-05	5
Zfpm2	2.72958e-09	0.614917	0.257	0.154	6.14375e-05	5
ENSRNOG00000062629	3.13491e-09	0.391375	0.177	0.098	7.05605e-05	5
Luzp2	3.76004e-09	0.375464	0.606	0.476	8.4631e-05	5
Lrfn5	5.89188e-09	0.263078	0.927	0.877	0.000132614	5
Lrmda	6.30816e-09	0.503523	0.168	0.084	0.000141984	5
Zfp385b	7.58108e-09	0.376006	0.602	0.483	0.000170635	5
Tmcc3	7.85829e-09	0.350644	0.347	0.227	0.000176874	5
St8sia2	1.5768e-08	0.361547	0.1	0.036	0.000354907	5
Nrp1	1.64789e-08	0.48	0.376	0.276	0.000370907	5
Grik3	1.70367e-08	0.471706	0.414	0.307	0.000383463	5
Plxna2	1.70688e-08	0.501052	0.44	0.346	0.000384185	5
Vwa8	2.10295e-08	0.347554	0.515	0.41	0.000473332	5
ENSRNOG00000065736	3.67462e-08	0.286264	0.197	0.118	0.000827084	5
Syn3	3.76472e-08	0.376939	0.666	0.564	0.000847364	5
Plcb4	4.34747e-08	0.439133	0.527	0.442	0.000978528	5
Dcc	6.78213e-08	0.290069	0.914	0.845	0.00152652	5
Cntnap5c	7.8213e-08	0.265141	0.792	0.69	0.00176042	5
Acyp2	8.02694e-08	0.341025	0.546	0.453	0.0018067	5
Ankrd44	1.34899e-07	0.332984	0.394	0.283	0.0030363	5
Nectin3	1.77935e-07	0.390069	0.184	0.113	0.00400495	5
ENSRNOG00000069652	2.20142e-07	0.426788	0.35	0.244	0.00495496	5
Angpt1	2.66293e-07	0.410099	0.144	0.075	0.00599372	5
Flt3	3.37897e-07	0.323912	0.219	0.142	0.00760538	5
Cntnap5a	3.5879e-07	0.255828	0.843	0.753	0.00807564	5
Ank1	4.01267e-07	0.395309	0.427	0.351	0.00903171	5
AABR07001519.1	4.85035e-07	0.25932	0.874	0.806	0.0109172	5
Abcg3l1	5.0696e-07	0.309227	0.139	0.071	0.0114107	5
Arhgap26	5.25209e-07	0.287279	0.615	0.516	0.0118214	5
AABR07007068.1	5.41527e-07	0.295243	0.323	0.219	0.0121887	5
Aff3	5.69186e-07	0.280487	0.646	0.554	0.0128112	5
Rora	5.91569e-07	0.286159	0.832	0.778	0.013315	5
Myrip	6.00185e-07	0.312408	0.25	0.171	0.013509	5
Smg5l1	6.42888e-07	0.36758	0.447	0.376	0.0144701	5
Ccdc136	6.46035e-07	0.326032	0.305	0.218	0.014541	5
ENSRNOG00000070905	7.74735e-07	0.427394	0.372	0.278	0.0174377	5
Gad1	7.99718e-07	0.330897	0.407	0.307	0.018	5
Tbc1d1	8.43671e-07	0.38692	0.281	0.198	0.0189893	5
Cdh9	9.16049e-07	0.250787	0.204	0.131	0.0206184	5
Tenm4	1.1616e-06	0.286063	0.783	0.713	0.0261453	5
Zmat4	1.2173e-06	0.292909	0.482	0.374	0.027399	5
Dst	1.28832e-06	0.252621	0.783	0.742	0.0289976	5
Rab27b	1.34295e-06	0.364551	0.365	0.278	0.0302272	5
Lingo2	1.41401e-06	0.346526	0.608	0.519	0.0318265	5
Dpp10	1.63308e-06	0.565703	0.688	0.646	0.0367575	5
Gprin3	1.8127e-06	0.336527	0.223	0.147	0.0408003	5
Fam135b	2.10196e-06	0.38077	0.471	0.397	0.047311	5
Kcnd2	2.42397e-06	0.298147	0.863	0.795	0.0545586	5
Atp8a1	2.59134e-06	0.364488	0.615	0.534	0.0583259	5
Csmd2	2.65118e-06	0.287966	0.67	0.586	0.0596727	5
Cpeb2	2.86631e-06	0.266975	0.381	0.292	0.064515	5
Slc6a1	3.03777e-06	0.321845	0.186	0.117	0.0683742	5
ENSRNOG00000068121	3.06597e-06	0.333497	0.197	0.124	0.0690088	5
Msi2	3.29085e-06	0.351308	0.615	0.529	0.0740705	5
Nova1	3.34846e-06	0.323008	0.657	0.578	0.0753672	5
Atp1a3	4.5636e-06	0.340047	0.555	0.504	0.102718	5
Tmlhe	4.76252e-06	0.343057	0.239	0.178	0.107195	5
ENSRNOG00000064615	5.54512e-06	0.337968	0.243	0.175	0.12481	5
Cyct	5.86028e-06	0.3517	0.111	0.054	0.131903	5
Adamts6	6.52487e-06	0.386003	0.166	0.125	0.146862	5
Mpdz	6.66354e-06	0.385384	0.363	0.285	0.149983	5
Cux2	7.11299e-06	0.282164	0.212	0.139	0.160099	5
Clmp	8.08171e-06	0.332275	0.206	0.148	0.181903	5
Trpc7	8.41998e-06	0.325809	0.17	0.104	0.189517	5
Epb41	9.47888e-06	0.311257	0.299	0.224	0.213351	5
Foxo1	9.50457e-06	0.362355	0.102	0.054	0.213929	5
As3mt	1.25443e-05	0.334747	0.181	0.115	0.282348	5
Frmd4b	1.46227e-05	0.352284	0.173	0.116	0.329128	5
Pcdh10	1.49255e-05	0.30509	0.279	0.201	0.335943	5
Lin7a	1.56982e-05	0.35641	0.369	0.315	0.353335	5
Pcdh17	1.79627e-05	0.32795	0.403	0.32	0.404304	5
Zbtb20	1.88285e-05	0.373559	0.566	0.479	0.423791	5
Vps37d	2.118e-05	0.268183	0.131	0.093	0.476718	5
AABR07007032.1	2.26664e-05	0.277102	0.476	0.401	0.510175	5
Olfm3	2.31162e-05	0.262252	0.493	0.404	0.5203	5
Plxna4	2.52307e-05	0.272144	0.695	0.639	0.567893	5
Grin3a	3.08691e-05	0.339639	0.358	0.274	0.694801	5
Dennd4c	3.26655e-05	0.303088	0.392	0.319	0.735236	5
Lpcat2	3.53621e-05	0.27308	0.272	0.204	0.795931	5
Synpr	3.58714e-05	0.474925	0.21	0.146	0.807393	5
ENSRNOG00000064399	4.04628e-05	0.260037	0.522	0.442	0.910737	5
ENSRNOG00000009950	5.30721e-05	0.310093	0.35	0.277	1	5
Stk32b	5.64357e-05	0.371398	0.139	0.088	1	5
AABR07049060.1	6.20103e-05	0.260412	0.301	0.232	1	5
Mpped2	6.73093e-05	0.268109	0.336	0.263	1	5
Mfn1	9.2766e-05	0.296975	0.562	0.505	1	5
Limk1	9.58305e-05	0.268309	0.153	0.101	1	5
Plch1	9.98804e-05	0.336733	0.192	0.131	1	5
Slc27a2	0.000106068	0.27986	0.115	0.069	1	5
Rasgrf1	0.000121626	0.311914	0.491	0.43	1	5
Mroh1	0.000182746	0.272876	0.254	0.196	1	5
Ralgapa2	0.000193707	0.256865	0.447	0.384	1	5
ENSRNOG00000066115	0.000195144	0.254051	0.303	0.227	1	5
Ppp1r14c	0.000195275	0.276955	0.219	0.167	1	5
Tmem145	0.000213235	0.271324	0.175	0.122	1	5
Lypd6	0.000275468	0.351494	0.137	0.098	1	5
Ppp1r9a	0.000283792	0.289442	0.553	0.494	1	5
Efna5	0.000326187	0.311339	0.591	0.519	1	5
Zeb2	0.000330579	0.305564	0.135	0.088	1	5
Mest	0.000373503	0.252532	0.281	0.233	1	5
Scp2	0.000440559	0.260396	0.19	0.139	1	5
Oxct1	0.000452528	0.271312	0.308	0.251	1	5
Sgpl1	0.000460845	0.287484	0.334	0.279	1	5
Garnl3	0.000589266	0.269379	0.489	0.446	1	5
Slc9a8	0.000606328	0.279648	0.181	0.134	1	5
Smarca2	0.000619637	0.289875	0.356	0.3	1	5
Cntrl	0.000666782	0.250597	0.201	0.145	1	5
Gpr107	0.000822344	0.252736	0.204	0.154	1	5
Ap3b2	0.000979649	0.266758	0.305	0.251	1	5
ENSRNOG00000067105	0.001004	0.283946	0.485	0.425	1	5
Asap2	0.00101741	0.269875	0.316	0.263	1	5
Naaladl2	0.00128423	0.262639	0.555	0.523	1	5
Cdh11	0.00129699	0.268843	0.394	0.336	1	5
Med12l	0.00210177	0.254539	0.551	0.5	1	5
Ero1b	0.00281344	0.252734	0.462	0.421	1	5
LOC100366030	0.00396124	0.253247	0.157	0.118	1	5
Sox6	4.69551e-211	2.45025	0.822	0.154	1.05687e-206	6
Zfp385d	4.51161e-153	1.61059	0.929	0.505	1.01547e-148	6
Adarb2	7.45472e-136	1.57232	0.941	0.435	1.67791e-131	6
Stxbp6	4.22033e-110	1.67872	0.648	0.179	9.49911e-106	6
Gulp1	3.68951e-88	1.61302	0.59	0.18	8.30435e-84	6
Bcl11a	7.30983e-79	1.28372	0.7	0.294	1.6453e-74	6
Satb1	6.19863e-77	1.42112	0.412	0.093	1.39519e-72	6
Samd5	5.6825e-68	0.866327	0.952	0.647	1.27902e-63	6
Ptprd	3.26444e-66	1.08236	0.952	0.728	7.3476e-62	6
Cdh8	1.94915e-63	1.12908	0.86	0.608	4.38714e-59	6
Cdh12	1.48851e-61	1.362	0.81	0.524	3.35034e-57	6
Nkain2	8.87239e-61	0.941198	0.95	0.802	1.997e-56	6
Zfp385b	3.89263e-60	1.08221	0.796	0.472	8.76153e-56	6
Kirrel3	1.2303e-59	1.23257	0.86	0.669	2.76917e-55	6
Chrm3	7.46927e-58	1.06602	0.812	0.471	1.68118e-53	6
Pard3b	2.14852e-57	1.14417	0.67	0.313	4.83588e-53	6
Robo1	6.36834e-54	0.801904	0.982	0.802	1.43339e-49	6
Cntn5	2.56589e-53	1.3764	0.716	0.625	5.77531e-49	6
ENSRNOG00000066703	2.69125e-53	0.941117	0.911	0.778	6.05746e-49	6
Erbb4	1.1974e-51	0.953091	0.822	0.484	2.69511e-47	6
Cntnap5c	1.61474e-50	0.989554	0.89	0.684	3.63446e-46	6
Lhx6	1.15077e-49	0.87844	0.24	0.037	2.59015e-45	6
Tenm3	5.44428e-48	0.706024	0.993	0.863	1.2254e-43	6
Bcl11b	1.43699e-39	0.937196	0.394	0.143	3.23439e-35	6
Grip1	9.60196e-38	0.547409	0.97	0.866	2.16121e-33	6
Pde4b	2.26025e-37	0.810247	0.831	0.579	5.08738e-33	6
Nell1	4.62817e-37	1.11613	0.709	0.497	1.04171e-32	6
Ptprm	6.75774e-34	0.903684	0.698	0.511	1.52103e-29	6
Tenm4	7.46781e-34	0.727484	0.89	0.707	1.68085e-29	6
Klhl32	6.19312e-32	0.885272	0.62	0.412	1.39395e-27	6
Sash1	1.12185e-31	0.63117	0.76	0.489	2.52507e-27	6
Galnt14	6.98931e-31	0.942043	0.3	0.099	1.57315e-26	6
Cntn1	9.95188e-31	0.709143	0.773	0.58	2.23997e-26	6
Epha6	1.30807e-28	0.572931	0.906	0.701	2.94421e-24	6
Slc25a13	4.43968e-28	0.82471	0.252	0.085	9.99283e-24	6
Ntm	3.91476e-27	0.760037	0.863	0.724	8.81134e-23	6
ENSRNOG00000069803	6.74413e-27	0.708924	0.76	0.569	1.51797e-22	6
Cdh20	6.98783e-27	0.900786	0.478	0.243	1.57282e-22	6
Dmd	7.19409e-27	0.635338	0.908	0.757	1.61925e-22	6
Pld5	9.29413e-27	1.01761	0.485	0.295	2.09192e-22	6
AC125757.1	5.34536e-26	0.667388	0.833	0.673	1.20313e-21	6
Hcrtr2	6.43325e-26	0.73309	0.249	0.082	1.448e-21	6
Elavl2	7.65132e-26	0.738724	0.613	0.379	1.72216e-21	6
ENSRNOG00000070508	9.73025e-26	0.58443	0.936	0.802	2.19009e-21	6
ENSRNOG00000068089	2.25919e-25	0.500879	0.101	0.011	5.08498e-21	6
Nwd2	2.73594e-25	0.747752	0.416	0.195	6.15806e-21	6
Nrxn3	4.33841e-24	0.259754	1	0.91	9.7649e-20	6
Sema3c	7.8121e-24	0.830858	0.275	0.106	1.75835e-19	6
Slc44a5	2.38393e-23	0.611342	0.384	0.179	5.36574e-19	6
Il1rapl1	7.97532e-23	0.478782	0.938	0.824	1.79509e-18	6
Srrm4	8.58765e-23	0.784054	0.551	0.347	1.93291e-18	6
Galntl6	1.65513e-22	0.707966	0.876	0.756	3.72537e-18	6
Dcc	4.73031e-22	0.45003	0.961	0.842	1.0647e-17	6
Stac	1.68331e-21	0.490971	0.341	0.159	3.7888e-17	6
Tmeff2	1.72105e-21	0.556649	0.876	0.72	3.87373e-17	6
Nrg3	3.40481e-21	0.37692	0.991	0.929	7.66354e-17	6
Lhx8	3.49859e-21	0.481642	0.167	0.046	7.87462e-17	6
Cntnap3	4.77058e-21	0.799419	0.3	0.126	1.07376e-16	6
ENSRNOG00000066633	9.81264e-21	0.670701	0.526	0.311	2.20863e-16	6
Grik2	4.81242e-20	0.48147	0.97	0.87	1.08318e-15	6
Kcnc2	1.26382e-19	0.685749	0.677	0.493	2.84462e-15	6
Syt1	1.69134e-19	0.401702	0.977	0.893	3.80686e-15	6
Greb1l	2.03062e-19	0.732246	0.462	0.265	4.57052e-15	6
Epha5	2.32356e-19	0.490019	0.838	0.653	5.22986e-15	6
Gbx1	3.21859e-19	0.419542	0.108	0.02	7.24441e-15	6
Zfp804b	4.35641e-19	1.1153	0.515	0.432	9.8054e-15	6
Ccser1	6.89859e-19	0.332078	0.977	0.875	1.55273e-14	6
Nxph2	8.05074e-19	0.741821	0.133	0.029	1.81206e-14	6
Grik3	1.96268e-18	0.633438	0.503	0.302	4.4176e-14	6
Elavl4	3.31231e-18	0.557854	0.545	0.347	7.45534e-14	6
Mpped2	5.58414e-18	0.625199	0.446	0.257	1.25688e-13	6
Neto1	6.795e-18	0.693326	0.572	0.375	1.52942e-13	6
Frmpd4	1.08532e-17	0.394869	0.874	0.696	2.44284e-13	6
Alk	1.20606e-17	0.559932	0.572	0.364	2.71461e-13	6
AABR07049060.1	2.44592e-17	0.599545	0.403	0.226	5.50527e-13	6
Pex5l	2.68813e-17	0.589625	0.622	0.449	6.05045e-13	6
Dlgap1	3.53809e-17	0.402415	0.922	0.79	7.96354e-13	6
Mgat4c	4.36854e-17	0.572466	0.629	0.421	9.8327e-13	6
Bach2	4.4513e-17	0.585461	0.572	0.377	1.0019e-12	6
Cntnap5b	8.94175e-17	0.610928	0.68	0.492	2.01261e-12	6
Epha7	1.3451e-16	0.647501	0.439	0.263	3.02756e-12	6
Fgf13	1.36366e-16	0.306271	0.533	0.334	3.06932e-12	6
Aff2	2.23702e-16	0.629205	0.597	0.426	5.03508e-12	6
Csmd1	2.28829e-16	0.636782	0.934	0.868	5.15049e-12	6
Fhod3	3.92847e-16	0.470336	0.62	0.427	8.84221e-12	6
Rorb	3.98027e-16	0.812685	0.178	0.076	8.9588e-12	6
Dscaml1	5.7639e-16	0.398875	0.677	0.479	1.29734e-11	6
Sytl5	2.17435e-15	0.656551	0.291	0.139	4.89402e-11	6
Tacr1	3.43997e-15	0.616591	0.249	0.109	7.74268e-11	6
ENSRNOG00000068393	3.49854e-15	0.422192	0.117	0.032	7.87451e-11	6
Lrrtm4	6.90717e-15	0.439324	0.966	0.895	1.55467e-10	6
Serpine2	8.0736e-15	0.49535	0.165	0.057	1.81721e-10	6
Runx1t1	1.0731e-14	0.425967	0.563	0.377	2.41534e-10	6
Ube2e2	1.07543e-14	0.518374	0.648	0.496	2.42058e-10	6
Grm1	1.36467e-14	0.347544	0.73	0.539	3.0716e-10	6
Ctnna2	4.81381e-14	0.51132	0.982	0.959	1.08349e-09	6
Hrh2	1.63462e-13	0.513291	0.172	0.072	3.67919e-09	6
Cadm2	1.86146e-13	0.489644	0.895	0.786	4.18976e-09	6
Rcan2	2.86197e-13	0.449886	0.606	0.431	6.44172e-09	6
AABR07007032.1	3.62535e-13	0.513252	0.549	0.397	8.15994e-09	6
Slc24a2	1.25322e-12	0.498297	0.51	0.351	2.82076e-08	6
Gprin3	1.41148e-12	0.401005	0.275	0.144	3.17695e-08	6
Rasgef1b	1.56451e-12	0.263866	0.465	0.309	3.5214e-08	6
Fbxl7	1.69471e-12	0.664196	0.217	0.116	3.81446e-08	6
LOC100360856	2.47129e-12	0.515951	0.359	0.22	5.56238e-08	6
Tshz3	2.82794e-12	0.525915	0.172	0.074	6.36512e-08	6
Kcnip1	3.17886e-12	0.508285	0.545	0.375	7.15497e-08	6
Dpp6	3.86417e-12	0.303585	0.961	0.917	8.69747e-08	6
Kcnd2	3.98206e-12	0.437707	0.892	0.793	8.96283e-08	6
Afap1	4.16408e-12	0.504337	0.272	0.15	9.37251e-08	6
Atp11c	4.17924e-12	0.524619	0.357	0.219	9.40663e-08	6
Abtb3	4.62797e-12	0.398241	0.355	0.21	1.04166e-07	6
Epb41	5.35919e-12	0.417676	0.362	0.22	1.20625e-07	6
Sulf2	5.79428e-12	0.400942	0.254	0.136	1.30418e-07	6
Rps6ka3	6.74648e-12	0.438921	0.371	0.227	1.5185e-07	6
Dlc1	9.7616e-12	0.39988	0.442	0.289	2.19714e-07	6
Arx	1.07704e-11	0.333492	0.101	0.029	2.42419e-07	6
Sfmbt2	1.55107e-11	0.5368	0.27	0.143	3.49115e-07	6
Neto2	1.6989e-11	0.410484	0.432	0.278	3.8239e-07	6
Olfm2	1.91805e-11	0.416113	0.362	0.222	4.31714e-07	6
Scn1a	2.50904e-11	0.402702	0.739	0.622	5.64734e-07	6
Dchs2	2.76657e-11	0.468571	0.373	0.226	6.22699e-07	6
Ncam1	2.9666e-11	0.332066	0.911	0.84	6.67723e-07	6
Pfkp	3.3491e-11	0.435327	0.549	0.398	7.53815e-07	6
Mkx	3.5392e-11	0.378434	0.162	0.071	7.96602e-07	6
Gab2	5.91347e-11	0.433909	0.506	0.355	1.331e-06	6
Coro6	6.64234e-11	0.355653	0.165	0.071	1.49506e-06	6
Cacng3	8.09142e-11	0.375103	0.304	0.182	1.82122e-06	6
ENSRNOG00000066732	9.29528e-11	0.424209	0.174	0.075	2.09218e-06	6
Kctd16	1.13511e-10	0.354049	0.666	0.502	2.55491e-06	6
Lypd6	2.59402e-10	0.559186	0.197	0.094	5.83863e-06	6
Rbms3	2.90383e-10	0.272575	0.819	0.673	6.53593e-06	6
Ank1	2.94685e-10	0.389545	0.494	0.347	6.63277e-06	6
Cntn3	3.41627e-10	0.505349	0.577	0.421	7.68935e-06	6
St6gal2	4.45083e-10	0.443881	0.236	0.126	1.00179e-05	6
Olfm3	7.55018e-10	0.349529	0.554	0.4	1.69939e-05	6
Ptprz1	8.23013e-10	0.336061	0.432	0.29	1.85244e-05	6
Epb41l3	8.36682e-10	0.424951	0.622	0.479	1.8832e-05	6
Cdh11	8.50945e-10	0.412626	0.476	0.331	1.91531e-05	6
Lgr5	8.78482e-10	0.361366	0.185	0.091	1.97729e-05	6
Qk	9.60728e-10	0.390879	0.327	0.21	2.16241e-05	6
Ano6	9.69328e-10	0.388967	0.295	0.177	2.18176e-05	6
Unc5c	1.12053e-09	0.424192	0.721	0.6	2.52209e-05	6
Sema6a	1.27449e-09	0.516886	0.252	0.147	2.86863e-05	6
Rab3c	1.30501e-09	0.363374	0.638	0.487	2.93732e-05	6
Asap1	1.61864e-09	0.455012	0.529	0.407	3.64324e-05	6
Ncoa1	1.69639e-09	0.378461	0.696	0.567	3.81824e-05	6
Mitf	1.94196e-09	0.422531	0.249	0.145	4.37097e-05	6
Pnkd	2.33353e-09	0.429394	0.398	0.275	5.2523e-05	6
L3mbtl4	2.81902e-09	0.393127	0.172	0.082	6.34506e-05	6
Kctd8	3.08146e-09	0.521074	0.538	0.404	6.93574e-05	6
Lig4	3.1153e-09	0.381852	0.158	0.076	7.01191e-05	6
Trpc5	3.47631e-09	0.305706	0.43	0.295	7.82447e-05	6
Col11a1	5.2029e-09	0.356708	0.314	0.194	0.000117107	6
Dab1	5.20911e-09	0.349829	0.7	0.556	0.000117247	6
Rnf157	5.95225e-09	0.367332	0.416	0.287	0.000133973	6
Igsf3	6.23807e-09	0.389941	0.158	0.075	0.000140407	6
Itsn2	8.4214e-09	0.435338	0.572	0.467	0.000189549	6
Fgfr2	1.17487e-08	0.338468	0.183	0.095	0.00026444	6
Brinp3	1.17714e-08	0.414906	0.753	0.638	0.00026495	6
Chrm2	1.21327e-08	0.407034	0.348	0.222	0.000273083	6
Maf	1.26889e-08	0.664902	0.112	0.054	0.000285602	6
Foxn3	1.28045e-08	0.423194	0.446	0.328	0.000288205	6
Tenm2	1.71096e-08	0.510407	0.899	0.864	0.000385103	6
Cadps	1.78096e-08	0.278744	0.906	0.829	0.000400859	6
Ntn1	2.09743e-08	0.409544	0.167	0.082	0.000472089	6
Tox3	2.26685e-08	0.499256	0.254	0.146	0.000510224	6
ENSRNOG00000064120	2.92137e-08	0.319294	0.613	0.474	0.000657543	6
Vwc2l	3.00537e-08	0.598861	0.4	0.326	0.000676448	6
Arhgef6	3.12033e-08	0.398446	0.178	0.092	0.000702323	6
Ccdc136	3.38743e-08	0.39959	0.33	0.217	0.000762444	6
Gad1	3.84309e-08	0.430621	0.432	0.306	0.000865002	6
Lrrc4c	4.03764e-08	0.355203	0.787	0.7	0.000908793	6
Lypd6b	4.29902e-08	0.467977	0.236	0.138	0.000967624	6
Hlcs	5.00004e-08	0.43093	0.362	0.25	0.00112541	6
Cpq	7.67789e-08	0.346473	0.211	0.12	0.00172814	6
Cep83	1.12354e-07	0.39402	0.51	0.396	0.00252886	6
Ankrd44	1.26705e-07	0.282961	0.403	0.283	0.00285189	6
Mroh1	2.93201e-07	0.37988	0.293	0.194	0.00659937	6
Smarca2	3.4072e-07	0.399642	0.398	0.297	0.00766893	6
Rgs7	3.8409e-07	0.376329	0.828	0.726	0.0086451	6
Etl4	4.29134e-07	0.520896	0.643	0.559	0.00965895	6
Nrcam	6.54996e-07	0.305423	0.785	0.694	0.0147426	6
Myo1b	8.86193e-07	0.327883	0.227	0.138	0.0199464	6
Ryr2	9.38307e-07	0.294912	0.819	0.736	0.0211194	6
Otud7a	9.3899e-07	0.303102	0.808	0.707	0.0211348	6
Klhl29	9.52704e-07	0.304508	0.741	0.62	0.0214435	6
Cabp1	9.80256e-07	0.256018	0.144	0.081	0.0220636	6
Pcdh11x	1.10686e-06	0.495456	0.499	0.392	0.0249133	6
As3mt	1.13948e-06	0.29481	0.199	0.114	0.0256474	6
Zfp462	1.39799e-06	0.326045	0.465	0.357	0.031466	6
Plcb4	1.44582e-06	0.371764	0.551	0.441	0.0325425	6
Kat2b	1.86065e-06	0.298059	0.188	0.109	0.0418794	6
Tbc1d4	1.91366e-06	0.340028	0.199	0.12	0.0430727	6
Atp1a3	2.01494e-06	0.296069	0.604	0.501	0.0453523	6
Lrrc3b	2.03269e-06	0.361782	0.259	0.166	0.0457518	6
Dennd2b	2.17932e-06	0.352076	0.3	0.203	0.0490522	6
Grk4	2.30157e-06	0.375439	0.215	0.138	0.0518037	6
RGD1564053	2.41976e-06	0.303563	0.6	0.478	0.0544639	6
Grin3a	2.6258e-06	0.389979	0.384	0.273	0.0591016	6
ENSRNOG00000067595	2.67606e-06	0.38085	0.252	0.164	0.0602328	6
Grem2	3.16571e-06	0.278344	0.174	0.1	0.0712538	6
Akap12	4.73591e-06	0.278021	0.135	0.074	0.106596	6
Grik1	5.14684e-06	0.53531	0.453	0.396	0.115845	6
Ppm1l	6.07522e-06	0.328898	0.458	0.367	0.136741	6
Pde4d	6.35057e-06	0.324972	0.835	0.779	0.142939	6
Asic1	7.20487e-06	0.315922	0.146	0.085	0.162167	6
Cntn6	7.34964e-06	0.438998	0.515	0.406	0.165426	6
ENSRNOG00000067240	7.8275e-06	0.285567	0.822	0.724	0.176181	6
RGD1560034	8.30488e-06	0.282465	0.142	0.078	0.186926	6
Dip2a	9.706e-06	0.342574	0.311	0.22	0.218463	6
Tbc1d9	9.95829e-06	0.272351	0.259	0.176	0.224141	6
Rin2	1.05984e-05	0.311815	0.245	0.162	0.238548	6
Pde1a	1.1033e-05	0.405544	0.508	0.413	0.248332	6
St8sia1	1.17118e-05	0.268685	0.181	0.112	0.263609	6
Ptprr	1.48405e-05	0.285734	0.531	0.425	0.334029	6
Amph	1.6163e-05	0.290434	0.675	0.584	0.363798	6
Cpeb3	1.64592e-05	0.327613	0.627	0.536	0.370463	6
Trpc3	1.75738e-05	0.463031	0.188	0.116	0.395552	6
Kcnd3	1.8257e-05	0.312947	0.538	0.431	0.41093	6
Ece2	1.86856e-05	0.256085	0.215	0.138	0.420575	6
Fam110b	1.89603e-05	0.33703	0.348	0.268	0.426759	6
ENSRNOG00000065324	2.06324e-05	0.376506	0.453	0.35	0.464394	6
AABR07028769.1	2.15834e-05	0.295417	0.208	0.139	0.485798	6
Rassf5	2.18158e-05	0.312749	0.153	0.095	0.49103	6
Nfyc	2.43147e-05	0.278055	0.362	0.27	0.547275	6
Ppargc1a	2.44646e-05	0.262595	0.849	0.775	0.550649	6
[truncated: 4,602 more rows]

## Sheet: 5. MAST OLIGO
Gene	p_val	avg_log2FC	pct.1	pct.2	p_val_adj	cluster
Pcdh15	0	3.56163	0.975	0.172	0	OPC_0
Nxph1	0	3.48735	0.96	0.153	0	OPC_0
Dscam	0	3.31253	0.897	0.148	0	OPC_0
Gpc5	0	3.16707	0.761	0.115	0	OPC_0
Megf11	0	3.15904	0.747	0.079	0	OPC_0
Ntm	0	3.13629	0.907	0.167	0	OPC_0
Ptprz1	0	3.01923	0.925	0.128	0	OPC_0
Rora	0	2.96059	0.844	0.159	0	OPC_0
Dpp6	0	2.93027	0.833	0.148	0	OPC_0
Xylt1	0	2.87788	0.819	0.14	0	OPC_0
Dcc	0	2.71949	0.918	0.195	0	OPC_0
Nrxn1	0	2.69367	0.981	0.353	0	OPC_0
Slc35f1	0	2.66908	0.859	0.17	0	OPC_0
Brinp3	0	2.61728	0.794	0.147	0	OPC_0
ENSRNOG00000066703	0	2.60184	0.994	0.336	0	OPC_0
Kcnd2	0	2.59171	0.836	0.223	0	OPC_0
Lrrtm4	0	2.58855	0.853	0.248	0	OPC_0
ENSRNOG00000070379	0	2.54836	0.573	0.078	0	OPC_0
Sox5	0	2.52326	0.671	0.109	0	OPC_0
Ryr3	0	2.5177	0.535	0.061	0	OPC_0
Zeb1	0	2.5065	0.83	0.194	0	OPC_0
Myt1	0	2.50331	0.536	0.067	0	OPC_0
ENSRNOG00000067970	0	2.42909	0.541	0.071	0	OPC_0
Plppr1	0	2.40835	0.469	0.053	0	OPC_0
Csmd1	0	2.34416	0.969	0.378	0	OPC_0
Sorcs3	0	2.34232	0.558	0.089	0	OPC_0
Sox6	0	2.33839	0.832	0.156	0	OPC_0
Mmp16	0	2.27301	0.653	0.13	0	OPC_0
Lrp1b	0	2.25748	0.898	0.309	0	OPC_0
Vcan	0	2.24993	0.755	0.186	0	OPC_0
Ctnnd2	0	2.2363	0.817	0.22	0	OPC_0
Gria4	0	2.23583	0.713	0.181	0	OPC_0
Nlgn1	0	2.22309	0.968	0.452	0	OPC_0
Dmd	0	2.21801	0.724	0.184	0	OPC_0
Marchf1	0	2.2045	0.811	0.212	0	OPC_0
Csmd3	0	2.1756	0.921	0.375	0	OPC_0
Sgcz	0	2.15932	0.734	0.203	0	OPC_0
Dlgap1	0	2.13015	0.705	0.181	0	OPC_0
Opcml	0	2.06406	0.97	0.314	0	OPC_0
Nalf1	0	1.97946	0.749	0.236	0	OPC_0
Maml2	0	1.8698	0.769	0.222	0	OPC_0
Ctnna2	0	1.83559	0.843	0.336	0	OPC_0
AABR07021536.1	0	1.40708	0.707	0.151	0	OPC_0
Lsamp	0	1.17428	0.999	0.774	0	OPC_0
Chst11	0	2.15688	0.52	0.084	0	OPC_0
Pdgfra	0	2.34758	0.432	0.047	0	OPC_0
Ptprt	0	1.70396	0.792	0.262	4.20484e-307	OPC_0
Arhgap31	0	2.11408	0.568	0.116	7.42312e-306	OPC_0
Spon1	6.77441e-306	2.14844	0.494	0.077	1.52478e-301	OPC_0
Cntn6	7.87677e-305	2.31804	0.451	0.051	1.7729e-300	OPC_0
Pcdh11x	1.98866e-302	2.35531	0.552	0.104	4.47609e-298	OPC_0
Nrxn3	7.99969e-293	1.72616	0.807	0.311	1.80057e-288	OPC_0
Tmem132d	1.47325e-290	2.16123	0.528	0.091	3.316e-286	OPC_0
Nrg3	2.10851e-288	1.70708	0.8	0.331	4.74584e-284	OPC_0
Nav2	7.54932e-284	1.8964	0.647	0.169	1.6992e-279	OPC_0
Ptprg	8.03694e-281	1.95384	0.635	0.166	1.80896e-276	OPC_0
Fgf14	3.34238e-279	1.903	0.696	0.226	7.52302e-275	OPC_0
Grin3a	1.64817e-273	2.19009	0.374	0.034	3.70969e-269	OPC_0
Cntn1	1.81652e-269	1.88624	0.637	0.169	4.08863e-265	OPC_0
Nckap5	3.13532e-262	1.53639	0.511	0.102	7.05698e-258	OPC_0
Epn2	3.24879e-254	1.76991	0.657	0.245	7.31238e-250	OPC_0
Gria2	9.68389e-254	1.77988	0.655	0.196	2.17965e-249	OPC_0
Tox	2.14062e-251	2.06453	0.494	0.097	4.8181e-247	OPC_0
Dgkb	1.43182e-247	1.87993	0.554	0.125	3.22274e-243	OPC_0
Ntrk3	3.481e-243	2.00179	0.486	0.095	7.83503e-239	OPC_0
Robo1	3.07022e-237	1.69677	0.713	0.295	6.91045e-233	OPC_0
Klf12	7.93788e-232	1.9353	0.496	0.109	1.78666e-227	OPC_0
Dpyd	1.13311e-231	1.96304	0.444	0.082	2.5504e-227	OPC_0
Ppargc1a	9.72578e-231	1.9125	0.56	0.143	2.18908e-226	OPC_0
Cdh10	2.54057e-229	1.95503	0.451	0.082	5.71831e-225	OPC_0
Col5a3	2.19828e-219	2.03258	0.445	0.091	4.94789e-215	OPC_0
Grm7	9.60249e-218	1.4186	0.69	0.241	2.16133e-213	OPC_0
Chl1	5.7364e-211	1.80762	0.472	0.105	1.29115e-206	OPC_0
Astn2	4.58514e-210	1.88194	0.487	0.113	1.03202e-205	OPC_0
Usp24	1.02903e-205	1.73507	0.592	0.194	2.31614e-201	OPC_0
Cdh13	1.43682e-203	1.64954	0.518	0.132	3.23399e-199	OPC_0
Fchsd2	6.59101e-199	1.62356	0.561	0.166	1.4835e-194	OPC_0
Grip1	8.70958e-199	1.64958	0.575	0.171	1.96035e-194	OPC_0
Sema3d	1.20777e-198	1.87648	0.355	0.059	2.71846e-194	OPC_0
Ccbe1	1.41836e-198	2.19336	0.281	0.025	3.19244e-194	OPC_0
Kcnq5	2.7391e-198	1.43746	0.618	0.199	6.16518e-194	OPC_0
Emid1	3.06264e-198	1.85973	0.288	0.029	6.8934e-194	OPC_0
Pde7b	3.28693e-198	1.80598	0.436	0.094	7.39822e-194	OPC_0
Lrrtm3	6.10693e-198	1.76451	0.5	0.127	1.37455e-193	OPC_0
Dnah5	1.57081e-194	1.94981	0.259	0.022	3.53559e-190	OPC_0
Sgcd	2.38065e-194	1.9492	0.373	0.066	5.35836e-190	OPC_0
Tnr	8.45022e-194	1.55689	0.434	0.096	1.90198e-189	OPC_0
Calcrl	5.92762e-193	1.84666	0.354	0.061	1.33419e-188	OPC_0
Gria3	5.91364e-190	1.63465	0.485	0.121	1.33104e-185	OPC_0
Adcy2	6.26214e-187	1.79382	0.424	0.09	1.40948e-182	OPC_0
Dab1	2.42464e-186	1.80062	0.404	0.082	5.45738e-182	OPC_0
Nrcam	3.10931e-186	1.67043	0.53	0.151	6.99844e-182	OPC_0
Grik1	9.47004e-186	1.92378	0.394	0.073	2.13152e-181	OPC_0
Cadps	2.7986e-184	1.71795	0.455	0.105	6.2991e-180	OPC_0
Pid1	2.47384e-183	1.76416	0.388	0.08	5.56811e-179	OPC_0
Gpm6a	9.42997e-180	1.77969	0.433	0.101	2.1225e-175	OPC_0
Gpc6	3.16864e-178	1.65203	0.464	0.117	7.13197e-174	OPC_0
Mdga2	1.1598e-177	1.13094	0.875	0.544	2.61049e-173	OPC_0
Nrxn2	4.95376e-177	1.73644	0.363	0.067	1.11499e-172	OPC_0
Cacng4	5.62547e-174	1.7725	0.257	0.028	1.26618e-169	OPC_0
Adarb2	9.00225e-174	0.940796	0.946	0.689	2.02623e-169	OPC_0
Myo16	4.96231e-172	1.78493	0.327	0.056	1.11692e-167	OPC_0
Pstpip2	3.32406e-171	1.68028	0.424	0.103	7.48178e-167	OPC_0
Tacc2	4.72949e-169	1.73142	0.284	0.039	1.06451e-164	OPC_0
Adgrl3	2.50165e-168	1.0361	0.874	0.509	5.63072e-164	OPC_0
Pcdh7	7.82462e-165	0.877725	0.692	0.286	1.76116e-160	OPC_0
Pcmtd2	4.01633e-162	1.62876	0.472	0.139	9.03996e-158	OPC_0
Rit2	1.1951e-161	1.62362	0.355	0.067	2.68993e-157	OPC_0
Lama4	4.54562e-161	1.77295	0.339	0.068	1.02313e-156	OPC_0
Rbms3	6.66599e-161	1.75627	0.377	0.086	1.50038e-156	OPC_0
Thsd4	1.06554e-160	1.73802	0.264	0.034	2.39832e-156	OPC_0
Neto1	2.27645e-160	1.70929	0.394	0.089	5.12384e-156	OPC_0
Mtss2	4.46394e-159	1.67968	0.259	0.034	1.00474e-154	OPC_0
Trio	2.27824e-158	1.48318	0.501	0.155	5.12786e-154	OPC_0
Cspg4	2.70993e-158	1.65379	0.226	0.025	6.09952e-154	OPC_0
Hdac9	4.01805e-158	1.54168	0.439	0.117	9.04382e-154	OPC_0
Csmd2	1.68425e-156	1.46943	0.581	0.216	3.79091e-152	OPC_0
Cask	4.45234e-154	1.46894	0.569	0.211	1.00213e-149	OPC_0
Tpm1	6.52428e-152	1.71207	0.324	0.065	1.46849e-147	OPC_0
Fgf12	1.03334e-151	1.21297	0.711	0.348	2.32584e-147	OPC_0
Cacna1e	6.09956e-151	1.61196	0.336	0.063	1.37289e-146	OPC_0
Rlbp1	1.7894e-150	1.56957	0.209	0.018	4.02759e-146	OPC_0
Sema5a	4.62114e-147	1.1624	0.389	0.1	1.04013e-142	OPC_0
Map2	8.64709e-146	1.14264	0.623	0.249	1.94629e-141	OPC_0
Negr1	5.21905e-144	1.4423	0.549	0.204	1.1747e-139	OPC_0
Cntn4	1.57446e-142	1.55467	0.359	0.079	3.54379e-138	OPC_0
Ppfia2	7.35207e-142	1.34092	0.606	0.258	1.6548e-137	OPC_0
Fmn2	1.34993e-141	1.5549	0.361	0.085	3.03842e-137	OPC_0
Rgs7	2.86037e-141	1.56448	0.385	0.095	6.43812e-137	OPC_0
Pde10a	3.69508e-141	1.58037	0.412	0.112	8.31688e-137	OPC_0
Kcnma1	2.37097e-140	1.40822	0.449	0.132	5.33657e-136	OPC_0
Kcnh8	1.11457e-139	1.65227	0.224	0.025	2.50868e-135	OPC_0
Il1rapl1	2.75449e-138	0.693885	0.963	0.836	6.1998e-134	OPC_0
Tshz2	9.08769e-137	1.57126	0.335	0.078	2.04546e-132	OPC_0
Lrp1	4.1363e-136	1.57308	0.29	0.058	9.30999e-132	OPC_0
Khdrbs2	1.52447e-135	1.524	0.362	0.085	3.43127e-131	OPC_0
Fam89a	5.82972e-134	1.47459	0.188	0.017	1.31215e-129	OPC_0
Brinp1	8.64018e-134	1.49352	0.306	0.06	1.94473e-129	OPC_0
Rims1	1.83229e-133	1.40831	0.506	0.178	4.12413e-129	OPC_0
Mybl1	5.37757e-131	1.63057	0.247	0.04	1.21038e-126	OPC_0
Ntrk2	2.02483e-130	1.4684	0.364	0.093	4.55749e-126	OPC_0
Nebl	1.0393e-129	1.49105	0.342	0.082	2.33926e-125	OPC_0
Kcnip3	1.92281e-128	1.47087	0.185	0.016	4.32786e-124	OPC_0
Smoc1	3.91512e-128	1.5176	0.203	0.024	8.81214e-124	OPC_0
Rims2	4.18395e-127	1.33239	0.535	0.206	9.41724e-123	OPC_0
Prrx1	7.13563e-125	1.53314	0.235	0.04	1.60609e-120	OPC_0
Dok6	7.92269e-125	1.4636	0.379	0.104	1.78324e-120	OPC_0
Gucy1a2	8.3657e-122	1.48144	0.32	0.073	1.88295e-117	OPC_0
ENSRNOG00000067560	1.41628e-121	1.50542	0.257	0.051	3.18776e-117	OPC_0
Kcnn2	1.84571e-121	1.55357	0.326	0.077	4.15432e-117	OPC_0
Ntn1	1.53472e-120	1.51369	0.244	0.044	3.45436e-116	OPC_0
Cpe	2.34386e-120	1.45557	0.334	0.088	5.27556e-116	OPC_0
C1ql1	4.95796e-120	1.45546	0.191	0.022	1.11594e-115	OPC_0
Nkain3	1.51565e-118	1.666	0.246	0.04	3.41143e-114	OPC_0
Stk32a	8.54964e-118	1.48755	0.202	0.028	1.92435e-113	OPC_0
Grm5	2.34421e-117	1.41051	0.444	0.151	5.27635e-113	OPC_0
Cadm2	7.60727e-117	0.748244	0.91	0.645	1.71224e-112	OPC_0
Grid2	8.88012e-115	0.781021	0.916	0.678	1.99874e-110	OPC_0
Nmnat2	9.3148e-115	1.52183	0.273	0.057	2.09657e-110	OPC_0
Usp29	3.36453e-114	1.46664	0.296	0.068	7.57288e-110	OPC_0
Rab27b	5.45028e-114	1.4488	0.22	0.036	1.22675e-109	OPC_0
Slc24a3	6.05628e-113	1.44631	0.317	0.08	1.36315e-108	OPC_0
Zfpm2	8.52104e-113	1.2954	0.391	0.122	1.91791e-108	OPC_0
Alcam	2.47963e-112	1.15337	0.603	0.277	5.58116e-108	OPC_0
Armh4	3.40385e-112	1.41012	0.221	0.036	7.66138e-108	OPC_0
Tmem196	2.75394e-110	1.38141	0.181	0.021	6.19857e-106	OPC_0
Galnt13	2.29869e-109	1.31966	0.444	0.159	5.17389e-105	OPC_0
Rev3l	2.36829e-109	1.25551	0.484	0.191	5.33054e-105	OPC_0
Cacna1c	1.02324e-106	1.37343	0.329	0.089	2.3031e-102	OPC_0
Galnt10	1.28342e-106	1.38396	0.211	0.037	2.88872e-102	OPC_0
Nol4	1.53548e-106	1.3689	0.313	0.081	3.45606e-102	OPC_0
Npas3	5.89696e-106	0.926667	0.81	0.508	1.32729e-101	OPC_0
Setbp1	1.48818e-105	1.34307	0.353	0.105	3.34959e-101	OPC_0
Anks1b	2.45958e-105	0.630122	0.959	0.849	5.53602e-101	OPC_0
Arhgap42	3.54668e-105	1.29151	0.338	0.104	7.98287e-101	OPC_0
Pde1a	4.14915e-105	1.39401	0.32	0.083	9.33891e-101	OPC_0
Kalrn	1.07187e-104	1.29618	0.41	0.139	2.41256e-100	OPC_0
Nav3	1.9412e-104	0.94506	0.583	0.266	4.36925e-100	OPC_0
Adgrb3	3.29143e-104	0.727615	0.865	0.576	7.40835e-100	OPC_0
Plce1	3.57307e-104	1.47615	0.278	0.071	8.04227e-100	OPC_0
Unc79	6.25178e-104	1.30134	0.36	0.109	1.40715e-99	OPC_0
Shisa6	2.04501e-103	1.42802	0.197	0.029	4.60292e-99	OPC_0
Fat3	2.84305e-103	1.30817	0.354	0.108	6.39914e-99	OPC_0
Rgs20	1.60942e-102	1.38283	0.175	0.025	3.62249e-98	OPC_0
Cacna2d3	2.10289e-102	1.32139	0.375	0.12	4.73319e-98	OPC_0
Lrmda	5.87437e-102	1.19086	0.445	0.165	1.3222e-97	OPC_0
Grid1	2.9107e-101	1.05362	0.653	0.325	6.5514e-97	OPC_0
AABR07007068.1	5.16165e-100	1.42771	0.229	0.049	1.16178e-95	OPC_0
Kcnd3	2.19838e-99	1.35614	0.218	0.042	4.94812e-95	OPC_0
Nalcn	2.46463e-99	1.19929	0.347	0.104	5.54738e-95	OPC_0
Kcnh7	3.8358e-99	1.31015	0.381	0.124	8.63361e-95	OPC_0
ENSRNOG00000062454	1.2375e-98	1.26871	0.302	0.078	2.78538e-94	OPC_0
Pdzrn4	1.66283e-98	1.36945	0.211	0.037	3.7427e-94	OPC_0
Shc4	1.12213e-97	1.34039	0.196	0.035	2.52568e-93	OPC_0
Asic2	1.70394e-96	1.26072	0.367	0.12	3.83523e-92	OPC_0
Pde3a	3.56752e-95	1.3699	0.19	0.03	8.02976e-91	OPC_0
Gramd1b	9.81142e-95	1.36988	0.325	0.099	2.20836e-90	OPC_0
Lrfn5	3.27448e-93	1.27917	0.37	0.122	7.3702e-89	OPC_0
Luzp2	1.33834e-92	0.835705	0.758	0.473	3.01232e-88	OPC_0
Slc9a7	1.93428e-92	1.28714	0.212	0.041	4.35368e-88	OPC_0
Kazn	2.02511e-92	0.800272	0.709	0.399	4.55813e-88	OPC_0
Parp8	3.06578e-91	1.28145	0.317	0.096	6.90045e-87	OPC_0
Slc1a2	6.74722e-91	1.48732	0.181	0.03	1.51866e-86	OPC_0
Zbtb20	2.21367e-90	0.894209	0.783	0.523	4.98253e-86	OPC_0
Asap1	4.73425e-90	1.1497	0.456	0.188	1.06558e-85	OPC_0
Zfp521	1.90729e-89	1.30853	0.265	0.072	4.29294e-85	OPC_0
Tmtc2	1.51259e-88	1.17587	0.422	0.166	3.40454e-84	OPC_0
Rnf180	2.70735e-88	1.27805	0.189	0.035	6.0937e-84	OPC_0
Cacna1a	3.84015e-88	1.20996	0.282	0.08	8.64341e-84	OPC_0
Vxn	1.67663e-87	1.26763	0.153	0.02	3.77375e-83	OPC_0
Itga9	3.57926e-86	1.15709	0.45	0.19	8.05619e-82	OPC_0
Chst9	1.26621e-85	1.25018	0.127	0.012	2.84997e-81	OPC_0
Zfp462	5.48201e-84	1.22525	0.359	0.129	1.23389e-79	OPC_0
Olfm2	6.04167e-84	1.28399	0.169	0.026	1.35986e-79	OPC_0
Ppfibp1	1.86269e-83	1.22273	0.33	0.113	4.19255e-79	OPC_0
Abtb2	5.64256e-83	1.20253	0.33	0.112	1.27003e-78	OPC_0
Itih5	1.27216e-80	1.21136	0.12	0.011	2.86338e-76	OPC_0
Ppp2r2b	1.4506e-79	0.63751	0.885	0.673	3.265e-75	OPC_0
Dpp10	4.27682e-79	0.766204	0.603	0.326	9.62626e-75	OPC_0
Cdh20	6.53269e-79	0.661931	0.597	0.315	1.47038e-74	OPC_0
Tspan7	2.40241e-77	1.27061	0.284	0.089	5.40735e-73	OPC_0
Cdh18	5.48032e-77	1.18997	0.282	0.084	1.23351e-72	OPC_0
Pcdha4	8.09658e-77	1.12888	0.336	0.118	1.82238e-72	OPC_0
Shc3	1.22401e-76	1.17559	0.182	0.042	2.755e-72	OPC_0
Igsf21	2.48029e-76	1.10832	0.153	0.023	5.58265e-72	OPC_0
Tenm2	7.30686e-76	1.16766	0.384	0.153	1.64463e-71	OPC_0
Prkg2	1.03752e-74	1.1143	0.132	0.017	2.33525e-70	OPC_0
Ghr	5.69389e-74	1.1319	0.154	0.025	1.28158e-69	OPC_0
Sulf2	2.35893e-73	1.08976	0.404	0.173	5.30948e-69	OPC_0
Lnx1	3.2811e-73	1.20955	0.163	0.031	7.3851e-69	OPC_0
Sntg1	3.07004e-72	0.563912	0.819	0.571	6.91003e-68	OPC_0
Zfp423	8.86941e-72	0.994866	0.12	0.015	1.99633e-67	OPC_0
Scn3a	1.10254e-71	1.18289	0.196	0.044	2.48161e-67	OPC_0
Caln1	1.2993e-71	1.13995	0.211	0.051	2.92446e-67	OPC_0
Tanc2	1.81305e-71	0.769836	0.584	0.31	4.08081e-67	OPC_0
Ank1	3.94458e-71	1.07548	0.124	0.016	8.87846e-67	OPC_0
Gabrb1	1.49794e-70	1.20892	0.268	0.081	3.37157e-66	OPC_0
Atxn1	7.05736e-69	1.08589	0.236	0.07	1.58847e-64	OPC_0
Ppp1r14c	2.13594e-68	1.04217	0.131	0.019	4.80757e-64	OPC_0
Scn1a	3.03199e-67	1.15377	0.229	0.063	6.8244e-63	OPC_0
Sorbs2	4.63972e-67	1.03928	0.321	0.12	1.04431e-62	OPC_0
Ehbp1	3.26596e-66	1.13251	0.286	0.101	7.35103e-62	OPC_0
Gpt2	9.70654e-66	1.09927	0.163	0.034	2.18475e-61	OPC_0
Dzip1	7.54232e-65	1.15726	0.217	0.062	1.69763e-60	OPC_0
Pbx1	2.39297e-64	0.922174	0.481	0.238	5.3861e-60	OPC_0
Mapk10	2.89721e-64	0.96689	0.379	0.164	6.52105e-60	OPC_0
Meis2	3.62858e-64	1.07088	0.286	0.103	8.1672e-60	OPC_0
Unc80	6.29427e-64	1.05193	0.195	0.048	1.41671e-59	OPC_0
Farp1	2.73315e-63	1.09863	0.236	0.074	6.15178e-59	OPC_0
Sema5b	4.33331e-63	0.985672	0.29	0.11	9.75342e-59	OPC_0
Magi1	4.90768e-63	0.96759	0.379	0.165	1.10462e-58	OPC_0
Tnik	5.22924e-63	0.644109	0.418	0.202	1.177e-58	OPC_0
Kcnk10	4.2567e-62	1.05562	0.156	0.036	9.58099e-58	OPC_0
Lrrc4c	2.91619e-61	0.776929	0.56	0.31	6.56377e-57	OPC_0
Klhl5	4.02641e-61	1.0929	0.239	0.078	9.06265e-57	OPC_0
Plcb1	4.40231e-61	0.664705	0.37	0.169	9.90871e-57	OPC_0
Cspg5	5.81525e-61	0.91099	0.106	0.013	1.3089e-56	OPC_0
Afap1l2	9.79029e-61	1.11197	0.199	0.057	2.2036e-56	OPC_0
Epha5	1.00416e-60	0.989481	0.266	0.091	2.26015e-56	OPC_0
Tmem255a	1.36617e-60	0.94116	0.105	0.012	3.07497e-56	OPC_0
Elavl4	1.7794e-60	1.05112	0.153	0.032	4.00508e-56	OPC_0
Plpp4	6.20802e-59	1.02537	0.121	0.021	1.3973e-54	OPC_0
Serpine2	9.92013e-59	0.98141	0.126	0.022	2.23282e-54	OPC_0
Rgcc	1.07983e-58	0.933712	0.109	0.015	2.43048e-54	OPC_0
Phactr3	2.9686e-58	0.91599	0.343	0.146	6.68172e-54	OPC_0
Fam110b	3.00291e-58	1.08743	0.172	0.043	6.75894e-54	OPC_0
Gabrg1	4.47676e-58	1.03951	0.248	0.085	1.00763e-53	OPC_0
Adam22	4.84475e-58	0.963454	0.262	0.092	1.09046e-53	OPC_0
Sez6l	1.06032e-57	0.898426	0.242	0.085	2.38657e-53	OPC_0
Plppr5	5.80038e-57	1.07044	0.336	0.144	1.30555e-52	OPC_0
Ccser1	2.85563e-56	0.83313	0.563	0.326	6.42745e-52	OPC_0
Disc1	7.0021e-56	1.06036	0.188	0.061	1.57603e-51	OPC_0
Fstl4	7.41774e-56	1.02932	0.153	0.033	1.66958e-51	OPC_0
Slc4a10	1.34773e-55	0.920974	0.222	0.071	3.03346e-51	OPC_0
Disp1	3.36014e-55	1.03407	0.159	0.043	7.56299e-51	OPC_0
Pde8b	1.15515e-54	0.978506	0.189	0.056	2.60002e-50	OPC_0
Dscaml1	1.18704e-54	0.646187	0.521	0.291	2.67178e-50	OPC_0
Atp1a2	1.34948e-54	0.954434	0.135	0.028	3.03742e-50	OPC_0
Gabrb3	1.65498e-54	0.911883	0.264	0.097	3.72502e-50	OPC_0
Sh3bp4	3.16875e-54	0.981668	0.154	0.038	7.13223e-50	OPC_0
B3gat2	3.33949e-54	0.966443	0.11	0.017	7.51652e-50	OPC_0
Dlg2	4.67373e-54	0.563936	0.837	0.694	1.05196e-49	OPC_0
Cracd	5.30428e-54	0.906887	0.228	0.081	1.19389e-49	OPC_0
Snx25	6.425e-54	1.01643	0.256	0.096	1.44614e-49	OPC_0
Pknox2	6.64096e-54	0.975364	0.142	0.032	1.49475e-49	OPC_0
Snap25	8.17715e-54	0.897711	0.251	0.09	1.84051e-49	OPC_0
Med12l	1.08186e-53	0.963452	0.288	0.116	2.43505e-49	OPC_0
Gria1	1.12791e-53	1.08183	0.251	0.09	2.5387e-49	OPC_0
Pcyt1b	1.53041e-53	0.976408	0.158	0.04	3.44465e-49	OPC_0
Nell2	2.55191e-53	0.958264	0.201	0.061	5.74383e-49	OPC_0
Kcnip1	2.97438e-53	0.891925	0.291	0.116	6.69473e-49	OPC_0
Ryr2	9.05026e-53	0.889856	0.266	0.101	2.03703e-48	OPC_0
Slc1a3	1.10314e-52	1.00745	0.263	0.101	2.48295e-48	OPC_0
Ttc28	5.60255e-52	0.951355	0.26	0.103	1.26102e-47	OPC_0
Zcchc24	5.92323e-52	0.861281	0.293	0.121	1.3332e-47	OPC_0
Hecw1	1.25994e-51	0.957199	0.193	0.057	2.83587e-47	OPC_0
Enah	2.48404e-51	0.948086	0.193	0.062	5.59107e-47	OPC_0
Bmerb1	5.86805e-51	0.940108	0.168	0.046	1.32078e-46	OPC_0
Adamts20	6.41523e-51	0.967455	0.274	0.108	1.44394e-46	OPC_0
Slc8a3	9.77181e-51	0.994099	0.164	0.044	2.19944e-46	OPC_0
Srgap1	1.06816e-50	0.894947	0.336	0.153	2.40421e-46	OPC_0
Cacnb2	1.35098e-50	0.76403	0.248	0.097	3.04079e-46	OPC_0
Atp8a2	3.51015e-50	0.982099	0.193	0.059	7.90064e-46	OPC_0
Vegfa	6.91413e-50	0.972731	0.135	0.031	1.55623e-45	OPC_0
Rin2	8.90816e-50	1.02591	0.208	0.072	2.00505e-45	OPC_0
Pclo	1.51201e-49	0.841637	0.353	0.165	3.40323e-45	OPC_0
Rbfox1	1.64407e-49	0.476732	0.746	0.528	3.70047e-45	OPC_0
Trim9	2.85746e-49	0.933539	0.185	0.056	6.43157e-45	OPC_0
Adgrb1	4.79014e-49	0.883492	0.144	0.035	1.07817e-44	OPC_0
Flrt2	7.20189e-49	0.917396	0.149	0.037	1.621e-44	OPC_0
Sdk1	8.63095e-49	0.636349	0.313	0.145	1.94265e-44	OPC_0
Bcan	2.03823e-48	0.915208	0.148	0.039	4.58765e-44	OPC_0
Neu4	4.28347e-48	0.917224	0.108	0.019	9.64123e-44	OPC_0
Myo10	1.64008e-47	0.891217	0.127	0.033	3.6915e-43	OPC_0
Ncald	8.72624e-47	0.851867	0.363	0.177	1.9641e-42	OPC_0
Cobl	9.76472e-47	0.880361	0.171	0.051	2.19784e-42	OPC_0
Utrn	1.37709e-46	0.883228	0.294	0.13	3.09955e-42	OPC_0
Thsd7a	1.66577e-46	0.74437	0.404	0.208	3.74931e-42	OPC_0
ENSRNOG00000062864	2.40062e-46	0.903653	0.172	0.055	5.40332e-42	OPC_0
Naaladl2	2.99334e-46	1.0457	0.253	0.098	6.73742e-42	OPC_0
Nhsl1	4.09722e-46	0.923228	0.169	0.056	9.22201e-42	OPC_0
LOC498368	9.671e-46	1.00078	0.172	0.056	2.17675e-41	OPC_0
Kctd8	2.51694e-45	0.662635	0.405	0.213	5.66513e-41	OPC_0
Vat1l	4.14181e-45	0.92248	0.155	0.048	9.3224e-41	OPC_0
Arl15	9.41898e-45	0.923053	0.33	0.155	2.12002e-40	OPC_0
Dcx	1.07027e-44	0.843195	0.114	0.024	2.40897e-40	OPC_0
Ankrd11	2.99044e-44	0.857832	0.421	0.224	6.73089e-40	OPC_0
Gabrg3	4.89884e-44	0.635361	0.241	0.101	1.10263e-39	OPC_0
Slc1a1	5.21887e-44	0.894256	0.223	0.087	1.17466e-39	OPC_0
Adamts17	9.00626e-44	0.916547	0.102	0.019	2.02713e-39	OPC_0
Ptprn2	1.86709e-43	0.818762	0.217	0.082	4.20245e-39	OPC_0
Pcdhga7	1.80056e-42	0.801795	0.357	0.179	4.0527e-38	OPC_0
Eps8	3.56939e-42	0.904232	0.11	0.025	8.03398e-38	OPC_0
Agmo	6.60178e-42	0.723946	0.391	0.206	1.48593e-37	OPC_0
Me3	7.16204e-42	0.836024	0.132	0.033	1.61203e-37	OPC_0
Prkce	9.01192e-42	0.791891	0.288	0.132	2.0284e-37	OPC_0
Lpp	9.17457e-42	0.875081	0.211	0.084	2.06501e-37	OPC_0
Rap1gap	1.08878e-41	0.896242	0.128	0.033	2.45062e-37	OPC_0
Ldlrad4	1.71638e-41	0.614742	0.254	0.12	3.86324e-37	OPC_0
Pcdh17	2.11044e-41	0.888474	0.215	0.084	4.75017e-37	OPC_0
Zfp827	3.8745e-41	0.882771	0.307	0.146	8.72072e-37	OPC_0
Gabra2	5.06021e-41	0.811629	0.147	0.043	1.13895e-36	OPC_0
Helz	7.99774e-41	0.930926	0.229	0.093	1.80013e-36	OPC_0
Arhgef40	8.67908e-41	0.844891	0.121	0.036	1.95349e-36	OPC_0
Scn8a	1.22858e-40	0.881413	0.173	0.058	2.76528e-36	OPC_0
Cacnb4	1.68604e-40	0.757732	0.233	0.096	3.79495e-36	OPC_0
Rapgef4	2.63874e-40	0.843598	0.178	0.062	5.93929e-36	OPC_0
Pdlim5	5.21752e-40	0.810277	0.152	0.049	1.17436e-35	OPC_0
Jazf1	5.61496e-40	0.858223	0.332	0.163	1.26381e-35	OPC_0
Col25a1	7.93122e-40	0.915202	0.135	0.037	1.78516e-35	OPC_0
Prune2	1.11003e-39	0.842072	0.151	0.049	2.49846e-35	OPC_0
Cacna1d	2.15071e-39	0.758241	0.214	0.085	4.84083e-35	OPC_0
AC125757.1	2.422e-39	0.892011	0.187	0.065	5.45143e-35	OPC_0
Slc9a9	2.47422e-39	0.738393	0.339	0.172	5.56897e-35	OPC_0
Mark1	5.31055e-39	0.808034	0.136	0.04	1.1953e-34	OPC_0
RGD1309104	5.6606e-39	0.849901	0.293	0.141	1.27409e-34	OPC_0
Ptprj	5.74026e-39	0.84403	0.254	0.115	1.29202e-34	OPC_0
Macrod2	1.67758e-38	0.527432	0.695	0.497	3.7759e-34	OPC_0
Nrg2	1.75018e-38	0.787311	0.114	0.028	3.93931e-34	OPC_0
Tenm3	3.21537e-38	0.863336	0.299	0.143	7.23716e-34	OPC_0
Chpt1	6.8625e-38	0.745128	0.145	0.045	1.54461e-33	OPC_0
ENSRNOG00000066309	1.1586e-37	0.846448	0.126	0.037	2.60778e-33	OPC_0
Slc44a5	1.89439e-37	0.772263	0.128	0.036	4.26389e-33	OPC_0
Ptpn5	2.08092e-37	0.8216	0.121	0.033	4.68374e-33	OPC_0
Prkd1	3.68717e-37	0.737638	0.345	0.178	8.29908e-33	OPC_0
Map3k1	4.08639e-37	0.864906	0.131	0.043	9.19765e-33	OPC_0
Pcdh10	9.24645e-37	0.685177	0.147	0.049	2.08119e-32	OPC_0
Shisa9	1.03015e-36	0.818031	0.14	0.042	2.31867e-32	OPC_0
Galnt17	1.43436e-36	0.829465	0.139	0.043	3.22847e-32	OPC_0
Prkcb	2.35195e-36	0.789724	0.293	0.142	5.29376e-32	OPC_0
Runx1t1	4.19212e-36	0.800644	0.143	0.044	9.43562e-32	OPC_0
Frmd6	8.96211e-36	0.72837	0.116	0.03	2.01719e-31	OPC_0
Pcsk2	9.50119e-36	0.799981	0.179	0.066	2.13853e-31	OPC_0
Susd4	1.12097e-35	0.79244	0.105	0.026	2.52308e-31	OPC_0
Astn1	1.13907e-35	0.68123	0.344	0.182	2.56381e-31	OPC_0
Neto2	1.22171e-35	0.852035	0.158	0.055	2.74982e-31	OPC_0
Itpr2	1.43259e-35	0.723598	0.324	0.167	3.22448e-31	OPC_0
Hmgcll1	1.46517e-35	0.818457	0.125	0.035	3.2978e-31	OPC_0
Cux2	1.64173e-35	0.803799	0.118	0.034	3.6952e-31	OPC_0
Fry	2.43965e-35	0.788268	0.228	0.099	5.49116e-31	OPC_0
Gabbr2	4.06162e-35	0.634753	0.107	0.028	9.1419e-31	OPC_0
Syt1	5.29384e-35	0.523491	0.345	0.192	1.19154e-30	OPC_0
Mllt3	6.20478e-35	0.779865	0.327	0.169	1.39657e-30	OPC_0
Cdh4	7.64951e-35	0.863223	0.131	0.041	1.72175e-30	OPC_0
Thsd7b	1.2364e-34	0.560303	0.201	0.088	2.7829e-30	OPC_0
Nsmf	3.84162e-34	0.786383	0.127	0.038	8.64671e-30	OPC_0
LOC100362814	1.4236e-33	0.805188	0.14	0.046	3.20425e-29	OPC_0
Sez6	3.61477e-33	0.711254	0.111	0.03	8.13612e-29	OPC_0
Arhgef3	3.72775e-33	0.785619	0.118	0.036	8.39042e-29	OPC_0
Lamc1	4.68474e-33	0.795758	0.22	0.098	1.05444e-28	OPC_0
Sorbs1	6.06543e-33	0.758435	0.283	0.141	1.36521e-28	OPC_0
Sgip1	1.10355e-32	0.659399	0.364	0.204	2.48387e-28	OPC_0
Zfp804a	4.0462e-32	0.881662	0.161	0.059	9.1072e-28	OPC_0
Klhl32	4.41545e-32	0.802947	0.154	0.057	9.9383e-28	OPC_0
Nf1	6.08943e-32	0.594419	0.476	0.292	1.37061e-27	OPC_0
Aff3	8.07068e-32	0.715274	0.16	0.06	1.81655e-27	OPC_0
AABR07032097.1	7.78205e-31	0.691675	0.129	0.042	1.75158e-26	OPC_0
Dner	7.81642e-31	0.677754	0.145	0.052	1.75932e-26	OPC_0
Egfem1	8.7571e-31	0.764939	0.181	0.072	1.97105e-26	OPC_0
Cstf2	8.92703e-31	0.727403	0.138	0.047	2.0093e-26	OPC_0
Rgs7bp	9.62691e-31	0.76664	0.125	0.04	2.16682e-26	OPC_0
Arpp21	1.06046e-30	0.664716	0.205	0.091	2.38687e-26	OPC_0
Rimbp2	1.40563e-30	0.757267	0.138	0.048	3.1638e-26	OPC_0
Mcf2l	1.44675e-30	0.676831	0.119	0.038	3.25635e-26	OPC_0
AABR07035338.1	1.48891e-30	0.760262	0.245	0.118	3.35123e-26	OPC_0
Chrm3	1.958e-30	0.574	0.151	0.061	4.40706e-26	OPC_0
Camta1	2.87265e-30	0.701939	0.433	0.268	6.46576e-26	OPC_0
Septin8	8.35526e-30	0.586586	0.187	0.084	1.8806e-25	OPC_0
Galnt16	9.05725e-30	0.710804	0.111	0.034	2.03861e-25	OPC_0
ENSRNOG00000070508	1.00282e-29	0.759687	0.187	0.077	2.25715e-25	OPC_0
Maml3	1.97372e-29	0.252139	0.411	0.278	4.44244e-25	OPC_0
Cables1	2.00996e-29	0.791248	0.153	0.059	4.52403e-25	OPC_0
Cyria	2.58279e-29	0.753471	0.101	0.03	5.81334e-25	OPC_0
Cdh2	4.71081e-29	0.552502	0.28	0.154	1.06031e-24	OPC_0
Rbpjl	7.44065e-29	0.680621	0.137	0.048	1.67474e-24	OPC_0
Ppm1e	1.00515e-28	0.602261	0.254	0.13	2.26239e-24	OPC_0
Glcci1	1.30595e-28	0.691965	0.429	0.26	2.93944e-24	OPC_0
Cdk14	1.36514e-28	0.640762	0.231	0.115	3.07265e-24	OPC_0
Gap43	1.61438e-28	0.639504	0.121	0.045	3.63364e-24	OPC_0
AABR07019403.1	2.36586e-28	0.735646	0.269	0.138	5.32509e-24	OPC_0
Scn2a	7.67339e-28	0.721139	0.178	0.074	1.72713e-23	OPC_0
Arhgef28	8.45673e-28	0.563125	0.326	0.185	1.90344e-23	OPC_0
Bicd1	1.66013e-27	0.611539	0.273	0.146	3.73663e-23	OPC_0
Cyfip2	1.82591e-27	0.587194	0.339	0.196	4.10976e-23	OPC_0
Slc8a2	5.5229e-27	0.686882	0.101	0.03	1.24309e-22	OPC_0
Etv1	5.71983e-27	0.731897	0.187	0.086	1.28742e-22	OPC_0
Gpr137c	6.14592e-27	0.62995	0.239	0.12	1.38332e-22	OPC_0
Shisal1	9.44667e-27	0.728955	0.149	0.058	2.12626e-22	OPC_0
Ica1	6.74032e-26	0.679722	0.109	0.035	1.51711e-21	OPC_0
Scfd2	8.96348e-26	0.599364	0.232	0.122	2.0175e-21	OPC_0
Samd4a	1.00819e-25	0.565827	0.357	0.215	2.26923e-21	OPC_0
Xkr4	1.06042e-25	0.410876	0.586	0.416	2.38679e-21	OPC_0
Sytl5	1.14365e-25	0.649397	0.105	0.035	2.57413e-21	OPC_0
Gabrb2	1.24835e-25	0.610468	0.116	0.04	2.80979e-21	OPC_0
Epb41	1.82456e-25	0.747315	0.134	0.054	4.10672e-21	OPC_0
Ophn1	2.63906e-25	0.563926	0.214	0.109	5.93999e-21	OPC_0
Sh3rf1	2.9367e-25	0.602999	0.229	0.12	6.60993e-21	OPC_0
Fyn	4.96677e-25	0.359928	0.354	0.222	1.11792e-20	OPC_0
Rundc3b	5.8103e-25	0.63189	0.111	0.037	1.30778e-20	OPC_0
Syn3	6.97671e-25	0.704045	0.208	0.102	1.57032e-20	OPC_0
Apba2	7.1818e-25	0.676347	0.166	0.074	1.61648e-20	OPC_0
Asrgl1	8.6071e-25	0.612375	0.128	0.048	1.93729e-20	OPC_0
Acap3	9.2209e-25	0.663068	0.126	0.048	2.07544e-20	OPC_0
Ugdh	9.34541e-25	0.633616	0.106	0.036	2.10347e-20	OPC_0
Rnf150	1.11254e-24	0.650697	0.134	0.054	2.5041e-20	OPC_0
Glce	1.66971e-24	0.655359	0.144	0.059	3.75818e-20	OPC_0
Svil	2.60568e-24	0.702897	0.109	0.041	5.86487e-20	OPC_0
Atp2b2	5.23554e-24	0.548244	0.127	0.051	1.17842e-19	OPC_0
Nfib	1.06968e-23	0.485749	0.397	0.253	2.40764e-19	OPC_0
Sybu	1.07852e-23	0.591065	0.113	0.041	2.42752e-19	OPC_0
Jakmip2	1.20264e-23	0.576588	0.288	0.164	2.70691e-19	OPC_0
Tmem164	2.09067e-23	0.669403	0.101	0.037	4.70569e-19	OPC_0
Pacs1	2.46207e-23	0.656541	0.145	0.062	5.54162e-19	OPC_0
Pitpnc1	2.84519e-23	0.56737	0.147	0.069	6.40395e-19	OPC_0
Tnk2	3.65183e-23	0.619956	0.26	0.143	8.21955e-19	OPC_0
Ptprk	4.10125e-23	0.586313	0.167	0.076	9.23108e-19	OPC_0
Col27a1	4.80779e-23	0.670225	0.113	0.042	1.08214e-18	OPC_0
Tgfa	6.86977e-23	0.638673	0.128	0.05	1.54625e-18	OPC_0
Erc2	1.09521e-22	0.466005	0.252	0.144	2.46509e-18	OPC_0
Grik5	1.89581e-22	0.638718	0.131	0.054	4.26709e-18	OPC_0
Kcnc2	1.92131e-22	0.591313	0.112	0.04	4.32448e-18	OPC_0
Gmds	2.14625e-22	0.587648	0.33	0.197	4.83078e-18	OPC_0
ENSRNOG00000065902	2.62491e-22	0.641708	0.12	0.046	5.90815e-18	OPC_0
Trpm3	3.07728e-22	0.676716	0.168	0.076	6.92635e-18	OPC_0
Kctd16	3.16031e-22	0.633934	0.19	0.091	7.11323e-18	OPC_0
Cdc14b	5.55636e-22	0.646504	0.114	0.044	1.25063e-17	OPC_0
Agfg1	5.57736e-22	0.526166	0.257	0.147	1.25535e-17	OPC_0
Ralgps2	5.86781e-22	0.699176	0.112	0.043	1.32073e-17	OPC_0
Cplane1	9.04202e-22	0.56366	0.193	0.098	2.03518e-17	OPC_0
Ptpn4	1.28563e-21	0.578293	0.263	0.148	2.89369e-17	OPC_0
Rapgef3	1.41316e-21	0.508827	0.111	0.043	3.18073e-17	OPC_0
AABR07001519.1	1.47649e-21	0.452177	0.673	0.51	3.32328e-17	OPC_0
Slc4a7	1.67298e-21	0.637191	0.141	0.065	3.76555e-17	OPC_0
LOC100366030	1.84151e-21	0.56216	0.12	0.048	4.14486e-17	OPC_0
Sgms1	2.32336e-21	0.619035	0.211	0.111	5.22941e-17	OPC_0
Large1	4.24195e-21	0.491228	0.284	0.169	9.54778e-17	OPC_0
Slit3	4.43948e-21	0.64517	0.111	0.042	9.99237e-17	OPC_0
Reck	5.38519e-21	0.572612	0.179	0.088	1.2121e-16	OPC_0
Arhgef11	6.36036e-21	0.419495	0.258	0.155	1.43159e-16	OPC_0
Ak5	1.77494e-20	0.250301	0.353	0.243	3.99503e-16	OPC_0
Stard9	2.08718e-20	0.464579	0.292	0.177	4.69782e-16	OPC_0
Ldb2	2.1199e-20	0.571714	0.119	0.048	4.77147e-16	OPC_0
Fam222b	2.65081e-20	0.661151	0.222	0.121	5.96644e-16	OPC_0
Golm2	3.49841e-20	0.640187	0.147	0.067	7.87423e-16	OPC_0
Myo5a	4.85834e-20	0.514434	0.237	0.135	1.09351e-15	OPC_0
Cntln	9.75317e-20	0.638803	0.14	0.064	2.19524e-15	OPC_0
Akt3	1.05202e-19	0.319216	0.482	0.344	2.36788e-15	OPC_0
Prex1	1.06181e-19	0.449698	0.272	0.168	2.38991e-15	OPC_0
Carmil1	1.08932e-19	0.331902	0.12	0.058	2.45183e-15	OPC_0
Plpp3	1.58809e-19	0.532351	0.104	0.041	3.57447e-15	OPC_0
Celf2	1.62993e-19	0.400965	0.382	0.258	3.66864e-15	OPC_0
Chd9	1.94695e-19	0.528974	0.39	0.252	4.3822e-15	OPC_0
Dgkh	4.83941e-19	0.590426	0.102	0.04	1.08925e-14	OPC_0
AABR07046707.1	6.04665e-19	0.460657	0.226	0.13	1.36098e-14	OPC_0
Eml6	9.32967e-19	0.587258	0.181	0.092	2.09992e-14	OPC_0
Kiz	1.80364e-18	0.611005	0.123	0.054	4.05962e-14	OPC_0
Tmlhe	2.07291e-18	0.55995	0.14	0.066	4.66571e-14	OPC_0
Mpdz	2.14593e-18	0.303372	0.245	0.159	4.83006e-14	OPC_0
P3h3	2.91763e-18	0.581233	0.142	0.068	6.567e-14	OPC_0
Camk1d	2.94917e-18	0.511776	0.172	0.092	6.63799e-14	OPC_0
Antxr1	4.12016e-18	0.515045	0.118	0.052	9.27365e-14	OPC_0
Fut9	8.30003e-18	0.42771	0.399	0.268	1.86817e-13	OPC_0
ENSRNOG00000064399	9.07591e-18	0.427907	0.193	0.111	2.04281e-13	OPC_0
Abhd2	9.10851e-18	0.513213	0.134	0.065	2.05014e-13	OPC_0
Ptprm	1.09141e-17	0.520419	0.234	0.137	2.45654e-13	OPC_0
ENSRNOG00000009950	1.22561e-17	0.587187	0.19	0.102	2.75859e-13	OPC_0
Dtnb	1.24556e-17	0.521396	0.196	0.107	2.80351e-13	OPC_0
Dclk2	1.50205e-17	0.584327	0.205	0.115	3.38081e-13	OPC_0
Ext1	1.95719e-17	0.42179	0.357	0.236	4.40523e-13	OPC_0
Brinp2	2.23769e-17	0.584266	0.106	0.045	5.0366e-13	OPC_0
Rftn2	2.77828e-17	0.499688	0.165	0.086	6.25335e-13	OPC_0
Ctdspl	2.92297e-17	0.499117	0.114	0.052	6.57901e-13	OPC_0
ENSRNOG00000069893	3.16376e-17	0.545976	0.117	0.052	7.12099e-13	OPC_0
Gpr158	4.05422e-17	0.424621	0.126	0.061	9.12523e-13	OPC_0
Nsmaf	4.23083e-17	0.563517	0.118	0.053	9.52275e-13	OPC_0
Ttyh1	4.43081e-17	0.527809	0.129	0.06	9.97287e-13	OPC_0
Lrp4	5.07929e-17	0.527619	0.116	0.056	1.14325e-12	OPC_0
Ncoa1	5.56284e-17	0.417563	0.407	0.279	1.25208e-12	OPC_0
Itgb8	5.86279e-17	0.455531	0.193	0.109	1.3196e-12	OPC_0
Notch1	7.11508e-17	0.545968	0.11	0.051	1.60146e-12	OPC_0
Ptpre	7.46619e-17	0.490076	0.181	0.101	1.68049e-12	OPC_0
Rbfox2	1.02553e-16	0.332999	0.33	0.223	2.30826e-12	OPC_0
Fnbp1l	1.05405e-16	0.545383	0.13	0.062	2.37246e-12	OPC_0
Cstpp1	1.1265e-16	0.49009	0.218	0.128	2.53553e-12	OPC_0
Acbd6	1.22406e-16	0.450129	0.193	0.11	2.75512e-12	OPC_0
Aff2	1.26674e-16	0.335443	0.166	0.096	2.85118e-12	OPC_0
Spred2	1.80262e-16	0.528351	0.146	0.076	4.05734e-12	OPC_0
Slc8a1	1.8582e-16	0.347431	0.559	0.419	4.18244e-12	OPC_0
Nsf	2.11886e-16	0.456352	0.147	0.076	4.76913e-12	OPC_0
Cdh8	2.48778e-16	0.492836	0.106	0.046	5.59949e-12	OPC_0
Srrm2	2.68888e-16	0.4162	0.576	0.42	6.05212e-12	OPC_0
Cep112	3.11271e-16	0.55637	0.139	0.071	7.00609e-12	OPC_0
ENSRNOG00000066115	8.73959e-16	0.431596	0.457	0.322	1.96711e-11	OPC_0
Cald1	9.7776e-16	0.554168	0.125	0.061	2.20074e-11	OPC_0
Tut4	1.05194e-15	0.574794	0.248	0.15	2.3677e-11	OPC_0
Bach2	1.51142e-15	0.438071	0.27	0.173	3.40191e-11	OPC_0
Dennd2b	1.81409e-15	0.48091	0.121	0.058	4.08315e-11	OPC_0
Rasa3	2.23682e-15	0.569661	0.22	0.131	5.03464e-11	OPC_0
Eml4	2.43482e-15	0.540667	0.19	0.109	5.48028e-11	OPC_0
Abi2	3.14672e-15	0.449947	0.197	0.117	7.08265e-11	OPC_0
Cers6	4.34808e-15	0.50748	0.117	0.057	9.78665e-11	OPC_0
Adam12	5.03532e-15	0.330395	0.19	0.119	1.13335e-10	OPC_0
Snap91	7.42387e-15	0.466554	0.205	0.121	1.67096e-10	OPC_0
Ptprs	1.35977e-14	0.503597	0.175	0.098	3.06056e-10	OPC_0
LOC361346	1.55461e-14	0.450586	0.171	0.098	3.49911e-10	OPC_0
Zc3h12b	1.65759e-14	0.494466	0.178	0.1	3.73091e-10	OPC_0
Sh3d19	1.93262e-14	0.445345	0.427	0.299	4.34994e-10	OPC_0
Immp2l	2.05812e-14	0.598794	0.197	0.114	4.63241e-10	OPC_0
Rtn1	2.47435e-14	0.397479	0.242	0.153	5.56927e-10	OPC_0
Stim2	2.8157e-14	0.441038	0.163	0.093	6.33759e-10	OPC_0
Armc9	3.19224e-14	0.509559	0.128	0.066	7.18508e-10	OPC_0
Tcf4	4.25294e-14	0.377671	0.664	0.513	9.57253e-10	OPC_0
Glmn	4.49938e-14	0.452689	0.107	0.05	1.01272e-09	OPC_0
Cc2d2a	4.59771e-14	0.54607	0.121	0.059	1.03485e-09	OPC_0
Pip5k1b	5.5106e-14	0.460276	0.137	0.073	1.24033e-09	OPC_0
Kif3a	6.38387e-14	0.420045	0.108	0.052	1.43688e-09	OPC_0
Slc25a12	7.34999e-14	0.3081	0.172	0.105	1.65434e-09	OPC_0
Zfyve9	7.5688e-14	0.310193	0.214	0.139	1.70358e-09	OPC_0
Tsc22d1	7.8198e-14	0.563944	0.207	0.125	1.76008e-09	OPC_0
Rnf144a	8.58887e-14	0.288183	0.26	0.176	1.93318e-09	OPC_0
Folh1	9.22891e-14	0.3343	0.136	0.074	2.07724e-09	OPC_0
Dmxl2	9.54073e-14	0.333691	0.226	0.147	2.14743e-09	OPC_0
Dennd1b	9.99081e-14	0.458385	0.153	0.085	2.24873e-09	OPC_0
Cobll1	1.04131e-13	0.382294	0.201	0.125	2.34378e-09	OPC_0
Lrp6	1.90723e-13	0.516372	0.174	0.1	4.29279e-09	OPC_0
Mycbp2	2.04041e-13	0.31756	0.429	0.315	4.59256e-09	OPC_0
Kank1	2.53507e-13	0.475081	0.302	0.201	5.70593e-09	OPC_0
Peg3	2.76078e-13	0.389718	0.225	0.144	6.21395e-09	OPC_0
Abhd12	2.84065e-13	0.470654	0.148	0.082	6.39373e-09	OPC_0
Plxna2	3.03673e-13	0.483413	0.101	0.047	6.83507e-09	OPC_0
Nav1	3.07808e-13	0.33093	0.487	0.36	6.92815e-09	OPC_0
Csrnp3	3.51459e-13	0.373922	0.223	0.143	7.91063e-09	OPC_0
Wasf3	3.58141e-13	0.476947	0.141	0.076	8.06103e-09	OPC_0
Snx9	4.73366e-13	0.380289	0.174	0.106	1.06545e-08	OPC_0
ENSRNOG00000068835	5.31481e-13	0.482043	0.141	0.076	1.19626e-08	OPC_0
Dipk1a	6.00816e-13	0.460568	0.102	0.048	1.35232e-08	OPC_0
Lrif1	8.91778e-13	0.480058	0.12	0.062	2.00721e-08	OPC_0
Arhgef7	8.97468e-13	0.486913	0.108	0.054	2.02002e-08	OPC_0
Myh10	1.1211e-12	0.432753	0.102	0.05	2.52338e-08	OPC_0
Kcnab1	1.26e-12	0.452625	0.126	0.067	2.836e-08	OPC_0
Sptan1	1.31924e-12	0.36565	0.137	0.078	2.96934e-08	OPC_0
Sbf2	1.34372e-12	0.303786	0.386	0.28	3.02443e-08	OPC_0
Fbxl4	1.34545e-12	0.369246	0.1	0.05	3.02834e-08	OPC_0
Znrf3	1.36578e-12	0.326048	0.145	0.087	3.07409e-08	OPC_0
Osbpl6	1.4915e-12	0.37331	0.147	0.083	3.35707e-08	OPC_0
Vwa8	1.53104e-12	0.485481	0.158	0.09	3.44606e-08	OPC_0
Mmd2	1.65696e-12	0.449084	0.102	0.049	3.72949e-08	OPC_0
Cpeb3	1.80798e-12	0.360781	0.215	0.137	4.06939e-08	OPC_0
Cit	2.04045e-12	0.525048	0.114	0.06	4.59264e-08	OPC_0
Purg	3.184e-12	0.27651	0.169	0.109	7.16654e-08	OPC_0
Ptpn9	4.8024e-12	0.436747	0.208	0.131	1.08092e-07	OPC_0
Smyd3	5.18885e-12	0.353303	0.219	0.145	1.16791e-07	OPC_0
Cdk5rap2	5.26118e-12	0.391976	0.172	0.109	1.18419e-07	OPC_0
Fhit	8.28337e-12	0.282331	0.585	0.466	1.86442e-07	OPC_0
Ctif	8.48012e-12	0.410678	0.14	0.081	1.90871e-07	OPC_0
Kif21b	8.82067e-12	0.455624	0.101	0.05	1.98536e-07	OPC_0
Pias2	8.90297e-12	0.318577	0.251	0.174	2.00388e-07	OPC_0
Grk4	1.01697e-11	0.377881	0.29	0.2	2.289e-07	OPC_0
Qser1	1.66173e-11	0.374122	0.132	0.077	3.74021e-07	OPC_0
Khdrbs3	1.78042e-11	0.254348	0.11	0.064	4.00736e-07	OPC_0
ENSRNOG00000066003	1.7826e-11	0.401434	0.13	0.074	4.01227e-07	OPC_0
Strbp	2.19748e-11	0.349012	0.152	0.092	4.94608e-07	OPC_0
Gkap1	2.19824e-11	0.429087	0.1	0.051	4.9478e-07	OPC_0
Zhx3	2.73027e-11	0.447628	0.145	0.083	6.14529e-07	OPC_0
Trim24	2.98629e-11	0.423032	0.167	0.101	6.72154e-07	OPC_0
Cnksr2	3.61164e-11	0.2784	0.14	0.087	8.12908e-07	OPC_0
Arhgef9	4.0464e-11	0.282373	0.147	0.09	9.10763e-07	OPC_0
Xkr6	4.71019e-11	0.32848	0.193	0.126	1.06017e-06	OPC_0
Arhgap35	5.66646e-11	0.2507	0.269	0.19	1.27541e-06	OPC_0
Gtf2ird1	7.28792e-11	0.426673	0.102	0.054	1.64036e-06	OPC_0
Ercc6	7.59295e-11	0.414378	0.138	0.079	1.70902e-06	OPC_0
Fign	7.84868e-11	0.328861	0.234	0.159	1.76658e-06	OPC_0
Msi2	9.11541e-11	0.470599	0.296	0.201	2.0517e-06	OPC_0
Pcnx1	1.345e-10	0.351708	0.157	0.099	3.02734e-06	OPC_0
Slc22a17	1.36188e-10	0.388697	0.108	0.059	3.06532e-06	OPC_0
Cdin1	1.42525e-10	0.339941	0.123	0.072	3.20794e-06	OPC_0
Gprasp1	1.51365e-10	0.375797	0.138	0.081	3.40693e-06	OPC_0
Ppm1h	1.79821e-10	0.420882	0.142	0.085	4.04742e-06	OPC_0
Apbb1ip	1.93966e-10	0.446949	0.113	0.064	4.36579e-06	OPC_0
Eif4g3	2.97862e-10	0.27204	0.354	0.263	6.70427e-06	OPC_0
Lyn	3.03937e-10	0.381211	0.113	0.066	6.841e-06	OPC_0
Dtna	3.37946e-10	0.355754	0.504	0.391	7.6065e-06	OPC_0
Xrcc4	3.70865e-10	0.454565	0.181	0.114	8.34744e-06	OPC_0
Zfp182	5.01878e-10	0.365061	0.22	0.147	1.12963e-05	OPC_0
Adam23	5.25308e-10	0.335109	0.156	0.098	1.18236e-05	OPC_0
Bmpr2	5.63847e-10	0.386293	0.194	0.128	1.26911e-05	OPC_0
Fip1l1	6.10439e-10	0.32239	0.202	0.137	1.37398e-05	OPC_0
Jmjd1c	6.12196e-10	0.26686	0.353	0.264	1.37793e-05	OPC_0
Tnrc18	7.76125e-10	0.41069	0.178	0.115	1.7469e-05	OPC_0
Akap13	7.83074e-10	0.336456	0.271	0.193	1.76254e-05	OPC_0
Ldlrad3	8.61081e-10	0.398589	0.168	0.106	1.93812e-05	OPC_0
Dlgap2	9.37442e-10	0.338624	0.111	0.063	2.10999e-05	OPC_0
Focad	1.0033e-09	0.32147	0.187	0.126	2.25824e-05	OPC_0
Kif5c	1.08271e-09	0.260954	0.168	0.115	2.43697e-05	OPC_0
Tmem237	1.09008e-09	0.404222	0.108	0.059	2.45356e-05	OPC_0
Cfap69	1.39551e-09	0.417667	0.116	0.065	3.141e-05	OPC_0
Ppp6r2	1.5987e-09	0.319393	0.144	0.091	3.59835e-05	OPC_0
Kat6b	1.88711e-09	0.305741	0.215	0.149	4.2475e-05	OPC_0
ENSRNOG00000070695	1.98105e-09	0.302272	0.193	0.132	4.45895e-05	OPC_0
Nova1	1.98533e-09	0.380117	0.294	0.21	4.46858e-05	OPC_0
Mast2	2.08289e-09	0.303155	0.181	0.123	4.68816e-05	OPC_0
Rbms1	2.23433e-09	0.374852	0.109	0.065	5.02904e-05	OPC_0
Evi5l	2.30907e-09	0.406861	0.214	0.142	5.19726e-05	OPC_0
Cdh11	2.93509e-09	0.334397	0.205	0.138	6.60631e-05	OPC_0
Lrrn1	3.62103e-09	0.268742	0.163	0.108	8.15022e-05	OPC_0
Arhgap12	4.63406e-09	0.350442	0.129	0.08	0.000104304	OPC_0
Tmem135	4.65486e-09	0.37473	0.177	0.116	0.000104772	OPC_0
Hectd2	4.69745e-09	0.326814	0.175	0.117	0.00010573	OPC_0
Atrnl1	7.95982e-09	0.362706	0.138	0.087	0.00017916	OPC_0
Kcnt2	1.01371e-08	0.297674	0.1	0.06	0.000228166	OPC_0
Ahi1	1.12295e-08	0.385358	0.267	0.189	0.000252754	OPC_0
Zfhx3	1.18584e-08	0.334941	0.116	0.073	0.000266908	OPC_0
Rabep1	1.21138e-08	0.324282	0.227	0.16	0.000272657	OPC_0
Smarca2	1.30838e-08	0.27361	0.183	0.127	0.000294491	OPC_0
Trafd1	1.70761e-08	0.318963	0.125	0.077	0.000384349	OPC_0
Gfpt1	2.35271e-08	0.373263	0.136	0.085	0.000529548	OPC_0
Gpcpd1	3.02116e-08	0.38857	0.172	0.113	0.000680002	OPC_0
Elavl1	4.19438e-08	0.297942	0.166	0.113	0.000944072	OPC_0
Dlgap4	4.26038e-08	0.310427	0.106	0.064	0.000958926	OPC_0
ST7	9.21691e-08	0.300918	0.108	0.067	0.00207454	OPC_0
Trerf1	1.27219e-07	0.251294	0.142	0.098	0.00286344	OPC_0
Sfpq	1.29478e-07	0.315685	0.33	0.245	0.0029143	OPC_0
Clasp1	1.32557e-07	0.315985	0.175	0.121	0.0029836	OPC_0
Ptbp3	1.34841e-07	0.383284	0.186	0.127	0.003035	OPC_0
Camk2g	1.36045e-07	0.392937	0.108	0.065	0.0030621	OPC_0
Fbxl7	1.92456e-07	0.352366	0.15	0.098	0.00433179	OPC_0
Nt5c2	2.52014e-07	0.380374	0.132	0.085	0.00567234	OPC_0
Wasf1	2.59304e-07	0.271443	0.133	0.088	0.00583641	OPC_0
Rbmx	2.99892e-07	0.335504	0.141	0.093	0.00674997	OPC_0
Erc1	3.82974e-07	0.30714	0.157	0.106	0.00861998	OPC_0
Plekha6	4.38626e-07	0.251438	0.157	0.112	0.00987259	OPC_0
Zmiz1	4.61615e-07	0.269959	0.217	0.161	0.01039	OPC_0
Cpsf6	4.79099e-07	0.31927	0.246	0.18	0.0107836	OPC_0
Tafa5	5.2087e-07	0.368414	0.196	0.137	0.0117238	OPC_0
Mboat2	5.77072e-07	0.307816	0.177	0.125	0.0129887	OPC_0
Scai	6.91533e-07	0.301017	0.117	0.075	0.015565	OPC_0
Xpr1	7.02266e-07	0.2894	0.133	0.088	0.0158066	OPC_0
Rabgap1l	7.29053e-07	0.253832	0.363	0.286	0.0164095	OPC_0
Atp11c	7.59097e-07	0.340973	0.102	0.062	0.0170858	OPC_0
Dnm1l	8.01417e-07	0.267457	0.166	0.118	0.0180383	OPC_0
RGD1560883	9.64494e-07	0.285845	0.275	0.207	0.0217088	OPC_0
Kif3c	1.06886e-06	0.298977	0.105	0.067	0.024058	OPC_0
Myef2	2.96211e-06	0.278031	0.209	0.155	0.0666712	OPC_0
Tmem161b	3.55076e-06	0.289718	0.143	0.098	0.0799205	OPC_0
Ncoa5	4.27973e-06	0.297508	0.108	0.07	0.0963282	OPC_0
Acsl4	4.30245e-06	0.302268	0.105	0.069	0.0968395	OPC_0
Cntnap2	4.40531e-06	0.259111	0.289	0.227	0.0991548	OPC_0
Ttc17	6.07006e-06	0.25289	0.163	0.118	0.136625	OPC_0
Pkd2	7.1941e-06	0.297369	0.106	0.069	0.161925	OPC_0
Itprid2	7.50272e-06	0.29532	0.145	0.103	0.168871	OPC_0
Aplp2	8.18256e-06	0.255929	0.102	0.068	0.184173	OPC_0
Lima1	1.04471e-05	0.364279	0.114	0.076	0.235144	OPC_0
Tmem131	1.07309e-05	0.258126	0.148	0.105	0.241531	OPC_0
Sacs	1.08544e-05	0.302271	0.105	0.069	0.24431	OPC_0
Rps6kc1	1.09081e-05	0.304076	0.125	0.084	0.245519	OPC_0
Terf1	1.87921e-05	0.287599	0.108	0.073	0.422972	OPC_0
Smarcad1	1.96712e-05	0.256105	0.136	0.098	0.442759	OPC_0
Med13l	1.99869e-05	0.267591	0.226	0.172	0.449866	OPC_0
Sipa1l2	3.93096e-05	0.295469	0.112	0.078	0.88478	OPC_0
Gon4l	4.3936e-05	0.301462	0.103	0.07	0.988911	OPC_0
Pola1	4.9568e-05	0.370434	0.144	0.104	1	OPC_0
Erlec1	7.26417e-05	0.269217	0.101	0.068	1	OPC_0
C2cd5	7.88866e-05	0.255558	0.204	0.157	1	OPC_0
Bbs9	0.000109411	0.313812	0.123	0.087	1	OPC_0
Pogz	0.000147047	0.250033	0.135	0.098	1	OPC_0
AABR07045431.1	0.000157896	0.311709	0.102	0.069	1	OPC_0
Eif2ak4	0.00021112	0.276676	0.102	0.07	1	OPC_0
Bzw2	0.000690964	0.257794	0.139	0.104	1	OPC_0
Plcb4	0.000805426	0.29824	0.186	0.143	1	OPC_0
Diaph3	3.37345e-230	2.91221	0.666	0.023	7.59296e-226	OPC_1
Kcnq5	1.06521e-211	2.71273	0.858	0.224	2.39758e-207	OPC_1
Ptprz1	1.59097e-204	2.50739	0.979	0.195	3.58096e-200	OPC_1
Npas3	1.23359e-195	1.89374	0.977	0.526	2.77657e-191	OPC_1
Hmga2	2.03461e-175	3.78037	0.405	0.005	4.57951e-171	OPC_1
Top2a	1.97028e-164	2.47563	0.522	0.017	4.4347e-160	OPC_1
Chst11	2.88153e-161	2.58705	0.814	0.108	6.48576e-157	OPC_1
Sox6	7.14423e-159	2.34308	0.958	0.209	1.60802e-154	OPC_1
Dcc	8.84787e-155	2.1691	0.929	0.257	1.99148e-150	OPC_1
Cenpf	2.0472e-152	2.56551	0.493	0.016	4.60784e-148	OPC_1
Tnc	2.38448e-147	3.19876	0.453	0.016	5.36698e-143	OPC_1
Chl1	4.40208e-143	2.35306	0.779	0.122	9.9082e-139	OPC_1
Plcb1	4.3886e-140	2.54922	0.733	0.169	9.87786e-136	OPC_1
Nxph1	7.76933e-139	1.81292	0.939	0.225	1.74872e-134	OPC_1
Sh3pxd2a	3.54702e-138	2.27155	0.482	0.023	7.98363e-134	OPC_1
Ctnnd2	6.58216e-138	1.82314	0.942	0.266	1.48151e-133	OPC_1
ENSRNOG00000066703	2.19823e-137	2.06542	0.996	0.393	4.94777e-133	OPC_1
Spon1	3.18054e-137	2.39898	0.747	0.101	7.15877e-133	OPC_1
Slc35f1	1.57338e-134	2.00824	0.912	0.227	3.54137e-130	OPC_1
Mki67	6.73556e-132	2.11511	0.474	0.018	1.51604e-127	OPC_1
Mmp16	2.92776e-131	2.04571	0.837	0.167	6.5898e-127	OPC_1
Kif4a	1.64974e-128	2.0163	0.422	0.014	3.71323e-124	OPC_1
Reln	2.21964e-119	2.82754	0.399	0.019	4.99597e-115	OPC_1
Tmem100	2.10402e-118	1.90778	0.418	0.018	4.73573e-114	OPC_1
Xylt1	2.16874e-116	1.93015	0.883	0.196	4.88141e-112	OPC_1
Dclk1	6.14875e-114	2.34693	0.687	0.164	1.38396e-109	OPC_1
Pcdh15	1.11611e-110	1.44352	0.896	0.246	2.51214e-106	OPC_1
Kif11	2.69564e-110	1.83353	0.382	0.014	6.06735e-106	OPC_1
Rbfox1	1.04883e-109	1.29232	0.919	0.539	2.36071e-105	OPC_1
Gria3	9.28765e-108	1.86467	0.71	0.142	2.09046e-103	OPC_1
Sgo2	1.01099e-107	1.90989	0.361	0.011	2.27553e-103	OPC_1
Kif18a	1.66133e-106	1.73378	0.342	0.011	3.73932e-102	OPC_1
Cenpp	1.68812e-104	1.98466	0.484	0.032	3.79962e-100	OPC_1
Gpc6	2.07427e-102	2.04598	0.699	0.136	4.66877e-98	OPC_1
Nrxn1	5.80155e-102	1.42536	0.946	0.41	1.30581e-97	OPC_1
Prc1	7.16145e-102	1.77784	0.328	0.01	1.6119e-97	OPC_1
Marchf1	1.16197e-101	1.87968	0.866	0.262	2.61537e-97	OPC_1
Cpe	3.49385e-101	2.10465	0.649	0.094	7.86396e-97	OPC_1
Maml2	4.12732e-101	2.16962	0.942	0.261	9.28978e-97	OPC_1
ENSRNOG00000070963	4.65654e-97	1.51497	0.278	0.007	1.04809e-92	OPC_1
Knl1	1.69664e-96	1.84922	0.372	0.016	3.8188e-92	OPC_1
Ndc80	4.49092e-96	1.63294	0.33	0.011	1.01082e-91	OPC_1
Megf11	5.25742e-96	1.28903	0.704	0.139	1.18334e-91	OPC_1
Kif14	3.56962e-94	1.60571	0.288	0.008	8.0345e-90	OPC_1
Pola1	5.7339e-93	1.90641	0.616	0.085	1.29059e-88	OPC_1
Axl	2.93012e-92	1.50406	0.311	0.01	6.59511e-88	OPC_1
Brinp3	2.90742e-91	1.76294	0.797	0.203	6.54401e-87	OPC_1
Opcml	3.67776e-91	1.35311	0.939	0.372	8.27791e-87	OPC_1
Vim	5.15396e-91	1.73155	0.34	0.015	1.16005e-86	OPC_1
Rexo5	1.13503e-90	1.64165	0.317	0.011	2.55473e-86	OPC_1
Gap43	3.32275e-90	1.90562	0.438	0.036	7.47885e-86	OPC_1
Ect2	7.5869e-88	1.8002	0.334	0.013	1.70766e-83	OPC_1
Ccnd1	1.18544e-87	1.65813	0.344	0.017	2.6682e-83	OPC_1
Scfd2	2.17826e-87	2.11759	0.616	0.112	4.90284e-83	OPC_1
Ptprg	2.83497e-87	1.68851	0.818	0.198	6.38095e-83	OPC_1
Zfpm2	4.51416e-87	1.67567	0.668	0.132	1.01605e-82	OPC_1
Ckap2l	6.79349e-87	1.46802	0.28	0.008	1.52908e-82	OPC_1
Gria4	9.13055e-87	1.38078	0.797	0.223	2.0551e-82	OPC_1
Stil	2.54327e-86	1.3726	0.271	0.008	5.7244e-82	OPC_1
Fanci	7.94065e-86	1.4366	0.288	0.009	1.78728e-81	OPC_1
Kif18b	8.09402e-86	1.32774	0.23	0.004	1.8218e-81	OPC_1
Mastl	9.60493e-86	1.30736	0.244	0.006	2.16188e-81	OPC_1
Nusap1	2.36789e-85	1.56536	0.292	0.009	5.32965e-81	OPC_1
Tpx2	3.76159e-85	1.6862	0.322	0.012	8.46658e-81	OPC_1
Grip1	1.13314e-83	1.70809	0.737	0.198	2.55046e-79	OPC_1
Cd44	1.1222e-82	1.65045	0.294	0.011	2.52585e-78	OPC_1
Shc3	1.14885e-82	1.76266	0.453	0.041	2.58584e-78	OPC_1
Adgrl3	3.97383e-81	1.29057	0.962	0.536	8.9443e-77	OPC_1
Brca1	4.76093e-81	1.47208	0.326	0.019	1.07159e-76	OPC_1
Aspm	5.14103e-81	1.80238	0.332	0.016	1.15714e-76	OPC_1
Parpbp	7.97589e-81	1.34224	0.244	0.006	1.79521e-76	OPC_1
Iqgap3	5.13037e-80	1.41149	0.255	0.007	1.15474e-75	OPC_1
Bub1	1.74164e-79	1.44276	0.278	0.009	3.92009e-75	OPC_1
Cenpe	5.15692e-79	1.73227	0.324	0.014	1.16072e-74	OPC_1
Lmnb1	7.34223e-79	1.34668	0.307	0.015	1.65259e-74	OPC_1
Kif15	1.74043e-78	1.51114	0.344	0.021	3.91737e-74	OPC_1
Ankle1	3.09e-78	1.40362	0.265	0.007	6.95497e-74	OPC_1
Hmmr	8.41271e-78	1.4912	0.28	0.01	1.89353e-73	OPC_1
Depdc1	1.45357e-77	1.34021	0.225	0.005	3.27169e-73	OPC_1
Vat1l	3.65115e-77	1.74563	0.438	0.043	8.218e-73	OPC_1
Dscam	2.96034e-76	0.891488	0.762	0.219	6.66312e-72	OPC_1
Cdk5rap2	4.2838e-76	1.62033	0.587	0.094	9.64198e-72	OPC_1
Tead1	6.66391e-76	1.64942	0.388	0.028	1.49991e-71	OPC_1
Zeb1	1.03162e-75	1.77314	0.889	0.246	2.32196e-71	OPC_1
Pde10a	9.31659e-75	1.48984	0.618	0.128	2.09698e-70	OPC_1
Adamts9	5.57424e-74	2.17458	0.282	0.013	1.25465e-69	OPC_1
Bub1b	8.48181e-74	1.32596	0.251	0.008	1.90909e-69	OPC_1
Kif20b	6.12748e-73	1.52877	0.294	0.013	1.37917e-68	OPC_1
Cdca2	7.01739e-73	1.25771	0.246	0.007	1.57947e-68	OPC_1
Nuf2	1.56938e-72	1.33	0.265	0.01	3.53236e-68	OPC_1
Melk	2.05868e-72	1.30734	0.232	0.007	4.63368e-68	OPC_1
Arhgap31	9.53702e-72	1.92362	0.749	0.147	2.14659e-67	OPC_1
Dlgap5	1.19858e-71	1.36576	0.255	0.009	2.69777e-67	OPC_1
Myo16	2.04787e-71	1.58517	0.499	0.071	4.60934e-67	OPC_1
Ska1	2.27923e-71	1.29466	0.225	0.006	5.13009e-67	OPC_1
Lrrtm3	5.04542e-71	1.65904	0.668	0.152	1.13562e-66	OPC_1
E2f7	5.26877e-71	1.14973	0.209	0.005	1.1859e-66	OPC_1
Cracd	3.55514e-70	1.63707	0.532	0.078	8.00191e-66	OPC_1
Nav2	8.27151e-70	1.6662	0.818	0.202	1.86175e-65	OPC_1
Troap	1.98212e-69	1.30757	0.219	0.006	4.46135e-65	OPC_1
Cdh2	3.35308e-69	1.73319	0.645	0.147	7.54712e-65	OPC_1
Hjurp	5.6454e-69	1.10418	0.203	0.005	1.27067e-64	OPC_1
Ezh2	9.39947e-68	1.49791	0.572	0.1	2.11563e-63	OPC_1
Arhgap42	1.09042e-67	2.03891	0.651	0.109	2.45432e-63	OPC_1
Klf12	1.4875e-67	1.58991	0.656	0.135	3.34806e-63	OPC_1
Gabrg3	1.81985e-67	2.17481	0.455	0.103	4.09613e-63	OPC_1
Brip1	2.49935e-67	1.53972	0.342	0.024	5.62554e-63	OPC_1
Gen1	3.50671e-67	1.23216	0.244	0.01	7.8929e-63	OPC_1
Myt1	3.97196e-67	1.51853	0.585	0.106	8.94009e-63	OPC_1
Kif23	1.30665e-66	1.26346	0.232	0.007	2.941e-62	OPC_1
Kntc1	2.72885e-66	1.34934	0.271	0.012	6.1421e-62	OPC_1
Fat3	5.79752e-66	1.42063	0.576	0.118	1.30491e-61	OPC_1
Pdgfra	1.39742e-65	1.47721	0.495	0.078	3.14532e-61	OPC_1
Sox5	1.42528e-65	1.45513	0.691	0.157	3.20802e-61	OPC_1
Dtl	3.42099e-65	1.12579	0.211	0.007	7.69997e-61	OPC_1
Arsj	4.34419e-65	1.0557	0.209	0.008	9.7779e-61	OPC_1
Frmpd1	6.38437e-65	1.45507	0.294	0.02	1.43699e-60	OPC_1
Polq	1.38128e-64	1.37177	0.286	0.015	3.10899e-60	OPC_1
Myo10	2.24878e-64	1.69131	0.353	0.03	5.06156e-60	OPC_1
Cit	3.26409e-64	1.56281	0.43	0.049	7.34681e-60	OPC_1
ENSRNOG00000064399	5.05214e-64	1.67039	0.559	0.1	1.13714e-59	OPC_1
Mms22l	3.24828e-63	1.35327	0.259	0.014	7.31123e-59	OPC_1
Ccnf	4.58887e-63	1.25049	0.234	0.009	1.03286e-58	OPC_1
Dlgap1	5.78053e-63	1.36368	0.752	0.225	1.30108e-58	OPC_1
ENSRNOG00000064568	6.46285e-62	1.31072	0.246	0.01	1.45466e-57	OPC_1
Ntrk2	7.20609e-62	1.29396	0.539	0.108	1.62195e-57	OPC_1
Lama4	9.17812e-62	1.71081	0.511	0.083	2.06581e-57	OPC_1
Knstrn	9.77277e-62	0.935191	0.165	0.003	2.19966e-57	OPC_1
Bard1	1.53111e-61	1.1607	0.209	0.008	3.44623e-57	OPC_1
Cep128	2.68365e-61	1.65579	0.522	0.073	6.04037e-57	OPC_1
Lrp1b	5.20262e-61	1.08127	0.814	0.365	1.17101e-56	OPC_1
Calcrl	6.86271e-61	1.84761	0.518	0.078	1.54466e-56	OPC_1
Met	8.21755e-61	1.01206	0.171	0.004	1.84961e-56	OPC_1
Smc4	1.14998e-60	1.45807	0.407	0.048	2.58837e-56	OPC_1
Espl1	1.28692e-60	1.01197	0.184	0.005	2.89661e-56	OPC_1
Sorcs3	2.19661e-60	1.3568	0.589	0.128	4.94413e-56	OPC_1
Pard3b	2.39518e-60	1.7036	0.392	0.04	5.39107e-56	OPC_1
Cep55	2.81841e-60	1.09953	0.186	0.005	6.34368e-56	OPC_1
Mcm10	3.58295e-60	0.98975	0.169	0.004	8.06451e-56	OPC_1
Slc41a2	5.41442e-60	1.15912	0.263	0.019	1.21868e-55	OPC_1
Nfia	7.44184e-60	1.14407	0.894	0.459	1.67501e-55	OPC_1
Dpyd	1.16871e-59	1.58304	0.568	0.108	2.63053e-55	OPC_1
Dut	1.30815e-59	1.28241	0.319	0.029	2.94438e-55	OPC_1
Prrx1	2.87119e-59	1.4849	0.395	0.049	6.46246e-55	OPC_1
Meis2	4.39665e-59	1.5312	0.555	0.106	9.89598e-55	OPC_1
Trim37	2.58724e-58	1.36361	0.461	0.074	5.82335e-54	OPC_1
Pde7b	2.87757e-58	1.45699	0.58	0.117	6.47684e-54	OPC_1
Arhgap11a	3.55408e-58	1.19963	0.228	0.01	7.99952e-54	OPC_1
Tacc3	8.52025e-58	1.20297	0.23	0.01	1.91774e-53	OPC_1
Atad5	2.23366e-57	1.2915	0.313	0.028	5.02751e-53	OPC_1
Kcnk10	1.09882e-56	1.44156	0.347	0.037	2.47322e-52	OPC_1
Vgf	2.20279e-56	1.13294	0.171	0.005	4.95804e-52	OPC_1
Adam12	2.94174e-56	1.68769	0.528	0.108	6.62127e-52	OPC_1
Racgap1	4.51469e-56	1.0382	0.186	0.006	1.01617e-51	OPC_1
Rad51b	2.58251e-55	1.78463	0.589	0.099	5.81272e-51	OPC_1
Mmp15	3.29929e-55	1.04385	0.209	0.011	7.42605e-51	OPC_1
Maml3	3.63439e-55	1.60662	0.749	0.273	8.18028e-51	OPC_1
Pstpip2	1.41004e-54	1.42054	0.585	0.123	3.17371e-50	OPC_1
Cask	1.62607e-54	1.49446	0.764	0.233	3.65997e-50	OPC_1
Adcy2	3.6162e-54	1.3319	0.534	0.114	8.13934e-50	OPC_1
Ncapg	3.85863e-54	1.15155	0.203	0.008	8.68499e-50	OPC_1
Ntm	6.28502e-54	0.799105	0.678	0.242	1.41463e-49	OPC_1
Ticrr	7.39032e-54	0.99403	0.18	0.007	1.66341e-49	OPC_1
Zwilch	7.59687e-54	1.15812	0.271	0.02	1.7099e-49	OPC_1
Cenph	1.11312e-53	0.979546	0.177	0.006	2.5054e-49	OPC_1
Kif2c	3.59242e-53	0.919277	0.159	0.004	8.08582e-49	OPC_1
Ntn1	4.41782e-53	1.5333	0.392	0.054	9.94362e-49	OPC_1
Kif20a	9.37945e-53	0.816156	0.142	0.003	2.11113e-48	OPC_1
Mdga2	1.28418e-52	0.945204	0.933	0.57	2.89043e-48	OPC_1
Rad54b	2.40915e-52	1.2314	0.259	0.02	5.42251e-48	OPC_1
Chrm3	3.08698e-52	1.73675	0.334	0.06	6.94818e-48	OPC_1
Ttk	4.36336e-52	1.21866	0.223	0.011	9.82106e-48	OPC_1
Gas2l3	6.64435e-52	1.06395	0.184	0.007	1.49551e-47	OPC_1
Kcnma1	1.60529e-51	0.885887	0.537	0.155	3.61319e-47	OPC_1
Bmerb1	1.85801e-51	1.10274	0.332	0.049	4.182e-47	OPC_1
Camk1d	1.98228e-51	1.41219	0.497	0.083	4.46172e-47	OPC_1
ENSRNOG00000068039	4.43811e-51	1.68141	0.551	0.111	9.98931e-47	OPC_1
Csmd2	5.49123e-51	1.44226	0.783	0.238	1.23597e-46	OPC_1
Mis18bp1	8.74429e-51	1.14877	0.228	0.013	1.96816e-46	OPC_1
Cdk6	8.99727e-51	1.51237	0.296	0.02	2.02511e-46	OPC_1
Fancd2	9.82729e-51	1.24081	0.267	0.019	2.21193e-46	OPC_1
Wdhd1	1.16155e-50	1.27392	0.269	0.022	2.61442e-46	OPC_1
Tenm3	2.05783e-50	1.59963	0.532	0.145	4.63176e-46	OPC_1
Fbn1	2.86059e-50	1.02992	0.244	0.023	6.43862e-46	OPC_1
Atad2	4.34474e-50	1.43009	0.299	0.026	9.77913e-46	OPC_1
Sdk2	5.51738e-50	1.2002	0.299	0.034	1.24185e-45	OPC_1
Enah	8.56867e-50	1.18767	0.401	0.063	1.92864e-45	OPC_1
Ntrk3	1.02593e-49	1.11027	0.526	0.127	2.30916e-45	OPC_1
Neto2	1.67029e-49	1.14537	0.342	0.055	3.75949e-45	OPC_1
Smc2	1.97311e-49	1.30864	0.307	0.029	4.44107e-45	OPC_1
Ddah1	3.91286e-49	0.975175	0.209	0.014	8.80706e-45	OPC_1
Dbf4	6.35135e-49	0.876452	0.157	0.005	1.42956e-44	OPC_1
Cdh4	6.48102e-49	1.53084	0.324	0.04	1.45875e-44	OPC_1
Rad18	1.65511e-48	1.08609	0.261	0.027	3.72532e-44	OPC_1
Dab1	5.02378e-48	1.23457	0.491	0.106	1.13075e-43	OPC_1
Calca	8.40551e-48	1.04996	0.119	0.002	1.89191e-43	OPC_1
Cep112	9.74463e-48	1.48079	0.428	0.063	2.19332e-43	OPC_1
Pclaf	1.12114e-47	1.05022	0.169	0.006	2.52345e-43	OPC_1
Shc4	1.95119e-47	1.33699	0.342	0.042	4.39173e-43	OPC_1
Rab27b	2.04777e-47	1.25278	0.334	0.046	4.60912e-43	OPC_1
Cdkn3	2.90948e-47	0.848763	0.129	0.003	6.54866e-43	OPC_1
Mcph1	3.09202e-47	1.29657	0.365	0.048	6.95952e-43	OPC_1
Ncaph	9.67644e-47	0.949711	0.263	0.031	2.17797e-42	OPC_1
Disp1	1.24898e-46	1.34371	0.353	0.043	2.81121e-42	OPC_1
Rims2	1.41899e-46	0.982158	0.687	0.227	3.19387e-42	OPC_1
Rims1	2.41436e-46	0.940058	0.624	0.201	5.43424e-42	OPC_1
Ccna2	7.34327e-46	0.86205	0.148	0.005	1.65282e-41	OPC_1
Ncapd3	9.79327e-46	1.13238	0.311	0.038	2.20427e-41	OPC_1
Kalrn	1.07636e-45	0.906465	0.537	0.157	2.42267e-41	OPC_1
Bora	1.10276e-45	1.2979	0.29	0.031	2.48209e-41	OPC_1
Map3k20	2.75325e-45	1.31126	0.282	0.023	6.19701e-41	OPC_1
Nfib	3.88593e-45	1.10112	0.737	0.249	8.74646e-41	OPC_1
Cenpi	5.2662e-45	1.00806	0.188	0.01	1.18532e-40	OPC_1
Ubash3b	6.21917e-45	1.62188	0.505	0.076	1.39981e-40	OPC_1
Pole	7.18831e-45	1.02938	0.177	0.011	1.61794e-40	OPC_1
Cenpa	7.72574e-45	0.899179	0.146	0.005	1.73891e-40	OPC_1
Rora	1.09441e-44	0.679843	0.639	0.228	2.4633e-40	OPC_1
ENSRNOG00000062864	1.33587e-44	1.16044	0.365	0.056	3.00677e-40	OPC_1
AABR07021536.1	1.72052e-44	1.05145	0.708	0.2	3.87255e-40	OPC_1
Il33	1.95923e-44	1.24481	0.173	0.008	4.40983e-40	OPC_1
Nlgn1	2.16485e-44	0.947645	0.921	0.499	4.87264e-40	OPC_1
Cacna1h	2.72707e-44	0.769047	0.136	0.005	6.13809e-40	OPC_1
Neto1	4.74984e-44	0.969002	0.457	0.113	1.06909e-39	OPC_1
AABR07007068.1	5.36253e-44	1.1453	0.37	0.058	1.207e-39	OPC_1
Ctnna2	5.87806e-44	1.0495	0.833	0.381	1.32303e-39	OPC_1
Ccnb1	9.17309e-44	0.68769	0.111	0.002	2.06468e-39	OPC_1
Mybl2	9.42484e-44	0.736814	0.129	0.004	2.12134e-39	OPC_1
Col6a3	2.19208e-43	0.831023	0.115	0.002	4.93394e-39	OPC_1
Gtse1	4.93753e-43	0.789284	0.125	0.004	1.11134e-38	OPC_1
Magi1	5.87692e-43	1.43502	0.674	0.169	1.32278e-38	OPC_1
Pctp	6.24658e-43	0.727658	0.117	0.003	1.40598e-38	OPC_1
Ehbp1	9.02049e-43	0.968053	0.461	0.109	2.03033e-38	OPC_1
Mybl1	1.56628e-42	1.10342	0.338	0.053	3.52539e-38	OPC_1
Rgs7bp	1.59118e-42	1.18141	0.278	0.04	3.58143e-38	OPC_1
Pcdh11x	1.73863e-42	1.37021	0.551	0.143	3.91331e-38	OPC_1
Sv2c	1.74221e-42	1.2654	0.307	0.038	3.92137e-38	OPC_1
Csmd1	3.96718e-42	0.36741	0.829	0.437	8.92932e-38	OPC_1
Ccdc18	5.08579e-42	1.18383	0.28	0.031	1.14471e-37	OPC_1
P4ha3	1.44156e-41	0.65391	0.111	0.002	3.24466e-37	OPC_1
Kcnt1	1.47828e-41	0.809226	0.182	0.014	3.32732e-37	OPC_1
Cacna1a	1.86882e-41	1.09782	0.438	0.09	4.20633e-37	OPC_1
Dscc1	2.872e-41	0.802742	0.129	0.005	6.4643e-37	OPC_1
Mtap	2.99495e-41	1.13363	0.299	0.035	6.74103e-37	OPC_1
Kifc1	3.41993e-41	0.884587	0.146	0.005	7.69759e-37	OPC_1
Shroom4	3.52616e-41	1.05848	0.248	0.026	7.93668e-37	OPC_1
Nav3	4.17208e-41	0.379131	0.622	0.292	9.39051e-37	OPC_1
Cenpu	4.89724e-41	0.793444	0.132	0.004	1.10227e-36	OPC_1
Glis3	5.73897e-41	1.41682	0.207	0.016	1.29173e-36	OPC_1
Nasp	5.89357e-41	1.09406	0.361	0.057	1.32653e-36	OPC_1
Neil3	1.33908e-40	0.855925	0.144	0.006	3.014e-36	OPC_1
Cntn1	2.11014e-40	1.25634	0.704	0.207	4.74951e-36	OPC_1
Poc1a	2.12806e-40	0.781344	0.127	0.005	4.78983e-36	OPC_1
Dpp6	3.2854e-40	0.590832	0.61	0.219	7.39478e-36	OPC_1
Nhsl1	3.42608e-40	1.30523	0.386	0.056	7.71142e-36	OPC_1
Rrm2	3.76088e-40	0.636942	0.109	0.002	8.46498e-36	OPC_1
Prrg4	4.08075e-40	0.740784	0.125	0.004	9.18496e-36	OPC_1
Fip1l1	4.68122e-40	1.16057	0.524	0.127	1.05365e-35	OPC_1
Oip5	5.76732e-40	0.751675	0.121	0.003	1.29811e-35	OPC_1
Pbk	6.64806e-40	0.636606	0.104	0.002	1.49635e-35	OPC_1
Ube2t	1.48318e-39	0.684201	0.117	0.003	3.33833e-35	OPC_1
Ncapd2	3.46611e-39	0.819339	0.186	0.013	7.80152e-35	OPC_1
Ano6	6.45447e-39	1.30191	0.319	0.036	1.45277e-34	OPC_1
Cenpk	7.56079e-39	0.906086	0.173	0.011	1.70178e-34	OPC_1
Fbn2	7.66414e-39	1.07408	0.173	0.012	1.72504e-34	OPC_1
Map2	7.77831e-39	0.989469	0.77	0.274	1.75074e-34	OPC_1
Phf19	1.05521e-38	0.596977	0.104	0.003	2.37506e-34	OPC_1
Sgo1	1.39357e-38	0.760527	0.134	0.005	3.13666e-34	OPC_1
Cdh13	1.39996e-38	1.29348	0.595	0.162	3.15103e-34	OPC_1
B4galt6	1.58962e-38	1.15775	0.342	0.048	3.57791e-34	OPC_1
Aldh4a1	2.12673e-38	0.997306	0.209	0.018	4.78684e-34	OPC_1
Inka2	2.57957e-38	0.965458	0.223	0.025	5.8061e-34	OPC_1
Fam111a	2.63081e-38	1.1756	0.261	0.023	5.92143e-34	OPC_1
Il1rap	2.71887e-38	1.08719	0.691	0.293	6.11962e-34	OPC_1
Atp2b4	3.38902e-38	0.905319	0.221	0.027	7.628e-34	OPC_1
Adam19	3.71487e-38	1.17036	0.361	0.066	8.36143e-34	OPC_1
Esco2	4.01337e-38	0.811298	0.134	0.006	9.0333e-34	OPC_1
Sh3pxd2b	6.04596e-38	1.25886	0.324	0.039	1.36082e-33	OPC_1
Asic2	6.81529e-38	0.607909	0.422	0.138	1.53399e-33	OPC_1
Sema3a	1.09442e-37	1.08613	0.177	0.016	2.46333e-33	OPC_1
Hells	1.50913e-37	0.949242	0.221	0.023	3.39674e-33	OPC_1
Anxa6	2.2641e-37	0.905829	0.215	0.021	5.09604e-33	OPC_1
Rapgef4	2.69148e-37	1.08303	0.33	0.064	6.05799e-33	OPC_1
Fgf2	2.8051e-37	0.808516	0.136	0.006	6.31372e-33	OPC_1
LOC690035	2.90102e-37	0.962737	0.344	0.063	6.52961e-33	OPC_1
Fsip1	2.98674e-37	0.678882	0.106	0.003	6.72256e-33	OPC_1
Nrxn3	3.30315e-37	1.02965	0.712	0.359	7.43473e-33	OPC_1
Siah3	3.95152e-37	0.735938	0.14	0.008	8.89408e-33	OPC_1
Phlda1	4.08587e-37	0.882932	0.154	0.009	9.19647e-33	OPC_1
Cdc45	5.01073e-37	0.866962	0.144	0.007	1.12782e-32	OPC_1
Map3k1	5.54361e-37	1.14979	0.313	0.042	1.24776e-32	OPC_1
Vcan	6.12798e-37	1.10012	0.756	0.236	1.37929e-32	OPC_1
Cep295	1.14347e-36	1.10879	0.301	0.039	2.57372e-32	OPC_1
Hectd2	1.26086e-36	1.27097	0.476	0.107	2.83793e-32	OPC_1
Ncapg2	1.31071e-36	1.15661	0.24	0.024	2.95015e-32	OPC_1
Vrk1	1.41467e-36	0.985941	0.267	0.037	3.18414e-32	OPC_1
Dock3	1.51839e-36	0.57453	0.614	0.241	3.41758e-32	OPC_1
Nebl	2.68227e-36	0.904198	0.415	0.102	6.03726e-32	OPC_1
Cip2a	3.17862e-36	0.794982	0.125	0.006	7.15444e-32	OPC_1
Wee1	3.70657e-36	0.831414	0.171	0.012	8.34275e-32	OPC_1
Igdcc4	5.21086e-36	0.76513	0.163	0.014	1.17286e-31	OPC_1
Cfap20	7.68516e-36	0.93259	0.219	0.026	1.72977e-31	OPC_1
Cdk1	8.23315e-36	0.66764	0.113	0.004	1.85312e-31	OPC_1
F3	8.54612e-36	0.774441	0.136	0.006	1.92356e-31	OPC_1
Trabd2b	8.81323e-36	0.927163	0.121	0.005	1.98368e-31	OPC_1
Lig1	1.17232e-35	0.989805	0.236	0.028	2.63866e-31	OPC_1
Wnt7b	1.28401e-35	0.670926	0.106	0.004	2.89006e-31	OPC_1
Zmiz1	1.59166e-35	1.64545	0.597	0.147	3.58251e-31	OPC_1
Myh10	1.76332e-35	0.80004	0.265	0.046	3.96889e-31	OPC_1
Rorb	3.29843e-35	1.44321	0.292	0.036	7.4241e-31	OPC_1
Trip13	3.40418e-35	0.655409	0.125	0.005	7.66212e-31	OPC_1
Dok6	4.75608e-35	0.806984	0.428	0.125	1.0705e-30	OPC_1
Depdc1b	5.33157e-35	0.911913	0.167	0.011	1.20003e-30	OPC_1
Prr11	6.53279e-35	0.867296	0.144	0.007	1.4704e-30	OPC_1
Nckap5	7.63474e-35	1.12652	0.568	0.135	1.71843e-30	OPC_1
Ckap5	9.46818e-35	1.20579	0.574	0.158	2.1311e-30	OPC_1
Birc5	1.12212e-34	0.702415	0.121	0.005	2.52566e-30	OPC_1
Rbl1	1.22472e-34	1.00835	0.203	0.016	2.7566e-30	OPC_1
ENSRNOG00000063720	1.6843e-34	0.583369	0.106	0.004	3.79102e-30	OPC_1
Dclk2	2.2436e-34	1.42158	0.499	0.109	5.04989e-30	OPC_1
Ckap2	2.29491e-34	0.784441	0.121	0.005	5.16538e-30	OPC_1
Prim1	2.48994e-34	1.0548	0.324	0.053	5.60436e-30	OPC_1
Hs3st5	2.86953e-34	1.60393	0.248	0.035	6.45874e-30	OPC_1
Gria1	3.01085e-34	0.947062	0.37	0.098	6.77682e-30	OPC_1
Neurl1	3.48668e-34	0.800999	0.18	0.018	7.84781e-30	OPC_1
Tshz2	3.67905e-34	1.23786	0.451	0.095	8.2808e-30	OPC_1
ENSRNOG00000065867	3.9748e-34	1.17203	0.322	0.05	8.94648e-30	OPC_1
Pcdh7	4.40027e-34	0.925358	0.827	0.315	9.90413e-30	OPC_1
Adgra1	4.67139e-34	0.723402	0.15	0.011	1.05144e-29	OPC_1
Setbp1	6.29603e-34	1.10446	0.478	0.12	1.41711e-29	OPC_1
Qser1	7.33e-34	0.960195	0.361	0.071	1.64984e-29	OPC_1
Gpsm2	7.57298e-34	0.84958	0.228	0.034	1.70453e-29	OPC_1
Pcbp3	7.59957e-34	1.11149	0.292	0.043	1.71051e-29	OPC_1
Plce1	8.89428e-34	1.18406	0.409	0.082	2.00192e-29	OPC_1
Nsl1	9.72247e-34	0.628502	0.117	0.005	2.18833e-29	OPC_1
Piezo1	9.81711e-34	0.810545	0.154	0.007	2.20963e-29	OPC_1
Rfc4	1.00202e-33	0.679674	0.119	0.006	2.25535e-29	OPC_1
Cmss1	1.07861e-33	1.22592	0.432	0.087	2.42774e-29	OPC_1
Nsd2	1.64472e-33	1.01716	0.574	0.162	3.70193e-29	OPC_1
Stk32a	1.65686e-33	1.19509	0.267	0.04	3.72925e-29	OPC_1
LOC100362814	1.69555e-33	0.873467	0.257	0.048	3.81634e-29	OPC_1
ENSRNOG00000070284	1.92205e-33	1.40182	0.503	0.135	4.32614e-29	OPC_1
Lrrfip1	2.24163e-33	1.09676	0.317	0.046	5.04547e-29	OPC_1
Gpr176	3.4152e-33	0.823637	0.15	0.012	7.68692e-29	OPC_1
Ska3	3.6773e-33	0.696053	0.117	0.005	8.27687e-29	OPC_1
Galnt17	4.58683e-33	0.876393	0.265	0.045	1.0324e-28	OPC_1
Sorbs1	6.06448e-33	1.31533	0.541	0.141	1.36499e-28	OPC_1
Erc2	6.24374e-33	0.671608	0.428	0.144	1.40534e-28	OPC_1
Trim9	7.85092e-33	0.89171	0.29	0.062	1.76709e-28	OPC_1
Ptprn2	8.37958e-33	0.70959	0.338	0.088	1.88608e-28	OPC_1
Disc1	8.53252e-33	1.38128	0.397	0.062	1.9205e-28	OPC_1
Shcbp1	1.37346e-32	0.849185	0.132	0.007	3.09139e-28	OPC_1
Tmpo	2.11875e-32	1.12235	0.468	0.103	4.76888e-28	OPC_1
Pknox2	2.44066e-32	0.852937	0.23	0.037	5.49345e-28	OPC_1
Ldlrad4	2.65987e-32	1.37556	0.541	0.118	5.98684e-28	OPC_1
Abhd2	2.90359e-32	0.922937	0.322	0.062	6.53541e-28	OPC_1
Dnmt1	3.32004e-32	0.851111	0.215	0.028	7.47275e-28	OPC_1
Fancc	3.49875e-32	0.903025	0.203	0.022	7.87499e-28	OPC_1
Runx2	4.24658e-32	1.08027	0.171	0.015	9.55819e-28	OPC_1
Incenp	4.45071e-32	0.806928	0.152	0.009	1.00177e-27	OPC_1
G2e3	6.66194e-32	1.10256	0.296	0.048	1.49947e-27	OPC_1
ENSRNOG00000065902	8.08008e-32	0.756983	0.248	0.046	1.81866e-27	OPC_1
Atr	1.01164e-31	0.886701	0.288	0.05	2.277e-27	OPC_1
Prim2	1.62787e-31	1.1917	0.317	0.044	3.664e-27	OPC_1
Ptprj	1.94494e-31	1.25679	0.53	0.114	4.37768e-27	OPC_1
Pcyt1b	2.02321e-31	0.867226	0.263	0.045	4.55384e-27	OPC_1
Ska2	2.13252e-31	0.910355	0.23	0.029	4.79987e-27	OPC_1
Cacna1c	2.8336e-31	0.890266	0.399	0.106	6.37787e-27	OPC_1
Ptprn	3.00973e-31	0.822114	0.215	0.028	6.77431e-27	OPC_1
Bmal2	3.16828e-31	0.730877	0.127	0.007	7.13117e-27	OPC_1
Fyn	3.91813e-31	1.194	0.731	0.215	8.81894e-27	OPC_1
Cdca8	4.32955e-31	0.654817	0.127	0.007	9.74496e-27	OPC_1
Asap2	4.35919e-31	1.00732	0.403	0.094	9.81167e-27	OPC_1
Tox	5.40908e-31	1.03386	0.491	0.131	1.21748e-26	OPC_1
Fchsd2	5.95668e-31	0.708177	0.574	0.2	1.34073e-26	OPC_1
Pole2	6.0561e-31	0.650987	0.129	0.009	1.36311e-26	OPC_1
Slc4a7	1.00386e-30	1.54405	0.365	0.061	2.25949e-26	OPC_1
Sardh	1.12781e-30	0.662848	0.125	0.007	2.53846e-26	OPC_1
RT1-T24-1	1.73781e-30	0.754636	0.117	0.006	3.91145e-26	OPC_1
Plk4	2.36417e-30	0.748011	0.171	0.02	5.32128e-26	OPC_1
Zgrf1	2.40466e-30	0.821615	0.19	0.022	5.41241e-26	OPC_1
Plpp4	2.92929e-30	0.840469	0.194	0.026	6.59324e-26	OPC_1
Sapcd1	3.3371e-30	0.661685	0.113	0.006	7.51115e-26	OPC_1
Iqgap2	3.45242e-30	0.905827	0.163	0.015	7.7707e-26	OPC_1
Kcnd3	3.73117e-30	1.08124	0.307	0.053	8.39812e-26	OPC_1
Cobll1	4.10465e-30	0.756898	0.424	0.121	9.23875e-26	OPC_1
Sestd1	5.88892e-30	0.801577	0.246	0.041	1.32548e-25	OPC_1
Ccnb2	6.0467e-30	0.656871	0.102	0.005	1.36099e-25	OPC_1
Pxdn	6.53935e-30	0.692369	0.15	0.014	1.47188e-25	OPC_1
Blm	7.06467e-30	0.86175	0.188	0.021	1.59012e-25	OPC_1
Atp2b1	9.17222e-30	0.853284	0.459	0.133	2.06448e-25	OPC_1
Cep120	9.3629e-30	0.603524	0.313	0.075	2.1074e-25	OPC_1
Rgs7	1.29348e-29	0.854703	0.401	0.12	2.91137e-25	OPC_1
Spag5	1.52262e-29	0.655042	0.119	0.006	3.42711e-25	OPC_1
Gpm6a	1.55222e-29	0.75612	0.413	0.131	3.49374e-25	OPC_1
Cep57l1	1.80919e-29	0.827133	0.219	0.029	4.07212e-25	OPC_1
Npas2	1.9899e-29	0.797873	0.165	0.019	4.47886e-25	OPC_1
Slc24a3	2.7172e-29	1.05705	0.392	0.097	6.11588e-25	OPC_1
Wdr90	3.37971e-29	0.638324	0.123	0.008	7.60704e-25	OPC_1
Pdss1	4.07168e-29	0.842186	0.246	0.042	9.16454e-25	OPC_1
Srgap1	4.18703e-29	1.12109	0.568	0.157	9.42417e-25	OPC_1
Nalf1	4.55781e-29	0.303744	0.597	0.288	1.02587e-24	OPC_1
Cntn4	7.41925e-29	0.852378	0.363	0.103	1.66992e-24	OPC_1
Sacs	8.75096e-29	0.737501	0.292	0.063	1.96967e-24	OPC_1
Wdpcp	8.95045e-29	1.28418	0.466	0.108	2.01457e-24	OPC_1
Tshz1	1.26864e-28	0.845041	0.303	0.061	2.85545e-24	OPC_1
Adamts5	1.29454e-28	0.784841	0.148	0.014	2.91374e-24	OPC_1
Itgb3bp	1.29685e-28	0.769043	0.219	0.03	2.91895e-24	OPC_1
Tspan7	1.50196e-28	0.723726	0.367	0.102	3.38061e-24	OPC_1
Sytl5	1.64001e-28	1.01479	0.225	0.035	3.69133e-24	OPC_1
Efcab11	1.99372e-28	0.746896	0.125	0.007	4.48745e-24	OPC_1
Tlcd4	2.71617e-28	0.753621	0.188	0.028	6.11355e-24	OPC_1
Epdr1	2.89143e-28	0.700221	0.182	0.023	6.50803e-24	OPC_1
Grik5	3.01714e-28	0.766912	0.265	0.054	6.79098e-24	OPC_1
Rad54l	3.07997e-28	0.594312	0.129	0.01	6.93239e-24	OPC_1
Sema5b	3.12411e-28	0.847457	0.457	0.117	7.03174e-24	OPC_1
Terf1	3.405e-28	1.06433	0.336	0.065	7.66398e-24	OPC_1
ENSRNOG00000069594	3.87696e-28	0.920045	0.455	0.12	8.72627e-24	OPC_1
Cep152	4.53667e-28	0.870497	0.211	0.029	1.02111e-23	OPC_1
Cdh22	4.65375e-28	0.682952	0.127	0.009	1.04747e-23	OPC_1
Fads1	4.96981e-28	0.603221	0.109	0.006	1.11861e-23	OPC_1
ENSRNOG00000067105	5.87826e-28	0.549068	0.311	0.086	1.32308e-23	OPC_1
Fat1	5.99036e-28	0.690396	0.271	0.059	1.34831e-23	OPC_1
Amotl1	7.05975e-28	0.683107	0.152	0.015	1.58901e-23	OPC_1
Fmn2	7.30902e-28	0.792898	0.382	0.108	1.64512e-23	OPC_1
Traf3	7.82891e-28	0.805982	0.255	0.041	1.76213e-23	OPC_1
ENSRNOG00000066309	7.86791e-28	0.834361	0.246	0.039	1.77091e-23	OPC_1
Tmem132d	1.01461e-27	1.15951	0.461	0.133	2.28367e-23	OPC_1
Shisa6	1.22122e-27	0.935082	0.225	0.042	2.74873e-23	OPC_1
Olfm2	1.42184e-27	0.678549	0.196	0.037	3.20029e-23	OPC_1
Polh	1.50049e-27	0.814482	0.205	0.026	3.37731e-23	OPC_1
Usp29	1.54292e-27	0.927242	0.355	0.085	3.47279e-23	OPC_1
LOC498265	2.34715e-27	0.785825	0.15	0.013	5.28297e-23	OPC_1
Sae1	2.5686e-27	0.813257	0.351	0.081	5.7814e-23	OPC_1
Dnmbp	2.72108e-27	0.676836	0.136	0.013	6.12462e-23	OPC_1
Dsn1	3.73406e-27	0.608238	0.106	0.006	8.40463e-23	OPC_1
Zdhhc15	5.05271e-27	0.721361	0.173	0.023	1.13726e-22	OPC_1
Arhgef40	5.87281e-27	1.15061	0.271	0.036	1.32185e-22	OPC_1
Celf2	6.34928e-27	0.27501	0.553	0.26	1.4291e-22	OPC_1
Sapcd2	6.43197e-27	0.618637	0.109	0.007	1.44771e-22	OPC_1
Dgkh	6.82971e-27	0.755717	0.228	0.039	1.53723e-22	OPC_1
Pdzrn3	8.50769e-27	0.945283	0.294	0.068	1.91491e-22	OPC_1
Gab2	8.83048e-27	0.915767	0.641	0.212	1.98756e-22	OPC_1
Ctbp2	9.48328e-27	1.01099	0.276	0.038	2.1345e-22	OPC_1
Sgcd	9.98596e-27	0.998187	0.392	0.092	2.24764e-22	OPC_1
Cachd1	1.1017e-26	0.883957	0.209	0.026	2.4797e-22	OPC_1
Trio	1.4631e-26	1.18241	0.637	0.178	3.29315e-22	OPC_1
Nfix	1.5853e-26	0.510419	0.294	0.082	3.56819e-22	OPC_1
Scn8a	2.72611e-26	0.585982	0.263	0.064	6.13592e-22	OPC_1
Tmem131l	3.19676e-26	0.86231	0.261	0.043	7.19526e-22	OPC_1
Srgap2	3.68972e-26	0.853234	0.643	0.214	8.30481e-22	OPC_1
Mark1	3.84088e-26	0.796667	0.24	0.043	8.64505e-22	OPC_1
Nnat	3.8993e-26	0.880622	0.169	0.021	8.77655e-22	OPC_1
Pkig	4.21517e-26	0.720051	0.194	0.027	9.4875e-22	OPC_1
Nrcam	4.56644e-26	0.630596	0.499	0.186	1.02781e-21	OPC_1
Sema3c	4.59731e-26	1.19257	0.223	0.028	1.03476e-21	OPC_1
Zfp521	4.71766e-26	1.09035	0.38	0.083	1.06185e-21	OPC_1
Scn3a	4.74321e-26	0.622512	0.234	0.056	1.0676e-21	OPC_1
Cd276	5.42401e-26	0.75704	0.159	0.014	1.22084e-21	OPC_1
Clic1	5.91172e-26	0.670259	0.138	0.009	1.33061e-21	OPC_1
Plppr5	6.70593e-26	0.925668	0.522	0.152	1.50937e-21	OPC_1
Lpp	6.95844e-26	1.29224	0.434	0.084	1.56621e-21	OPC_1
Nptxr	7.75455e-26	0.657398	0.117	0.01	1.74539e-21	OPC_1
Gria2	7.83077e-26	0.290158	0.518	0.242	1.76255e-21	OPC_1
Col4a2	8.70484e-26	0.700502	0.163	0.021	1.95928e-21	OPC_1
Nup93	9.78471e-26	0.599139	0.192	0.035	2.20234e-21	OPC_1
Mcm4	1.50974e-25	0.78829	0.148	0.017	3.39813e-21	OPC_1
Cbx5	1.63634e-25	0.83361	0.296	0.061	3.68307e-21	OPC_1
Nxph2	1.63904e-25	0.811968	0.1	0.007	3.68915e-21	OPC_1
Rbbp8	2.36054e-25	0.753781	0.284	0.064	5.31311e-21	OPC_1
ENSRNOG00000067560	2.71918e-25	1.10105	0.334	0.065	6.12034e-21	OPC_1
ENSRNOG00000067970	3.12859e-25	0.846637	0.411	0.118	7.04183e-21	OPC_1
Lrrtm4	3.15775e-25	0.44676	0.61	0.313	7.10747e-21	OPC_1
Cenpn	3.34841e-25	0.572345	0.104	0.006	7.53661e-21	OPC_1
Osbpl6	3.49543e-25	0.465926	0.28	0.082	7.86751e-21	OPC_1
Arhgef3	4.57498e-25	1.08866	0.238	0.037	1.02974e-20	OPC_1
Pmepa1	4.72403e-25	1.13052	0.242	0.029	1.06328e-20	OPC_1
Kif24	6.27293e-25	0.635656	0.184	0.027	1.41191e-20	OPC_1
Lamc1	6.78032e-25	0.939464	0.399	0.1	1.52611e-20	OPC_1
Myef2	6.99108e-25	0.869133	0.489	0.146	1.57355e-20	OPC_1
Fnbp1l	7.46508e-25	0.706913	0.257	0.061	1.68024e-20	OPC_1
Ptprs	9.16882e-25	0.772537	0.365	0.095	2.06372e-20	OPC_1
Ttc28	1.02438e-24	1.33087	0.478	0.106	2.30568e-20	OPC_1
Farp1	1.20023e-24	0.802235	0.349	0.082	2.70148e-20	OPC_1
Basp1	1.39144e-24	0.773069	0.215	0.034	3.13186e-20	OPC_1
Slfn13	1.4841e-24	0.912724	0.192	0.017	3.34042e-20	OPC_1
Spata5	1.74763e-24	0.848314	0.432	0.114	3.93357e-20	OPC_1
Cdh10	1.89564e-24	0.832819	0.386	0.117	4.2667e-20	OPC_1
Pde8b	2.05906e-24	0.89732	0.284	0.063	4.63452e-20	OPC_1
Plppr1	2.34791e-24	1.17131	0.359	0.095	5.28468e-20	OPC_1
Asap1	2.47612e-24	1.14952	0.643	0.202	5.57325e-20	OPC_1
Ctif	2.6018e-24	0.753091	0.319	0.077	5.85612e-20	OPC_1
Tk1	2.82885e-24	0.64355	0.104	0.006	6.36718e-20	OPC_1
Lnx1	3.09295e-24	0.780358	0.213	0.04	6.9616e-20	OPC_1
Nwd2	3.34594e-24	0.872956	0.144	0.02	7.53103e-20	OPC_1
Cep89	4.0045e-24	0.776323	0.154	0.019	9.01332e-20	OPC_1
Ptpn9	4.86329e-24	1.00571	0.461	0.125	1.09463e-19	OPC_1
Spred2	5.00625e-24	0.874567	0.334	0.073	1.12681e-19	OPC_1
Dek	7.27599e-24	0.781201	0.309	0.071	1.63768e-19	OPC_1
Tiam2	7.98507e-24	0.775661	0.167	0.018	1.79728e-19	OPC_1
Cdc25c	8.19608e-24	0.680754	0.136	0.013	1.84477e-19	OPC_1
Brd8	1.06055e-23	0.787383	0.324	0.076	2.38709e-19	OPC_1
Cald1	1.06737e-23	0.873142	0.282	0.059	2.40243e-19	OPC_1
Nemp1	1.11113e-23	0.577049	0.119	0.01	2.50094e-19	OPC_1
Spry1	1.21914e-23	0.503009	0.113	0.01	2.74404e-19	OPC_1
Haus3	1.28991e-23	0.58654	0.248	0.056	2.90334e-19	OPC_1
Slc1a1	1.43847e-23	1.1336	0.405	0.09	3.23772e-19	OPC_1
ENSRNOG00000063230	1.43904e-23	0.772225	0.188	0.023	3.23898e-19	OPC_1
Ildr2	1.7171e-23	0.6971	0.144	0.015	3.86484e-19	OPC_1
Kpna2	1.73377e-23	0.65379	0.111	0.007	3.90238e-19	OPC_1
Cacna2d3	1.87386e-23	0.351087	0.344	0.144	4.21768e-19	OPC_1
Sf3b3	1.9697e-23	0.662349	0.261	0.058	4.4334e-19	OPC_1
Srsf10	2.10116e-23	0.81601	0.326	0.074	4.72929e-19	OPC_1
Glce	2.21295e-23	0.708362	0.259	0.061	4.98091e-19	OPC_1
Tpm1	2.51122e-23	0.955885	0.365	0.086	5.65226e-19	OPC_1
Alcam	3.32393e-23	0.862639	0.722	0.299	7.48151e-19	OPC_1
Smoc1	3.43498e-23	0.883396	0.221	0.039	7.73145e-19	OPC_1
Itga8	3.53947e-23	0.720734	0.117	0.012	7.96664e-19	OPC_1
Dpysl3	3.57881e-23	0.589805	0.134	0.015	8.05518e-19	OPC_1
Usp24	4.98812e-23	0.835889	0.639	0.226	1.12273e-18	OPC_1
Pdzrn4	5.24741e-23	0.878266	0.234	0.051	1.18109e-18	OPC_1
Smpd3	5.44875e-23	0.676901	0.171	0.025	1.2264e-18	OPC_1
Elavl4	8.82655e-23	0.798186	0.207	0.04	1.98668e-18	OPC_1
Ppfibp1	9.3256e-23	1.06647	0.495	0.124	2.099e-18	OPC_1
Tfdp1	1.10693e-22	0.584605	0.159	0.022	2.49148e-18	OPC_1
Rab31	1.20213e-22	0.95664	0.549	0.173	2.70574e-18	OPC_1
Rangap1	1.2254e-22	0.591424	0.161	0.022	2.75813e-18	OPC_1
Peg3	1.3188e-22	0.586514	0.42	0.142	2.96835e-18	OPC_1
Adgrb3	1.32673e-22	0.552253	0.929	0.598	2.98621e-18	OPC_1
Brca2	1.59047e-22	0.793623	0.148	0.015	3.57983e-18	OPC_1
Zfp367	1.64269e-22	0.601237	0.125	0.012	3.69736e-18	OPC_1
Efemp2	1.8382e-22	0.599834	0.123	0.013	4.13743e-18	OPC_1
Fgfr1	2.20839e-22	0.984969	0.271	0.045	4.97065e-18	OPC_1
Mllt3	2.40838e-22	0.755632	0.526	0.173	5.42077e-18	OPC_1
Pcdh10	2.47082e-22	0.506798	0.219	0.054	5.56133e-18	OPC_1
Rnf165	2.61397e-22	0.605766	0.14	0.018	5.88353e-18	OPC_1
Odf2	2.86841e-22	0.701519	0.303	0.073	6.45621e-18	OPC_1
Glis1	2.94825e-22	0.636821	0.129	0.014	6.63593e-18	OPC_1
Smarcc1	3.02835e-22	0.709481	0.441	0.137	6.81621e-18	OPC_1
Lin9	3.10804e-22	0.681167	0.129	0.013	6.99558e-18	OPC_1
Akt3	3.19146e-22	0.730515	0.764	0.342	7.18333e-18	OPC_1
Bicd1	3.35176e-22	0.61823	0.434	0.149	7.54414e-18	OPC_1
Hunk	3.50717e-22	0.696029	0.15	0.019	7.89394e-18	OPC_1
Mapk10	3.79599e-22	0.673693	0.503	0.176	8.544e-18	OPC_1
Spred3	3.80369e-22	0.691144	0.18	0.025	8.56134e-18	OPC_1
Atxn1	4.11531e-22	0.859432	0.33	0.08	9.26274e-18	OPC_1
Gsap	4.14524e-22	0.672888	0.121	0.009	9.33011e-18	OPC_1
Ctdspl	4.30767e-22	0.532877	0.234	0.052	9.6957e-18	OPC_1
Slc16a2	4.48367e-22	0.779497	0.161	0.023	1.00918e-17	OPC_1
Nop58	6.02713e-22	0.799743	0.347	0.092	1.35659e-17	OPC_1
Arhgef7	6.46065e-22	0.824575	0.265	0.051	1.45416e-17	OPC_1
Nsg2	7.21647e-22	0.603363	0.182	0.036	1.62428e-17	OPC_1
Syne2	8.99862e-22	0.903669	0.474	0.138	2.02541e-17	OPC_1
Ulk4	1.15883e-21	0.56622	0.117	0.012	2.6083e-17	OPC_1
ENSRNOG00000067625	1.1641e-21	0.603782	0.1	0.009	2.62015e-17	OPC_1
Tacc2	1.16611e-21	0.802179	0.276	0.061	2.62469e-17	OPC_1
Sipa1l2	1.309e-21	0.944001	0.332	0.07	2.94631e-17	OPC_1
ENSRNOG00000062880	1.4884e-21	0.629238	0.136	0.018	3.35009e-17	OPC_1
Dtymk	1.6074e-21	0.615279	0.186	0.033	3.61794e-17	OPC_1
Dok5	1.67489e-21	0.623175	0.106	0.01	3.76985e-17	OPC_1
Cdk14	1.74836e-21	0.879558	0.438	0.115	3.93521e-17	OPC_1
Fam89a	1.76855e-21	0.753063	0.182	0.032	3.98065e-17	OPC_1
Ilf3	1.82343e-21	0.610244	0.269	0.065	4.10418e-17	OPC_1
E2f5	1.98885e-21	0.536198	0.132	0.018	4.47651e-17	OPC_1
Cacnb2	2.3602e-21	0.997742	0.351	0.105	5.31235e-17	OPC_1
Rgs20	2.72207e-21	0.906029	0.213	0.036	6.12684e-17	OPC_1
Cux2	2.77898e-21	0.779283	0.209	0.036	6.25494e-17	OPC_1
Serpine2	2.81065e-21	0.778943	0.173	0.029	6.32621e-17	OPC_1
Cep135	4.7528e-21	0.781757	0.18	0.023	1.06976e-16	OPC_1
Ttf2	7.14592e-21	0.715772	0.152	0.017	1.6084e-16	OPC_1
Parp8	1.20079e-20	0.903104	0.407	0.111	2.70273e-16	OPC_1
Mast2	1.36252e-20	0.718375	0.395	0.117	3.06676e-16	OPC_1
Megf8	1.41593e-20	0.754986	0.246	0.049	3.18699e-16	OPC_1
Ccdc77	1.46784e-20	0.615908	0.161	0.023	3.30381e-16	OPC_1
Adgrg1	1.53136e-20	0.641501	0.159	0.022	3.44678e-16	OPC_1
Iqgap1	1.57673e-20	0.556012	0.228	0.048	3.54891e-16	OPC_1
Gle1	1.70234e-20	0.521841	0.152	0.025	3.83163e-16	OPC_1
Ptprm	1.70846e-20	1.18221	0.474	0.134	3.8454e-16	OPC_1
Cacng4	1.76002e-20	0.808281	0.232	0.049	3.96145e-16	OPC_1
Ltbp4	1.79176e-20	0.595284	0.138	0.018	4.0329e-16	OPC_1
Eri2	1.81188e-20	0.833854	0.244	0.045	4.07817e-16	OPC_1
Fam222b	1.85005e-20	0.692025	0.411	0.12	4.1641e-16	OPC_1
ENSRNOG00000070938	1.98624e-20	0.45631	0.106	0.01	4.47063e-16	OPC_1
Rbfox2	2.10802e-20	0.602343	0.572	0.221	4.74473e-16	OPC_1
Clip4	2.14372e-20	0.586168	0.109	0.013	4.82509e-16	OPC_1
Samd11	2.47737e-20	0.595272	0.1	0.009	5.57607e-16	OPC_1
Gramd1c	2.65729e-20	0.713931	0.182	0.03	5.98102e-16	OPC_1
Ephb2	2.66149e-20	0.585379	0.113	0.012	5.99049e-16	OPC_1
Rttn	2.7674e-20	0.508642	0.263	0.071	6.22887e-16	OPC_1
Cnksr2	2.79407e-20	0.254482	0.23	0.087	6.2889e-16	OPC_1
Cenpc	3.66566e-20	0.807191	0.261	0.055	8.25066e-16	OPC_1
Acvr1	3.84593e-20	0.708896	0.207	0.038	8.65643e-16	OPC_1
Tmem196	3.99426e-20	0.691323	0.182	0.035	8.99028e-16	OPC_1
Ryr3	4.03398e-20	0.412094	0.324	0.113	9.07968e-16	OPC_1
Gstcd	4.31975e-20	0.622377	0.196	0.036	9.7229e-16	OPC_1
Hsf2	4.40848e-20	0.568761	0.24	0.056	9.9226e-16	OPC_1
Lurap1l	5.05327e-20	0.465839	0.104	0.01	1.13739e-15	OPC_1
Fanca	5.51017e-20	0.688438	0.154	0.016	1.24023e-15	OPC_1
Rcan1	5.53435e-20	0.747036	0.257	0.054	1.24567e-15	OPC_1
Kpnb1	5.84026e-20	0.523024	0.236	0.058	1.31453e-15	OPC_1
Gtf2ird1	6.02851e-20	0.643039	0.232	0.051	1.3569e-15	OPC_1
Prune2	7.11032e-20	1.05958	0.278	0.052	1.60039e-15	OPC_1
Tox3	7.13955e-20	0.663786	0.15	0.025	1.60697e-15	OPC_1
Cct4	9.4944e-20	0.363641	0.228	0.068	2.137e-15	OPC_1
Kcnh1	1.08106e-19	0.52959	0.15	0.025	2.43325e-15	OPC_1
Slc8a3	1.08379e-19	0.844848	0.236	0.051	2.43939e-15	OPC_1
Baz1b	1.16499e-19	0.701868	0.376	0.107	2.62216e-15	OPC_1
Reep1	1.19772e-19	0.518333	0.138	0.024	2.69583e-15	OPC_1
Adam22	1.20691e-19	0.305869	0.271	0.106	2.71652e-15	OPC_1
Srsf7	1.47802e-19	0.381501	0.276	0.094	3.32672e-15	OPC_1
Atm	1.4898e-19	0.564719	0.363	0.12	3.35325e-15	OPC_1
Ptpn12	1.55098e-19	0.710124	0.324	0.084	3.49094e-15	OPC_1
Syn3	1.64386e-19	0.844304	0.372	0.103	3.70001e-15	OPC_1
Scn2a	1.78503e-19	0.296629	0.236	0.08	4.01775e-15	OPC_1
Nsg1	1.80478e-19	0.474099	0.115	0.015	4.0622e-15	OPC_1
Ptpn5	1.83366e-19	0.543427	0.184	0.037	4.1272e-15	OPC_1
Ugdh	1.835e-19	0.62624	0.194	0.038	4.13022e-15	OPC_1
Rnf180	1.90953e-19	0.772152	0.223	0.046	4.29797e-15	OPC_1
RGD1309104	1.91548e-19	1.15052	0.53	0.143	4.31137e-15	OPC_1
Pid1	2.11178e-19	0.988406	0.407	0.106	4.7532e-15	OPC_1
Rgs17	2.19118e-19	0.422393	0.117	0.018	4.9319e-15	OPC_1
Camk2b	2.30452e-19	0.5315	0.144	0.026	5.18702e-15	OPC_1
Amz1	2.5317e-19	0.571561	0.113	0.011	5.69836e-15	OPC_1
Kmt2a	2.68324e-19	0.574058	0.463	0.164	6.03944e-15	OPC_1
Rev3l	2.71471e-19	0.795635	0.582	0.212	6.11027e-15	OPC_1
Adamts1	2.82194e-19	0.649713	0.132	0.016	6.35163e-15	OPC_1
Dscaml1	3.30394e-19	0.487089	0.653	0.305	7.43651e-15	OPC_1
Col4a1	3.334e-19	0.702091	0.134	0.016	7.50418e-15	OPC_1
Dock1	3.33601e-19	0.838392	0.712	0.38	7.50868e-15	OPC_1
Arl6ip1	3.75822e-19	0.693847	0.194	0.036	8.45901e-15	OPC_1
Fbxl7	3.75924e-19	0.634211	0.322	0.094	8.46129e-15	OPC_1
Mdm1	4.01208e-19	0.519518	0.136	0.019	9.0304e-15	OPC_1
Rab8b	4.22443e-19	0.852835	0.405	0.108	9.50834e-15	OPC_1
Tut4	5.25717e-19	0.605209	0.43	0.15	1.18328e-14	OPC_1
Spry2	5.26732e-19	0.566912	0.146	0.022	1.18557e-14	OPC_1
Alms1	5.97704e-19	0.499838	0.317	0.101	1.34531e-14	OPC_1
Plpp1	6.26478e-19	0.849731	0.324	0.082	1.41008e-14	OPC_1
Kcnab1	6.42508e-19	0.749016	0.257	0.066	1.44616e-14	OPC_1
Slf1	6.79438e-19	0.44634	0.205	0.05	1.52928e-14	OPC_1
Snx9	7.47153e-19	0.723691	0.355	0.103	1.68169e-14	OPC_1
Ttc9	7.68607e-19	0.568596	0.138	0.021	1.72998e-14	OPC_1
LOC361346	8.59316e-19	0.755712	0.349	0.096	1.93415e-14	OPC_1
H1f4	9.52911e-19	0.553022	0.159	0.027	2.14481e-14	OPC_1
Pdlim5	1.09956e-18	0.781277	0.251	0.053	2.47489e-14	OPC_1
Slc25a40	1.20587e-18	0.760247	0.194	0.033	2.71417e-14	OPC_1
Tube1	1.27091e-18	0.607037	0.142	0.019	2.86057e-14	OPC_1
Tnik	1.34696e-18	0.875308	0.622	0.211	3.03173e-14	OPC_1
Ppp1r14c	1.40712e-18	0.640952	0.154	0.028	3.16715e-14	OPC_1
Jakmip2	1.46728e-18	0.494384	0.443	0.168	3.30256e-14	OPC_1
Lbh	1.47688e-18	0.85378	0.169	0.026	3.32416e-14	OPC_1
Pspc1	1.49868e-18	0.396353	0.399	0.151	3.37324e-14	OPC_1
Adgrb1	1.54079e-18	0.52876	0.182	0.043	3.46801e-14	OPC_1
Usp37	1.55488e-18	0.60607	0.261	0.065	3.49971e-14	OPC_1
Ric8b	1.63595e-18	0.497109	0.288	0.086	3.6822e-14	OPC_1
Slc39a14	1.7596e-18	0.525716	0.132	0.017	3.96051e-14	OPC_1
Fgf12	1.80655e-18	0.341881	0.678	0.381	4.06619e-14	OPC_1
Dock11	1.82239e-18	0.72738	0.198	0.035	4.10183e-14	OPC_1
AABR07019403.1	1.88359e-18	0.705568	0.436	0.141	4.23959e-14	OPC_1
Nono	1.89432e-18	0.631189	0.228	0.048	4.26374e-14	OPC_1
Arhgef17	1.99514e-18	0.551813	0.109	0.012	4.49067e-14	OPC_1
Tnr	1.99656e-18	0.546014	0.384	0.128	4.49385e-14	OPC_1
Cux1	2.00859e-18	0.425153	0.493	0.202	4.52093e-14	OPC_1
Sdk1	2.06524e-18	0.937752	0.495	0.151	4.64845e-14	OPC_1
Diaph2	2.2058e-18	0.371731	0.518	0.238	4.96481e-14	OPC_1
ST7	2.31871e-18	0.640568	0.255	0.063	5.21895e-14	OPC_1
Fsd1l	2.36366e-18	0.463166	0.317	0.101	5.32013e-14	OPC_1
Cspg4	2.37519e-18	0.739488	0.215	0.043	5.34608e-14	OPC_1
Adgrl1	2.90724e-18	0.650162	0.186	0.034	6.54362e-14	OPC_1
Galnt10	3.1213e-18	0.793222	0.242	0.05	7.02543e-14	OPC_1
Kif3a	3.48476e-18	0.405404	0.184	0.053	7.84351e-14	OPC_1
Plcd1	3.49225e-18	0.469092	0.106	0.01	7.86035e-14	OPC_1
Sybu	3.63253e-18	0.442386	0.169	0.044	8.1761e-14	OPC_1
Mapk11	3.73896e-18	0.497556	0.102	0.013	8.41566e-14	OPC_1
Etv1	4.22052e-18	0.720709	0.319	0.088	9.49954e-14	OPC_1
Jpt1	4.44637e-18	0.776933	0.251	0.054	1.00079e-13	OPC_1
Taf15	5.01753e-18	0.368958	0.388	0.15	1.12935e-13	OPC_1
Msh2	5.15769e-18	0.566979	0.129	0.019	1.16089e-13	OPC_1
Rad50	5.58742e-18	0.69929	0.213	0.042	1.25762e-13	OPC_1
Rpn2	5.97175e-18	0.533311	0.173	0.034	1.34412e-13	OPC_1
Nap1l1	5.98925e-18	0.61185	0.28	0.075	1.34806e-13	OPC_1
Pcnx2	6.33926e-18	0.470213	0.125	0.02	1.42684e-13	OPC_1
Rrm1	6.36267e-18	0.587585	0.115	0.014	1.43211e-13	OPC_1
Rfx3	6.57018e-18	0.717149	0.545	0.2	1.47882e-13	OPC_1
Rad21	7.43214e-18	0.617465	0.184	0.037	1.67283e-13	OPC_1
Med12l	7.7904e-18	0.802721	0.415	0.125	1.75346e-13	OPC_1
Ccdc15	8.22912e-18	0.541804	0.154	0.029	1.85221e-13	OPC_1
Ndc1	8.49973e-18	0.461395	0.121	0.017	1.91312e-13	OPC_1
Septin9	8.75067e-18	0.65127	0.144	0.019	1.9696e-13	OPC_1
Slc9a7	9.1111e-18	0.752868	0.232	0.055	2.05073e-13	OPC_1
Psip1	1.01008e-17	0.651406	0.357	0.11	2.27349e-13	OPC_1
Dgcr8	1.03828e-17	0.491456	0.225	0.06	2.33697e-13	OPC_1
Dab2ip	1.10529e-17	0.464354	0.104	0.011	2.48779e-13	OPC_1
Rabggtb	1.16461e-17	0.624632	0.2	0.037	2.62131e-13	OPC_1
Magi3	1.22694e-17	0.613705	0.217	0.049	2.76159e-13	OPC_1
Tdp1	1.37546e-17	0.47555	0.1	0.011	3.09589e-13	OPC_1
Pgap1	1.60172e-17	0.59784	0.311	0.093	3.60515e-13	OPC_1
Slc9a9	1.60475e-17	0.307028	0.39	0.184	3.61196e-13	OPC_1
Aak1	1.84436e-17	0.434326	0.422	0.164	4.15128e-13	OPC_1
Entpd1	1.85072e-17	0.830323	0.186	0.026	4.16561e-13	OPC_1
[truncated: 5,483 more rows]

## Sheet: 6. MAST AC
Gene	p_val	avg_log2FC	pct.1	pct.2	p_val_adj	cluster
[truncated: 1,878 more rows]
