# Supplementary material for: Single-nucleus RNA sequencing reveals glial cell type-specific responses to ischemic stroke in male rodents
Source: Nat Commun. 2024 Jul 24;15:6232. doi: 10.1038/s41467-024-50465-z (PMC11266704; doi:10.1038/s41467-024-50465-z)
Supplement: Supplementary file 5 — Supplementary Data 3 [file 41467_2024_50465_MOESM5_ESM.xlsx]

## Sheet: 1. DEG counts
#DEG Sham L vs Sham R				#DEG mMCAO ipsi vs Sham				#DEG sMCAO ipsi vs Sham				#DEG MCAO ipsi vs Sham				#DEG MCAO ipsi vs MCAO contra				#DEG MCAO contra vs Sham				#DEG sMCAO ipsi vs mMCAO ipsi
Celltype	Enriched in L	Enriched in R		Celltype	UP_DEG	DOWN_DEG		Celltype	UP_DEG	DOWN_DEG		Celltype	UP_DEG	DOWN_DEG		Celltype	UP_DEG	DOWN_DEG		Celltype	UP_DEG	DOWN_DEG		Celltype	UP_DEG	DOWN_DEG
OLIGO_1	0	0		OLIGO_1	132	119		OLIGO_1	263	264		OLIGO_1	177	172		OLIGO_1	108	73		OLIGO_1	24	69		OLIGO_1	8	62
OLIGO_2	0	0		OLIGO_2	20	133		OLIGO_2	141	196		OLIGO_2	72	173		OLIGO_2	48	12		OLIGO_2	4	144		OLIGO_2	22	53
AC	0	1		AC	205	103		AC	382	245		AC	325	220		AC	214	162		AC	6	9		AC	9	17
EP_M_C	5	0		EP_M_C	22	9		EP_M_C	25	156		EP_M_C	7	106		EP_M_C	12	14		EP_M_C	0	20		EP_M_C	1	9
VASC	0	0		VASC	0	0		VASC	36	114		VASC	20	75		VASC	8	16		VASC	0	1		VASC	0	4
GLU_Satb2+_1	0	0		GLU_Satb2+_1	44	30		GLU_Satb2+_1	120	143		GLU_Satb2+_1	51	39		GLU_Satb2+_1	47	22		GLU_Satb2+_1	0	0		GLU_Satb2+_1	65	67
GLU_Satb2+_2	0	0		GLU_Satb2+_2	12	1		GLU_Satb2+_2	29	40		GLU_Satb2+_2	15	4		GLU_Satb2+_2	35	13		GLU_Satb2+_2	1	2		GLU_Satb2+_2	13	27
GLU_Satb2+_3	0	0		GLU_Satb2+_3	11	3		GLU_Satb2+_3	46	35		GLU_Satb2+_3	13	3		GLU_Satb2+_3	19	6		GLU_Satb2+_3	0	0		GLU_Satb2+_3	11	29
GLU_Satb2+_4	1	0		GLU_Satb2+_4	15	10		GLU_Satb2+_4	57	23		GLU_Satb2+_4	22	9		GLU_Satb2+_4	19	6		GLU_Satb2+_4	2	0		GLU_Satb2+_4	22	16
GLU_Satb2+_5	0	0		GLU_Satb2+_5	6	4		GLU_Satb2+_5	8	19		GLU_Satb2+_5	6	7		GLU_Satb2+_5	10	6		GLU_Satb2+_5	1	4		GLU_Satb2+_5	2	8
GLU_Satb2+_6	0	1		GLU_Satb2+_6	21	11		GLU_Satb2+_6	55	40		GLU_Satb2+_6	25	11		GLU_Satb2+_6	32	14		GLU_Satb2+_6	1	2		GLU_Satb2+_6	18	18
GLU_Satb2+_7	0	0		GLU_Satb2+_7	1	3		GLU_Satb2+_7	2	2		GLU_Satb2+_7	2	4		GLU_Satb2+_7	2	5		GLU_Satb2+_7	3	0		GLU_Satb2+_7	0	0
GLU_Satb2+_8	0	4		GLU_Satb2+_8	12	19		GLU_Satb2+_8	0	0		GLU_Satb2+_8	11	21		GLU_Satb2+_8	20	11		GLU_Satb2+_8	1	9		GLU_Satb2+_8	0	0
GLU_Satb2+_9	0	2		GLU_Satb2+_9	5	7		GLU_Satb2+_9	33	34		GLU_Satb2+_9	7	12		GLU_Satb2+_9	13	4		GLU_Satb2+_9	0	0		GLU_Satb2+_9	17	9
GLU_Satb2-_1	0	3		GLU_Satb2-_1	4	4		GLU_Satb2-_1	0	1		GLU_Satb2-_1	4	4		GLU_Satb2-_1	6	1		GLU_Satb2-_1	0	4		GLU_Satb2-_1	0	0
GLU_Satb2-_2	1	1		GLU_Satb2-_2	22	14		GLU_Satb2-_2	17	22		GLU_Satb2-_2	19	14		GLU_Satb2-_2	20	15		GLU_Satb2-_2	3	6		GLU_Satb2-_2	0	7
GLU_Satb2-_3	0	0		GLU_Satb2-_3	0	0		GLU_Satb2-_3	0	0		GLU_Satb2-_3	0	0		GLU_Satb2-_3	0	0		GLU_Satb2-_3	0	0		GLU_Satb2-_3	0	0
CHOL_IN	0	0		CHOL_IN	1	0		CHOL_IN	0	1		CHOL_IN	1	0		CHOL_IN	0	0		CHOL_IN	0	1		CHOL_IN	0	0
GABA_IN_Adarb2+_1	0	0		GABA_IN_Adarb2+_1	2	2		GABA_IN_Adarb2+_1	2	2		GABA_IN_Adarb2+_1	3	3		GABA_IN_Adarb2+_1	1	1		GABA_IN_Adarb2+_1	3	1		GABA_IN_Adarb2+_1	1	5
GABA_IN_Adarb2+_2	0	0		GABA_IN_Adarb2+_2	1	2		GABA_IN_Adarb2+_2	0	1		GABA_IN_Adarb2+_2	1	3		GABA_IN_Adarb2+_2	3	3		GABA_IN_Adarb2+_2	0	1		GABA_IN_Adarb2+_2	0	0
GABA_IN_Adarb2-_1	0	1		GABA_IN_Adarb2-_1	2	0		GABA_IN_Adarb2-_1	0	3		GABA_IN_Adarb2-_1	3	0		GABA_IN_Adarb2-_1	1	0		GABA_IN_Adarb2-_1	5	2		GABA_IN_Adarb2-_1	0	0
GABA_IN_Adarb2-_2	0	0		GABA_IN_Adarb2-_2	5	9		GABA_IN_Adarb2-_2	2	10		GABA_IN_Adarb2-_2	6	10		GABA_IN_Adarb2-_2	3	2		GABA_IN_Adarb2-_2	3	3		GABA_IN_Adarb2-_2	0	5
GABA_IN_Adarb2-_3	0	0		GABA_IN_Adarb2-_3	5	2		GABA_IN_Adarb2-_3	3	14		GABA_IN_Adarb2-_3	5	9		GABA_IN_Adarb2-_3	8	2		GABA_IN_Adarb2-_3	0	1		GABA_IN_Adarb2-_3	1	2
GABA_IN_Adarb2-_4	0	2		GABA_IN_Adarb2-_4	9	7		GABA_IN_Adarb2-_4	9	11		GABA_IN_Adarb2-_4	13	7		GABA_IN_Adarb2-_4	19	4		GABA_IN_Adarb2-_4	2	0		GABA_IN_Adarb2-_4	1	10
GABA_IN_Adarb2-_5	0	0		GABA_IN_Adarb2-_5	0	1		GABA_IN_Adarb2-_5	0	0		GABA_IN_Adarb2-_5	0	1		GABA_IN_Adarb2-_5	0	1		GABA_IN_Adarb2-_5	0	0		GABA_IN_Adarb2-_5	0	0
GABA_MSN_1	1	0		GABA_MSN_1	4	6		GABA_MSN_1	15	23		GABA_MSN_1	5	7		GABA_MSN_1	4	2		GABA_MSN_1	1	5		GABA_MSN_1	0	2
GABA_MSN_2	0	2		GABA_MSN_2	14	11		GABA_MSN_2	12	12		GABA_MSN_2	11	7		GABA_MSN_2	21	6		GABA_MSN_2	0	4		GABA_MSN_2	0	5
GABA_Amb	0	0		GABA_Amb	1	2		GABA_Amb	38	7		GABA_Amb	16	5		GABA_Amb	17	0		GABA_Amb	1	2		GABA_Amb	3	2

## Sheet: 2. DEG Sham L vs R
gene	p_val	avg_log2FC	pct.1	pct.2	p_val_adj	celltype	Threshold_met
Lrrc7	5.6351e-07	0.31743	0.483	0.44	0.0126835	OLIGO_1	R p_val_adj
ENSRNOG00000068307	8.14348e-07	-0.467709	0.291	0.506	0.0183293	OLIGO_1	L p_val_adj
Rnf144a	8.77771e-06	-0.54797	0.157	0.343	0.197569	OLIGO_1	Not sig.
AABR07000398.1	2.16508e-05	-0.493093	0.129	0.303	0.487317	OLIGO_1	Not sig.
Psd3	4.39966e-05	-0.296233	0.42	0.64	0.990276	OLIGO_1	Not sig.
Tnr	6.15051e-05	-0.365319	0.365	0.56	1	OLIGO_1	Not sig.
Cdh2	7.29085e-05	-0.338915	0.173	0.334	1	OLIGO_1	Not sig.
Mapk8ip3	0.000135415	-0.459338	0.099	0.249	1	OLIGO_1	Not sig.
Aplp1	0.00018952	-0.375413	0.051	0.157	1	OLIGO_1	Not sig.
Mical3	0.000225861	-0.375401	0.224	0.394	1	OLIGO_1	Not sig.
Pafah1b1	0.000250058	0.294675	0.379	0.44	1	OLIGO_1	Not sig.
Apba1	0.000256023	-0.465465	0.236	0.434	1	OLIGO_1	Not sig.
Uty	0.00036789	-0.386167	0.222	0.403	1	OLIGO_1	Not sig.
Ubn1	0.000428431	-0.303476	0.072	0.183	1	OLIGO_1	Not sig.
Phf14	0.000541359	0.523589	0.367	0.363	1	OLIGO_1	Not sig.
Nalf1	0.00055746	0.313974	0.665	0.617	1	OLIGO_1	Not sig.
Dock10	0.000576797	-0.269837	0.476	0.68	1	OLIGO_1	Not sig.
Sesn1	0.000592373	-0.289715	0.051	0.149	1	OLIGO_1	Not sig.
Wipf1	0.000614879	-0.402656	0.166	0.309	1	OLIGO_1	Not sig.
Ankrd44	0.000678328	-0.518283	0.36	0.543	1	OLIGO_1	Not sig.
RGD1310951	0.000728534	-0.453244	0.238	0.406	1	OLIGO_1	Not sig.
Dpp10	0.000731994	0.358057	0.684	0.594	1	OLIGO_1	Not sig.
Celf4	0.000792409	0.31539	0.238	0.231	1	OLIGO_1	Not sig.
Stk39	0.000973488	-0.25589	0.176	0.326	1	OLIGO_1	Not sig.
Etl4	0.000984939	0.406265	0.245	0.209	1	OLIGO_1	Not sig.
Actr3b	0.00108718	0.401283	0.104	0.063	1	OLIGO_1	Not sig.
Itsn2	0.00117377	-0.333292	0.296	0.469	1	OLIGO_1	Not sig.
Chn2	0.00129017	-0.416163	0.374	0.566	1	OLIGO_1	Not sig.
Galnt11	0.00129048	-0.337082	0.046	0.14	1	OLIGO_1	Not sig.
Gnai1	0.00131811	-0.305456	0.044	0.137	1	OLIGO_1	Not sig.
Dach2	0.00147305	-0.271652	0.076	0.166	1	OLIGO_1	Not sig.
Sugp1	0.00159992	-0.39479	0.044	0.126	1	OLIGO_1	Not sig.
Arhgef10l	0.00167853	-0.428159	0.099	0.206	1	OLIGO_1	Not sig.
Foxp1	0.00167879	0.307543	0.303	0.311	1	OLIGO_1	Not sig.
Ppfibp1	0.00169352	-0.328824	0.252	0.409	1	OLIGO_1	Not sig.
Sort1	0.00191577	-0.349577	0.102	0.231	1	OLIGO_1	Not sig.
Ampd3	0.00192507	-0.397731	0.03	0.103	1	OLIGO_1	Not sig.
Ptpn11	0.00209035	-0.332559	0.095	0.209	1	OLIGO_1	Not sig.
Dcbld2	0.00209174	-0.315653	0.062	0.157	1	OLIGO_1	Not sig.
Prrc2a	0.00214698	-0.340109	0.046	0.137	1	OLIGO_1	Not sig.
Ppp1r10	0.00218882	-0.368152	0.088	0.203	1	OLIGO_1	Not sig.
Sema6a	0.00229682	-0.26289	0.226	0.351	1	OLIGO_1	Not sig.
Pik3c2b	0.00253965	-0.287871	0.072	0.18	1	OLIGO_1	Not sig.
Sez6l	0.00254956	-0.253431	0.263	0.414	1	OLIGO_1	Not sig.
Tfeb	0.00268319	-0.406248	0.035	0.106	1	OLIGO_1	Not sig.
Sema4d	0.00270926	-0.648016	0.182	0.32	1	OLIGO_1	Not sig.
Slc4a4	0.00284735	0.439214	0.157	0.154	1	OLIGO_1	Not sig.
Abcc5	0.00304295	-0.412366	0.171	0.329	1	OLIGO_1	Not sig.
Setd7	0.00322195	-0.415278	0.106	0.22	1	OLIGO_1	Not sig.
Myo6	0.00327026	-0.409693	0.178	0.329	1	OLIGO_1	Not sig.
Ak5	0.00350809	0.438371	0.339	0.317	1	OLIGO_1	Not sig.
Zfand6	0.0035321	-0.282845	0.171	0.294	1	OLIGO_1	Not sig.
Nubpl	0.00361889	-0.337959	0.065	0.163	1	OLIGO_1	Not sig.
Specc1	0.00367092	0.327339	0.381	0.411	1	OLIGO_1	Not sig.
Rpn2	0.00412582	-0.407653	0.028	0.1	1	OLIGO_1	Not sig.
Pcsk2	0.00415426	0.27898	0.261	0.26	1	OLIGO_1	Not sig.
Hspa4	0.00458826	-0.415602	0.118	0.246	1	OLIGO_1	Not sig.
Samd4a	0.00461215	0.550774	0.293	0.263	1	OLIGO_1	Not sig.
Sptbn2	0.00468127	-0.273938	0.035	0.111	1	OLIGO_1	Not sig.
Nbeal1	0.00471327	-0.301812	0.141	0.269	1	OLIGO_1	Not sig.
Snx1	0.00490326	-0.257369	0.113	0.226	1	OLIGO_1	Not sig.
Nrcam	0.00495001	0.366968	0.462	0.477	1	OLIGO_1	Not sig.
Ube4b	0.00501723	-0.297968	0.134	0.263	1	OLIGO_1	Not sig.
Stxbp5	0.00524626	0.35573	0.199	0.263	1	OLIGO_1	Not sig.
Mtcl1	0.00536747	-0.418345	0.067	0.174	1	OLIGO_1	Not sig.
Atad2b	0.00552758	-0.27789	0.201	0.346	1	OLIGO_1	Not sig.
Tctn2	0.00553352	-0.405611	0.115	0.214	1	OLIGO_1	Not sig.
Ralyl	0.00556665	0.289233	0.37	0.354	1	OLIGO_1	Not sig.
Plp1	0.00570113	-0.40342	0.365	0.526	1	OLIGO_1	Not sig.
Cdyl	0.00580507	-0.380063	0.185	0.314	1	OLIGO_1	Not sig.
Wdr11	0.00655937	-0.278985	0.037	0.103	1	OLIGO_1	Not sig.
Zdhhc20	0.00677395	-0.276782	0.134	0.257	1	OLIGO_1	Not sig.
Akap8	0.00700797	-0.455312	0.06	0.146	1	OLIGO_1	Not sig.
Tmem108	0.00704344	-0.494954	0.337	0.426	1	OLIGO_1	Not sig.
Zcchc8	0.00708468	-0.297586	0.06	0.146	1	OLIGO_1	Not sig.
Tasor	0.00721657	-0.291565	0.155	0.286	1	OLIGO_1	Not sig.
Usp3	0.00734516	-0.251777	0.097	0.194	1	OLIGO_1	Not sig.
Cyp20a1	0.00735268	-0.288365	0.035	0.103	1	OLIGO_1	Not sig.
Tgds	0.00770748	-0.340844	0.048	0.123	1	OLIGO_1	Not sig.
Usp7	0.0077298	-0.323829	0.092	0.203	1	OLIGO_1	Not sig.
Plxnb3	0.00853807	-0.473337	0.159	0.263	1	OLIGO_1	Not sig.
Ccdc50	0.00862572	-0.282742	0.169	0.3	1	OLIGO_1	Not sig.
Ash1l	0.0089161	0.277451	0.379	0.414	1	OLIGO_1	Not sig.
Cabin1	0.00911076	-0.326959	0.055	0.149	1	OLIGO_1	Not sig.
Csmd3	0.0093959	0.317108	0.769	0.766	1	OLIGO_1	Not sig.
Dync1h1	0.0094006	-0.373872	0.115	0.237	1	OLIGO_1	Not sig.
Xrcc5	0.00949326	-0.277781	0.053	0.129	1	OLIGO_1	Not sig.
Usp47	0.0100119	-0.313704	0.192	0.326	1	OLIGO_1	Not sig.
RGD1304694	0.0101133	-0.385049	0.058	0.137	1	OLIGO_1	Not sig.
Usp37	0.0110255	-0.525399	0.067	0.151	1	OLIGO_1	Not sig.
Dcp1b	0.0111109	-0.321653	0.037	0.106	1	OLIGO_1	Not sig.
Grk5	0.0117603	-0.304752	0.157	0.289	1	OLIGO_1	Not sig.
Pot1	0.0120096	-0.38471	0.032	0.103	1	OLIGO_1	Not sig.
Hs3st5	0.0120531	-0.439075	0.058	0.143	1	OLIGO_1	Not sig.
Agpat4	0.0123039	-0.41179	0.141	0.26	1	OLIGO_1	Not sig.
Lmtk2	0.0123793	-0.394513	0.055	0.137	1	OLIGO_1	Not sig.
Kdm5a	0.0124019	-0.280501	0.143	0.269	1	OLIGO_1	Not sig.
Ireb2	0.0124692	0.514769	0.129	0.1	1	OLIGO_1	Not sig.
ENSRNOG00000069588	0.0126203	0.252596	0.337	0.371	1	OLIGO_1	Not sig.
Dpysl2	0.0126917	-0.453879	0.229	0.377	1	OLIGO_1	Not sig.
Pid1	0.0128807	0.525976	0.268	0.254	1	OLIGO_1	Not sig.
Phf20l1	0.0132834	0.396832	0.305	0.329	1	OLIGO_1	Not sig.
Atp11a	0.0133079	-0.453052	0.127	0.249	1	OLIGO_1	Not sig.
Pabpn1	0.013416	0.447641	0.298	0.283	1	OLIGO_1	Not sig.
Dnpep	0.0147218	-0.320574	0.042	0.103	1	OLIGO_1	Not sig.
Taok1	0.0148021	0.493658	0.277	0.283	1	OLIGO_1	Not sig.
Prickle1	0.0148332	-0.313828	0.046	0.111	1	OLIGO_1	Not sig.
AABR07021536.1	0.0152136	-0.437515	0.617	0.749	1	OLIGO_1	Not sig.
Synj2	0.0152567	-0.260111	0.042	0.114	1	OLIGO_1	Not sig.
Nfasc	0.0154411	-0.577805	0.42	0.571	1	OLIGO_1	Not sig.
Ttf1	0.01554	0.464463	0.122	0.091	1	OLIGO_1	Not sig.
Cask	0.0156113	0.374915	0.436	0.471	1	OLIGO_1	Not sig.
Ino80	0.0157306	0.273683	0.21	0.249	1	OLIGO_1	Not sig.
Slc22a23	0.0158056	-0.583707	0.284	0.44	1	OLIGO_1	Not sig.
Timm23	0.0159047	-0.260016	0.039	0.114	1	OLIGO_1	Not sig.
Sik3	0.0160603	-0.368154	0.406	0.589	1	OLIGO_1	Not sig.
Snx25	0.0168764	0.277046	0.224	0.274	1	OLIGO_1	Not sig.
Tacc1	0.0174759	-0.448574	0.111	0.231	1	OLIGO_1	Not sig.
Abca2	0.0175611	-0.399737	0.079	0.18	1	OLIGO_1	Not sig.
Snx24	0.0176405	-0.435987	0.229	0.386	1	OLIGO_1	Not sig.
R3hdm2	0.0176514	0.359638	0.256	0.266	1	OLIGO_1	Not sig.
Usp14	0.0177463	-0.381716	0.081	0.171	1	OLIGO_1	Not sig.
Kcnd3	0.0180721	-0.363047	0.143	0.274	1	OLIGO_1	Not sig.
Klhdc10	0.0181162	-0.29186	0.169	0.283	1	OLIGO_1	Not sig.
Mcc	0.0182026	0.397996	0.256	0.289	1	OLIGO_1	Not sig.
Bach2	0.0184623	0.272005	0.231	0.294	1	OLIGO_1	Not sig.
Cdkal1	0.0186573	-0.425657	0.206	0.346	1	OLIGO_1	Not sig.
Dlgap4	0.0190345	-0.32152	0.176	0.306	1	OLIGO_1	Not sig.
Gng12	0.0192482	-0.396337	0.199	0.306	1	OLIGO_1	Not sig.
Gtf2f2	0.0199537	-0.389704	0.058	0.134	1	OLIGO_1	Not sig.
Mbp	0.020344	-0.564563	0.425	0.569	1	OLIGO_1	Not sig.
Sema6d	0.0207518	-0.252976	0.115	0.214	1	OLIGO_1	Not sig.
Prkca	0.0208896	-0.276997	0.293	0.446	1	OLIGO_1	Not sig.
Dnah5	0.0214171	0.531397	0.173	0.129	1	OLIGO_1	Not sig.
Brinp3	0.021667	0.306217	0.51	0.529	1	OLIGO_1	Not sig.
Arhgap39	0.0217208	0.440619	0.157	0.151	1	OLIGO_1	Not sig.
Syne1	0.0221643	0.255491	0.328	0.371	1	OLIGO_1	Not sig.
Eif4g3	0.0223345	-0.254184	0.289	0.44	1	OLIGO_1	Not sig.
Zfpm2	0.0228742	0.282362	0.242	0.277	1	OLIGO_1	Not sig.
Ddx50	0.0237531	-0.326801	0.099	0.197	1	OLIGO_1	Not sig.
Sntg1	0.0239492	0.272703	0.633	0.669	1	OLIGO_1	Not sig.
Rictor	0.0243906	-0.292372	0.256	0.403	1	OLIGO_1	Not sig.
Strn4	0.0249951	-0.286436	0.106	0.203	1	OLIGO_1	Not sig.
Scrn1	0.0250684	-0.406432	0.122	0.211	1	OLIGO_1	Not sig.
Prima1	0.0251961	-0.272993	0.074	0.149	1	OLIGO_1	Not sig.
Rubcn	0.0252113	0.480979	0.157	0.123	1	OLIGO_1	Not sig.
Mvb12b	0.0255812	-0.294175	0.136	0.257	1	OLIGO_1	Not sig.
ENSRNOG00000062864	0.0257196	0.558806	0.148	0.146	1	OLIGO_1	Not sig.
Scn3a	0.0260284	0.540342	0.178	0.157	1	OLIGO_1	Not sig.
Pcm1	0.0260711	0.25334	0.358	0.397	1	OLIGO_1	Not sig.
Acaca	0.02621	-0.293958	0.231	0.363	1	OLIGO_1	Not sig.
Clvs1	0.0264976	-0.359178	0.062	0.151	1	OLIGO_1	Not sig.
Nfia	0.0265519	0.263458	0.423	0.451	1	OLIGO_1	Not sig.
ENSRNOG00000064399	0.0270227	0.402628	0.136	0.157	1	OLIGO_1	Not sig.
Dmd	0.0293983	0.272564	0.614	0.646	1	OLIGO_1	Not sig.
Brd8	0.0298782	0.473973	0.145	0.12	1	OLIGO_1	Not sig.
Csnk1a1	0.0299714	0.350213	0.293	0.323	1	OLIGO_1	Not sig.
Lyrm4	0.0307255	-0.266748	0.058	0.14	1	OLIGO_1	Not sig.
Srcin1	0.0310042	-0.452855	0.15	0.263	1	OLIGO_1	Not sig.
Slc9a9	0.0312757	0.335373	0.293	0.314	1	OLIGO_1	Not sig.
Hecw1	0.0313331	0.282997	0.259	0.283	1	OLIGO_1	Not sig.
Pwwp2a	0.0314527	-0.316293	0.097	0.191	1	OLIGO_1	Not sig.
Cep350	0.0317242	0.42934	0.231	0.266	1	OLIGO_1	Not sig.
Grik4	0.0321162	-0.365142	0.231	0.369	1	OLIGO_1	Not sig.
Ell2	0.0322631	-0.285493	0.164	0.274	1	OLIGO_1	Not sig.
LOC680039	0.0327027	-0.315834	0.192	0.32	1	OLIGO_1	Not sig.
Luc7l3	0.0328282	0.302481	0.339	0.369	1	OLIGO_1	Not sig.
Elovl6	0.0335944	-0.363998	0.169	0.286	1	OLIGO_1	Not sig.
Jmjd1c	0.0338321	0.375064	0.372	0.377	1	OLIGO_1	Not sig.
Slc6a6	0.0342592	-0.36676	0.081	0.177	1	OLIGO_1	Not sig.
Ablim2	0.034522	-0.493247	0.226	0.374	1	OLIGO_1	Not sig.
Luc7l2	0.0352136	0.315984	0.381	0.417	1	OLIGO_1	Not sig.
Desi2	0.0352687	-0.429883	0.06	0.134	1	OLIGO_1	Not sig.
St3gal4	0.0352931	-0.265271	0.097	0.194	1	OLIGO_1	Not sig.
Zmym2	0.0356105	-0.265789	0.242	0.38	1	OLIGO_1	Not sig.
Ncoa2	0.0357184	-0.277913	0.212	0.351	1	OLIGO_1	Not sig.
Unc80	0.0367829	0.345993	0.215	0.223	1	OLIGO_1	Not sig.
Cnksr3	0.0367998	-0.326856	0.148	0.234	1	OLIGO_1	Not sig.
Reps1	0.0394509	-0.418154	0.085	0.174	1	OLIGO_1	Not sig.
Lgmn	0.0394929	-0.369723	0.069	0.146	1	OLIGO_1	Not sig.
Fam222b	0.0395338	-0.277928	0.152	0.257	1	OLIGO_1	Not sig.
Thada	0.0398375	0.361592	0.242	0.277	1	OLIGO_1	Not sig.
Spast	0.0406404	0.537252	0.129	0.114	1	OLIGO_1	Not sig.
Adcy2	0.0415299	0.452686	0.323	0.317	1	OLIGO_1	Not sig.
Nup98	0.0417059	0.304243	0.185	0.214	1	OLIGO_1	Not sig.
Ppp3ca	0.043311	-0.273613	0.411	0.58	1	OLIGO_1	Not sig.
Crybg3	0.0433517	-0.287039	0.06	0.14	1	OLIGO_1	Not sig.
Wnk1	0.0437555	0.267855	0.321	0.36	1	OLIGO_1	Not sig.
Sppl3	0.043758	-0.29619	0.159	0.266	1	OLIGO_1	Not sig.
Dtnb	0.0449006	0.305715	0.222	0.231	1	OLIGO_1	Not sig.
Mapt	0.0450712	-0.2714	0.367	0.529	1	OLIGO_1	Not sig.
Dock1	0.0452984	-0.291236	0.372	0.511	1	OLIGO_1	Not sig.
Elapor2	0.0461876	-0.267892	0.238	0.377	1	OLIGO_1	Not sig.
Xrn1	0.0470297	0.335136	0.337	0.357	1	OLIGO_1	Not sig.
Fam169a	0.047467	-0.391042	0.067	0.149	1	OLIGO_1	Not sig.
Trim36	0.0477404	-0.390507	0.06	0.131	1	OLIGO_1	Not sig.
Tns3	0.0479884	-0.256295	0.436	0.554	1	OLIGO_1	Not sig.
Secisbp2l	0.0484104	0.271958	0.273	0.309	1	OLIGO_1	Not sig.
Zcchc2	0.0487104	-0.414093	0.076	0.154	1	OLIGO_1	Not sig.
Snrpd1	0.0493404	-0.273804	0.058	0.111	1	OLIGO_1	Not sig.
Gtdc1	0.0506209	0.281378	0.256	0.311	1	OLIGO_1	Not sig.
Me3	0.0508514	0.26412	0.199	0.209	1	OLIGO_1	Not sig.
Ltn1	0.0509829	-0.317635	0.069	0.137	1	OLIGO_1	Not sig.
Chl1	0.0514803	0.266208	0.312	0.371	1	OLIGO_1	Not sig.
Cerk	0.0514978	-0.296714	0.069	0.143	1	OLIGO_1	Not sig.
Prp2l1	0.052465	0.304124	0.129	0.117	1	OLIGO_1	Not sig.
Ephb1	0.0527362	-0.332184	0.305	0.451	1	OLIGO_1	Not sig.
Ccnl1	0.0531906	-0.286134	0.145	0.26	1	OLIGO_1	Not sig.
Eml4	0.0550061	0.373497	0.206	0.209	1	OLIGO_1	Not sig.
Ttyh1	0.0550282	0.275065	0.189	0.2	1	OLIGO_1	Not sig.
Scn1a	0.0551696	0.289802	0.254	0.28	1	OLIGO_1	Not sig.
Actr3	0.0558089	0.32406	0.104	0.086	1	OLIGO_1	Not sig.
Hnrnpdl	0.0570388	-0.313572	0.145	0.257	1	OLIGO_1	Not sig.
Tjp1	0.0578999	-0.375073	0.37	0.546	1	OLIGO_1	Not sig.
Snx12	0.0591324	-0.282215	0.106	0.197	1	OLIGO_1	Not sig.
Stxbp6	0.0599758	0.250963	0.238	0.291	1	OLIGO_1	Not sig.
Wdr20	0.0615561	-0.282895	0.095	0.191	1	OLIGO_1	Not sig.
Map7	0.0623097	-0.319635	0.383	0.546	1	OLIGO_1	Not sig.
Akap8l	0.0637173	0.316802	0.289	0.317	1	OLIGO_1	Not sig.
Rpe65	0.064615	-0.30084	0.062	0.134	1	OLIGO_1	Not sig.
Nhlrc2	0.0646357	-0.480722	0.092	0.171	1	OLIGO_1	Not sig.
Kdm6a	0.0659111	-0.259028	0.189	0.311	1	OLIGO_1	Not sig.
Myt1	0.0666894	0.389746	0.305	0.3	1	OLIGO_1	Not sig.
Zeb2	0.0681073	-0.261076	0.52	0.666	1	OLIGO_1	Not sig.
Agap3	0.0683777	-0.408636	0.083	0.171	1	OLIGO_1	Not sig.
Serinc5	0.0684885	-0.341188	0.236	0.349	1	OLIGO_1	Not sig.
Lpar1	0.0689412	-0.290326	0.081	0.157	1	OLIGO_1	Not sig.
ENSRNOG00000069880	0.0697409	-0.282332	0.127	0.22	1	OLIGO_1	Not sig.
Pdcd4	0.0709353	-0.327856	0.141	0.234	1	OLIGO_1	Not sig.
NEWGENE-1582771	0.0724261	-0.439653	0.046	0.109	1	OLIGO_1	Not sig.
Hs6st2	0.0725617	0.416678	0.127	0.129	1	OLIGO_1	Not sig.
Dcaf6	0.0728905	-0.271945	0.238	0.363	1	OLIGO_1	Not sig.
Cep170	0.0734872	0.266372	0.277	0.314	1	OLIGO_1	Not sig.
Cmtr1	0.0743721	-0.360337	0.072	0.143	1	OLIGO_1	Not sig.
Crebzf	0.0745997	-0.305945	0.058	0.126	1	OLIGO_1	Not sig.
Adam12	0.0750572	0.334631	0.125	0.166	1	OLIGO_1	Not sig.
Lims1	0.0770341	0.311019	0.185	0.186	1	OLIGO_1	Not sig.
Ddi2	0.0777514	-0.282093	0.062	0.134	1	OLIGO_1	Not sig.
Rnls	0.0779487	-0.263532	0.127	0.231	1	OLIGO_1	Not sig.
Wdr82	0.0782887	-0.418829	0.053	0.123	1	OLIGO_1	Not sig.
Atrn	0.0787949	-0.274423	0.365	0.506	1	OLIGO_1	Not sig.
Gnb4	0.0792383	-0.34992	0.104	0.18	1	OLIGO_1	Not sig.
Igsf11	0.0793771	-0.414104	0.224	0.351	1	OLIGO_1	Not sig.
Uhrf2	0.080589	-0.278022	0.129	0.229	1	OLIGO_1	Not sig.
Atosa	0.082378	-0.500854	0.134	0.231	1	OLIGO_1	Not sig.
Stmn4	0.0828327	-0.257275	0.129	0.22	1	OLIGO_1	Not sig.
Fars2	0.083077	-0.309679	0.148	0.254	1	OLIGO_1	Not sig.
Gramd2b	0.0849195	-0.261629	0.099	0.169	1	OLIGO_1	Not sig.
Usp40	0.0855215	-0.299702	0.242	0.369	1	OLIGO_1	Not sig.
Fyn	0.0866579	-0.384702	0.432	0.557	1	OLIGO_1	Not sig.
Sanbr	0.0868714	0.396145	0.176	0.163	1	OLIGO_1	Not sig.
Glcci1	0.0876199	0.325721	0.37	0.391	1	OLIGO_1	Not sig.
Rpgr	0.0893958	0.387766	0.139	0.14	1	OLIGO_1	Not sig.
Iqsec1	0.0899591	-0.268761	0.136	0.243	1	OLIGO_1	Not sig.
Igf1r	0.08999	0.267444	0.189	0.229	1	OLIGO_1	Not sig.
Atrip	0.0905119	-0.318667	0.076	0.151	1	OLIGO_1	Not sig.
Atr	0.0907859	0.37688	0.122	0.106	1	OLIGO_1	Not sig.
Pitpnm2	0.091278	-0.271056	0.085	0.174	1	OLIGO_1	Not sig.
Zfp326	0.0927224	0.338984	0.171	0.2	1	OLIGO_1	Not sig.
Cdh18	0.0933848	0.26332	0.266	0.283	1	OLIGO_1	Not sig.
Slc4a8	0.0934833	-0.321353	0.044	0.103	1	OLIGO_1	Not sig.
Adamts3	0.0938309	-0.338472	0.069	0.137	1	OLIGO_1	Not sig.
Fbxo38	0.0941353	0.334686	0.111	0.089	1	OLIGO_1	Not sig.
Txnl1	0.0942153	0.311815	0.176	0.183	1	OLIGO_1	Not sig.
Naa15	0.0942286	-0.327046	0.134	0.234	1	OLIGO_1	Not sig.
Chtop	0.0944047	-0.358365	0.069	0.134	1	OLIGO_1	Not sig.
Mga	0.0971381	-0.358239	0.166	0.283	1	OLIGO_1	Not sig.
Ppp1r16b	0.0981387	-0.353086	0.337	0.494	1	OLIGO_1	Not sig.
Megf11	0.100203	0.287209	0.446	0.463	1	OLIGO_1	Not sig.
Atg10	0.102243	0.250901	0.09	0.131	1	OLIGO_1	Not sig.
Ndufa9	0.10257	-0.311044	0.051	0.111	1	OLIGO_1	Not sig.
Armh4	0.103483	0.279183	0.141	0.171	1	OLIGO_1	Not sig.
Actn4	0.105603	-0.298071	0.099	0.186	1	OLIGO_1	Not sig.
Shroom2	0.106917	-0.280195	0.083	0.149	1	OLIGO_1	Not sig.
Rgs7	0.107234	0.295626	0.358	0.371	1	OLIGO_1	Not sig.
Cers6	0.109777	-0.395516	0.104	0.194	1	OLIGO_1	Not sig.
Lhfpl6	0.109879	-0.341452	0.15	0.251	1	OLIGO_1	Not sig.
Trim24	0.110096	0.371953	0.185	0.18	1	OLIGO_1	Not sig.
Nfix	0.110293	-0.312922	0.062	0.134	1	OLIGO_1	Not sig.
Arhgef12	0.110945	0.291278	0.268	0.297	1	OLIGO_1	Not sig.
Jam2	0.112513	-0.373071	0.053	0.109	1	OLIGO_1	Not sig.
Brinp2	0.114058	0.383032	0.164	0.183	1	OLIGO_1	Not sig.
Fip1l1	0.11463	0.384053	0.189	0.211	1	OLIGO_1	Not sig.
Elavl3	0.114689	-0.404744	0.109	0.2	1	OLIGO_1	Not sig.
Atf6	0.116663	0.384512	0.143	0.171	1	OLIGO_1	Not sig.
Fer	0.116898	0.297578	0.219	0.257	1	OLIGO_1	Not sig.
Pik3c3	0.116999	-0.250295	0.06	0.126	1	OLIGO_1	Not sig.
Adamts17	0.11722	-0.335571	0.083	0.151	1	OLIGO_1	Not sig.
Rps6ka3	0.1186	0.389825	0.201	0.189	1	OLIGO_1	Not sig.
Aftph	0.119241	0.256797	0.102	0.151	1	OLIGO_1	Not sig.
Rnf180	0.119939	0.304415	0.139	0.146	1	OLIGO_1	Not sig.
Tjap1	0.120216	0.318851	0.115	0.149	1	OLIGO_1	Not sig.
Prr14l	0.1215	-0.254569	0.157	0.263	1	OLIGO_1	Not sig.
Sgcd	0.125495	0.317692	0.298	0.329	1	OLIGO_1	Not sig.
Golm2	0.125863	0.374026	0.152	0.16	1	OLIGO_1	Not sig.
Nufip2	0.126836	0.256159	0.155	0.16	1	OLIGO_1	Not sig.
Kndc1	0.127033	-0.422613	0.143	0.214	1	OLIGO_1	Not sig.
Lpcat2	0.127218	0.274505	0.18	0.209	1	OLIGO_1	Not sig.
Sema5a	0.127465	-0.328016	0.381	0.46	1	OLIGO_1	Not sig.
Zfp462	0.12855	-0.254528	0.238	0.354	1	OLIGO_1	Not sig.
Brwd1	0.128625	-0.257943	0.212	0.329	1	OLIGO_1	Not sig.
Sat1	0.128678	0.308764	0.118	0.146	1	OLIGO_1	Not sig.
Emid1	0.129885	0.5721	0.192	0.18	1	OLIGO_1	Not sig.
ENSRNOG00000067703	0.129894	0.285543	0.148	0.189	1	OLIGO_1	Not sig.
Usp12	0.131286	0.300393	0.102	0.083	1	OLIGO_1	Not sig.
Ptpra	0.134411	0.284198	0.212	0.263	1	OLIGO_1	Not sig.
Kdm1a	0.139364	-0.361138	0.115	0.203	1	OLIGO_1	Not sig.
Cyb5b	0.140395	-0.36302	0.074	0.134	1	OLIGO_1	Not sig.
Ilf2	0.140424	-0.253988	0.072	0.137	1	OLIGO_1	Not sig.
Pik3c2a	0.141029	0.253753	0.187	0.209	1	OLIGO_1	Not sig.
Unc13a	0.142437	-0.438256	0.058	0.129	1	OLIGO_1	Not sig.
Pkp4	0.142706	-0.293401	0.416	0.549	1	OLIGO_1	Not sig.
Tsc22d2	0.144705	0.250219	0.106	0.143	1	OLIGO_1	Not sig.
Tmem245	0.145831	0.292469	0.106	0.146	1	OLIGO_1	Not sig.
Rps6kc1	0.147173	-0.307608	0.118	0.203	1	OLIGO_1	Not sig.
Wasf1	0.147638	-0.294284	0.134	0.223	1	OLIGO_1	Not sig.
Cog3	0.147676	-0.390015	0.083	0.149	1	OLIGO_1	Not sig.
Nipsnap2	0.147766	0.282336	0.113	0.103	1	OLIGO_1	Not sig.
Dennd2a	0.150772	0.344214	0.192	0.206	1	OLIGO_1	Not sig.
Atp1a2	0.151773	0.476455	0.12	0.097	1	OLIGO_1	Not sig.
Micu1	0.152542	0.330073	0.134	0.157	1	OLIGO_1	Not sig.
Kctd1	0.152781	0.327954	0.109	0.106	1	OLIGO_1	Not sig.
Dner	0.152817	0.253433	0.141	0.151	1	OLIGO_1	Not sig.
ENSRNOG00000067595	0.152823	0.266484	0.143	0.169	1	OLIGO_1	Not sig.
Med13l	0.152858	-0.36376	0.176	0.291	1	OLIGO_1	Not sig.
Gnb1	0.153027	0.291818	0.24	0.277	1	OLIGO_1	Not sig.
Apbb1ip	0.153141	0.299098	0.166	0.157	1	OLIGO_1	Not sig.
Rras2	0.153417	-0.428577	0.145	0.223	1	OLIGO_1	Not sig.
Kcnh5	0.155221	-0.297622	0.083	0.16	1	OLIGO_1	Not sig.
Mobp	0.155501	-0.445237	0.162	0.271	1	OLIGO_1	Not sig.
Cmip	0.155627	-0.253951	0.171	0.28	1	OLIGO_1	Not sig.
Adarb1	0.155719	-0.258851	0.09	0.171	1	OLIGO_1	Not sig.
Prkar2b	0.156235	-0.32891	0.076	0.149	1	OLIGO_1	Not sig.
Setdb2	0.157387	0.282066	0.102	0.106	1	OLIGO_1	Not sig.
Ppip5k1	0.158341	-0.291345	0.044	0.106	1	OLIGO_1	Not sig.
Fam124a	0.159009	-0.253787	0.053	0.106	1	OLIGO_1	Not sig.
Erc1	0.159875	0.270874	0.206	0.246	1	OLIGO_1	Not sig.
Bmpr2	0.161501	0.362293	0.187	0.203	1	OLIGO_1	Not sig.
Adamts20	0.161989	0.284492	0.192	0.223	1	OLIGO_1	Not sig.
Hycc2	0.164006	0.433005	0.102	0.109	1	OLIGO_1	Not sig.
Nckap5	0.164053	-0.25267	0.393	0.511	1	OLIGO_1	Not sig.
Cwf19l2	0.164599	0.289614	0.162	0.183	1	OLIGO_1	Not sig.
Ankfy1	0.167088	-0.331506	0.152	0.243	1	OLIGO_1	Not sig.
Map3k3	0.169551	0.348807	0.171	0.177	1	OLIGO_1	Not sig.
Grik3	0.169564	-0.300669	0.067	0.14	1	OLIGO_1	Not sig.
Marchf7	0.170628	0.30456	0.143	0.166	1	OLIGO_1	Not sig.
Rnf220	0.171797	-0.461867	0.189	0.297	1	OLIGO_1	Not sig.
Dpyd	0.173491	0.381513	0.303	0.323	1	OLIGO_1	Not sig.
Tafa1	0.174312	0.540231	0.109	0.083	1	OLIGO_1	Not sig.
Sgms1	0.174894	0.327549	0.217	0.254	1	OLIGO_1	Not sig.
Auh	0.174985	-0.278928	0.048	0.111	1	OLIGO_1	Not sig.
Lrpprc	0.175675	-0.404869	0.122	0.203	1	OLIGO_1	Not sig.
Vcp	0.176096	-0.296344	0.072	0.137	1	OLIGO_1	Not sig.
Kcne2	0.176202	-0.293677	0.085	0.163	1	OLIGO_1	Not sig.
Dync1li2	0.177122	-0.327757	0.15	0.24	1	OLIGO_1	Not sig.
Flrt1	0.177485	0.448686	0.109	0.1	1	OLIGO_1	Not sig.
Entrep2	0.178162	-0.367355	0.139	0.249	1	OLIGO_1	Not sig.
Xpo7	0.181707	-0.262128	0.118	0.2	1	OLIGO_1	Not sig.
Zmat4	0.181738	-0.260135	0.132	0.246	1	OLIGO_1	Not sig.
Snapc3	0.184149	-0.292437	0.079	0.151	1	OLIGO_1	Not sig.
Cop1	0.186658	0.373297	0.166	0.174	1	OLIGO_1	Not sig.
Rngtt	0.187021	0.289444	0.189	0.209	1	OLIGO_1	Not sig.
Rftn2	0.188553	0.332831	0.097	0.1	1	OLIGO_1	Not sig.
Brk1	0.18991	0.328664	0.085	0.1	1	OLIGO_1	Not sig.
AABR07028902.1	0.191431	-0.269818	0.252	0.377	1	OLIGO_1	Not sig.
Hs2st1	0.191467	-0.2663	0.106	0.186	1	OLIGO_1	Not sig.
Pogz	0.191769	0.352366	0.148	0.169	1	OLIGO_1	Not sig.
Rufy1	0.193402	0.369249	0.115	0.1	1	OLIGO_1	Not sig.
Agmo	0.194053	0.259402	0.273	0.297	1	OLIGO_1	Not sig.
Fut8	0.197	0.261095	0.169	0.211	1	OLIGO_1	Not sig.
Sacm1l	0.198603	0.41895	0.176	0.183	1	OLIGO_1	Not sig.
Smarca2	0.206398	-0.280231	0.18	0.271	1	OLIGO_1	Not sig.
Zfhx3	0.206867	0.284005	0.148	0.171	1	OLIGO_1	Not sig.
Crim1	0.207059	0.464582	0.104	0.091	1	OLIGO_1	Not sig.
Runx1t1	0.207975	0.280761	0.18	0.209	1	OLIGO_1	Not sig.
Wwp1	0.210144	-0.288762	0.134	0.226	1	OLIGO_1	Not sig.
Antxr1	0.214094	0.31373	0.106	0.106	1	OLIGO_1	Not sig.
Kcnip1	0.214115	0.36079	0.245	0.274	1	OLIGO_1	Not sig.
Wdr47	0.216378	0.390243	0.115	0.126	1	OLIGO_1	Not sig.
Lats1	0.216708	-0.34172	0.065	0.12	1	OLIGO_1	Not sig.
Rab3gap1	0.217826	-0.282273	0.102	0.177	1	OLIGO_1	Not sig.
Fhod3	0.218175	0.299397	0.111	0.117	1	OLIGO_1	Not sig.
Luzp1	0.218432	-0.279514	0.065	0.129	1	OLIGO_1	Not sig.
Hcn1	0.223138	0.29807	0.182	0.197	1	OLIGO_1	Not sig.
Appl2	0.224747	-0.318325	0.118	0.191	1	OLIGO_1	Not sig.
Ninj2	0.225678	-0.31132	0.152	0.234	1	OLIGO_1	Not sig.
Fam171a1	0.226782	0.292914	0.129	0.146	1	OLIGO_1	Not sig.
Fam219a	0.228899	-0.271086	0.06	0.123	1	OLIGO_1	Not sig.
Actn1	0.228962	-0.360237	0.062	0.134	1	OLIGO_1	Not sig.
Dcp1a	0.229331	0.480989	0.127	0.12	1	OLIGO_1	Not sig.
ENSRNOG00000066876	0.229447	-0.393659	0.053	0.106	1	OLIGO_1	Not sig.
Zmat1	0.232437	0.342718	0.118	0.111	1	OLIGO_1	Not sig.
Oga	0.232759	0.258577	0.208	0.237	1	OLIGO_1	Not sig.
Aurkaip1	0.232979	0.309336	0.194	0.206	1	OLIGO_1	Not sig.
Nvl	0.233944	0.373169	0.104	0.111	1	OLIGO_1	Not sig.
Pitpna	0.237791	0.267019	0.109	0.12	1	OLIGO_1	Not sig.
Eif2s1	0.239463	-0.294985	0.051	0.103	1	OLIGO_1	Not sig.
Atp5pb	0.241669	0.352094	0.102	0.097	1	OLIGO_1	Not sig.
Vopp1	0.245851	-0.338268	0.051	0.1	1	OLIGO_1	Not sig.
Chst11	0.245983	0.28776	0.296	0.306	1	OLIGO_1	Not sig.
Chd3	0.246852	-0.404384	0.051	0.106	1	OLIGO_1	Not sig.
Kpna1	0.255419	0.289561	0.132	0.14	1	OLIGO_1	Not sig.
Pfkp	0.255549	0.314495	0.122	0.129	1	OLIGO_1	Not sig.
Slc38a9	0.255622	0.276368	0.113	0.134	1	OLIGO_1	Not sig.
Srebf2	0.256217	0.390847	0.127	0.14	1	OLIGO_1	Not sig.
Zfp536	0.256276	-0.25378	0.309	0.426	1	OLIGO_1	Not sig.
Chd4	0.259451	0.260348	0.166	0.211	1	OLIGO_1	Not sig.
S100pbp	0.261366	0.266131	0.178	0.191	1	OLIGO_1	Not sig.
Slc12a2	0.263002	-0.305509	0.164	0.269	1	OLIGO_1	Not sig.
Pus10	0.264667	0.301622	0.109	0.129	1	OLIGO_1	Not sig.
Wasf3	0.265346	0.322313	0.171	0.194	1	OLIGO_1	Not sig.
Ccdc47	0.26553	0.372632	0.099	0.123	1	OLIGO_1	Not sig.
Slc25a14	0.265536	-0.310275	0.058	0.109	1	OLIGO_1	Not sig.
Parp8	0.266503	0.267127	0.233	0.269	1	OLIGO_1	Not sig.
Nhs	0.268363	-0.302113	0.058	0.12	1	OLIGO_1	Not sig.
Nsg2	0.268834	0.259173	0.139	0.183	1	OLIGO_1	Not sig.
Frmd4a	0.270443	-0.36492	0.594	0.703	1	OLIGO_1	Not sig.
Arhgef40	0.273064	0.286478	0.102	0.109	1	OLIGO_1	Not sig.
Ldlrad3	0.273766	0.252069	0.127	0.149	1	OLIGO_1	Not sig.
Arnt	0.276659	0.279672	0.173	0.206	1	OLIGO_1	Not sig.
Kirrel3	0.277463	-0.355038	0.547	0.691	1	OLIGO_1	Not sig.
Kdm4c	0.280907	-0.251219	0.208	0.303	1	OLIGO_1	Not sig.
Znrf1	0.281188	0.28046	0.166	0.183	1	OLIGO_1	Not sig.
Osbpl10	0.282743	-0.402264	0.06	0.123	1	OLIGO_1	Not sig.
Susd6	0.283595	0.291076	0.097	0.117	1	OLIGO_1	Not sig.
Epha3	0.283886	-0.270653	0.143	0.24	1	OLIGO_1	Not sig.
Plekhh1	0.284549	-0.309189	0.125	0.217	1	OLIGO_1	Not sig.
Pak1	0.286939	-0.288237	0.12	0.203	1	OLIGO_1	Not sig.
Carmil1	0.289203	-0.336587	0.178	0.271	1	OLIGO_1	Not sig.
Map1a	0.290065	-0.315184	0.081	0.134	1	OLIGO_1	Not sig.
Fermt2	0.290207	0.27939	0.196	0.217	1	OLIGO_1	Not sig.
Ppp2r5c	0.292229	-0.344167	0.176	0.283	1	OLIGO_1	Not sig.
Mark2	0.29231	-0.346631	0.118	0.203	1	OLIGO_1	Not sig.
Zfp612	0.296675	0.356849	0.122	0.117	1	OLIGO_1	Not sig.
Rmnd5a	0.298543	0.317262	0.085	0.103	1	OLIGO_1	Not sig.
Bdp1	0.299305	-0.274621	0.173	0.274	1	OLIGO_1	Not sig.
Zmym5	0.301104	0.371763	0.104	0.094	1	OLIGO_1	Not sig.
Rptor	0.302905	0.285317	0.199	0.22	1	OLIGO_1	Not sig.
Setx	0.304464	-0.250794	0.169	0.251	1	OLIGO_1	Not sig.
Heatr5a	0.307151	0.297203	0.097	0.106	1	OLIGO_1	Not sig.
Rps6ka2	0.308497	-0.371771	0.152	0.249	1	OLIGO_1	Not sig.
Sugt1	0.309235	-0.396787	0.06	0.103	1	OLIGO_1	Not sig.
Chd1	0.309528	0.251771	0.173	0.171	1	OLIGO_1	Not sig.
Auts2l1	0.311558	-0.302366	0.684	0.754	1	OLIGO_1	Not sig.
Kif21a	0.316085	-0.310005	0.245	0.36	1	OLIGO_1	Not sig.
Zc3h6	0.319269	0.269359	0.115	0.134	1	OLIGO_1	Not sig.
Homer1	0.32167	-0.427294	0.203	0.303	1	OLIGO_1	Not sig.
Pak3	0.322171	-0.405168	0.145	0.229	1	OLIGO_1	Not sig.
Tbck	0.322767	-0.266272	0.092	0.146	1	OLIGO_1	Not sig.
Sgpl1	0.323029	0.274592	0.097	0.12	1	OLIGO_1	Not sig.
Scfd2	0.329946	0.260858	0.178	0.209	1	OLIGO_1	Not sig.
Fstl1	0.331041	-0.332375	0.076	0.131	1	OLIGO_1	Not sig.
Ogdh	0.332561	0.296601	0.143	0.163	1	OLIGO_1	Not sig.
Ube2r2	0.334176	0.294632	0.15	0.169	1	OLIGO_1	Not sig.
ENSRNOG00000063621	0.337792	0.256267	0.113	0.143	1	OLIGO_1	Not sig.
Fig4	0.339162	-0.251123	0.067	0.117	1	OLIGO_1	Not sig.
Calcrl	0.342525	0.309864	0.212	0.206	1	OLIGO_1	Not sig.
Kpna3	0.345291	0.315782	0.102	0.131	1	OLIGO_1	Not sig.
Ociad1	0.347732	-0.343763	0.062	0.1	1	OLIGO_1	Not sig.
Clec16a	0.351914	-0.329783	0.118	0.194	1	OLIGO_1	Not sig.
Abr	0.35239	-0.334413	0.206	0.297	1	OLIGO_1	Not sig.
Rab14	0.354951	0.336637	0.166	0.174	1	OLIGO_1	Not sig.
Shank2	0.360577	0.250927	0.111	0.137	1	OLIGO_1	Not sig.
Dennd1b	0.361296	0.26705	0.164	0.174	1	OLIGO_1	Not sig.
Agbl1	0.362701	-0.287361	0.062	0.109	1	OLIGO_1	Not sig.
Ahdc1	0.363786	-0.287696	0.079	0.146	1	OLIGO_1	Not sig.
Zfp347	0.365375	0.308954	0.109	0.109	1	OLIGO_1	Not sig.
Opa1	0.370595	0.310173	0.157	0.171	1	OLIGO_1	Not sig.
Ccbe1	0.372275	0.345463	0.249	0.234	1	OLIGO_1	Not sig.
Sybu	0.37505	0.270485	0.164	0.171	1	OLIGO_1	Not sig.
RGD1308601	0.377392	0.270009	0.122	0.129	1	OLIGO_1	Not sig.
Smarcad1	0.379822	0.280878	0.157	0.166	1	OLIGO_1	Not sig.
Mbtps1	0.380135	0.330037	0.111	0.131	1	OLIGO_1	Not sig.
Ctnnbl1	0.3806	-0.254218	0.074	0.134	1	OLIGO_1	Not sig.
Phf6	0.381788	0.259196	0.088	0.109	1	OLIGO_1	Not sig.
Nln	0.385128	-0.336717	0.083	0.143	1	OLIGO_1	Not sig.
Hapln2	0.386924	0.312939	0.095	0.103	1	OLIGO_1	Not sig.
Cog4	0.390884	0.255193	0.074	0.1	1	OLIGO_1	Not sig.
Pip5k1b	0.394504	0.280368	0.122	0.151	1	OLIGO_1	Not sig.
Dram2	0.395075	0.288205	0.081	0.1	1	OLIGO_1	Not sig.
Mtus1	0.396798	0.272921	0.113	0.123	1	OLIGO_1	Not sig.
Qser1	0.401259	0.280867	0.141	0.154	1	OLIGO_1	Not sig.
Exosc10	0.407191	0.292907	0.104	0.126	1	OLIGO_1	Not sig.
Kcnip3	0.40857	0.264692	0.113	0.151	1	OLIGO_1	Not sig.
Wdfy1	0.410132	0.256234	0.148	0.16	1	OLIGO_1	Not sig.
Adar	0.410611	0.295826	0.125	0.137	1	OLIGO_1	Not sig.
Dcaf1	0.412213	0.26518	0.095	0.103	1	OLIGO_1	Not sig.
Sptan1	0.424495	-0.264052	0.164	0.257	1	OLIGO_1	Not sig.
Shisal1	0.432846	0.313512	0.136	0.14	1	OLIGO_1	Not sig.
Ywhaz	0.438748	-0.267068	0.076	0.137	1	OLIGO_1	Not sig.
Plce1	0.442711	0.289658	0.145	0.151	1	OLIGO_1	Not sig.
Htr2c	0.442959	-0.335244	0.09	0.14	1	OLIGO_1	Not sig.
Myh10	0.447553	-0.269156	0.134	0.211	1	OLIGO_1	Not sig.
Acss2	0.451397	-0.311776	0.099	0.16	1	OLIGO_1	Not sig.
Usp9x	0.453933	-0.291729	0.321	0.446	1	OLIGO_1	Not sig.
Uqcrc2	0.464643	0.280262	0.104	0.106	1	OLIGO_1	Not sig.
Ptcd3	0.466212	0.274781	0.122	0.129	1	OLIGO_1	Not sig.
Nol4l	0.469456	-0.267079	0.106	0.169	1	OLIGO_1	Not sig.
Elp3	0.470332	0.366437	0.097	0.1	1	OLIGO_1	Not sig.
Dctn4	0.473534	0.339423	0.104	0.111	1	OLIGO_1	Not sig.
LOC498750	0.474008	0.259728	0.118	0.129	1	OLIGO_1	Not sig.
Svil	0.4823	-0.324075	0.104	0.169	1	OLIGO_1	Not sig.
Lrp12	0.483516	0.294371	0.099	0.12	1	OLIGO_1	Not sig.
Pex5l	0.484472	-0.305818	0.328	0.417	1	OLIGO_1	Not sig.
Tnpo3	0.48628	0.288313	0.118	0.123	1	OLIGO_1	Not sig.
Spred2	0.489955	0.306426	0.113	0.143	1	OLIGO_1	Not sig.
Gkap1	0.494385	0.272647	0.109	0.117	1	OLIGO_1	Not sig.
Phactr4	0.505276	0.264331	0.088	0.103	1	OLIGO_1	Not sig.
Adamts6	0.509876	0.296551	0.148	0.157	1	OLIGO_1	Not sig.
Ptk2b	0.51089	-0.290209	0.074	0.129	1	OLIGO_1	Not sig.
Rab11fip3	0.519153	0.269936	0.125	0.146	1	OLIGO_1	Not sig.
Cntn3	0.526226	-0.278571	0.122	0.206	1	OLIGO_1	Not sig.
Slc35f3	0.530087	-0.471576	0.134	0.223	1	OLIGO_1	Not sig.
Baz1a	0.549749	-0.307055	0.062	0.106	1	OLIGO_1	Not sig.
Foxk2	0.550032	0.272429	0.088	0.109	1	OLIGO_1	Not sig.
Snph	0.573698	0.269799	0.085	0.1	1	OLIGO_1	Not sig.
Orc4	0.578577	0.312549	0.104	0.114	1	OLIGO_1	Not sig.
Rusc2	0.584205	0.257932	0.113	0.12	1	OLIGO_1	Not sig.
Stk32a	0.605451	-0.31037	0.076	0.109	1	OLIGO_1	Not sig.
Mybl1	0.613745	0.266785	0.171	0.174	1	OLIGO_1	Not sig.
Galntl6	0.61763	-0.399005	0.215	0.266	1	OLIGO_1	Not sig.
Asap2	0.621742	0.262225	0.118	0.134	1	OLIGO_1	Not sig.
Brwd3	0.625301	0.343833	0.106	0.114	1	OLIGO_1	Not sig.
Atat1	0.627492	0.251695	0.106	0.106	1	OLIGO_1	Not sig.
Gnptab	0.628667	0.282296	0.111	0.134	1	OLIGO_1	Not sig.
Acap3	0.632832	0.311614	0.099	0.117	1	OLIGO_1	Not sig.
Rgs9	0.633812	-0.289936	0.109	0.166	1	OLIGO_1	Not sig.
Zfp91	0.652696	0.255833	0.097	0.123	1	OLIGO_1	Not sig.
Vegfa	0.664095	0.281328	0.106	0.12	1	OLIGO_1	Not sig.
Nfkb1	0.676547	0.282142	0.118	0.129	1	OLIGO_1	Not sig.
Orc3	0.693169	-0.255704	0.104	0.166	1	OLIGO_1	Not sig.
Rarb	0.721397	-0.33407	0.178	0.269	1	OLIGO_1	Not sig.
Pde10a	0.770001	-0.256187	0.353	0.417	1	OLIGO_1	Not sig.
Pcnp	0.775958	0.330515	0.097	0.114	1	OLIGO_1	Not sig.
AC125757.1	0.79208	-0.277931	0.231	0.309	1	OLIGO_1	Not sig.
Cntnap5c	0.863306	-0.259463	0.217	0.277	1	OLIGO_1	Not sig.
Tenm4	0.867412	-0.332928	0.143	0.214	1	OLIGO_1	Not sig.
Mctp1	0.913518	-0.336574	0.268	0.363	1	OLIGO_1	Not sig.
Ctnna3	3.71884e-06	-0.385884	0.67	0.737	0.0837036	OLIGO_2	Not sig.
Rora	7.51896e-06	0.715874	0.271	0.145	0.169237	OLIGO_2	Not sig.
Grm3	0.000141351	-0.304117	0.815	0.845	1	OLIGO_2	Not sig.
Ttll5	0.000219774	-0.313062	0.571	0.601	1	OLIGO_2	Not sig.
Mal	0.000234005	-0.607796	0.117	0.188	1	OLIGO_2	Not sig.
Astn2	0.000281273	0.432833	0.194	0.106	1	OLIGO_2	Not sig.
Pde8a	0.00040253	-0.440607	0.262	0.346	1	OLIGO_2	Not sig.
Usp54	0.000430587	-0.310301	0.637	0.688	1	OLIGO_2	Not sig.
Grm7	0.000469472	0.623431	0.465	0.346	1	OLIGO_2	Not sig.
Spock1	0.000512659	-0.342247	0.549	0.587	1	OLIGO_2	Not sig.
AABR07021536.1	0.000514387	0.291639	0.14	0.076	1	OLIGO_2	Not sig.
Clmn	0.000550916	-0.379504	0.359	0.424	1	OLIGO_2	Not sig.
Arhgef12	0.000621263	-0.483393	0.183	0.248	1	OLIGO_2	Not sig.
Kif13b	0.000662068	-0.417178	0.278	0.356	1	OLIGO_2	Not sig.
Pex5l	0.000671195	-0.347262	0.713	0.747	1	OLIGO_2	Not sig.
Caln1	0.000683646	0.411272	0.115	0.051	1	OLIGO_2	Not sig.
Tenm3	0.000857522	0.327954	0.302	0.206	1	OLIGO_2	Not sig.
Cacna2d3	0.000921003	0.265678	0.271	0.181	1	OLIGO_2	Not sig.
Pde1c	0.000933034	-0.519028	0.142	0.176	1	OLIGO_2	Not sig.
Ppp1r9a	0.000999865	-0.447979	0.219	0.28	1	OLIGO_2	Not sig.
Rusc2	0.00102712	-0.422369	0.059	0.106	1	OLIGO_2	Not sig.
Epb41l4b	0.00105936	-0.521511	0.196	0.248	1	OLIGO_2	Not sig.
Fnbp1	0.00109412	-0.287213	0.756	0.804	1	OLIGO_2	Not sig.
Ppp1r16b	0.00114279	-0.316933	0.569	0.606	1	OLIGO_2	Not sig.
Npas3	0.0014715	-0.303057	0.359	0.358	1	OLIGO_2	Not sig.
Ncam2	0.00152046	-0.275286	0.777	0.816	1	OLIGO_2	Not sig.
Mast4	0.00153117	-0.290715	0.77	0.832	1	OLIGO_2	Not sig.
Pdzrn3	0.00165084	0.575193	0.14	0.074	1	OLIGO_2	Not sig.
Grik4	0.00185472	-0.390876	0.221	0.286	1	OLIGO_2	Not sig.
ENSRNOG00000067240	0.00204918	0.520822	0.201	0.119	1	OLIGO_2	Not sig.
Map4k4	0.00220446	-0.351229	0.287	0.353	1	OLIGO_2	Not sig.
Lims1	0.002331	0.452731	0.102	0.046	1	OLIGO_2	Not sig.
Cd2ap	0.00238544	-0.321403	0.097	0.135	1	OLIGO_2	Not sig.
Ppfia2	0.00242322	0.426248	0.352	0.247	1	OLIGO_2	Not sig.
Kalrn	0.00252827	0.408248	0.28	0.181	1	OLIGO_2	Not sig.
Nipbl	0.00277415	-0.44705	0.223	0.282	1	OLIGO_2	Not sig.
Nalf1	0.00289826	0.303595	0.415	0.307	1	OLIGO_2	Not sig.
Ppp2r3a	0.00299106	-0.286253	0.233	0.298	1	OLIGO_2	Not sig.
Abca2	0.0029966	-0.435036	0.142	0.181	1	OLIGO_2	Not sig.
Syt1	0.00326265	0.26856	0.474	0.368	1	OLIGO_2	Not sig.
Zeb1	0.00335684	0.533609	0.126	0.06	1	OLIGO_2	Not sig.
Faah	0.00337103	0.539931	0.117	0.062	1	OLIGO_2	Not sig.
Arhgap23	0.00343341	-0.3651	0.334	0.382	1	OLIGO_2	Not sig.
Etl4	0.00343688	0.491949	0.223	0.139	1	OLIGO_2	Not sig.
Ddx5	0.00350301	-0.340618	0.246	0.307	1	OLIGO_2	Not sig.
Dip2a	0.00369383	-0.357152	0.314	0.365	1	OLIGO_2	Not sig.
Ryr2	0.00403109	0.295035	0.242	0.157	1	OLIGO_2	Not sig.
AABR07019403.1	0.00420764	0.524397	0.147	0.082	1	OLIGO_2	Not sig.
ENSRNOG00000070508	0.00433334	0.605521	0.233	0.166	1	OLIGO_2	Not sig.
Unc5d	0.00452581	0.457306	0.124	0.065	1	OLIGO_2	Not sig.
Mobp	0.00520557	-0.254096	0.569	0.608	1	OLIGO_2	Not sig.
Zmynd8	0.0054383	0.421333	0.158	0.088	1	OLIGO_2	Not sig.
St18	0.0056112	-0.334077	0.287	0.361	1	OLIGO_2	Not sig.
Frmd4a	0.00577922	0.337573	0.334	0.239	1	OLIGO_2	Not sig.
Zmat4	0.00603506	0.64814	0.106	0.049	1	OLIGO_2	Not sig.
AABR07007032.1	0.006258	0.415159	0.102	0.047	1	OLIGO_2	Not sig.
Gabrb1	0.00634275	0.361743	0.242	0.155	1	OLIGO_2	Not sig.
RGD1564053	0.00636475	0.45544	0.153	0.088	1	OLIGO_2	Not sig.
Rnf43	0.0063813	-0.412572	0.223	0.281	1	OLIGO_2	Not sig.
Slc12a2	0.00679587	-0.422904	0.262	0.325	1	OLIGO_2	Not sig.
Gsta6	0.00680571	-0.523899	0.079	0.124	1	OLIGO_2	Not sig.
Dcc	0.00682905	0.457965	0.327	0.236	1	OLIGO_2	Not sig.
Cntn5	0.0068645	0.522925	0.318	0.229	1	OLIGO_2	Not sig.
Jam3	0.00788958	-0.38278	0.147	0.187	1	OLIGO_2	Not sig.
Nufip2	0.0080217	-0.456899	0.074	0.109	1	OLIGO_2	Not sig.
Ttll7	0.00831765	-0.323435	0.47	0.525	1	OLIGO_2	Not sig.
Rmdn1	0.00879545	0.401707	0.144	0.088	1	OLIGO_2	Not sig.
ENSRNOG00000067970	0.00926489	0.383908	0.115	0.055	1	OLIGO_2	Not sig.
Apba1	0.00983259	-0.356966	0.151	0.192	1	OLIGO_2	Not sig.
Sec61a2	0.00989268	0.462205	0.111	0.063	1	OLIGO_2	Not sig.
Mapt	0.00996226	-0.309309	0.391	0.429	1	OLIGO_2	Not sig.
Smc3	0.0101828	0.457126	0.104	0.051	1	OLIGO_2	Not sig.
Senp7	0.0101883	-0.383338	0.133	0.13	1	OLIGO_2	Not sig.
Hdac9	0.0104306	0.440295	0.16	0.091	1	OLIGO_2	Not sig.
Ppfibp2	0.0110338	-0.49034	0.077	0.124	1	OLIGO_2	Not sig.
Rbms3	0.0112997	0.546398	0.138	0.07	1	OLIGO_2	Not sig.
Hnrnpr	0.012379	0.373281	0.106	0.055	1	OLIGO_2	Not sig.
Dnm3	0.0127513	-0.263513	0.512	0.556	1	OLIGO_2	Not sig.
Kcnh5	0.012764	0.495403	0.142	0.075	1	OLIGO_2	Not sig.
Kif13a	0.0135687	-0.302331	0.257	0.295	1	OLIGO_2	Not sig.
Dscaml1	0.0137031	-0.383416	0.244	0.268	1	OLIGO_2	Not sig.
AABR07028769.1	0.0139996	-0.350151	0.269	0.324	1	OLIGO_2	Not sig.
Hs3st4	0.014757	0.370708	0.165	0.106	1	OLIGO_2	Not sig.
Add1	0.0150804	0.485221	0.253	0.175	1	OLIGO_2	Not sig.
Usp34	0.0159931	-0.301532	0.287	0.335	1	OLIGO_2	Not sig.
Rbfox3	0.0161265	0.302422	0.113	0.058	1	OLIGO_2	Not sig.
Sfmbt1	0.0161382	-0.288982	0.097	0.13	1	OLIGO_2	Not sig.
Clip1	0.0168498	-0.403444	0.088	0.102	1	OLIGO_2	Not sig.
Mtmr2	0.0169536	-0.332092	0.242	0.296	1	OLIGO_2	Not sig.
Pcdh7	0.0177177	0.332233	0.359	0.267	1	OLIGO_2	Not sig.
Aplp1	0.018054	-0.314085	0.124	0.175	1	OLIGO_2	Not sig.
Zfp326	0.0181385	0.440564	0.156	0.093	1	OLIGO_2	Not sig.
Phlpp1	0.0183966	-0.255307	0.664	0.704	1	OLIGO_2	Not sig.
Dock9	0.0184664	-0.262301	0.23	0.282	1	OLIGO_2	Not sig.
Mbd5	0.0184853	-0.292685	0.287	0.332	1	OLIGO_2	Not sig.
Arhgap21	0.0191946	-0.338024	0.316	0.354	1	OLIGO_2	Not sig.
Car2	0.0192298	-0.312911	0.269	0.315	1	OLIGO_2	Not sig.
AABR07026291.1	0.0193686	0.34011	0.251	0.176	1	OLIGO_2	Not sig.
Dpp6	0.0195582	0.507618	0.212	0.137	1	OLIGO_2	Not sig.
Rps6ka3	0.0200611	-0.311367	0.151	0.187	1	OLIGO_2	Not sig.
AABR07000398.1	0.0207522	-0.356573	0.093	0.126	1	OLIGO_2	Not sig.
Cntn2	0.0209335	-0.396046	0.149	0.197	1	OLIGO_2	Not sig.
Sdk1	0.0210977	0.591246	0.16	0.091	1	OLIGO_2	Not sig.
Camk2d	0.021109	0.430815	0.187	0.115	1	OLIGO_2	Not sig.
Sf3b1	0.0213158	0.260778	0.248	0.176	1	OLIGO_2	Not sig.
Rsrc1	0.0219581	0.359909	0.19	0.124	1	OLIGO_2	Not sig.
Strn4	0.0223277	-0.424239	0.074	0.104	1	OLIGO_2	Not sig.
Trpm3	0.0223428	0.628376	0.237	0.164	1	OLIGO_2	Not sig.
Srgap2	0.0229956	0.51342	0.214	0.14	1	OLIGO_2	Not sig.
Maml2	0.0234249	0.484931	0.135	0.07	1	OLIGO_2	Not sig.
Mdm4	0.0235956	-0.312604	0.246	0.294	1	OLIGO_2	Not sig.
Ibtk	0.0251039	-0.435042	0.129	0.168	1	OLIGO_2	Not sig.
Ranbp2	0.0258412	-0.346697	0.129	0.159	1	OLIGO_2	Not sig.
Spock3	0.0259863	-0.318612	0.472	0.517	1	OLIGO_2	Not sig.
Cab39l	0.0265719	-0.330859	0.239	0.285	1	OLIGO_2	Not sig.
Abi2	0.0266426	0.323273	0.133	0.079	1	OLIGO_2	Not sig.
Hip1	0.0266429	-0.344196	0.122	0.147	1	OLIGO_2	Not sig.
Tasor	0.0268807	0.253568	0.212	0.145	1	OLIGO_2	Not sig.
Arhgap26	0.0270145	0.314889	0.108	0.056	1	OLIGO_2	Not sig.
Pnn	0.0276671	0.363121	0.242	0.163	1	OLIGO_2	Not sig.
Ppp3cb	0.0279441	-0.448066	0.199	0.245	1	OLIGO_2	Not sig.
Arhgap5	0.0281385	-0.364652	0.115	0.127	1	OLIGO_2	Not sig.
ENSRNOG00000067998	0.0281863	0.395599	0.201	0.136	1	OLIGO_2	Not sig.
Fbxw4	0.0284732	0.36955	0.156	0.092	1	OLIGO_2	Not sig.
Setbp1	0.0292796	0.390653	0.142	0.081	1	OLIGO_2	Not sig.
Ncl	0.0298634	-0.565298	0.079	0.118	1	OLIGO_2	Not sig.
Mgat5	0.0307623	0.31469	0.178	0.111	1	OLIGO_2	Not sig.
Usp29	0.0313064	0.254018	0.12	0.069	1	OLIGO_2	Not sig.
Grin2b	0.031365	0.317552	0.205	0.135	1	OLIGO_2	Not sig.
Rps6kb1	0.0319542	-0.346559	0.108	0.147	1	OLIGO_2	Not sig.
Daam2	0.0320779	-0.414379	0.133	0.169	1	OLIGO_2	Not sig.
Ntm	0.0322451	0.269446	0.293	0.215	1	OLIGO_2	Not sig.
Asic2	0.0328583	0.405325	0.269	0.185	1	OLIGO_2	Not sig.
Cdh2	0.0333615	-0.387207	0.095	0.113	1	OLIGO_2	Not sig.
Nav3	0.0335367	0.339231	0.433	0.347	1	OLIGO_2	Not sig.
Atf1	0.0347909	-0.411063	0.09	0.122	1	OLIGO_2	Not sig.
Adam23	0.0353101	0.362792	0.135	0.08	1	OLIGO_2	Not sig.
Rbbp6	0.0356006	-0.392437	0.072	0.105	1	OLIGO_2	Not sig.
Iffo1	0.0360887	-0.312524	0.099	0.132	1	OLIGO_2	Not sig.
Dock1	0.0377312	-0.296233	0.226	0.253	1	OLIGO_2	Not sig.
Abca8a	0.0389066	-0.353582	0.223	0.276	1	OLIGO_2	Not sig.
Uri1	0.0389241	0.312201	0.108	0.063	1	OLIGO_2	Not sig.
Dlc1	0.0405534	0.35273	0.144	0.09	1	OLIGO_2	Not sig.
Sipa1l1	0.0427469	-0.298478	0.174	0.184	1	OLIGO_2	Not sig.
Hsph1	0.0453001	-0.330322	0.077	0.1	1	OLIGO_2	Not sig.
Fut9	0.0466865	0.262067	0.289	0.21	1	OLIGO_2	Not sig.
Rab30	0.0472907	-0.421051	0.079	0.106	1	OLIGO_2	Not sig.
Tanc2	0.0474998	0.350293	0.386	0.303	1	OLIGO_2	Not sig.
LOC100302465	0.0499058	-0.253472	0.354	0.383	1	OLIGO_2	Not sig.
Cacna1d	0.05033	0.261072	0.153	0.095	1	OLIGO_2	Not sig.
Chm	0.0503307	0.381735	0.108	0.064	1	OLIGO_2	Not sig.
Glcci1	0.0505521	0.28693	0.248	0.174	1	OLIGO_2	Not sig.
Dok6	0.05091	0.295225	0.167	0.112	1	OLIGO_2	Not sig.
Uimc1	0.0524982	-0.346778	0.074	0.102	1	OLIGO_2	Not sig.
Ubr2	0.0533702	-0.254296	0.174	0.2	1	OLIGO_2	Not sig.
Pxk	0.0538136	-0.32121	0.165	0.183	1	OLIGO_2	Not sig.
ENSRNOG00000069226	0.0546505	-0.288565	0.072	0.1	1	OLIGO_2	Not sig.
Ivns1abp	0.0557536	-0.337684	0.095	0.125	1	OLIGO_2	Not sig.
Arhgap20	0.0558633	-0.339709	0.088	0.104	1	OLIGO_2	Not sig.
Plcb1	0.0571651	0.317041	0.336	0.254	1	OLIGO_2	Not sig.
Pi4ka	0.0590231	0.254146	0.102	0.062	1	OLIGO_2	Not sig.
Pcdh15	0.0605778	0.398496	0.196	0.133	1	OLIGO_2	Not sig.
Plekhg1	0.0614634	0.367153	0.316	0.247	1	OLIGO_2	Not sig.
Hipk2	0.0626461	-0.25487	0.341	0.378	1	OLIGO_2	Not sig.
Csnk1a1	0.0628717	0.289451	0.21	0.147	1	OLIGO_2	Not sig.
RGD1561327	0.0635718	0.260945	0.37	0.287	1	OLIGO_2	Not sig.
Nckap1	0.0638569	-0.300666	0.203	0.239	1	OLIGO_2	Not sig.
Pld1	0.0651226	0.361679	0.144	0.099	1	OLIGO_2	Not sig.
Asap1	0.0660409	0.278387	0.192	0.129	1	OLIGO_2	Not sig.
Arl15	0.066206	0.446995	0.185	0.121	1	OLIGO_2	Not sig.
Cntnap2	0.0664188	0.264387	0.454	0.38	1	OLIGO_2	Not sig.
Ophn1	0.0669019	0.261739	0.106	0.06	1	OLIGO_2	Not sig.
Ehmt1	0.0673116	-0.272251	0.117	0.123	1	OLIGO_2	Not sig.
Lrmda	0.0674679	0.288705	0.126	0.083	1	OLIGO_2	Not sig.
Tlk1	0.0682155	0.30133	0.235	0.176	1	OLIGO_2	Not sig.
Cdk19	0.0684613	-0.379976	0.138	0.169	1	OLIGO_2	Not sig.
Npat	0.069048	0.279146	0.133	0.09	1	OLIGO_2	Not sig.
Fat3	0.069554	0.263743	0.183	0.122	1	OLIGO_2	Not sig.
Scn8a	0.0713151	0.285647	0.108	0.062	1	OLIGO_2	Not sig.
Zfp644	0.07322	0.303776	0.147	0.097	1	OLIGO_2	Not sig.
Kmt5b	0.0736748	-0.30708	0.099	0.117	1	OLIGO_2	Not sig.
Pcmtd1	0.0750526	0.302445	0.133	0.083	1	OLIGO_2	Not sig.
Abca1	0.0750853	-0.250039	0.081	0.112	1	OLIGO_2	Not sig.
Akap2	0.0751533	-0.305258	0.219	0.229	1	OLIGO_2	Not sig.
Slc22a23	0.0763668	-0.357121	0.153	0.177	1	OLIGO_2	Not sig.
Zfp462	0.0777143	-0.382666	0.093	0.11	1	OLIGO_2	Not sig.
Cdh13	0.0779208	0.300306	0.12	0.074	1	OLIGO_2	Not sig.
Btrc	0.0790796	0.296687	0.16	0.106	1	OLIGO_2	Not sig.
Depdc5	0.0791982	0.275545	0.12	0.075	1	OLIGO_2	Not sig.
Dlgap1	0.0817723	0.367908	0.239	0.175	1	OLIGO_2	Not sig.
Babam2	0.0859495	0.275133	0.217	0.15	1	OLIGO_2	Not sig.
Vps8	0.0892738	-0.316146	0.12	0.142	1	OLIGO_2	Not sig.
ENSRNOG00000068238	0.0922464	0.266185	0.156	0.104	1	OLIGO_2	Not sig.
Rnf157	0.0963046	0.289679	0.108	0.066	1	OLIGO_2	Not sig.
Pcdha4	0.0965934	0.312615	0.16	0.103	1	OLIGO_2	Not sig.
Galnt13	0.0974891	0.34996	0.239	0.175	1	OLIGO_2	Not sig.
Glul	0.100642	-0.360948	0.113	0.147	1	OLIGO_2	Not sig.
Gria4	0.10086	0.260215	0.257	0.195	1	OLIGO_2	Not sig.
Srebf2	0.101057	-0.356982	0.113	0.136	1	OLIGO_2	Not sig.
Tenm4	0.101525	0.29493	0.138	0.085	1	OLIGO_2	Not sig.
Cntnap5c	0.102603	0.48169	0.153	0.103	1	OLIGO_2	Not sig.
Kcnab1	0.103353	0.256855	0.138	0.091	1	OLIGO_2	Not sig.
Fhod3	0.1073	0.26321	0.111	0.071	1	OLIGO_2	Not sig.
Grin2a	0.107833	0.302097	0.172	0.116	1	OLIGO_2	Not sig.
Tf	0.10954	-0.288934	0.343	0.383	1	OLIGO_2	Not sig.
Kif2a	0.109899	-0.391346	0.084	0.11	1	OLIGO_2	Not sig.
Entrep2	0.111577	0.294151	0.108	0.061	1	OLIGO_2	Not sig.
Gria1	0.111817	0.264604	0.208	0.145	1	OLIGO_2	Not sig.
Stard9	0.112744	-0.305163	0.115	0.134	1	OLIGO_2	Not sig.
ENSRNOG00000063994	0.114049	0.253058	0.113	0.068	1	OLIGO_2	Not sig.
Zbtb16	0.114232	-0.28962	0.133	0.161	1	OLIGO_2	Not sig.
Rfx3	0.116137	-0.30282	0.151	0.17	1	OLIGO_2	Not sig.
Pde8b	0.118089	0.452726	0.12	0.067	1	OLIGO_2	Not sig.
Negr1	0.118426	0.345553	0.35	0.273	1	OLIGO_2	Not sig.
Syn2	0.119721	0.325855	0.129	0.08	1	OLIGO_2	Not sig.
Slc35f3	0.119785	0.348676	0.12	0.067	1	OLIGO_2	Not sig.
Smarca2	0.120246	0.252406	0.135	0.091	1	OLIGO_2	Not sig.
Add3	0.126052	-0.269283	0.138	0.161	1	OLIGO_2	Not sig.
Snrnp48	0.127275	-0.265594	0.097	0.117	1	OLIGO_2	Not sig.
Camsap2	0.127563	0.328839	0.167	0.114	1	OLIGO_2	Not sig.
Oxr1	0.128792	-0.272519	0.316	0.34	1	OLIGO_2	Not sig.
Cux1	0.129239	0.346792	0.178	0.12	1	OLIGO_2	Not sig.
Abcc5	0.131486	-0.306941	0.138	0.15	1	OLIGO_2	Not sig.
Klhl29	0.132974	0.368783	0.115	0.065	1	OLIGO_2	Not sig.
Tafa2	0.133058	-0.361825	0.174	0.189	1	OLIGO_2	Not sig.
Dab1	0.133459	0.415134	0.135	0.08	1	OLIGO_2	Not sig.
Fchsd2	0.137895	0.335457	0.142	0.092	1	OLIGO_2	Not sig.
Ambra1	0.13841	-0.265148	0.167	0.188	1	OLIGO_2	Not sig.
Thoc2	0.13891	-0.274361	0.158	0.172	1	OLIGO_2	Not sig.
Agtpbp1	0.13892	-0.260193	0.158	0.16	1	OLIGO_2	Not sig.
Dstyk	0.139212	-0.297477	0.079	0.102	1	OLIGO_2	Not sig.
Sfswap	0.139869	-0.253302	0.097	0.116	1	OLIGO_2	Not sig.
Tmod2	0.140864	-0.276593	0.165	0.187	1	OLIGO_2	Not sig.
Vmp1	0.14098	-0.272612	0.23	0.262	1	OLIGO_2	Not sig.
Tgfbr1	0.14117	0.284332	0.108	0.067	1	OLIGO_2	Not sig.
Ptpro	0.14408	0.288195	0.178	0.122	1	OLIGO_2	Not sig.
Tmtc2	0.144571	-0.263413	0.095	0.105	1	OLIGO_2	Not sig.
Tnks2	0.146777	0.286988	0.144	0.097	1	OLIGO_2	Not sig.
Ccar1	0.146814	-0.324815	0.126	0.138	1	OLIGO_2	Not sig.
Srrm1	0.147617	0.276209	0.219	0.162	1	OLIGO_2	Not sig.
Atosa	0.147758	0.366221	0.233	0.171	1	OLIGO_2	Not sig.
Ppp1r13b	0.151988	-0.268081	0.084	0.109	1	OLIGO_2	Not sig.
Nfib	0.154151	-0.261549	0.144	0.17	1	OLIGO_2	Not sig.
Runx1t1	0.155437	0.254179	0.102	0.067	1	OLIGO_2	Not sig.
Brd4	0.162995	-0.26245	0.095	0.113	1	OLIGO_2	Not sig.
Osbpl9	0.168089	0.39057	0.153	0.105	1	OLIGO_2	Not sig.
Arhgap35	0.169944	-0.316222	0.09	0.108	1	OLIGO_2	Not sig.
Cog6	0.172218	-0.28312	0.099	0.125	1	OLIGO_2	Not sig.
Atp9b	0.172869	0.290365	0.255	0.202	1	OLIGO_2	Not sig.
Sclt1	0.176434	0.305434	0.158	0.118	1	OLIGO_2	Not sig.
Dock5	0.177065	-0.260229	0.208	0.242	1	OLIGO_2	Not sig.
Nxph1	0.177402	0.280402	0.113	0.088	1	OLIGO_2	Not sig.
Mia2	0.177618	0.348243	0.147	0.105	1	OLIGO_2	Not sig.
Cnot4	0.177705	-0.261497	0.117	0.129	1	OLIGO_2	Not sig.
Parn	0.187794	0.289286	0.111	0.074	1	OLIGO_2	Not sig.
Msi2	0.188262	0.291878	0.187	0.128	1	OLIGO_2	Not sig.
Kif1a	0.195164	0.289675	0.158	0.113	1	OLIGO_2	Not sig.
Tut7	0.19553	-0.27956	0.09	0.108	1	OLIGO_2	Not sig.
Kcnd2	0.196492	0.366325	0.427	0.366	1	OLIGO_2	Not sig.
Hdac8	0.196781	0.310504	0.21	0.15	1	OLIGO_2	Not sig.
Grm8	0.200345	0.263947	0.133	0.113	1	OLIGO_2	Not sig.
Ggnbp2	0.200476	-0.303493	0.095	0.113	1	OLIGO_2	Not sig.
Cdc42se2	0.201616	-0.2695	0.084	0.104	1	OLIGO_2	Not sig.
Canx	0.204914	0.276834	0.106	0.072	1	OLIGO_2	Not sig.
Elovl7	0.209855	0.276805	0.264	0.223	1	OLIGO_2	Not sig.
Ppm1e	0.210314	0.337127	0.167	0.117	1	OLIGO_2	Not sig.
Elavl3	0.215953	-0.267128	0.104	0.123	1	OLIGO_2	Not sig.
Prrc2c	0.2178	-0.282128	0.156	0.174	1	OLIGO_2	Not sig.
Sash1	0.218582	0.26119	0.219	0.167	1	OLIGO_2	Not sig.
Tcf25	0.218892	-0.305319	0.142	0.158	1	OLIGO_2	Not sig.
Ppp1r12a	0.226683	0.254308	0.262	0.203	1	OLIGO_2	Not sig.
Prpf40a	0.227737	0.322597	0.102	0.071	1	OLIGO_2	Not sig.
Gabrb3	0.234761	0.285308	0.223	0.165	1	OLIGO_2	Not sig.
Rapgef6	0.238657	0.257455	0.169	0.121	1	OLIGO_2	Not sig.
Apc	0.248208	-0.28913	0.312	0.329	1	OLIGO_2	Not sig.
Smarcc1	0.248763	-0.250153	0.093	0.103	1	OLIGO_2	Not sig.
Ptprg	0.253865	0.271745	0.165	0.111	1	OLIGO_2	Not sig.
Myt1l	0.256107	0.286017	0.104	0.065	1	OLIGO_2	Not sig.
Mtmr10	0.266152	0.272616	0.129	0.098	1	OLIGO_2	Not sig.
Gpatch4	0.2768	-0.259502	0.088	0.108	1	OLIGO_2	Not sig.
St6gal1	0.277196	0.258836	0.113	0.077	1	OLIGO_2	Not sig.
Deptor	0.291288	0.359721	0.113	0.079	1	OLIGO_2	Not sig.
Mpdz	0.292164	-0.301022	0.106	0.119	1	OLIGO_2	Not sig.
Dcaf8	0.297952	0.257863	0.153	0.111	1	OLIGO_2	Not sig.
Rnf14	0.309215	0.250264	0.242	0.198	1	OLIGO_2	Not sig.
Nos1ap	0.324286	0.290754	0.124	0.085	1	OLIGO_2	Not sig.
Aig1	0.325468	0.284777	0.196	0.15	1	OLIGO_2	Not sig.
Kcna6	0.33558	-0.274552	0.104	0.123	1	OLIGO_2	Not sig.
Egfem1	0.342371	0.287118	0.126	0.094	1	OLIGO_2	Not sig.
Ranbp17	0.343603	0.285599	0.172	0.132	1	OLIGO_2	Not sig.
Cdh11	0.348118	0.255897	0.153	0.113	1	OLIGO_2	Not sig.
Gucy1a2	0.354601	0.252893	0.133	0.094	1	OLIGO_2	Not sig.
Homer1	0.366519	0.282424	0.147	0.105	1	OLIGO_2	Not sig.
ENSRNOG00000066325	0.375908	0.290119	0.111	0.072	1	OLIGO_2	Not sig.
Tsc22d3	0.379939	-0.266148	0.126	0.141	1	OLIGO_2	Not sig.
Rasgrp3	0.386894	0.27148	0.156	0.127	1	OLIGO_2	Not sig.
Chka	0.408793	-0.271439	0.097	0.108	1	OLIGO_2	Not sig.
Map2k5	0.435285	0.271595	0.12	0.083	1	OLIGO_2	Not sig.
Gpd1	0.43959	-0.283264	0.117	0.137	1	OLIGO_2	Not sig.
Snx15	0.446361	0.25285	0.115	0.094	1	OLIGO_2	Not sig.
Ccdc85a	0.467653	-0.272092	0.09	0.105	1	OLIGO_2	Not sig.
Pde1a	0.477997	0.315547	0.185	0.135	1	OLIGO_2	Not sig.
Gpc5	0.535999	0.310683	0.126	0.112	1	OLIGO_2	Not sig.
AABR07006724.1	0.542013	0.302784	0.176	0.134	1	OLIGO_2	Not sig.
Top2b	0.544992	-0.276565	0.117	0.122	1	OLIGO_2	Not sig.
Utrn	0.659145	0.26926	0.111	0.08	1	OLIGO_2	Not sig.
Mctp1	0.679703	0.269315	0.21	0.167	1	OLIGO_2	Not sig.
Hacd2	0.700329	0.258997	0.113	0.087	1	OLIGO_2	Not sig.
ENSRNOG00000070284	1.62043e-06	1.84052	0.106	0	0.0364727	AC	R p_val_adj & log2(FC)
Rbfox1	2.55716e-05	0.294838	0.573	0.476	0.575566	AC	Not sig.
Gpc5	3.33568e-05	-0.292937	0.982	0.995	0.750796	AC	Not sig.
Rgs20	8.56958e-05	-0.496058	0.207	0.393	1	AC	Not sig.
Ppfia2	0.000106379	0.886838	0.211	0.115	1	AC	Not sig.
Nckap5	0.000116748	-0.301331	0.507	0.707	1	AC	Not sig.
Camk4	0.000150582	0.71558	0.106	0.047	1	AC	Not sig.
Fam107a	0.0002063	-0.840381	0.079	0.204	1	AC	Not sig.
Cables1	0.000263958	-0.731004	0.163	0.33	1	AC	Not sig.
Il1rapl1	0.000292717	0.514069	0.471	0.387	1	AC	Not sig.
Stox2	0.000323573	-0.330449	0.454	0.66	1	AC	Not sig.
Slc1a2	0.000415313	-0.272725	0.943	0.969	1	AC	Not sig.
Hs3st4	0.000473964	0.919683	0.159	0.063	1	AC	Not sig.
ENSRNOG00000066703	0.000485919	-0.540185	0.441	0.639	1	AC	Not sig.
Syt1	0.000667381	0.527242	0.379	0.335	1	AC	Not sig.
Pstk	0.000804869	-0.986728	0.031	0.136	1	AC	Not sig.
Nfkb1	0.000821053	-0.908747	0.018	0.11	1	AC	Not sig.
Cntn5	0.000877857	0.697816	0.3	0.236	1	AC	Not sig.
Prkd1	0.000892362	-0.655081	0.119	0.262	1	AC	Not sig.
Rapgef5	0.00121014	1.0079	0.137	0.047	1	AC	Not sig.
Ccdc141	0.0013198	-0.6741	0.207	0.366	1	AC	Not sig.
Fryl	0.00134209	-0.43559	0.172	0.325	1	AC	Not sig.
Fam120a	0.00168593	-0.835584	0.048	0.152	1	AC	Not sig.
Prdm16	0.00171401	-0.409687	0.172	0.304	1	AC	Not sig.
Farp1	0.0021396	-0.507677	0.238	0.408	1	AC	Not sig.
Tenm2	0.0021455	0.550224	0.339	0.288	1	AC	Not sig.
Kcnip4	0.00226322	0.273848	0.586	0.529	1	AC	Not sig.
Arhgef12	0.00229577	-0.291518	0.383	0.565	1	AC	Not sig.
Vgll4	0.00241181	-0.406828	0.115	0.246	1	AC	Not sig.
Ahcyl1	0.00244776	-0.722027	0.15	0.309	1	AC	Not sig.
Egfr	0.0024955	-0.649537	0.066	0.183	1	AC	Not sig.
Pikfyve	0.00268939	-0.573977	0.048	0.147	1	AC	Not sig.
Ptprd	0.00331416	0.283542	0.692	0.738	1	AC	Not sig.
Garre1	0.00336627	-0.804042	0.026	0.11	1	AC	Not sig.
Ttll9	0.00410173	-0.684283	0.07	0.168	1	AC	Not sig.
Npas2	0.00412096	-0.731192	0.225	0.398	1	AC	Not sig.
Slc15a2	0.00412587	-0.534747	0.11	0.23	1	AC	Not sig.
Fto	0.00468274	-0.613625	0.198	0.361	1	AC	Not sig.
Pdzd8	0.00480215	-0.660491	0.035	0.12	1	AC	Not sig.
Add1	0.004904	-0.53156	0.106	0.23	1	AC	Not sig.
Chka	0.0050915	-0.485834	0.154	0.293	1	AC	Not sig.
Grip1	0.00514682	0.554609	0.286	0.225	1	AC	Not sig.
Tmcc3	0.00527459	-0.368479	0.225	0.372	1	AC	Not sig.
Grm3	0.00561114	0.399696	0.687	0.717	1	AC	Not sig.
Ston2	0.0058739	-0.367692	0.3	0.45	1	AC	Not sig.
Vcl	0.00590465	-0.389973	0.163	0.283	1	AC	Not sig.
Zmym2	0.00591746	0.752704	0.203	0.12	1	AC	Not sig.
Msi2	0.00614721	-0.317432	0.626	0.775	1	AC	Not sig.
AABR07006724.1	0.00616761	0.662897	0.207	0.131	1	AC	Not sig.
Kcnh7	0.00674352	0.664514	0.242	0.152	1	AC	Not sig.
Zfp521	0.00699635	-0.764781	0.123	0.251	1	AC	Not sig.
Trak1	0.00720847	-0.547656	0.075	0.173	1	AC	Not sig.
Atrx	0.00765939	0.361307	0.273	0.304	1	AC	Not sig.
Zzz3	0.00776342	-0.524791	0.053	0.141	1	AC	Not sig.
Trpm3	0.00786532	-0.336648	0.674	0.817	1	AC	Not sig.
Grk3	0.00817548	-0.51637	0.088	0.188	1	AC	Not sig.
Plpp3	0.00849072	-0.485324	0.286	0.435	1	AC	Not sig.
Cbl	0.00890386	-0.840866	0.035	0.115	1	AC	Not sig.
Sdc2	0.00896218	-0.653897	0.035	0.12	1	AC	Not sig.
Prpf39	0.0097132	-0.614484	0.066	0.162	1	AC	Not sig.
Fbxo11	0.0097374	-0.541188	0.154	0.293	1	AC	Not sig.
Chst11	0.00988004	-0.271936	0.154	0.262	1	AC	Not sig.
Mllt3	0.00990822	-0.360167	0.172	0.293	1	AC	Not sig.
Ppfia1	0.00993739	0.721243	0.106	0.042	1	AC	Not sig.
Arhgef28	0.0100337	-0.487165	0.216	0.346	1	AC	Not sig.
Dip2c	0.0100874	0.525115	0.291	0.251	1	AC	Not sig.
Xkr4	0.0105055	0.384514	0.242	0.152	1	AC	Not sig.
Ccdc88c	0.0106112	-0.904992	0.053	0.141	1	AC	Not sig.
Akap2	0.01101	0.720916	0.167	0.115	1	AC	Not sig.
Sorbs1	0.0113304	-0.383496	0.286	0.44	1	AC	Not sig.
St3gal3	0.0113346	-0.420264	0.088	0.183	1	AC	Not sig.
Tbl1xr1	0.0113844	-0.387482	0.106	0.204	1	AC	Not sig.
Arid1b	0.0115703	-0.656592	0.181	0.33	1	AC	Not sig.
Paqr8	0.0116482	-0.356064	0.22	0.351	1	AC	Not sig.
Cntnap2	0.0117884	0.342896	0.52	0.518	1	AC	Not sig.
Zranb1	0.0118942	-0.693134	0.062	0.152	1	AC	Not sig.
Mapk10	0.0119349	0.595961	0.141	0.079	1	AC	Not sig.
Tnik	0.0124331	-0.405562	0.564	0.749	1	AC	Not sig.
Huwe1	0.0126015	0.467481	0.295	0.277	1	AC	Not sig.
Gsk3b	0.0129658	-0.301577	0.216	0.34	1	AC	Not sig.
Nebl	0.013009	0.685184	0.295	0.215	1	AC	Not sig.
Kifap3	0.0142874	-0.601866	0.057	0.147	1	AC	Not sig.
Alcam	0.0142885	0.300456	0.282	0.325	1	AC	Not sig.
Il1rapl2	0.0143153	-0.851469	0.044	0.126	1	AC	Not sig.
Ptk2b	0.0151322	-0.505803	0.145	0.262	1	AC	Not sig.
Pard3b	0.0158304	-0.754381	0.203	0.335	1	AC	Not sig.
Oxr1	0.0161559	0.580449	0.278	0.215	1	AC	Not sig.
Htt	0.0164446	-0.665638	0.119	0.246	1	AC	Not sig.
Fam171b	0.0167167	-0.476483	0.048	0.131	1	AC	Not sig.
AABR07028769.1	0.0174355	-0.466528	0.141	0.257	1	AC	Not sig.
Hipk2	0.017852	-0.297242	0.216	0.346	1	AC	Not sig.
Nell2	0.0183054	0.596053	0.172	0.099	1	AC	Not sig.
Srrm2	0.019171	0.302004	0.586	0.602	1	AC	Not sig.
Csmd3	0.0192233	0.376867	0.317	0.293	1	AC	Not sig.
Bclaf1	0.019492	0.494587	0.264	0.246	1	AC	Not sig.
Gnao1	0.0195186	-0.374919	0.48	0.639	1	AC	Not sig.
Cdk13	0.0200641	-0.342437	0.154	0.267	1	AC	Not sig.
Ubr5	0.0204055	-0.364154	0.339	0.497	1	AC	Not sig.
Myo10	0.0204751	-0.68338	0.079	0.178	1	AC	Not sig.
Pde7b	0.0206979	0.418583	0.322	0.309	1	AC	Not sig.
Snx25	0.0223197	0.777428	0.163	0.099	1	AC	Not sig.
Wdr20	0.022353	-0.462919	0.044	0.12	1	AC	Not sig.
Rufy2	0.0224175	-0.40436	0.115	0.22	1	AC	Not sig.
Rasa2	0.0234006	-0.57703	0.093	0.188	1	AC	Not sig.
Gramd1b	0.0238109	-0.528347	0.176	0.293	1	AC	Not sig.
Agfg1	0.0240729	-0.389342	0.04	0.11	1	AC	Not sig.
Golga1	0.0244121	0.762046	0.145	0.068	1	AC	Not sig.
Lims1	0.0256503	-0.628654	0.075	0.173	1	AC	Not sig.
Bcas1	0.0257068	1.00859	0.137	0.079	1	AC	Not sig.
Pde4b	0.0258898	0.425163	0.401	0.335	1	AC	Not sig.
Dlgap2	0.0264107	0.413701	0.159	0.11	1	AC	Not sig.
Klf12	0.0271211	-0.36942	0.229	0.361	1	AC	Not sig.
Fbh1	0.0271253	-0.383947	0.053	0.136	1	AC	Not sig.
Slc25a33	0.0273674	-0.560105	0.053	0.12	1	AC	Not sig.
Prkdc	0.0273968	-0.423764	0.123	0.225	1	AC	Not sig.
Ralgapb	0.0278158	-0.471049	0.057	0.136	1	AC	Not sig.
Lrrc7	0.0284332	0.361352	0.33	0.277	1	AC	Not sig.
Mfap3l	0.0284841	-0.468101	0.044	0.11	1	AC	Not sig.
Dgki	0.0284981	0.356848	0.344	0.325	1	AC	Not sig.
ENSRNOG00000069594	0.0285351	-0.464691	0.093	0.183	1	AC	Not sig.
Trim2	0.0292818	0.658444	0.207	0.147	1	AC	Not sig.
Elmod1	0.0294709	0.653902	0.11	0.068	1	AC	Not sig.
Atp8a1	0.0299638	0.264621	0.335	0.372	1	AC	Not sig.
Erlec1	0.0302286	-0.314652	0.048	0.115	1	AC	Not sig.
Dyrk1a	0.0307485	-0.672549	0.11	0.215	1	AC	Not sig.
Marchf1	0.0313181	0.690166	0.198	0.147	1	AC	Not sig.
Ext1	0.0326781	-0.344521	0.247	0.377	1	AC	Not sig.
Zc3h14	0.0329009	-0.368709	0.044	0.12	1	AC	Not sig.
ENSRNOG00000065957	0.0330695	-0.406302	0.154	0.262	1	AC	Not sig.
Hdac8	0.0339376	-0.255337	0.22	0.319	1	AC	Not sig.
Vps41	0.0341963	-0.342648	0.075	0.162	1	AC	Not sig.
Peli2	0.0348054	-0.470438	0.07	0.147	1	AC	Not sig.
Pkn2	0.0350542	0.749474	0.229	0.141	1	AC	Not sig.
Psd2	0.0351432	-0.374664	0.159	0.267	1	AC	Not sig.
Nckap1	0.0356196	0.422743	0.264	0.262	1	AC	Not sig.
Mtmr3	0.0359346	-0.616641	0.106	0.22	1	AC	Not sig.
Fgf12	0.0362843	-0.256731	0.392	0.55	1	AC	Not sig.
Dner	0.036625	-0.424667	0.088	0.168	1	AC	Not sig.
Epb41l5	0.0368686	-0.376828	0.154	0.257	1	AC	Not sig.
Nrg1	0.036901	0.30487	0.361	0.346	1	AC	Not sig.
Tmeff2	0.0371381	0.459392	0.286	0.225	1	AC	Not sig.
ST7	0.0372631	-0.526726	0.057	0.136	1	AC	Not sig.
Slc39a12	0.0377926	-0.376888	0.084	0.162	1	AC	Not sig.
Cdk5rap2	0.0379585	-0.538198	0.062	0.131	1	AC	Not sig.
Zfp438	0.038668	-0.390113	0.07	0.147	1	AC	Not sig.
Uvrag	0.0391314	0.796527	0.115	0.058	1	AC	Not sig.
Chchd3	0.0408185	-0.552785	0.181	0.314	1	AC	Not sig.
Phactr3	0.0413522	-0.301535	0.198	0.309	1	AC	Not sig.
Setbp1	0.0415374	-0.253841	0.242	0.356	1	AC	Not sig.
Opcml	0.0418143	0.258692	0.322	0.288	1	AC	Not sig.
Plcd4	0.0424527	-0.594414	0.079	0.152	1	AC	Not sig.
Pcca	0.0424536	-0.295908	0.141	0.241	1	AC	Not sig.
Cpsf6	0.0425567	-0.485932	0.101	0.199	1	AC	Not sig.
Pnpla7	0.0431115	-0.609272	0.106	0.204	1	AC	Not sig.
Dclk2	0.0432882	-0.633572	0.137	0.236	1	AC	Not sig.
Utrn	0.0438663	0.404535	0.374	0.351	1	AC	Not sig.
Akap17b	0.0440389	-0.4808	0.04	0.105	1	AC	Not sig.
Pank2	0.0441116	-0.655474	0.044	0.115	1	AC	Not sig.
Eprs	0.0443482	0.737069	0.128	0.068	1	AC	Not sig.
Gli3	0.0447265	-0.440576	0.317	0.445	1	AC	Not sig.
Supt3h	0.0454862	-0.322424	0.079	0.157	1	AC	Not sig.
Sptbn1	0.0455573	-0.504416	0.172	0.314	1	AC	Not sig.
Marchf7	0.0458359	-0.6376	0.066	0.147	1	AC	Not sig.
Jam2	0.0468159	-0.405601	0.044	0.105	1	AC	Not sig.
Ube2d2	0.0486617	0.758813	0.154	0.079	1	AC	Not sig.
Uggt1	0.0488116	-0.399356	0.062	0.141	1	AC	Not sig.
Tmem97	0.0488335	0.638279	0.233	0.199	1	AC	Not sig.
Arih2	0.0497441	-0.557625	0.062	0.136	1	AC	Not sig.
Thoc2	0.0512833	-0.352628	0.106	0.194	1	AC	Not sig.
Micu3	0.0516872	-0.306242	0.062	0.136	1	AC	Not sig.
Soga3	0.0517063	-0.649335	0.097	0.199	1	AC	Not sig.
Wdr7	0.0518221	-0.301369	0.123	0.215	1	AC	Not sig.
Dpp10	0.0524008	0.393536	0.533	0.492	1	AC	Not sig.
Prrc2c	0.0528108	-0.393509	0.093	0.178	1	AC	Not sig.
Acap2	0.0531399	-0.306168	0.198	0.314	1	AC	Not sig.
Ncor2	0.0535473	-0.468565	0.057	0.131	1	AC	Not sig.
Enah	0.0537648	-0.359158	0.26	0.366	1	AC	Not sig.
Rbms3	0.0546062	-0.27828	0.379	0.508	1	AC	Not sig.
Stard13	0.0556104	0.569063	0.211	0.168	1	AC	Not sig.
Rbmx	0.0556938	-0.409248	0.044	0.105	1	AC	Not sig.
Specc1l	0.0561379	-0.287287	0.097	0.173	1	AC	Not sig.
Phip	0.0569435	-0.395119	0.128	0.225	1	AC	Not sig.
Hmgcr	0.0571521	-0.477293	0.057	0.12	1	AC	Not sig.
Asph	0.057981	-0.287502	0.079	0.152	1	AC	Not sig.
Ptch1	0.0589994	-0.485707	0.128	0.215	1	AC	Not sig.
Csnk1d	0.0590939	-0.575034	0.062	0.131	1	AC	Not sig.
Dnm3	0.0591533	0.471698	0.176	0.141	1	AC	Not sig.
Cbs	0.0592913	-0.461451	0.079	0.152	1	AC	Not sig.
Arhgef26	0.0598852	-0.281876	0.185	0.283	1	AC	Not sig.
Kmt2c	0.0599814	-0.256133	0.308	0.419	1	AC	Not sig.
Nf1	0.0601439	-0.354737	0.278	0.387	1	AC	Not sig.
Adra1a	0.0609093	-0.261557	0.097	0.168	1	AC	Not sig.
Hectd4	0.0617818	-0.580091	0.132	0.251	1	AC	Not sig.
Ktn1	0.0621344	0.645629	0.225	0.168	1	AC	Not sig.
Arhgef10l	0.0623179	-0.254283	0.066	0.126	1	AC	Not sig.
Nfib	0.0634257	-0.252978	0.273	0.372	1	AC	Not sig.
Zfp644	0.0638417	-0.468546	0.075	0.162	1	AC	Not sig.
Acss1	0.063864	-0.368502	0.233	0.335	1	AC	Not sig.
Clpx	0.0643977	-0.478995	0.044	0.105	1	AC	Not sig.
Rbm26	0.065367	0.275356	0.26	0.251	1	AC	Not sig.
Atrnl1	0.0656524	0.568656	0.211	0.162	1	AC	Not sig.
Ube2h	0.0659363	0.294737	0.194	0.225	1	AC	Not sig.
Arhgap26	0.0660609	-0.307269	0.22	0.319	1	AC	Not sig.
Vps13a	0.0669435	-0.344436	0.176	0.283	1	AC	Not sig.
Zbtb20	0.0671532	-0.260724	0.819	0.885	1	AC	Not sig.
Ppip5k2	0.067183	0.317247	0.11	0.063	1	AC	Not sig.
Kif21a	0.067346	0.462502	0.216	0.204	1	AC	Not sig.
Unc5c	0.0675542	0.409436	0.211	0.168	1	AC	Not sig.
Pik3r1	0.0684812	-0.506633	0.093	0.178	1	AC	Not sig.
Stimate	0.0685237	-0.429532	0.057	0.126	1	AC	Not sig.
Ccser1	0.0688317	0.406044	0.304	0.246	1	AC	Not sig.
Dmtf1	0.069053	-0.579948	0.053	0.12	1	AC	Not sig.
Caskin1	0.0694178	-0.548853	0.044	0.105	1	AC	Not sig.
Cep85l	0.0700757	0.603595	0.137	0.084	1	AC	Not sig.
Cntnap5b	0.0701005	0.47015	0.119	0.068	1	AC	Not sig.
Carmil1	0.0702985	-0.267245	0.269	0.372	1	AC	Not sig.
Zfyve16	0.0709507	-0.330034	0.044	0.105	1	AC	Not sig.
Hdlbp	0.0716751	0.676046	0.15	0.099	1	AC	Not sig.
Shc3	0.0722699	-0.498673	0.066	0.136	1	AC	Not sig.
Tcf25	0.0723669	-0.268901	0.097	0.178	1	AC	Not sig.
Ewsr1	0.072488	0.492374	0.172	0.136	1	AC	Not sig.
Nrcam	0.0750267	0.275638	0.542	0.55	1	AC	Not sig.
Gpcpd1	0.0766637	0.699102	0.189	0.131	1	AC	Not sig.
Vti1a	0.0768743	0.351063	0.273	0.236	1	AC	Not sig.
Herc2	0.0779358	0.487569	0.282	0.246	1	AC	Not sig.
Mcu	0.0785419	-0.459569	0.097	0.178	1	AC	Not sig.
Lrfn5	0.0787221	0.4582	0.216	0.173	1	AC	Not sig.
Tnfrsf19	0.0790378	-0.262147	0.176	0.262	1	AC	Not sig.
Pafah1b1	0.0795743	0.423719	0.273	0.241	1	AC	Not sig.
ENSRNOG00000069588	0.0796432	0.305369	0.238	0.246	1	AC	Not sig.
Mmd2	0.0796877	-0.260215	0.115	0.188	1	AC	Not sig.
Dpf3	0.0797043	-0.495439	0.132	0.225	1	AC	Not sig.
Fstl4	0.079755	0.480392	0.11	0.084	1	AC	Not sig.
Col27a1	0.0804404	-0.384232	0.141	0.215	1	AC	Not sig.
Asrgl1	0.0808357	-0.414376	0.062	0.12	1	AC	Not sig.
ENSRNOG00000070508	0.08084	0.558712	0.128	0.094	1	AC	Not sig.
Arrb1	0.0812225	-0.410479	0.097	0.173	1	AC	Not sig.
Nol4	0.0822304	-0.282864	0.163	0.251	1	AC	Not sig.
Rims1	0.0831129	0.448315	0.22	0.204	1	AC	Not sig.
Rps6ka3	0.0835595	-0.602135	0.066	0.141	1	AC	Not sig.
Ptk2	0.0836691	-0.402926	0.269	0.403	1	AC	Not sig.
Slc12a2	0.0837707	-0.413191	0.07	0.131	1	AC	Not sig.
Zcchc2	0.0838663	-0.356696	0.053	0.115	1	AC	Not sig.
Dennd4c	0.0843442	-0.385226	0.128	0.215	1	AC	Not sig.
Smox	0.0857936	-0.303274	0.128	0.215	1	AC	Not sig.
Prpf40a	0.0858036	-0.401695	0.07	0.131	1	AC	Not sig.
Gpc6	0.0873127	-0.280331	0.304	0.408	1	AC	Not sig.
Zranb2	0.0874237	0.413136	0.233	0.209	1	AC	Not sig.
Mbd5	0.0874577	0.299677	0.317	0.319	1	AC	Not sig.
Dnajc6	0.0875857	0.487111	0.101	0.068	1	AC	Not sig.
Bcar3	0.0883541	-0.360518	0.15	0.246	1	AC	Not sig.
Snx29	0.0886644	-0.257227	0.079	0.141	1	AC	Not sig.
Kctd16	0.0887298	0.351633	0.22	0.204	1	AC	Not sig.
Xpr1	0.0908068	0.259084	0.194	0.22	1	AC	Not sig.
Eml6	0.0910689	-0.528249	0.084	0.168	1	AC	Not sig.
Plekha5	0.0912816	0.312599	0.167	0.152	1	AC	Not sig.
St7l	0.091571	0.487323	0.167	0.152	1	AC	Not sig.
Sntb1	0.0918854	-0.325546	0.132	0.199	1	AC	Not sig.
Ptprg	0.092127	-0.291952	0.308	0.424	1	AC	Not sig.
Clmn	0.0923406	-0.407617	0.119	0.199	1	AC	Not sig.
Grid2	0.092842	0.264679	0.445	0.482	1	AC	Not sig.
ENSRNOG00000070388	0.0937647	-0.488451	0.11	0.199	1	AC	Not sig.
Tenm3	0.0942034	-0.277249	0.617	0.728	1	AC	Not sig.
Pard3	0.0973146	-0.479003	0.211	0.335	1	AC	Not sig.
Fat1	0.0973348	-0.410432	0.062	0.12	1	AC	Not sig.
Pak5	0.0973428	0.519027	0.185	0.141	1	AC	Not sig.
Sik2	0.0981966	-0.401415	0.075	0.141	1	AC	Not sig.
Cdh2	0.0985791	-0.393548	0.207	0.319	1	AC	Not sig.
Epha4	0.100148	-0.453452	0.062	0.131	1	AC	Not sig.
Arhgap6	0.102878	-0.45856	0.057	0.12	1	AC	Not sig.
Ankib1	0.102923	0.542583	0.163	0.11	1	AC	Not sig.
Kcmf1	0.103348	-0.41575	0.057	0.11	1	AC	Not sig.
Tubgcp5	0.103769	-0.391457	0.057	0.12	1	AC	Not sig.
Aldh1l1	0.104456	-0.306523	0.079	0.141	1	AC	Not sig.
Rb1	0.104957	-0.433665	0.123	0.204	1	AC	Not sig.
Mapt	0.105571	0.293978	0.26	0.236	1	AC	Not sig.
Ccser2	0.106246	-0.416714	0.07	0.136	1	AC	Not sig.
Crebrf	0.107748	0.273023	0.22	0.23	1	AC	Not sig.
Akt2	0.108312	-0.453541	0.062	0.12	1	AC	Not sig.
Arhgef11	0.108516	-0.256474	0.145	0.23	1	AC	Not sig.
ENSRNOG00000063230	0.108723	-0.453962	0.07	0.136	1	AC	Not sig.
Ell2	0.110552	0.790857	0.115	0.073	1	AC	Not sig.
Nr3c1	0.110719	-0.308465	0.247	0.356	1	AC	Not sig.
Anapc4	0.110897	-0.256965	0.062	0.12	1	AC	Not sig.
Ralgapa1	0.111897	0.358882	0.286	0.262	1	AC	Not sig.
Itih3	0.112322	-0.331414	0.405	0.503	1	AC	Not sig.
ENSRNOG00000068835	0.113508	-0.394789	0.075	0.141	1	AC	Not sig.
Ctxnd1	0.114215	-0.435302	0.097	0.157	1	AC	Not sig.
Mpped2	0.115658	-0.430806	0.07	0.141	1	AC	Not sig.
Atp11c	0.117469	-0.384562	0.079	0.152	1	AC	Not sig.
Adcy9	0.117766	-0.665285	0.07	0.152	1	AC	Not sig.
Cdh8	0.119668	0.534622	0.106	0.079	1	AC	Not sig.
Gria2	0.120558	-0.373063	0.502	0.654	1	AC	Not sig.
Rab30	0.121155	0.501454	0.167	0.126	1	AC	Not sig.
Kif16b	0.121183	-0.298952	0.053	0.11	1	AC	Not sig.
Fat3	0.121323	0.308006	0.238	0.272	1	AC	Not sig.
Med12l	0.121479	0.448868	0.216	0.162	1	AC	Not sig.
Usp48	0.122299	-0.48451	0.057	0.12	1	AC	Not sig.
Atg4c	0.12409	-0.378775	0.048	0.105	1	AC	Not sig.
Nek7	0.124599	-0.334024	0.053	0.105	1	AC	Not sig.
Neto2	0.125269	-0.267032	0.066	0.126	1	AC	Not sig.
Efr3b	0.125581	-0.455888	0.101	0.183	1	AC	Not sig.
Nav1	0.12612	0.417826	0.172	0.12	1	AC	Not sig.
Syde2	0.126176	-0.398365	0.097	0.162	1	AC	Not sig.
Celf2	0.12625	-0.273852	0.432	0.571	1	AC	Not sig.
Rnf135	0.126905	0.498023	0.128	0.084	1	AC	Not sig.
Taok3	0.126951	0.608402	0.115	0.058	1	AC	Not sig.
Chn1	0.128176	-0.418241	0.128	0.215	1	AC	Not sig.
Mgll	0.128429	-0.305554	0.106	0.178	1	AC	Not sig.
Sat1	0.130163	0.353069	0.383	0.372	1	AC	Not sig.
Cnot1	0.130726	-0.444724	0.088	0.162	1	AC	Not sig.
Ccar1	0.132702	-0.515329	0.088	0.157	1	AC	Not sig.
Atp1b2	0.132967	-0.550438	0.062	0.11	1	AC	Not sig.
Lcor	0.134974	0.286639	0.15	0.168	1	AC	Not sig.
Cntn4	0.135727	0.405993	0.194	0.141	1	AC	Not sig.
Ibtk	0.137045	-0.481971	0.075	0.136	1	AC	Not sig.
Hacd3	0.137436	0.583843	0.128	0.099	1	AC	Not sig.
Arl15	0.13765	0.407026	0.194	0.147	1	AC	Not sig.
Dip2a	0.138038	-0.349911	0.057	0.115	1	AC	Not sig.
Kansl3	0.138077	-0.333774	0.066	0.126	1	AC	Not sig.
Cdc42bpa	0.138278	0.41208	0.269	0.22	1	AC	Not sig.
Efna5	0.139149	-0.309043	0.07	0.141	1	AC	Not sig.
Ino80	0.139909	0.659774	0.123	0.073	1	AC	Not sig.
Sanbr	0.141325	-0.302721	0.101	0.173	1	AC	Not sig.
St6galnac3	0.143329	0.461162	0.15	0.099	1	AC	Not sig.
Pou2f1	0.14362	0.38935	0.238	0.188	1	AC	Not sig.
Wwtr1	0.143705	-0.264506	0.093	0.147	1	AC	Not sig.
Suco	0.144099	0.712063	0.123	0.073	1	AC	Not sig.
Aff4	0.146176	0.432914	0.15	0.12	1	AC	Not sig.
Asxl2	0.14658	-0.546381	0.07	0.141	1	AC	Not sig.
Hnrnpa3	0.14743	-0.508497	0.053	0.115	1	AC	Not sig.
Prkar2a	0.14754	-0.40333	0.062	0.115	1	AC	Not sig.
St6galnac5	0.147654	-0.299958	0.203	0.293	1	AC	Not sig.
Wac	0.149454	0.508667	0.181	0.147	1	AC	Not sig.
Txndc16	0.149523	-0.423141	0.088	0.152	1	AC	Not sig.
Csnk1g3	0.15109	-0.62074	0.075	0.152	1	AC	Not sig.
Epb41l2	0.151854	0.490704	0.207	0.152	1	AC	Not sig.
Glud1	0.152568	-0.375977	0.198	0.283	1	AC	Not sig.
Aopep	0.153231	-0.447799	0.106	0.188	1	AC	Not sig.
Nwd1	0.153659	-0.264749	0.313	0.403	1	AC	Not sig.
Trim37	0.154378	0.347123	0.181	0.168	1	AC	Not sig.
Srsf5	0.155414	0.376465	0.238	0.173	1	AC	Not sig.
Appl2	0.156562	-0.320066	0.101	0.168	1	AC	Not sig.
Asic2	0.156796	0.396555	0.233	0.204	1	AC	Not sig.
Jmjd1c	0.156861	-0.361618	0.207	0.309	1	AC	Not sig.
Ralgps1	0.158193	-0.352742	0.097	0.168	1	AC	Not sig.
Nsd2	0.158675	0.491444	0.132	0.084	1	AC	Not sig.
Sel1l3	0.159329	-0.294444	0.062	0.115	1	AC	Not sig.
Ralyl	0.159546	0.432423	0.225	0.209	1	AC	Not sig.
Pbx1	0.160571	0.273867	0.476	0.461	1	AC	Not sig.
Gatad2b	0.162924	-0.347984	0.11	0.183	1	AC	Not sig.
Dennd1b	0.163093	-0.473565	0.097	0.162	1	AC	Not sig.
Nktr	0.164168	0.262837	0.22	0.199	1	AC	Not sig.
Trim9	0.164417	-0.632133	0.132	0.22	1	AC	Not sig.
Zfc3h1	0.164991	-0.600754	0.119	0.204	1	AC	Not sig.
Adarb2	0.165438	0.466953	0.229	0.22	1	AC	Not sig.
Wdpcp	0.165984	0.445539	0.132	0.105	1	AC	Not sig.
Ahi1	0.166223	0.288039	0.229	0.225	1	AC	Not sig.
Rbm33	0.167688	0.398054	0.163	0.147	1	AC	Not sig.
Sdk1	0.16861	0.429142	0.128	0.094	1	AC	Not sig.
Cog2	0.169879	-0.604058	0.057	0.115	1	AC	Not sig.
Slf2	0.170409	0.320961	0.101	0.115	1	AC	Not sig.
Lnpep	0.170626	-0.344878	0.093	0.152	1	AC	Not sig.
Rnf150	0.17066	-0.297999	0.066	0.131	1	AC	Not sig.
Bicd1	0.170901	0.443048	0.119	0.084	1	AC	Not sig.
Arid4b	0.171933	0.485441	0.176	0.141	1	AC	Not sig.
Plcb4	0.17195	-0.409014	0.079	0.141	1	AC	Not sig.
Gng2	0.173118	-0.348779	0.075	0.141	1	AC	Not sig.
Rprd2	0.173653	-0.334008	0.066	0.126	1	AC	Not sig.
Tra2b	0.17396	-0.46354	0.053	0.11	1	AC	Not sig.
Pcmtd2	0.174481	0.55067	0.115	0.079	1	AC	Not sig.
Tm9sf3	0.174601	-0.295561	0.053	0.105	1	AC	Not sig.
Tbcd	0.175561	-0.364018	0.066	0.12	1	AC	Not sig.
Cit	0.175763	-0.660765	0.053	0.11	1	AC	Not sig.
Cnksr2	0.176411	0.392983	0.189	0.157	1	AC	Not sig.
Cstf3	0.176774	-0.407282	0.066	0.126	1	AC	Not sig.
Zfand3	0.176931	0.288466	0.172	0.188	1	AC	Not sig.
Sfswap	0.176971	-0.297684	0.084	0.141	1	AC	Not sig.
Bltp1	0.179878	0.335275	0.26	0.241	1	AC	Not sig.
Pja2	0.180701	-0.42301	0.097	0.168	1	AC	Not sig.
Zdhhc17	0.181448	-0.364364	0.066	0.12	1	AC	Not sig.
Ptbp2	0.18482	0.26787	0.22	0.225	1	AC	Not sig.
Gucy1a2	0.185123	0.380504	0.145	0.131	1	AC	Not sig.
Sox5	0.185384	-0.263146	0.247	0.335	1	AC	Not sig.
Mast2	0.185434	0.434399	0.106	0.058	1	AC	Not sig.
Tacc1	0.185441	0.455572	0.115	0.068	1	AC	Not sig.
Aco2	0.185776	-0.37143	0.11	0.173	1	AC	Not sig.
Itprid2	0.186499	-0.334746	0.075	0.126	1	AC	Not sig.
Parn	0.187073	-0.374929	0.075	0.136	1	AC	Not sig.
Kcnn2	0.188203	0.267179	0.198	0.22	1	AC	Not sig.
Frmd5	0.191574	0.331681	0.198	0.168	1	AC	Not sig.
Abcc5	0.191615	0.376042	0.128	0.136	1	AC	Not sig.
Clec16a	0.191768	-0.397731	0.07	0.141	1	AC	Not sig.
Cdkl5	0.192087	-0.456939	0.048	0.105	1	AC	Not sig.
Arglu1	0.192802	0.283965	0.26	0.257	1	AC	Not sig.
Secisbp2l	0.193036	-0.373542	0.132	0.225	1	AC	Not sig.
Tbc1d1	0.193646	-0.426102	0.097	0.162	1	AC	Not sig.
Zeb2	0.196625	0.499374	0.304	0.257	1	AC	Not sig.
Septin7	0.197069	0.294895	0.251	0.262	1	AC	Not sig.
Baalc	0.198623	-0.294496	0.053	0.105	1	AC	Not sig.
Ube2d3	0.198993	-0.326481	0.062	0.11	1	AC	Not sig.
Klhl7	0.202248	-0.294762	0.053	0.105	1	AC	Not sig.
Sema6d	0.202398	-0.561774	0.097	0.168	1	AC	Not sig.
S100pbp	0.204629	-0.308001	0.075	0.131	1	AC	Not sig.
Hook1	0.205974	-0.261668	0.075	0.126	1	AC	Not sig.
Pan3	0.208447	-0.259496	0.128	0.199	1	AC	Not sig.
Epha6	0.209577	0.278306	0.207	0.194	1	AC	Not sig.
Smc5	0.212108	0.332714	0.15	0.152	1	AC	Not sig.
Mbnl2	0.212394	-0.322825	0.273	0.377	1	AC	Not sig.
Nyap2	0.212988	-0.35929	0.062	0.12	1	AC	Not sig.
Tcf20	0.213061	-0.252096	0.084	0.131	1	AC	Not sig.
Senp6	0.214515	-0.262139	0.132	0.204	1	AC	Not sig.
Septin4	0.214541	0.546309	0.11	0.063	1	AC	Not sig.
Ptprt	0.215597	-0.260557	0.291	0.377	1	AC	Not sig.
Rbm25	0.215891	0.287293	0.22	0.204	1	AC	Not sig.
Ppp3cb	0.215982	0.330102	0.154	0.147	1	AC	Not sig.
Gtf2i	0.216146	-0.258655	0.137	0.199	1	AC	Not sig.
Prkca	0.217	0.306881	0.269	0.262	1	AC	Not sig.
Tnrc18	0.217361	-0.37283	0.141	0.22	1	AC	Not sig.
Acyp2	0.218024	0.336475	0.207	0.188	1	AC	Not sig.
Rala	0.218035	-0.338637	0.057	0.105	1	AC	Not sig.
Pals2	0.220357	-0.439911	0.066	0.12	1	AC	Not sig.
Gon4l	0.220827	-0.296409	0.07	0.12	1	AC	Not sig.
Lonrf3	0.222176	-0.263287	0.115	0.173	1	AC	Not sig.
Cplane1	0.225234	0.375997	0.101	0.094	1	AC	Not sig.
Brinp3	0.2255	0.537461	0.233	0.194	1	AC	Not sig.
Synj1	0.225536	-0.389074	0.057	0.11	1	AC	Not sig.
Epn2	0.2263	0.442742	0.106	0.089	1	AC	Not sig.
Fbxw11	0.228003	0.483871	0.101	0.073	1	AC	Not sig.
AABR07029605.1	0.229843	0.522468	0.163	0.11	1	AC	Not sig.
U2surp	0.231843	0.25868	0.163	0.183	1	AC	Not sig.
Dip2b	0.232423	0.273977	0.185	0.22	1	AC	Not sig.
Gpd2	0.232706	0.500967	0.128	0.089	1	AC	Not sig.
Col11a2	0.235402	0.29448	0.445	0.424	1	AC	Not sig.
Slc9a9	0.237679	0.415852	0.159	0.126	1	AC	Not sig.
Vps8	0.239513	-0.416119	0.145	0.22	1	AC	Not sig.
ENSRNOG00000066003	0.24046	0.283539	0.137	0.089	1	AC	Not sig.
Dtnb	0.240742	0.363039	0.123	0.126	1	AC	Not sig.
Stxbp5l	0.240949	0.33622	0.203	0.194	1	AC	Not sig.
ENSRNOG00000062454	0.243741	-0.34823	0.097	0.157	1	AC	Not sig.
Rsu1	0.244006	0.475051	0.185	0.136	1	AC	Not sig.
Leng8	0.244321	-0.339725	0.172	0.262	1	AC	Not sig.
Klhl32	0.245416	-0.534475	0.088	0.147	1	AC	Not sig.
Lrba	0.245867	0.273195	0.278	0.272	1	AC	Not sig.
Wwc1	0.245978	0.302881	0.185	0.157	1	AC	Not sig.
Dhx15	0.248098	-0.370518	0.066	0.12	1	AC	Not sig.
Cdk11b	0.248313	-0.282443	0.057	0.105	1	AC	Not sig.
Usp25	0.249438	0.366658	0.106	0.105	1	AC	Not sig.
Slc35f1	0.24945	-0.264558	0.141	0.225	1	AC	Not sig.
Phka1	0.250602	-0.255899	0.093	0.147	1	AC	Not sig.
Tnks	0.251196	0.301611	0.203	0.199	1	AC	Not sig.
Ift81	0.254727	-0.515682	0.053	0.105	1	AC	Not sig.
Enox1	0.255665	0.271094	0.211	0.199	1	AC	Not sig.
Snrpn	0.255929	0.284328	0.106	0.105	1	AC	Not sig.
Golgb1	0.257007	-0.255019	0.132	0.209	1	AC	Not sig.
Smchd1	0.257603	0.608331	0.145	0.099	1	AC	Not sig.
Cfdp1	0.258752	-0.296893	0.062	0.11	1	AC	Not sig.
Lrrk2	0.258887	0.447543	0.119	0.089	1	AC	Not sig.
Phf3	0.259324	-0.353325	0.075	0.126	1	AC	Not sig.
Crebbp	0.259522	-0.311215	0.119	0.183	1	AC	Not sig.
Arhgef9	0.26055	-0.383979	0.084	0.157	1	AC	Not sig.
Scmh1	0.261417	0.295412	0.181	0.188	1	AC	Not sig.
Zfr	0.263053	0.294566	0.185	0.183	1	AC	Not sig.
Astn1	0.263828	-0.293432	0.238	0.346	1	AC	Not sig.
ENSRNOG00000065497	0.264747	-0.384883	0.097	0.173	1	AC	Not sig.
Akap8l	0.266444	-0.391371	0.159	0.241	1	AC	Not sig.
Map7	0.266842	0.691799	0.128	0.089	1	AC	Not sig.
Ctif	0.266862	-0.290379	0.093	0.147	1	AC	Not sig.
Pde1a	0.26687	0.324782	0.137	0.089	1	AC	Not sig.
Nrdc	0.267244	-0.261574	0.119	0.178	1	AC	Not sig.
Tial1	0.26911	0.468369	0.123	0.094	1	AC	Not sig.
Plppr1	0.269256	-0.59724	0.053	0.12	1	AC	Not sig.
Itch	0.269267	-0.316969	0.088	0.136	1	AC	Not sig.
Ahdc1	0.272355	-0.368602	0.066	0.12	1	AC	Not sig.
Entrep2	0.272892	0.49624	0.115	0.099	1	AC	Not sig.
Lgi1	0.272954	-0.459654	0.093	0.152	1	AC	Not sig.
Pabpn1	0.27385	0.423733	0.167	0.168	1	AC	Not sig.
LOC100366030	0.275361	-0.310767	0.062	0.105	1	AC	Not sig.
Kcnip1	0.275575	-0.28933	0.225	0.293	1	AC	Not sig.
Ubap2l	0.276245	0.642602	0.123	0.079	1	AC	Not sig.
Wnk1	0.276813	0.281879	0.198	0.209	1	AC	Not sig.
Gabra4	0.277779	-0.337963	0.07	0.126	1	AC	Not sig.
Fmn1	0.278007	0.283958	0.132	0.084	1	AC	Not sig.
Wnk2	0.27811	-0.523178	0.097	0.162	1	AC	Not sig.
Scfd2	0.279534	0.465097	0.123	0.094	1	AC	Not sig.
Micu1	0.280096	0.295896	0.172	0.173	1	AC	Not sig.
Mical2	0.280222	-0.253211	0.145	0.22	1	AC	Not sig.
Hnrnph1	0.280693	0.537161	0.101	0.068	1	AC	Not sig.
Mcc	0.283685	0.306589	0.251	0.225	1	AC	Not sig.
Trim33	0.286508	-0.303646	0.075	0.126	1	AC	Not sig.
RGD1562608	0.287364	-0.325304	0.115	0.178	1	AC	Not sig.
Slc44a1	0.287935	0.604099	0.106	0.063	1	AC	Not sig.
Kif1a	0.289518	-0.498963	0.079	0.131	1	AC	Not sig.
Cdh12	0.290756	-0.285623	0.176	0.246	1	AC	Not sig.
Abi1	0.292503	-0.291732	0.176	0.241	1	AC	Not sig.
Zfp609	0.297621	0.435725	0.132	0.11	1	AC	Not sig.
Mpdz	0.298396	-0.322184	0.097	0.152	1	AC	Not sig.
Atp1b1	0.2988	0.435403	0.106	0.073	1	AC	Not sig.
Nsf	0.299286	-0.273815	0.079	0.131	1	AC	Not sig.
Numb	0.300898	-0.375023	0.075	0.126	1	AC	Not sig.
Mapk1	0.301077	-0.29962	0.088	0.147	1	AC	Not sig.
Mkln1	0.30231	0.310197	0.22	0.215	1	AC	Not sig.
Rsrp1	0.302793	0.27945	0.233	0.23	1	AC	Not sig.
Eef1akmt2	0.30547	0.404419	0.11	0.073	1	AC	Not sig.
Osbpl1a	0.307135	-0.287461	0.145	0.204	1	AC	Not sig.
Slmap	0.308641	0.270509	0.194	0.162	1	AC	Not sig.
Ctnna3	0.308766	0.671345	0.15	0.126	1	AC	Not sig.
Bbs9	0.310753	-0.282091	0.093	0.141	1	AC	Not sig.
Fars2	0.311961	0.36344	0.11	0.12	1	AC	Not sig.
Sash1	0.313318	-0.334796	0.352	0.461	1	AC	Not sig.
Usp40	0.315885	0.275741	0.154	0.152	1	AC	Not sig.
Cdc27	0.319252	-0.316945	0.062	0.105	1	AC	Not sig.
Cdc42	0.319394	-0.361559	0.062	0.11	1	AC	Not sig.
Phyhipl	0.320914	0.283834	0.123	0.126	1	AC	Not sig.
AABR07046707.1	0.323187	0.346697	0.123	0.105	1	AC	Not sig.
Map3k7	0.324084	-0.326842	0.057	0.105	1	AC	Not sig.
Hbp1	0.324798	-0.284079	0.066	0.105	1	AC	Not sig.
Taf1	0.327963	0.420626	0.106	0.073	1	AC	Not sig.
Sgip1	0.329125	0.305256	0.374	0.361	1	AC	Not sig.
Slain1	0.32996	0.539223	0.106	0.073	1	AC	Not sig.
Ddx6	0.330294	0.325812	0.128	0.11	1	AC	Not sig.
Palldl1	0.331205	0.556572	0.15	0.105	1	AC	Not sig.
Gab2	0.334859	-0.296526	0.141	0.209	1	AC	Not sig.
Zfp709l1	0.336306	0.345775	0.128	0.094	1	AC	Not sig.
Wapl	0.336598	0.414133	0.123	0.094	1	AC	Not sig.
Epb41l4b	0.338102	0.384847	0.115	0.099	1	AC	Not sig.
Cdh18	0.340385	-0.289483	0.097	0.147	1	AC	Not sig.
Plcl1	0.340741	-0.328555	0.41	0.524	1	AC	Not sig.
Gpatch2	0.341074	-0.273292	0.062	0.105	1	AC	Not sig.
Thrap3	0.341352	0.317234	0.172	0.136	1	AC	Not sig.
Ppp3cc	0.343394	0.390425	0.119	0.099	1	AC	Not sig.
Arap1	0.345658	-0.383174	0.062	0.105	1	AC	Not sig.
Hipk1	0.348124	0.453741	0.132	0.11	1	AC	Not sig.
Pcm1	0.349705	-0.286616	0.203	0.293	1	AC	Not sig.
Prpf4b	0.351405	0.32824	0.225	0.188	1	AC	Not sig.
Marchf6	0.351883	0.377335	0.119	0.089	1	AC	Not sig.
Atf7ip	0.352839	0.468145	0.198	0.178	1	AC	Not sig.
Kansl1	0.354382	-0.300455	0.189	0.267	1	AC	Not sig.
Xrn2	0.354508	0.560366	0.123	0.105	1	AC	Not sig.
Marf1	0.354585	0.439224	0.119	0.084	1	AC	Not sig.
AABR07000398.1	0.355408	-0.314233	0.093	0.141	1	AC	Not sig.
Mvb12b	0.355723	0.357998	0.128	0.12	1	AC	Not sig.
Helz	0.358914	0.348762	0.145	0.12	1	AC	Not sig.
Ep400	0.358976	-0.303961	0.066	0.11	1	AC	Not sig.
Fndc3a	0.360653	0.369084	0.141	0.115	1	AC	Not sig.
Rgs7bp	0.36186	-0.288213	0.097	0.152	1	AC	Not sig.
Clock	0.361876	-0.328056	0.079	0.136	1	AC	Not sig.
Grik4	0.363209	0.347828	0.101	0.068	1	AC	Not sig.
Nrf1	0.367196	-0.31404	0.097	0.152	1	AC	Not sig.
Rin2	0.370527	0.490255	0.137	0.099	1	AC	Not sig.
Sltm	0.37053	-0.379739	0.088	0.147	1	AC	Not sig.
Hip1	0.372638	-0.304171	0.176	0.251	1	AC	Not sig.
Fer	0.378002	0.3058	0.141	0.11	1	AC	Not sig.
Fads2	0.380213	-0.372093	0.084	0.126	1	AC	Not sig.
ENSRNOG00000069880	0.380398	-0.302946	0.07	0.115	1	AC	Not sig.
Tasor	0.380879	0.357638	0.132	0.115	1	AC	Not sig.
Eif2s2	0.380996	0.375878	0.123	0.089	1	AC	Not sig.
Fam13b	0.381414	0.331327	0.123	0.094	1	AC	Not sig.
Zmynd8	0.385205	0.267943	0.172	0.136	1	AC	Not sig.
Cfap36	0.385372	-0.28874	0.088	0.126	1	AC	Not sig.
Schip1	0.389595	-0.413999	0.181	0.262	1	AC	Not sig.
Snx13	0.391751	0.300717	0.115	0.12	1	AC	Not sig.
Prrx1	0.39319	-0.282594	0.141	0.194	1	AC	Not sig.
Cux1	0.397209	-0.410389	0.137	0.204	1	AC	Not sig.
Rock1	0.397209	0.307919	0.181	0.168	1	AC	Not sig.
Gab1	0.397555	0.495684	0.132	0.094	1	AC	Not sig.
Lrch3	0.398867	0.381445	0.163	0.131	1	AC	Not sig.
Fxr1	0.399455	-0.411602	0.11	0.173	1	AC	Not sig.
Zfp280d	0.40104	0.290734	0.128	0.131	1	AC	Not sig.
Atp2b2	0.402337	-0.344274	0.123	0.199	1	AC	Not sig.
Cdc14a	0.40497	0.461156	0.141	0.099	1	AC	Not sig.
Plekhm2	0.407456	-0.380269	0.062	0.105	1	AC	Not sig.
Phlpp1	0.408333	-0.257978	0.502	0.597	1	AC	Not sig.
Akap7	0.411027	-0.421293	0.066	0.11	1	AC	Not sig.
Slc23a2	0.411604	-0.401977	0.088	0.152	1	AC	Not sig.
Creb1	0.41749	0.536374	0.101	0.068	1	AC	Not sig.
Tmem161b	0.425041	0.459489	0.163	0.141	1	AC	Not sig.
Kcnma1	0.425856	-0.267629	0.441	0.545	1	AC	Not sig.
Zswim5	0.430528	0.306025	0.233	0.272	1	AC	Not sig.
Ctnnd1	0.438892	0.398232	0.128	0.094	1	AC	Not sig.
Rasa3	0.442241	-0.277894	0.079	0.12	1	AC	Not sig.
Enpp2	0.443402	-0.359584	0.106	0.147	1	AC	Not sig.
Mapk8	0.446726	0.313725	0.106	0.079	1	AC	Not sig.
Cs	0.447445	-0.300408	0.084	0.12	1	AC	Not sig.
Ppm1e	0.447682	-0.29272	0.079	0.12	1	AC	Not sig.
Camkmt	0.448261	-0.298151	0.141	0.199	1	AC	Not sig.
Purg	0.44846	0.292451	0.101	0.084	1	AC	Not sig.
Cert1	0.448911	-0.347301	0.088	0.136	1	AC	Not sig.
Srgap1	0.453106	0.273162	0.132	0.105	1	AC	Not sig.
Nfyc	0.453125	0.284782	0.154	0.131	1	AC	Not sig.
Tbc1d12	0.454146	0.390159	0.101	0.079	1	AC	Not sig.
Tead1	0.458629	0.355483	0.154	0.131	1	AC	Not sig.
Upf2	0.461312	-0.406686	0.075	0.126	1	AC	Not sig.
Pias1	0.464559	0.350249	0.137	0.12	1	AC	Not sig.
Ube4b	0.465096	-0.259027	0.062	0.105	1	AC	Not sig.
Med13	0.469405	-0.252118	0.132	0.183	1	AC	Not sig.
Swt1	0.472152	0.32546	0.11	0.089	1	AC	Not sig.
Sipa1l1	0.472996	0.286769	0.163	0.152	1	AC	Not sig.
Btrc	0.473017	0.492849	0.132	0.115	1	AC	Not sig.
P3h3	0.47364	-0.261826	0.101	0.141	1	AC	Not sig.
ENSRNOG00000065954	0.475924	-0.310949	0.119	0.178	1	AC	Not sig.
Ranbp2	0.475963	0.432745	0.211	0.178	1	AC	Not sig.
Matr3	0.476032	0.492394	0.119	0.084	1	AC	Not sig.
Hiat1-ps1	0.476767	0.52375	0.11	0.099	1	AC	Not sig.
Ncoa3	0.47689	-0.256718	0.084	0.126	1	AC	Not sig.
Aqp4	0.48087	0.483939	0.119	0.084	1	AC	Not sig.
Zfp536	0.482848	0.352902	0.101	0.073	1	AC	Not sig.
Fnbp1	0.487085	0.286932	0.436	0.398	1	AC	Not sig.
Ptar1	0.493076	-0.330113	0.115	0.162	1	AC	Not sig.
Thrb	0.50263	0.263393	0.137	0.136	1	AC	Not sig.
Hepacam	0.504588	0.334751	0.159	0.168	1	AC	Not sig.
Hacd2	0.50656	0.518529	0.128	0.11	1	AC	Not sig.
Zfp804a	0.509009	0.292349	0.11	0.099	1	AC	Not sig.
Pcdh11x	0.521197	-0.308923	0.115	0.162	1	AC	Not sig.
Oxsr1	0.522141	-0.278619	0.066	0.11	1	AC	Not sig.
Dis3l2	0.525215	0.253479	0.198	0.183	1	AC	Not sig.
Map3k20	0.525361	0.278317	0.185	0.183	1	AC	Not sig.
Gpbp1	0.527592	0.577127	0.119	0.084	1	AC	Not sig.
Plekha6	0.527638	0.37449	0.137	0.126	1	AC	Not sig.
Nos1ap	0.530648	0.312536	0.11	0.099	1	AC	Not sig.
R3hdm2	0.552154	0.276729	0.106	0.089	1	AC	Not sig.
Cacnb2	0.553373	-0.470318	0.141	0.204	1	AC	Not sig.
Snta1	0.553478	0.306583	0.123	0.094	1	AC	Not sig.
Zfp804b	0.560868	0.423435	0.123	0.089	1	AC	Not sig.
Cstpp1	0.561456	0.274457	0.128	0.099	1	AC	Not sig.
Lig4	0.563119	0.403965	0.141	0.11	1	AC	Not sig.
Pcdh15	0.569621	0.400476	0.128	0.115	1	AC	Not sig.
Ankrd11	0.573134	-0.358439	0.115	0.173	1	AC	Not sig.
Tcf7l2	0.573845	0.2505	0.154	0.147	1	AC	Not sig.
Tcerg1	0.576898	0.280301	0.163	0.147	1	AC	Not sig.
Usp3	0.591833	0.335573	0.101	0.079	1	AC	Not sig.
Ywhaz	0.596773	0.261883	0.101	0.094	1	AC	Not sig.
Ddhd2	0.602361	0.38898	0.154	0.147	1	AC	Not sig.
Dop1a	0.605122	0.382095	0.115	0.094	1	AC	Not sig.
Lrp1b	0.606302	-0.285016	0.374	0.445	1	AC	Not sig.
Ywhae	0.609638	0.423769	0.119	0.11	1	AC	Not sig.
Pid1	0.61185	0.494566	0.106	0.079	1	AC	Not sig.
Dnajc1	0.616157	-0.264943	0.101	0.147	1	AC	Not sig.
Plxnb1	0.619888	0.444458	0.128	0.115	1	AC	Not sig.
Cdkal1	0.622868	0.409642	0.194	0.183	1	AC	Not sig.
Adcy5	0.623434	-0.31831	0.057	0.105	1	AC	Not sig.
ENSRNOG00000066582	0.627573	0.288408	0.15	0.131	1	AC	Not sig.
Car10	0.642566	0.292963	0.145	0.12	1	AC	Not sig.
Mphosph8	0.649091	0.286186	0.181	0.178	1	AC	Not sig.
Cdc37l1	0.655133	0.377774	0.172	0.162	1	AC	Not sig.
Luc7l	0.658586	0.295088	0.115	0.089	1	AC	Not sig.
Lrmda	0.660256	-0.304316	0.106	0.131	1	AC	Not sig.
Zmiz1	0.662406	0.365968	0.123	0.11	1	AC	Not sig.
Lrrc4c	0.662777	-0.313081	0.154	0.215	1	AC	Not sig.
Dock10	0.663026	0.643285	0.123	0.099	1	AC	Not sig.
Emsy	0.664004	-0.287856	0.07	0.11	1	AC	Not sig.
Tbl1x	0.664123	0.379984	0.185	0.173	1	AC	Not sig.
Tmem135	0.665251	0.484545	0.167	0.147	1	AC	Not sig.
Cdk12	0.671736	-0.256191	0.137	0.173	1	AC	Not sig.
Ube2g1	0.67295	0.396835	0.128	0.099	1	AC	Not sig.
Myef2	0.673041	0.31468	0.115	0.094	1	AC	Not sig.
Aplp2	0.680566	-0.299099	0.115	0.157	1	AC	Not sig.
Hectd1	0.684392	0.319932	0.163	0.157	1	AC	Not sig.
Atf7	0.684651	0.347606	0.154	0.141	1	AC	Not sig.
Rnpc3	0.686305	0.339317	0.176	0.173	1	AC	Not sig.
Plp1	0.692626	0.383407	0.154	0.12	1	AC	Not sig.
Kdm2a	0.700979	0.290809	0.128	0.126	1	AC	Not sig.
RGD1308601	0.701755	0.297856	0.101	0.089	1	AC	Not sig.
Parp8	0.702496	0.37933	0.106	0.089	1	AC	Not sig.
Gulp1	0.703325	0.25485	0.145	0.157	1	AC	Not sig.
Itgb8	0.707159	0.342753	0.128	0.099	1	AC	Not sig.
Cacna1e	0.71727	-0.431941	0.088	0.147	1	AC	Not sig.
Zfp106	0.72036	-0.418512	0.097	0.136	1	AC	Not sig.
Map3k5	0.730177	0.285948	0.15	0.136	1	AC	Not sig.
Srsf4	0.732736	-0.265219	0.07	0.105	1	AC	Not sig.
Tpr	0.738591	0.318216	0.11	0.105	1	AC	Not sig.
Tnpo1	0.740007	0.452363	0.11	0.089	1	AC	Not sig.
Cnot6l	0.740268	0.432704	0.11	0.089	1	AC	Not sig.
Bod1l1	0.740602	0.267149	0.101	0.099	1	AC	Not sig.
Atl2	0.74401	-0.256764	0.119	0.152	1	AC	Not sig.
Arih1	0.744497	0.420044	0.154	0.136	1	AC	Not sig.
Apbb2	0.745977	0.259485	0.194	0.194	1	AC	Not sig.
Adamts20	0.747332	-0.320302	0.203	0.241	1	AC	Not sig.
Itgb5	0.753309	0.324078	0.097	0.105	1	AC	Not sig.
Itsn1	0.754722	0.263883	0.211	0.22	1	AC	Not sig.
Rgma	0.755637	0.253765	0.154	0.162	1	AC	Not sig.
Cnot2	0.758151	0.365726	0.132	0.12	1	AC	Not sig.
Ube3c	0.758361	0.422	0.141	0.12	1	AC	Not sig.
Sec63	0.764665	0.460546	0.128	0.11	1	AC	Not sig.
Mipol1	0.773377	0.28892	0.11	0.11	1	AC	Not sig.
Cdkl3	0.774957	-0.260334	0.132	0.168	1	AC	Not sig.
Spon1	0.776884	0.29024	0.101	0.11	1	AC	Not sig.
Fam117b	0.781617	0.274805	0.115	0.099	1	AC	Not sig.
Grm1	0.784174	-0.491878	0.066	0.105	1	AC	Not sig.
Hmgn3	0.785908	-0.307903	0.084	0.105	1	AC	Not sig.
Trpc4ap	0.790055	0.290773	0.106	0.089	1	AC	Not sig.
Atg10	0.793987	0.491371	0.11	0.089	1	AC	Not sig.
Snx12	0.805655	0.326962	0.132	0.115	1	AC	Not sig.
Celf1	0.809771	0.296013	0.11	0.11	1	AC	Not sig.
Slc1a4	0.809781	0.431381	0.101	0.089	1	AC	Not sig.
Sacs	0.823413	0.349326	0.106	0.099	1	AC	Not sig.
Caln1	0.833751	-0.31644	0.154	0.209	1	AC	Not sig.
Slc24a3	0.837495	0.352951	0.11	0.105	1	AC	Not sig.
RGD1561327	0.842445	-0.305579	0.163	0.23	1	AC	Not sig.
Lin52	0.851554	0.294403	0.145	0.147	1	AC	Not sig.
Spop	0.856781	0.374338	0.101	0.105	1	AC	Not sig.
Gja1	0.861416	0.299146	0.115	0.105	1	AC	Not sig.
Zfp385b	0.864515	-0.289142	0.115	0.152	1	AC	Not sig.
Hnrnpc	0.865671	0.370876	0.101	0.089	1	AC	Not sig.
Trio	0.887805	-0.285581	0.194	0.257	1	AC	Not sig.
Large1	0.908908	-0.253378	0.194	0.241	1	AC	Not sig.
Ggnbp2	0.914231	-0.307755	0.106	0.12	1	AC	Not sig.
Otud7b	0.918373	-0.279482	0.097	0.12	1	AC	Not sig.
Eps8	0.922343	0.318649	0.15	0.141	1	AC	Not sig.
Snx24	0.928704	0.259405	0.141	0.131	1	AC	Not sig.
Adnp	0.939981	0.310691	0.11	0.105	1	AC	Not sig.
ENSRNOG00000067530	0.950463	0.269073	0.154	0.152	1	AC	Not sig.
Auts2l1	0.959536	-0.288887	0.493	0.586	1	AC	Not sig.
Ranbp9	0.969814	0.293142	0.119	0.115	1	AC	Not sig.
Ksr2	0.982272	-0.250936	0.088	0.115	1	AC	Not sig.
Gfap	0.988238	0.262666	0.101	0.089	1	AC	Not sig.
Xpo7	0.99191	0.335001	0.101	0.099	1	AC	Not sig.
Cacna1d	0.996803	-0.250792	0.084	0.105	1	AC	Not sig.
Dnah12	1.40557e-08	-3.14537	0.114	0.75	0.000316366	EP_M_C	L p_val_adj & log2(FC)
Ccdc162	9.56198e-08	-2.85387	0.114	0.75	0.00215221	EP_M_C	L p_val_adj & log2(FC)
Rp1	2.80677e-07	-2.53468	0.114	0.714	0.00631747	EP_M_C	L p_val_adj & log2(FC)
ENSRNOG00000054475	4.31956e-07	-2.56299	0.114	0.714	0.00972247	EP_M_C	L p_val_adj & log2(FC)
Dnah6	1.67712e-06	-2.44364	0.068	0.643	0.0377486	EP_M_C	L p_val_adj & log2(FC)
Hydin	4.18511e-06	-2.0418	0.136	0.679	0.0941985	EP_M_C	Not sig.
Rgs22	4.29951e-06	-2.14202	0.091	0.714	0.0967734	EP_M_C	Not sig.
Syne1	4.46088e-06	-2.0608	0.295	0.893	0.100405	EP_M_C	Not sig.
Npas3	4.95328e-06	-2.31187	0.295	0.857	0.111488	EP_M_C	Not sig.
Spef2	7.15909e-06	-1.83153	0.136	0.679	0.161137	EP_M_C	Not sig.
Cfap299	9.58877e-06	-2.41995	0.068	0.571	0.215824	EP_M_C	Not sig.
AABR07038355.1	1.27478e-05	-2.63394	0.045	0.5	0.286928	EP_M_C	Not sig.
Cabcoco1	1.40885e-05	-2.45288	0.091	0.571	0.317103	EP_M_C	Not sig.
Adgb	1.61707e-05	-2.48394	0.068	0.536	0.36397	EP_M_C	Not sig.
Ccdc146	3.50051e-05	-2.29572	0.045	0.536	0.787895	EP_M_C	Not sig.
Cdhr4	3.53419e-05	-2.29023	0.091	0.571	0.795475	EP_M_C	Not sig.
Dnah11	3.58337e-05	-2.80498	0.091	0.571	0.806546	EP_M_C	Not sig.
Dync2i1	5.29977e-05	-2.00296	0.023	0.429	1	EP_M_C	Not sig.
Wdr49	5.77946e-05	-2.42852	0.068	0.536	1	EP_M_C	Not sig.
Erich3	6.24601e-05	-2.50967	0	0.286	1	EP_M_C	Not sig.
Fras1	7.0742e-05	1.4961	0.477	0.179	1	EP_M_C	Not sig.
Lrriq1	8.90414e-05	-1.92426	0.114	0.607	1	EP_M_C	Not sig.
Cfap69	0.000125828	-2.19179	0.159	0.714	1	EP_M_C	Not sig.
Dnai4	0.000127057	-1.94006	0.091	0.571	1	EP_M_C	Not sig.
Arid5b	0.000157104	2.24245	0.25	0	1	EP_M_C	Not sig.
Fhad1	0.000185957	-2.66483	0.045	0.464	1	EP_M_C	Not sig.
Dnah7	0.000192115	-2.56971	0.068	0.536	1	EP_M_C	Not sig.
Odad2	0.000201205	-2.42324	0.023	0.393	1	EP_M_C	Not sig.
Dnah3	0.00021884	-2.56037	0.045	0.464	1	EP_M_C	Not sig.
Cfap46	0.000231329	-2.19453	0.023	0.357	1	EP_M_C	Not sig.
T2	0.000241597	-2.58986	0.045	0.464	1	EP_M_C	Not sig.
Dnah5	0.000258361	-2.85655	0.023	0.464	1	EP_M_C	Not sig.
Cfap44	0.000304924	-1.78001	0.045	0.429	1	EP_M_C	Not sig.
Mns1	0.000329326	-2.70053	0	0.286	1	EP_M_C	Not sig.
Spag17	0.000480302	-2.48309	0.023	0.429	1	EP_M_C	Not sig.
Nme7	0.000506094	-2.33019	0.045	0.393	1	EP_M_C	Not sig.
Trpm3	0.000654903	2.56483	0.705	0.321	1	EP_M_C	Not sig.
Ccdc148	0.000803508	-2.4571	0	0.286	1	EP_M_C	Not sig.
Strada	0.00081785	-1.7731	0	0.143	1	EP_M_C	Not sig.
Enkur	0.000840097	-2.02659	0	0.214	1	EP_M_C	Not sig.
Ush2a	0.000871326	-2.7759	0	0.286	1	EP_M_C	Not sig.
Aurkb	0.000889093	-2.0056	0	0.214	1	EP_M_C	Not sig.
ENSRNOG00000070534	0.000898163	-2.07838	0	0.214	1	EP_M_C	Not sig.
Dcdc1	0.000911703	-1.80774	0.045	0.393	1	EP_M_C	Not sig.
Spag6l	0.000914547	-2.17401	0.045	0.357	1	EP_M_C	Not sig.
Ccdc30	0.000929421	-1.35982	0.159	0.643	1	EP_M_C	Not sig.
Lekr1	0.000955615	-2.78995	0	0.321	1	EP_M_C	Not sig.
Ak9	0.00101998	-1.87533	0.091	0.5	1	EP_M_C	Not sig.
Lrguk	0.00110194	-1.8342	0.023	0.286	1	EP_M_C	Not sig.
Tmem212	0.00115827	-2.05648	0.091	0.5	1	EP_M_C	Not sig.
Soga3	0.00118392	-2.33048	0.023	0.393	1	EP_M_C	Not sig.
Rgl3	0.00130385	-2.03893	0	0.214	1	EP_M_C	Not sig.
Rsph10b	0.00145057	-2.09894	0.045	0.393	1	EP_M_C	Not sig.
Ttc29	0.00148574	-2.23628	0	0.214	1	EP_M_C	Not sig.
Tbc1d19	0.00163861	-1.77983	0.045	0.321	1	EP_M_C	Not sig.
Cfap221	0.00171964	-2.02975	0	0.214	1	EP_M_C	Not sig.
Frmpd2	0.00181612	-2.46975	0.023	0.357	1	EP_M_C	Not sig.
Iqub	0.00184347	-2.24998	0.023	0.393	1	EP_M_C	Not sig.
Slc24a3	0.00195321	1.39268	0.545	0.429	1	EP_M_C	Not sig.
Fam47e	0.00203183	-2.00617	0	0.179	1	EP_M_C	Not sig.
Cfap100	0.0020888	-1.32155	0.045	0.321	1	EP_M_C	Not sig.
Hoatz	0.0021499	-1.85764	0	0.179	1	EP_M_C	Not sig.
RGD1562029	0.00216302	-2.20178	0.114	0.5	1	EP_M_C	Not sig.
Nadk	0.0021671	-1.46657	0.023	0.179	1	EP_M_C	Not sig.
Zbbx	0.00219469	-2.63805	0.023	0.393	1	EP_M_C	Not sig.
Morn1	0.00238218	-1.90491	0	0.179	1	EP_M_C	Not sig.
Spon1	0.0024692	2.15793	0.159	0.036	1	EP_M_C	Not sig.
Wdpcp	0.00247059	-1.61723	0.091	0.5	1	EP_M_C	Not sig.
Lca5l	0.00256748	-1.99881	0	0.214	1	EP_M_C	Not sig.
Dnai7	0.00261854	-1.54074	0.068	0.357	1	EP_M_C	Not sig.
Sec24a	0.0028613	1.77866	0.136	0	1	EP_M_C	Not sig.
Stx17	0.00303886	-1.52001	0.023	0.214	1	EP_M_C	Not sig.
Fbxl13	0.0031911	-1.25876	0.068	0.429	1	EP_M_C	Not sig.
Chgb	0.00329333	-1.91773	0	0.214	1	EP_M_C	Not sig.
Dgke	0.00337869	-1.99646	0	0.143	1	EP_M_C	Not sig.
Dmd	0.00343171	-1.84426	0.364	0.786	1	EP_M_C	Not sig.
Prdm4	0.00345894	-1.56829	0	0.143	1	EP_M_C	Not sig.
Lrrc74b	0.0035136	-1.94027	0.023	0.321	1	EP_M_C	Not sig.
Cfap54	0.00374612	-1.50311	0.136	0.571	1	EP_M_C	Not sig.
ENSRNOG00000067595	0.00388335	2.57168	0.273	0.036	1	EP_M_C	Not sig.
P2ry4	0.00409163	-1.94222	0	0.179	1	EP_M_C	Not sig.
Nfxl1	0.00421034	-1.27547	0	0.107	1	EP_M_C	Not sig.
Clmn	0.0042545	-1.74579	0	0.143	1	EP_M_C	Not sig.
Bcas1	0.00436846	-1.63558	0	0.179	1	EP_M_C	Not sig.
Erich2	0.00440583	-1.38039	0	0.107	1	EP_M_C	Not sig.
Hacd1	0.00445194	-1.71504	0	0.143	1	EP_M_C	Not sig.
Spred2	0.00475935	1.79938	0.136	0	1	EP_M_C	Not sig.
Ccdc153	0.00490448	-1.91698	0	0.179	1	EP_M_C	Not sig.
Vegfa	0.00512273	1.42901	0.114	0	1	EP_M_C	Not sig.
Ints2	0.00527373	1.35939	0.114	0	1	EP_M_C	Not sig.
Tmem67	0.00558729	-1.26557	0.045	0.357	1	EP_M_C	Not sig.
Itch	0.00610088	-1.34106	0.023	0.143	1	EP_M_C	Not sig.
Cep128	0.00611895	-2.27223	0	0.25	1	EP_M_C	Not sig.
Rora	0.00615386	1.50493	0.727	0.393	1	EP_M_C	Not sig.
ENSRNOG00000069893	0.00636353	-1.71069	0	0.143	1	EP_M_C	Not sig.
Mob1b	0.00636355	1.45729	0.114	0	1	EP_M_C	Not sig.
Odad4	0.00638153	-1.9131	0	0.179	1	EP_M_C	Not sig.
Mcc	0.00653239	1.88647	0.364	0.143	1	EP_M_C	Not sig.
Bcap29	0.00655522	-1.1529	0	0.107	1	EP_M_C	Not sig.
Pip4p2	0.00655907	1.85665	0.182	0.036	1	EP_M_C	Not sig.
Vgll4	0.00661121	-1.14088	0.023	0.143	1	EP_M_C	Not sig.
Spag1	0.00698204	-2.0746	0	0.214	1	EP_M_C	Not sig.
Pde4dip	0.00729026	-1.53013	0.023	0.25	1	EP_M_C	Not sig.
Odf2	0.00736371	-1.6124	0	0.143	1	EP_M_C	Not sig.
Efhb	0.00770083	-2.39644	0.023	0.321	1	EP_M_C	Not sig.
Iqch	0.00772097	-2.09041	0	0.179	1	EP_M_C	Not sig.
Cdipt	0.00775682	-1.14569	0	0.107	1	EP_M_C	Not sig.
Pcdh7	0.00782132	1.34176	0.432	0.214	1	EP_M_C	Not sig.
Glt8d1	0.00805659	-1.26922	0	0.143	1	EP_M_C	Not sig.
Ap3b1	0.00805891	1.40759	0.205	0.107	1	EP_M_C	Not sig.
Rfx4	0.00815368	-2.10075	0	0.214	1	EP_M_C	Not sig.
Ankrd42	0.00823979	-1.36925	0	0.107	1	EP_M_C	Not sig.
Ccdc78	0.00833186	-1.35762	0	0.107	1	EP_M_C	Not sig.
Dnaaf6	0.00853417	-1.42251	0	0.107	1	EP_M_C	Not sig.
Rpgr	0.00855047	-1.9197	0.068	0.393	1	EP_M_C	Not sig.
Vangl1	0.00855451	-1.81552	0	0.179	1	EP_M_C	Not sig.
Frmd4a	0.00872512	-0.492098	0.227	0.5	1	EP_M_C	Not sig.
Smurf1	0.00882175	-1.64467	0	0.143	1	EP_M_C	Not sig.
Cfap61	0.00892277	-1.42887	0.091	0.393	1	EP_M_C	Not sig.
Iqgap2	0.00896205	-1.97674	0.023	0.25	1	EP_M_C	Not sig.
Klf7	0.00905624	1.8296	0.136	0	1	EP_M_C	Not sig.
Tut7	0.0091026	-1.37168	0.023	0.179	1	EP_M_C	Not sig.
Ppp1r32	0.00914045	-1.3352	0	0.107	1	EP_M_C	Not sig.
Ift81	0.00916913	-2.05716	0.023	0.286	1	EP_M_C	Not sig.
ENSRNOG00000064399	0.0092827	2.11715	0.182	0.036	1	EP_M_C	Not sig.
Stpg1	0.00938216	-1.51698	0.023	0.143	1	EP_M_C	Not sig.
Ank2	0.00968483	0.861556	0.659	0.571	1	EP_M_C	Not sig.
Secisbp2l	0.00997325	-0.846251	0.023	0.214	1	EP_M_C	Not sig.
ENSRNOG00000068238	0.0100741	1.6038	0.341	0.143	1	EP_M_C	Not sig.
Dut	0.0101109	1.43399	0.114	0	1	EP_M_C	Not sig.
NEWGENE-1308171	0.0101297	2.56678	0.182	0	1	EP_M_C	Not sig.
Vwa5b1	0.0103016	-2.24069	0.023	0.25	1	EP_M_C	Not sig.
Nisch	0.0104185	1.53111	0.136	0	1	EP_M_C	Not sig.
Lama2	0.0105039	2.2455	0.455	0.107	1	EP_M_C	Not sig.
Entrep2	0.0105844	-1.80021	0.068	0.464	1	EP_M_C	Not sig.
Zfp521	0.0108094	1.87334	0.159	0	1	EP_M_C	Not sig.
Cdc37l1	0.0108287	-0.702781	0.114	0.393	1	EP_M_C	Not sig.
Armc3	0.0109767	-2.02776	0	0.179	1	EP_M_C	Not sig.
Tbxt	0.0109852	-1.37097	0	0.107	1	EP_M_C	Not sig.
Dnai3	0.011273	-2.67606	0.023	0.321	1	EP_M_C	Not sig.
Trio	0.0112732	1.63654	0.25	0.107	1	EP_M_C	Not sig.
Car2	0.0113781	-1.55701	0	0.179	1	EP_M_C	Not sig.
Ivns1abp	0.0116007	-1.63707	0.045	0.25	1	EP_M_C	Not sig.
Efcab2	0.0117366	-2.21311	0.023	0.321	1	EP_M_C	Not sig.
Pde7b	0.0118023	1.648	0.409	0.179	1	EP_M_C	Not sig.
Naaladl2	0.0119775	1.81704	0.591	0.286	1	EP_M_C	Not sig.
Prc1	0.0120369	-1.9854	0	0.143	1	EP_M_C	Not sig.
Itgb6	0.0120494	-1.77904	0	0.143	1	EP_M_C	Not sig.
Senp3	0.0121006	-1.35779	0	0.143	1	EP_M_C	Not sig.
Irag1	0.012158	1.88444	0.159	0	1	EP_M_C	Not sig.
Ptger3	0.012197	-2.12908	0	0.179	1	EP_M_C	Not sig.
Kndc1	0.0125013	-1.21247	0.023	0.214	1	EP_M_C	Not sig.
Efcc1	0.0130626	-1.34004	0	0.107	1	EP_M_C	Not sig.
Fzd6	0.0133465	-1.63292	0	0.143	1	EP_M_C	Not sig.
Lmntd1	0.0134699	-1.42596	0.023	0.143	1	EP_M_C	Not sig.
Pcca	0.0135894	1.92337	0.227	0.071	1	EP_M_C	Not sig.
Ttyh3	0.013819	-1.25184	0	0.107	1	EP_M_C	Not sig.
Aldh1a7	0.0138517	-1.67319	0	0.143	1	EP_M_C	Not sig.
Rfwd3	0.0141526	-1.85153	0	0.143	1	EP_M_C	Not sig.
Tnrc6c	0.0141804	2.04375	0.273	0.071	1	EP_M_C	Not sig.
AABR07032097.1	0.0141923	1.78652	0.136	0	1	EP_M_C	Not sig.
Gtf2ird1	0.0147528	-1.50505	0.023	0.214	1	EP_M_C	Not sig.
Dnah9	0.0148466	-2.17609	0.136	0.536	1	EP_M_C	Not sig.
Dnaaf9	0.0149036	-1.47784	0.136	0.5	1	EP_M_C	Not sig.
Mbd5	0.014924	1.21267	0.409	0.25	1	EP_M_C	Not sig.
Nova2	0.0150428	-1.15083	0.023	0.143	1	EP_M_C	Not sig.
Pacrg	0.0151969	-2.07572	0.091	0.393	1	EP_M_C	Not sig.
ENSRNOG00000062554	0.0154248	-1.32686	0	0.107	1	EP_M_C	Not sig.
Mdh1b	0.015536	-1.58832	0.023	0.214	1	EP_M_C	Not sig.
Ganc	0.0155486	-1.62838	0	0.143	1	EP_M_C	Not sig.
Abcg3l4	0.0155733	1.50406	0.159	0.036	1	EP_M_C	Not sig.
Egfr	0.0162062	2.17364	0.136	0	1	EP_M_C	Not sig.
Aco2	0.0162584	-1.44395	0	0.143	1	EP_M_C	Not sig.
Aktip	0.016331	-1.29048	0	0.107	1	EP_M_C	Not sig.
ENSRNOG00000064615	0.0167649	-1.60331	0	0.143	1	EP_M_C	Not sig.
Cfap43	0.0169949	-0.957756	0.136	0.429	1	EP_M_C	Not sig.
Diaph2	0.0170202	-0.370191	0.295	0.536	1	EP_M_C	Not sig.
Lrmda	0.0171484	1.7812	0.568	0.25	1	EP_M_C	Not sig.
Limch1	0.0172708	-1.3744	0.159	0.464	1	EP_M_C	Not sig.
Mib2	0.0172828	1.47135	0.114	0	1	EP_M_C	Not sig.
Tp73	0.0173788	-1.96249	0	0.107	1	EP_M_C	Not sig.
Marchf10	0.0174542	-1.8412	0.023	0.25	1	EP_M_C	Not sig.
Glcci1	0.0174828	1.24434	0.273	0.107	1	EP_M_C	Not sig.
Kcnip4	0.017922	0.970003	0.705	0.536	1	EP_M_C	Not sig.
Pih1d2	0.0179248	-1.66908	0	0.143	1	EP_M_C	Not sig.
Dynlt5	0.0179383	-1.86776	0	0.179	1	EP_M_C	Not sig.
Gpc1	0.0179536	-1.29489	0	0.107	1	EP_M_C	Not sig.
Synpo2	0.0179865	1.64591	0.114	0	1	EP_M_C	Not sig.
Med12l	0.0180317	-0.949844	0.023	0.214	1	EP_M_C	Not sig.
Unc93a	0.0182058	-1.65618	0	0.107	1	EP_M_C	Not sig.
Atxn1	0.0185772	-1.72399	0.136	0.5	1	EP_M_C	Not sig.
Itsn1	0.0185898	-1.02486	0.023	0.143	1	EP_M_C	Not sig.
Tmtc2	0.0186005	-1.75973	0.045	0.286	1	EP_M_C	Not sig.
Lama3	0.0187002	-1.91373	0.045	0.357	1	EP_M_C	Not sig.
Hnrnpl	0.0187849	-1.33145	0.045	0.286	1	EP_M_C	Not sig.
Cdkl4	0.0188096	-1.14394	0.023	0.143	1	EP_M_C	Not sig.
Lama4	0.0193564	1.44704	0.114	0	1	EP_M_C	Not sig.
Akap2	0.019386	-1.30883	0.114	0.429	1	EP_M_C	Not sig.
Capsl	0.01958	-1.79054	0	0.143	1	EP_M_C	Not sig.
Iqce	0.0196123	-1.37277	0	0.107	1	EP_M_C	Not sig.
Slc9a2	0.0196149	2.16394	0.205	0.071	1	EP_M_C	Not sig.
ENSRNOG00000062721	0.0199424	-1.52955	0	0.143	1	EP_M_C	Not sig.
ENSRNOG00000063889	0.0204128	-1.02926	0.023	0.107	1	EP_M_C	Not sig.
Stk33	0.0204755	-1.9234	0.023	0.214	1	EP_M_C	Not sig.
Nsf	0.0204802	1.53209	0.159	0.036	1	EP_M_C	Not sig.
Thada	0.0206378	0.709391	0.25	0.143	1	EP_M_C	Not sig.
Lrrfip1	0.0208579	-1.35042	0	0.143	1	EP_M_C	Not sig.
Abi1	0.0212145	1.49927	0.136	0	1	EP_M_C	Not sig.
Cep290	0.021246	-1.00813	0.068	0.25	1	EP_M_C	Not sig.
Dlgap1	0.0212482	-1.71892	0.136	0.464	1	EP_M_C	Not sig.
Atp8b5p	0.0212536	-1.3403	0	0.143	1	EP_M_C	Not sig.
Sntb1	0.0214338	-1.38026	0.045	0.286	1	EP_M_C	Not sig.
Pik3c2g	0.0215378	-1.64721	0.068	0.286	1	EP_M_C	Not sig.
Glipr1l1	0.0220425	-1.47639	0	0.143	1	EP_M_C	Not sig.
Gmds	0.0220428	2.09077	0.5	0.214	1	EP_M_C	Not sig.
Vps8	0.0220513	-1.41019	0	0.143	1	EP_M_C	Not sig.
Ralyl	0.0222496	-0.359862	0.205	0.429	1	EP_M_C	Not sig.
Slit2	0.022469	1.3906	0.386	0.179	1	EP_M_C	Not sig.
Serpini2	0.0229222	-1.41282	0	0.107	1	EP_M_C	Not sig.
Dnhd1	0.0229223	-1.13911	0	0.107	1	EP_M_C	Not sig.
Grm8	0.0229551	1.58345	0.455	0.214	1	EP_M_C	Not sig.
Oxr1	0.0232468	-1.53495	0.227	0.571	1	EP_M_C	Not sig.
Lrp6	0.0232813	1.90363	0.182	0	1	EP_M_C	Not sig.
Rspo3	0.0232862	1.92618	0.182	0	1	EP_M_C	Not sig.
Cdh6	0.0233517	-1.55053	0	0.143	1	EP_M_C	Not sig.
Tax1bp1	0.0236599	0.971341	0.205	0.107	1	EP_M_C	Not sig.
Sned1	0.0236928	1.53085	0.295	0.071	1	EP_M_C	Not sig.
Adam23	0.023735	-0.793181	0.023	0.143	1	EP_M_C	Not sig.
Plcb1	0.0237374	0.768349	0.295	0.143	1	EP_M_C	Not sig.
Abraxas1	0.0237476	-1.80662	0	0.107	1	EP_M_C	Not sig.
Per3	0.0239971	1.76774	0.318	0.107	1	EP_M_C	Not sig.
Casd1	0.0246048	-1.49469	0.023	0.143	1	EP_M_C	Not sig.
Pdxdc1	0.0247867	1.60019	0.114	0.036	1	EP_M_C	Not sig.
AABR07046707.1	0.0247972	-2.1383	0.091	0.429	1	EP_M_C	Not sig.
Mapk15	0.0252138	-1.55931	0	0.143	1	EP_M_C	Not sig.
Samd4a	0.0252529	1.69424	0.386	0.179	1	EP_M_C	Not sig.
Dtd1	0.0253284	1.35972	0.136	0.071	1	EP_M_C	Not sig.
Hmcn1	0.0256346	1.8959	0.295	0.071	1	EP_M_C	Not sig.
Galnt17	0.0256899	-1.45905	0	0.179	1	EP_M_C	Not sig.
ENSRNOG00000069115	0.0258442	-1.60009	0	0.143	1	EP_M_C	Not sig.
Nudcd3	0.0261011	-1.54937	0	0.179	1	EP_M_C	Not sig.
Pld1	0.0262023	1.79561	0.159	0	1	EP_M_C	Not sig.
Epb41l2	0.0262999	2.30525	0.273	0.071	1	EP_M_C	Not sig.
Smc6	0.0266468	1.54567	0.114	0	1	EP_M_C	Not sig.
Spata6l	0.0270566	-1.91256	0	0.143	1	EP_M_C	Not sig.
Ddx19a	0.0274939	-1.22232	0	0.107	1	EP_M_C	Not sig.
Crocc2	0.0275656	-1.84549	0.023	0.25	1	EP_M_C	Not sig.
Bcl2l1	0.027631	-1.31146	0	0.179	1	EP_M_C	Not sig.
Macf1	0.0279675	-0.743212	0.659	0.75	1	EP_M_C	Not sig.
Clxn	0.0280046	-1.45383	0	0.107	1	EP_M_C	Not sig.
Suclg2	0.0280686	-1.35605	0	0.107	1	EP_M_C	Not sig.
Fzd3	0.0280841	-1.64356	0.045	0.321	1	EP_M_C	Not sig.
Col27a1	0.0283944	1.67671	0.159	0	1	EP_M_C	Not sig.
Fam161b	0.0284097	-1.26647	0	0.143	1	EP_M_C	Not sig.
Zfpm2	0.0284606	-2.07861	0.023	0.357	1	EP_M_C	Not sig.
Ankfn1	0.0288349	-0.872814	0.136	0.429	1	EP_M_C	Not sig.
Prkcb	0.0289304	1.19372	0.273	0.25	1	EP_M_C	Not sig.
Rab3gap2	0.0289504	1.22833	0.114	0.036	1	EP_M_C	Not sig.
Ak7	0.0290745	-1.22479	0.045	0.214	1	EP_M_C	Not sig.
Abi3bp	0.0293207	1.79441	0.273	0.107	1	EP_M_C	Not sig.
Caln1	0.0293404	-1.54618	0	0.143	1	EP_M_C	Not sig.
Sp1	0.0294322	-0.919881	0.023	0.107	1	EP_M_C	Not sig.
Atp1a3	0.0296678	-1.17353	0.023	0.143	1	EP_M_C	Not sig.
Rsbn1	0.0298681	-1.09701	0	0.107	1	EP_M_C	Not sig.
ENSRNOG00000069735	0.0298785	-1.84303	0.023	0.214	1	EP_M_C	Not sig.
Bend5	0.0299467	-0.952329	0.318	0.643	1	EP_M_C	Not sig.
Dpysl3	0.0299941	1.39644	0.114	0	1	EP_M_C	Not sig.
Plxnb1	0.0301681	-1.36542	0	0.107	1	EP_M_C	Not sig.
Srebf2	0.0305693	-1.84971	0.023	0.25	1	EP_M_C	Not sig.
P2rx6	0.0307598	-1.68013	0.068	0.321	1	EP_M_C	Not sig.
Csmd3	0.0307626	-1.19765	0.341	0.607	1	EP_M_C	Not sig.
Tshr	0.0308754	-1.26996	0.023	0.143	1	EP_M_C	Not sig.
Nrbp2	0.0309027	-0.92082	0.023	0.143	1	EP_M_C	Not sig.
ENSRNOG00000069034	0.0311898	-1.31778	0	0.107	1	EP_M_C	Not sig.
Podxl	0.0312444	-1.42488	0	0.107	1	EP_M_C	Not sig.
Vipas39	0.0313858	-1.16108	0	0.107	1	EP_M_C	Not sig.
Rnf180	0.0315404	-1.46285	0.045	0.286	1	EP_M_C	Not sig.
Baalc	0.0319389	-1.959	0	0.143	1	EP_M_C	Not sig.
Lrrc71	0.0319481	-1.64992	0.023	0.25	1	EP_M_C	Not sig.
Diaph3	0.0320189	-1.3306	0	0.107	1	EP_M_C	Not sig.
Disp2	0.0320505	-0.941655	0	0.107	1	EP_M_C	Not sig.
Jhy	0.0320703	-1.41429	0	0.107	1	EP_M_C	Not sig.
Bbof1	0.0321707	-1.42449	0	0.107	1	EP_M_C	Not sig.
Ext1	0.0322807	0.804692	0.591	0.357	1	EP_M_C	Not sig.
Lsm14b	0.0323764	-1.51327	0	0.107	1	EP_M_C	Not sig.
Dab2	0.0325829	2.66208	0.318	0.071	1	EP_M_C	Not sig.
Cyfip1	0.0326615	-1.12797	0.023	0.143	1	EP_M_C	Not sig.
AABR07064804.1	0.0326969	-1.42041	0.068	0.321	1	EP_M_C	Not sig.
Slc25a12	0.0327465	1.62353	0.114	0	1	EP_M_C	Not sig.
Gabra3	0.0327614	-0.844835	0	0.107	1	EP_M_C	Not sig.
Kcnma1	0.0328409	-1.28057	0.091	0.393	1	EP_M_C	Not sig.
Cfap161	0.0333168	-1.47879	0	0.107	1	EP_M_C	Not sig.
Pierce1	0.0337066	-1.30995	0	0.107	1	EP_M_C	Not sig.
Gse1	0.03415	0.735643	0.182	0.107	1	EP_M_C	Not sig.
Brinp3	0.0344036	0.962996	0.159	0.071	1	EP_M_C	Not sig.
Stpg4	0.0348995	-0.833937	0.068	0.25	1	EP_M_C	Not sig.
Tubgcp5	0.0352066	-1.44717	0	0.143	1	EP_M_C	Not sig.
Igf2r	0.0354092	-1.37529	0	0.143	1	EP_M_C	Not sig.
Rrbp1	0.0354432	1.93425	0.159	0	1	EP_M_C	Not sig.
Tctn2	0.0354953	-1.52233	0.023	0.143	1	EP_M_C	Not sig.
Clcc1	0.0364344	-1.31489	0	0.107	1	EP_M_C	Not sig.
Gpr37	0.0364344	-1.31489	0	0.107	1	EP_M_C	Not sig.
ENSRNOG00000065954	0.036587	-1.45078	0.091	0.357	1	EP_M_C	Not sig.
Crtc1	0.0366756	-1.14492	0	0.143	1	EP_M_C	Not sig.
Jtb	0.0366898	-1.41055	0	0.143	1	EP_M_C	Not sig.
Mcm9	0.0368254	-0.915083	0	0.107	1	EP_M_C	Not sig.
Prepl	0.037388	-1.53517	0	0.143	1	EP_M_C	Not sig.
Ak8	0.0373951	-1.43205	0	0.107	1	EP_M_C	Not sig.
Ccdc60	0.0375358	-1.53748	0	0.107	1	EP_M_C	Not sig.
Ddx3	0.0377638	1.27985	0.159	0.071	1	EP_M_C	Not sig.
Ksr2	0.0378571	1.20472	0.136	0.036	1	EP_M_C	Not sig.
Prdm6	0.0378925	1.96679	0.159	0	1	EP_M_C	Not sig.
Bmper	0.038227	2.20062	0.136	0	1	EP_M_C	Not sig.
Sdccag8	0.0383439	-1.26319	0.159	0.464	1	EP_M_C	Not sig.
Trdmt1	0.0387008	-1.3119	0	0.107	1	EP_M_C	Not sig.
Ophn1	0.0390909	-1.12081	0.091	0.214	1	EP_M_C	Not sig.
Slc2a1	0.0391998	-1.6254	0	0.143	1	EP_M_C	Not sig.
Rit1	0.0393289	2.12691	0.182	0	1	EP_M_C	Not sig.
MGC94199	0.0396999	-1.64599	0	0.179	1	EP_M_C	Not sig.
Srsf5	0.0400084	-0.745809	0.25	0.5	1	EP_M_C	Not sig.
Rnf216	0.0401439	0.379135	0.136	0.071	1	EP_M_C	Not sig.
Nek4	0.0401514	-1.52286	0	0.107	1	EP_M_C	Not sig.
AABR07044388.2	0.0402283	-1.43867	0	0.107	1	EP_M_C	Not sig.
Ptbp2	0.0403688	1.40587	0.227	0.107	1	EP_M_C	Not sig.
Ttll5	0.040708	-0.979325	0.136	0.393	1	EP_M_C	Not sig.
Prkdc	0.0408275	1.42734	0.25	0.071	1	EP_M_C	Not sig.
Cfap65	0.0408285	-1.27569	0.023	0.143	1	EP_M_C	Not sig.
Brd4	0.0408516	1.87149	0.136	0	1	EP_M_C	Not sig.
Nhsl2	0.0411512	2.22761	0.295	0.107	1	EP_M_C	Not sig.
Auh	0.0414542	-1.54785	0.023	0.214	1	EP_M_C	Not sig.
Ino80	0.0414632	1.88167	0.159	0	1	EP_M_C	Not sig.
Syncrip	0.0416267	-0.982613	0	0.107	1	EP_M_C	Not sig.
Kif6	0.0416323	-1.2221	0.023	0.143	1	EP_M_C	Not sig.
Fbxl7	0.0417428	2.04276	0.432	0.143	1	EP_M_C	Not sig.
Rps19bp1	0.0418786	-0.729565	0.023	0.107	1	EP_M_C	Not sig.
Fbxo36	0.0423679	-1.71516	0.023	0.214	1	EP_M_C	Not sig.
Cfap99	0.0425702	-0.865743	0.114	0.357	1	EP_M_C	Not sig.
Spata18	0.0426114	-1.20006	0.023	0.179	1	EP_M_C	Not sig.
Angpt1	0.0426308	1.99721	0.136	0	1	EP_M_C	Not sig.
Gucy1b1	0.0429653	-0.766397	0.023	0.143	1	EP_M_C	Not sig.
Retreg2	0.0431186	-1.17882	0	0.107	1	EP_M_C	Not sig.
ENSRNOG00000067913	0.0435504	-1.4669	0	0.107	1	EP_M_C	Not sig.
AABR07037995.1	0.0436348	-1.30375	0	0.107	1	EP_M_C	Not sig.
Cfap97d2	0.0436713	-1.54789	0	0.107	1	EP_M_C	Not sig.
Ctnna1	0.0436753	1.49236	0.114	0	1	EP_M_C	Not sig.
Scamp1	0.0438234	1.37033	0.114	0	1	EP_M_C	Not sig.
Dynlrb2	0.0441535	-0.939768	0.023	0.179	1	EP_M_C	Not sig.
Cuedc1	0.0441964	-0.970895	0.023	0.143	1	EP_M_C	Not sig.
Mapkapk5	0.0442281	-1.18447	0	0.143	1	EP_M_C	Not sig.
Kiaa0408L	0.044317	-0.727922	0.023	0.107	1	EP_M_C	Not sig.
Luc7l3	0.0444566	-1.54552	0.136	0.5	1	EP_M_C	Not sig.
Kank2	0.0444852	1.55675	0.114	0	1	EP_M_C	Not sig.
Dnaaf11	0.044525	-1.19944	0.045	0.25	1	EP_M_C	Not sig.
Alcam	0.0445658	1.8877	0.568	0.179	1	EP_M_C	Not sig.
Mllt6	0.0449684	-1.07444	0	0.107	1	EP_M_C	Not sig.
Tmem132b	0.0451952	-1.0603	0	0.143	1	EP_M_C	Not sig.
Akna	0.0456596	-1.41402	0	0.107	1	EP_M_C	Not sig.
Sos2	0.0458534	1.0979	0.182	0.107	1	EP_M_C	Not sig.
Klf12	0.0460716	1.14116	0.364	0.214	1	EP_M_C	Not sig.
Eif3c	0.0467335	-1.32525	0	0.107	1	EP_M_C	Not sig.
Mrc2	0.0473335	1.31483	0.273	0.107	1	EP_M_C	Not sig.
Abcg3l3	0.0477516	2.015	0.159	0	1	EP_M_C	Not sig.
LOC498154	0.0481066	-1.07796	0	0.107	1	EP_M_C	Not sig.
Psme3	0.0485402	-1.46414	0	0.143	1	EP_M_C	Not sig.
Pnkd	0.048958	-1.24115	0	0.143	1	EP_M_C	Not sig.
Cacna1g	0.0490172	-1.04617	0	0.143	1	EP_M_C	Not sig.
Kremen1	0.0490631	-1.28194	0	0.107	1	EP_M_C	Not sig.
Nrxn1	0.0491253	0.830125	0.614	0.536	1	EP_M_C	Not sig.
Eno4	0.0492997	-1.61304	0.023	0.179	1	EP_M_C	Not sig.
AABR07021955.1	0.0493634	-1.20212	0	0.107	1	EP_M_C	Not sig.
Lamp1	0.0504127	-1.2843	0.023	0.143	1	EP_M_C	Not sig.
Nav2	0.0505854	-1.46718	0.136	0.464	1	EP_M_C	Not sig.
Tnni3	0.0506372	-1.81015	0	0.107	1	EP_M_C	Not sig.
Dgkd	0.0508548	-1.25467	0.023	0.179	1	EP_M_C	Not sig.
ENSRNOG00000067240	0.0510017	-1.17549	0.091	0.286	1	EP_M_C	Not sig.
Cdv3	0.0512655	-1.13016	0	0.143	1	EP_M_C	Not sig.
Actr10	0.0513563	-1.10424	0.023	0.107	1	EP_M_C	Not sig.
Itgbl1	0.0518534	1.86076	0.341	0.143	1	EP_M_C	Not sig.
Zbtb10	0.0521554	-1.15514	0	0.107	1	EP_M_C	Not sig.
Ola1	0.052383	1.74348	0.182	0.036	1	EP_M_C	Not sig.
Usp11	0.0523861	-1.47678	0	0.143	1	EP_M_C	Not sig.
Dpy19l2	0.0527182	-1.51976	0	0.107	1	EP_M_C	Not sig.
Clcn3	0.0533114	-1.6906	0.023	0.286	1	EP_M_C	Not sig.
ENSRNOG00000070003	0.0536236	-1.18509	0.023	0.107	1	EP_M_C	Not sig.
Baz2b	0.0537899	1.58853	0.341	0.143	1	EP_M_C	Not sig.
Traf3	0.0542597	1.38255	0.114	0	1	EP_M_C	Not sig.
Itfg2	0.0543655	-1.40296	0	0.107	1	EP_M_C	Not sig.
Zmym6	0.0546975	-1.40328	0	0.107	1	EP_M_C	Not sig.
Cfap52	0.0547893	-0.802243	0.023	0.107	1	EP_M_C	Not sig.
Map3k5	0.055003	1.42171	0.114	0	1	EP_M_C	Not sig.
Adamtsl3	0.0550173	1.57401	0.386	0.143	1	EP_M_C	Not sig.
Ankub1	0.0550487	-1.59315	0	0.107	1	EP_M_C	Not sig.
S100b	0.0550676	-1.63191	0	0.107	1	EP_M_C	Not sig.
Kctd1	0.0550817	-1.09345	0.023	0.143	1	EP_M_C	Not sig.
Micu1	0.0553938	-1.03418	0	0.107	1	EP_M_C	Not sig.
Cep83	0.0554389	-0.674083	0.114	0.321	1	EP_M_C	Not sig.
Smim14	0.055606	-0.858715	0.023	0.107	1	EP_M_C	Not sig.
Hspa4l	0.0558108	-1.10037	0.023	0.107	1	EP_M_C	Not sig.
Ift140	0.0560783	-1.35723	0	0.107	1	EP_M_C	Not sig.
Ubqln1	0.056146	-1.08587	0	0.107	1	EP_M_C	Not sig.
Lrrc51	0.056396	-1.39665	0	0.107	1	EP_M_C	Not sig.
Pcm1	0.056705	-0.673279	0.227	0.464	1	EP_M_C	Not sig.
Pitpnm2	0.0569375	-1.76534	0.023	0.286	1	EP_M_C	Not sig.
Sox6	0.0569953	-1.67251	0.136	0.429	1	EP_M_C	Not sig.
Ehd3	0.0582007	1.99044	0.182	0	1	EP_M_C	Not sig.
Tsga10	0.0589884	-1.604	0.091	0.286	1	EP_M_C	Not sig.
Ccar1	0.0593122	0.865166	0.159	0.071	1	EP_M_C	Not sig.
Ano3	0.0593665	-1.05378	0	0.107	1	EP_M_C	Not sig.
Eif5b	0.0595439	1.72084	0.136	0	1	EP_M_C	Not sig.
Dlc1	0.0598939	1.55653	0.182	0.071	1	EP_M_C	Not sig.
Map3k1	0.0604729	1.1609	0.114	0.036	1	EP_M_C	Not sig.
Serbp1	0.0605367	-1.41767	0	0.143	1	EP_M_C	Not sig.
Nek11	0.0611434	-1.28061	0.068	0.286	1	EP_M_C	Not sig.
Ints8	0.0615332	-1.27154	0	0.107	1	EP_M_C	Not sig.
LOC102551788	0.062212	-1.71611	0.023	0.214	1	EP_M_C	Not sig.
Fstl1	0.0624195	1.94988	0.341	0.071	1	EP_M_C	Not sig.
Crybg3	0.0624352	-1.12116	0	0.143	1	EP_M_C	Not sig.
Tsc22d2	0.0626801	1.26179	0.114	0	1	EP_M_C	Not sig.
Lamtor4	0.0627309	-1.48076	0.023	0.179	1	EP_M_C	Not sig.
Gpc6	0.0631572	0.404055	0.455	0.571	1	EP_M_C	Not sig.
Ggps1	0.063314	1.45507	0.114	0	1	EP_M_C	Not sig.
Rpe	0.0635382	0.566738	0.114	0.071	1	EP_M_C	Not sig.
Lca5	0.0638777	-1.38824	0	0.107	1	EP_M_C	Not sig.
Foxo3	0.0642358	-1.06072	0	0.143	1	EP_M_C	Not sig.
Mks1	0.0644542	-0.797301	0.023	0.107	1	EP_M_C	Not sig.
AC097129.1	0.0647416	-2.08926	0.023	0.214	1	EP_M_C	Not sig.
Tdrd3	0.0651089	1.89574	0.114	0	1	EP_M_C	Not sig.
Zmynd8	0.0654551	1.33025	0.114	0.071	1	EP_M_C	Not sig.
Actr8	0.0657946	-1.08328	0	0.107	1	EP_M_C	Not sig.
Phip	0.0659694	1.61315	0.227	0.036	1	EP_M_C	Not sig.
Rsrp1	0.0659906	-0.939395	0.159	0.393	1	EP_M_C	Not sig.
NEWGENE-1309446	0.0659999	-1.04519	0.068	0.179	1	EP_M_C	Not sig.
Parg	0.0660266	-0.922895	0.023	0.143	1	EP_M_C	Not sig.
Baiap2	0.0661163	1.59771	0.159	0.071	1	EP_M_C	Not sig.
Mdm1	0.0663623	-0.79211	0.023	0.107	1	EP_M_C	Not sig.
[truncated: 23,721 more rows]

## Sheet: 3. DEG mMCAO ipsi vs Sham
gene	p_val	avg_log2FC	pct.1	pct.2	p_val_adj	celltype	Threshold_met
ENSRNOG00000070284	8.11859e-88	2.33537	0.375	0.011	1.82733e-83	OLIGO_1	UP p_val_adj & log2(FC)
Nkain2	2.10017e-55	-1.10836	0.518	0.752	4.72705e-51	OLIGO_1	DOWN p_val_adj & log2(FC)
Top2a	6.04256e-48	1.49204	0.245	0.015	1.36006e-43	OLIGO_1	UP p_val_adj & log2(FC)
Diaph3	1.35774e-41	1.55226	0.281	0.036	3.056e-37	OLIGO_1	UP p_val_adj & log2(FC)
Mki67	7.67718e-41	1.33472	0.234	0.019	1.72798e-36	OLIGO_1	UP p_val_adj & log2(FC)
Rad51b	2.36743e-40	1.45118	0.382	0.102	5.32862e-36	OLIGO_1	UP p_val_adj & log2(FC)
Kcnip4	5.52823e-40	-1.2159	0.367	0.572	1.24429e-35	OLIGO_1	DOWN p_val_adj & log2(FC)
Cenpf	2.94689e-38	1.49768	0.225	0.022	6.63287e-34	OLIGO_1	UP p_val_adj & log2(FC)
Kazn	1.97647e-37	-0.934368	0.613	0.773	4.44863e-33	OLIGO_1	DOWN p_val_adj & log2(FC)
Knl1	1.13488e-33	1.04752	0.194	0.018	2.55438e-29	OLIGO_1	UP p_val_adj & log2(FC)
Auts2l1	3.13042e-33	-0.899704	0.623	0.715	7.04594e-29	OLIGO_1	DOWN p_val_adj & log2(FC)
ENSRNOG00000066703	1.70554e-31	0.636534	0.977	0.914	3.83883e-27	OLIGO_1	UP p_val_adj & log2(FC)
Tpx2	2.01385e-31	0.940448	0.16	0.01	4.53277e-27	OLIGO_1	UP p_val_adj & log2(FC)
Ect2	3.14753e-31	1.1065	0.174	0.013	7.08447e-27	OLIGO_1	UP p_val_adj & log2(FC)
Kif4a	3.95078e-31	1.11466	0.186	0.017	8.89241e-27	OLIGO_1	UP p_val_adj & log2(FC)
Sgo2	8.0501e-31	1.08847	0.155	0.008	1.81192e-26	OLIGO_1	UP p_val_adj & log2(FC)
Kif11	8.06879e-31	1.03985	0.182	0.018	1.81612e-26	OLIGO_1	UP p_val_adj & log2(FC)
Cntn5	9.52421e-31	-1.20912	0.182	0.367	2.14371e-26	OLIGO_1	DOWN p_val_adj & log2(FC)
Ptprd	2.00191e-30	-0.802519	0.639	0.729	4.5059e-26	OLIGO_1	DOWN p_val_adj & log2(FC)
Kif18a	9.19e-30	1.06212	0.156	0.01	2.06849e-25	OLIGO_1	UP p_val_adj & log2(FC)
Mbp	2.4935e-29	-1.24085	0.264	0.489	5.61236e-25	OLIGO_1	DOWN p_val_adj & log2(FC)
Npas3	8.24442e-29	1.00153	0.84	0.627	1.85565e-24	OLIGO_1	UP p_val_adj & log2(FC)
Sox6	1.09182e-28	0.751416	0.877	0.646	2.45747e-24	OLIGO_1	UP p_val_adj & log2(FC)
Phactr1	1.11616e-28	-0.750522	0.562	0.64	2.51226e-24	OLIGO_1	DOWN p_val_adj & log2(FC)
Grm3	1.25342e-28	-1.01891	0.2	0.373	2.8212e-24	OLIGO_1	DOWN p_val_adj & log2(FC)
Cenpe	3.04499e-27	0.983944	0.151	0.013	6.85365e-23	OLIGO_1	UP p_val_adj & log2(FC)
Aspm	5.82875e-27	1.02174	0.18	0.023	1.31193e-22	OLIGO_1	UP p_val_adj & log2(FC)
Smc4	6.33875e-27	1.08572	0.215	0.038	1.42673e-22	OLIGO_1	UP p_val_adj & log2(FC)
Frmd4a	6.61806e-27	-1.21318	0.557	0.642	1.48959e-22	OLIGO_1	DOWN p_val_adj & log2(FC)
Nfasc	2.07705e-26	-1.27954	0.333	0.488	4.67504e-22	OLIGO_1	DOWN p_val_adj & log2(FC)
Ptprz1	5.01617e-26	0.826854	0.862	0.656	1.12904e-21	OLIGO_1	UP p_val_adj & log2(FC)
Kif20b	1.52747e-25	0.758004	0.142	0.011	3.43803e-21	OLIGO_1	UP p_val_adj & log2(FC)
Cfh	1.64796e-25	1.16032	0.226	0.068	3.70922e-21	OLIGO_1	UP p_val_adj & log2(FC)
ENSRNOG00000070508	1.82277e-25	-1.09888	0.177	0.332	4.10269e-21	OLIGO_1	DOWN p_val_adj & log2(FC)
Ptprc	2.53532e-25	0.827779	0.192	0.045	5.7065e-21	OLIGO_1	UP p_val_adj & log2(FC)
Dpp10	3.53396e-25	-0.871286	0.604	0.644	7.95424e-21	OLIGO_1	DOWN p_val_adj & log2(FC)
Ndc80	5.52866e-25	0.962281	0.14	0.009	1.24439e-20	OLIGO_1	UP p_val_adj & log2(FC)
Pex5l	1.39532e-24	-1.0905	0.194	0.368	3.14059e-20	OLIGO_1	DOWN p_val_adj & log2(FC)
Negr1	2.70979e-24	-0.564824	0.575	0.593	6.0992e-20	OLIGO_1	DOWN p_val_adj
Bub1	2.73713e-24	0.751815	0.113	0.003	6.16073e-20	OLIGO_1	UP p_val_adj & log2(FC)
Mctp1	3.06629e-24	-1.01953	0.161	0.31	6.90161e-20	OLIGO_1	DOWN p_val_adj & log2(FC)
Fyb1	5.76293e-24	0.790101	0.161	0.033	1.29712e-19	OLIGO_1	UP p_val_adj & log2(FC)
Cenpp	6.02013e-24	1.03553	0.243	0.061	1.35501e-19	OLIGO_1	UP p_val_adj & log2(FC)
Bub1b	1.17459e-23	0.682374	0.108	0.004	2.64378e-19	OLIGO_1	UP p_val_adj & log2(FC)
Cdk6	1.79019e-23	0.88644	0.179	0.031	4.02935e-19	OLIGO_1	UP p_val_adj & log2(FC)
Plcl1	2.23308e-23	-0.679034	0.514	0.594	5.02622e-19	OLIGO_1	DOWN p_val_adj & log2(FC)
Ttk	2.63634e-23	0.74218	0.127	0.01	5.93387e-19	OLIGO_1	UP p_val_adj & log2(FC)
Trpm3	4.53623e-23	-1.04516	0.203	0.351	1.02102e-18	OLIGO_1	DOWN p_val_adj & log2(FC)
Dlgap5	1.10089e-22	0.766895	0.111	0.004	2.47788e-18	OLIGO_1	UP p_val_adj & log2(FC)
Gab2	1.15752e-22	0.842457	0.533	0.269	2.60534e-18	OLIGO_1	UP p_val_adj & log2(FC)
Cep128	1.20631e-22	0.847449	0.284	0.092	2.71516e-18	OLIGO_1	UP p_val_adj & log2(FC)
Cntnap5a	1.42125e-22	-1.01742	0.123	0.267	3.19894e-18	OLIGO_1	DOWN p_val_adj & log2(FC)
Stat3	1.77699e-22	0.939971	0.209	0.05	3.99964e-18	OLIGO_1	UP p_val_adj & log2(FC)
Nusap1	3.03917e-22	0.896247	0.142	0.015	6.84056e-18	OLIGO_1	UP p_val_adj & log2(FC)
Apobec1	7.9669e-22	0.687437	0.13	0.02	1.79319e-17	OLIGO_1	UP p_val_adj & log2(FC)
Ccnf	1.18047e-21	0.70497	0.112	0.006	2.657e-17	OLIGO_1	UP p_val_adj & log2(FC)
Dock2	1.52541e-21	0.821299	0.196	0.055	3.43338e-17	OLIGO_1	UP p_val_adj & log2(FC)
Gabrb1	1.59462e-21	-0.853653	0.274	0.401	3.58917e-17	OLIGO_1	DOWN p_val_adj & log2(FC)
Maml2	1.61772e-21	0.673821	0.865	0.662	3.64117e-17	OLIGO_1	UP p_val_adj & log2(FC)
Kirrel3	1.6241e-21	-1.00924	0.522	0.612	3.65552e-17	OLIGO_1	DOWN p_val_adj & log2(FC)
Ank3	1.70516e-21	-0.755038	0.581	0.627	3.83797e-17	OLIGO_1	DOWN p_val_adj & log2(FC)
Dock9	4.07322e-21	-1.0106	0.26	0.423	9.16801e-17	OLIGO_1	DOWN p_val_adj & log2(FC)
Dlg2	7.45573e-21	-0.450456	0.794	0.771	1.67814e-16	OLIGO_1	DOWN p_val_adj
Anxa3	9.00672e-21	0.856288	0.189	0.054	2.02723e-16	OLIGO_1	UP p_val_adj & log2(FC)
Kif14	1.15694e-20	0.8482	0.122	0.01	2.60405e-16	OLIGO_1	UP p_val_adj & log2(FC)
Lpp	1.37439e-20	0.673239	0.327	0.132	3.09347e-16	OLIGO_1	UP p_val_adj & log2(FC)
Prc1	2.68369e-20	0.86905	0.132	0.014	6.04045e-16	OLIGO_1	UP p_val_adj & log2(FC)
Syt1	2.82934e-20	-0.69799	0.431	0.554	6.36829e-16	OLIGO_1	DOWN p_val_adj & log2(FC)
Ubash3b	4.5094e-20	0.977412	0.273	0.088	1.01497e-15	OLIGO_1	UP p_val_adj & log2(FC)
Rexo5	5.13358e-20	0.704158	0.127	0.014	1.15547e-15	OLIGO_1	UP p_val_adj & log2(FC)
Dlgap2	7.99236e-20	-0.997468	0.157	0.273	1.79892e-15	OLIGO_1	DOWN p_val_adj & log2(FC)
P2ry12	1.23156e-19	0.760127	0.15	0.032	2.77199e-15	OLIGO_1	UP p_val_adj & log2(FC)
Adgrl3	1.30668e-19	0.703586	0.896	0.713	2.94108e-15	OLIGO_1	UP p_val_adj & log2(FC)
Ezh2	1.94876e-19	0.920466	0.296	0.107	4.38627e-15	OLIGO_1	UP p_val_adj & log2(FC)
Hmga2	2.28205e-19	1.97983	0.109	0.005	5.13645e-15	OLIGO_1	UP p_val_adj & log2(FC)
Gpnmb	2.70413e-19	0.715328	0.114	0.011	6.08646e-15	OLIGO_1	UP p_val_adj & log2(FC)
Spock3	4.2252e-19	-0.784209	0.268	0.423	9.51008e-15	OLIGO_1	DOWN p_val_adj & log2(FC)
Cux1	5.44726e-19	0.945569	0.475	0.244	1.22607e-14	OLIGO_1	UP p_val_adj & log2(FC)
Fgf14	7.07121e-19	-0.595452	0.619	0.667	1.59159e-14	OLIGO_1	DOWN p_val_adj
Rab31	1.17503e-18	0.845239	0.385	0.17	2.64475e-14	OLIGO_1	UP p_val_adj & log2(FC)
Akap2	1.36592e-18	-0.863263	0.244	0.359	3.07441e-14	OLIGO_1	DOWN p_val_adj & log2(FC)
Bard1	2.11215e-18	0.619964	0.106	0.008	4.75403e-14	OLIGO_1	UP p_val_adj & log2(FC)
Tmem108	2.6889e-18	-1.14805	0.24	0.377	6.05217e-14	OLIGO_1	DOWN p_val_adj & log2(FC)
RGD1564053	3.09586e-18	-0.890355	0.127	0.24	6.96816e-14	OLIGO_1	DOWN p_val_adj & log2(FC)
Mapt	3.84744e-18	-0.667766	0.358	0.439	8.65982e-14	OLIGO_1	DOWN p_val_adj & log2(FC)
Brip1	3.98491e-18	0.820636	0.167	0.036	8.96923e-14	OLIGO_1	UP p_val_adj & log2(FC)
Tns3	4.92868e-18	-0.819886	0.454	0.489	1.10935e-13	OLIGO_1	DOWN p_val_adj & log2(FC)
Ppp1r16b	6.07003e-18	-0.813532	0.294	0.407	1.36624e-13	OLIGO_1	DOWN p_val_adj & log2(FC)
Blnk	8.05519e-18	0.761697	0.167	0.049	1.81306e-13	OLIGO_1	UP p_val_adj & log2(FC)
Nuf2	2.05495e-17	0.652421	0.104	0.009	4.62528e-13	OLIGO_1	UP p_val_adj & log2(FC)
Kalrn	2.19058e-17	-0.401461	0.474	0.446	4.93057e-13	OLIGO_1	DOWN p_val_adj
Vim	3.23837e-17	0.821255	0.111	0.008	7.28893e-13	OLIGO_1	UP p_val_adj & log2(FC)
Tgfbr1	4.28985e-17	1.02004	0.326	0.161	9.6556e-13	OLIGO_1	UP p_val_adj & log2(FC)
Slc24a2	4.36955e-17	-0.747805	0.216	0.336	9.83498e-13	OLIGO_1	DOWN p_val_adj & log2(FC)
Plp1	4.39649e-17	-0.845671	0.265	0.437	9.89563e-13	OLIGO_1	DOWN p_val_adj & log2(FC)
Tmem100	4.73309e-17	0.901173	0.138	0.019	1.06532e-12	OLIGO_1	UP p_val_adj & log2(FC)
Gen1	4.86463e-17	0.601099	0.109	0.014	1.09493e-12	OLIGO_1	UP p_val_adj & log2(FC)
Otulinl	5.91396e-17	0.501726	0.112	0.02	1.33111e-12	OLIGO_1	UP p_val_adj
Nfia	6.20619e-17	0.800501	0.687	0.436	1.39689e-12	OLIGO_1	UP p_val_adj & log2(FC)
ENSRNOG00000069588	7.1135e-17	-0.870921	0.215	0.352	1.60111e-12	OLIGO_1	DOWN p_val_adj & log2(FC)
Cdca2	7.90956e-17	0.591792	0.104	0.011	1.78028e-12	OLIGO_1	UP p_val_adj
Sgcz	7.9133e-17	-0.686392	0.579	0.663	1.78113e-12	OLIGO_1	DOWN p_val_adj & log2(FC)
Fanci	8.37876e-17	0.618569	0.116	0.014	1.88589e-12	OLIGO_1	UP p_val_adj & log2(FC)
Rora	9.56524e-17	-0.42742	0.675	0.67	2.15294e-12	OLIGO_1	DOWN p_val_adj
Fancd2	1.49235e-16	0.615658	0.121	0.018	3.35899e-12	OLIGO_1	UP p_val_adj & log2(FC)
Fam111a	1.66435e-16	0.668403	0.164	0.041	3.74613e-12	OLIGO_1	UP p_val_adj & log2(FC)
Antxr2	2.01264e-16	0.608702	0.119	0.018	4.53004e-12	OLIGO_1	UP p_val_adj & log2(FC)
Spock1	2.17376e-16	-0.871904	0.155	0.249	4.89271e-12	OLIGO_1	DOWN p_val_adj & log2(FC)
Dnm3	2.49596e-16	-0.48942	0.717	0.716	5.61791e-12	OLIGO_1	DOWN p_val_adj
Brinp3	2.52466e-16	0.656505	0.737	0.519	5.68251e-12	OLIGO_1	UP p_val_adj & log2(FC)
Kntc1	3.35707e-16	0.626428	0.119	0.019	7.55609e-12	OLIGO_1	UP p_val_adj & log2(FC)
Grin2a	4.05704e-16	-0.86658	0.122	0.223	9.13159e-12	OLIGO_1	DOWN p_val_adj & log2(FC)
Tenm2	4.6592e-16	-0.710193	0.389	0.496	1.04869e-11	OLIGO_1	DOWN p_val_adj & log2(FC)
Tmpo	5.13773e-16	0.798296	0.291	0.115	1.1564e-11	OLIGO_1	UP p_val_adj & log2(FC)
Plekha1	5.1993e-16	-1.08388	0.225	0.337	1.17026e-11	OLIGO_1	DOWN p_val_adj & log2(FC)
Cntnap5c	6.30762e-16	-0.928853	0.127	0.244	1.41972e-11	OLIGO_1	DOWN p_val_adj & log2(FC)
Tnc	7.16919e-16	1.439	0.151	0.027	1.61364e-11	OLIGO_1	UP p_val_adj & log2(FC)
Ckap2l	8.78355e-16	0.73296	0.117	0.014	1.977e-11	OLIGO_1	UP p_val_adj & log2(FC)
Rbfox1	1.08859e-15	-0.377218	0.772	0.722	2.4502e-11	OLIGO_1	DOWN p_val_adj
Akap13	1.18766e-15	0.639512	0.409	0.208	2.67318e-11	OLIGO_1	UP p_val_adj & log2(FC)
Cep112	1.34559e-15	0.624768	0.303	0.137	3.02865e-11	OLIGO_1	UP p_val_adj & log2(FC)
Sp100	1.3934e-15	0.429913	0.113	0.023	3.13627e-11	OLIGO_1	UP p_val_adj
Ccnd1	1.67587e-15	0.687658	0.13	0.022	3.77206e-11	OLIGO_1	UP p_val_adj & log2(FC)
Nbea	1.74104e-15	-0.322378	0.638	0.613	3.91873e-11	OLIGO_1	DOWN p_val_adj
Robo2	1.8465e-15	-0.744439	0.273	0.428	4.15611e-11	OLIGO_1	DOWN p_val_adj & log2(FC)
Tgfbr2	2.04387e-15	0.542822	0.165	0.049	4.60034e-11	OLIGO_1	UP p_val_adj
Mmp16	2.22772e-15	0.632389	0.668	0.432	5.01416e-11	OLIGO_1	UP p_val_adj & log2(FC)
Zmat4	2.57614e-15	-0.744634	0.072	0.183	5.79836e-11	OLIGO_1	DOWN p_val_adj & log2(FC)
Lrrc7	2.66553e-15	-0.588424	0.381	0.464	5.99957e-11	OLIGO_1	DOWN p_val_adj
Card11	2.99795e-15	0.491238	0.104	0.02	6.74779e-11	OLIGO_1	UP p_val_adj
Tcf4	4.04052e-15	0.633695	0.774	0.563	9.0944e-11	OLIGO_1	UP p_val_adj & log2(FC)
ENSRNOG00000064399	4.07603e-15	0.753077	0.325	0.146	9.17433e-11	OLIGO_1	UP p_val_adj & log2(FC)
Grin2b	4.21984e-15	-0.735177	0.174	0.261	9.49802e-11	OLIGO_1	DOWN p_val_adj & log2(FC)
Cp	4.31664e-15	0.742372	0.151	0.042	9.7159e-11	OLIGO_1	UP p_val_adj & log2(FC)
Marchf1	4.57311e-15	0.427254	0.787	0.564	1.02932e-10	OLIGO_1	UP p_val_adj
Ttll7	4.73187e-15	-0.719609	0.191	0.296	1.06505e-10	OLIGO_1	DOWN p_val_adj & log2(FC)
Thsd7b	5.50792e-15	-0.968433	0.21	0.358	1.23972e-10	OLIGO_1	DOWN p_val_adj & log2(FC)
Rab8b	6.03933e-15	0.702901	0.27	0.111	1.35933e-10	OLIGO_1	UP p_val_adj & log2(FC)
Atrn	6.12921e-15	-0.734063	0.355	0.428	1.37956e-10	OLIGO_1	DOWN p_val_adj & log2(FC)
Ccser1	6.3378e-15	-0.500026	0.545	0.585	1.42651e-10	OLIGO_1	DOWN p_val_adj
Etl4	6.96847e-15	-0.95468	0.13	0.229	1.56846e-10	OLIGO_1	DOWN p_val_adj & log2(FC)
Snrnp70	8.36803e-15	-0.472976	0.469	0.525	1.88348e-10	OLIGO_1	DOWN p_val_adj
RGD1309104	8.45885e-15	0.74072	0.401	0.212	1.90392e-10	OLIGO_1	UP p_val_adj & log2(FC)
Tmeff2	1.31447e-14	-0.504353	0.628	0.621	2.9586e-10	OLIGO_1	DOWN p_val_adj
Tspan2	1.3374e-14	-0.883981	0.27	0.401	3.01021e-10	OLIGO_1	DOWN p_val_adj & log2(FC)
Fnbp1	1.58641e-14	-0.68187	0.244	0.303	3.57069e-10	OLIGO_1	DOWN p_val_adj & log2(FC)
Tacc3	2.00877e-14	0.551861	0.108	0.015	4.52133e-10	OLIGO_1	UP p_val_adj
Ttll5	2.13257e-14	-0.698573	0.303	0.372	4.79998e-10	OLIGO_1	DOWN p_val_adj & log2(FC)
Polq	2.18911e-14	0.642377	0.141	0.034	4.92726e-10	OLIGO_1	UP p_val_adj & log2(FC)
Rreb1	2.21457e-14	0.550484	0.127	0.036	4.98454e-10	OLIGO_1	UP p_val_adj
Runx1	3.2888e-14	0.706464	0.17	0.056	7.40244e-10	OLIGO_1	UP p_val_adj & log2(FC)
Slfn13	4.185e-14	0.598722	0.128	0.031	9.41959e-10	OLIGO_1	UP p_val_adj
Arhgap42	4.9983e-14	0.687141	0.474	0.272	1.12502e-09	OLIGO_1	UP p_val_adj & log2(FC)
Nxph1	5.20684e-14	0.515202	0.863	0.69	1.17195e-09	OLIGO_1	UP p_val_adj
Mms22l	5.88436e-14	0.664543	0.119	0.02	1.32445e-09	OLIGO_1	UP p_val_adj & log2(FC)
Kcnk13	5.97473e-14	0.488687	0.126	0.036	1.34479e-09	OLIGO_1	UP p_val_adj
Tbxas1	6.1617e-14	0.564936	0.121	0.028	1.38687e-09	OLIGO_1	UP p_val_adj
Chsy3	6.62563e-14	-0.828086	0.24	0.373	1.4913e-09	OLIGO_1	DOWN p_val_adj & log2(FC)
Map7	7.0647e-14	-0.646396	0.348	0.456	1.59012e-09	OLIGO_1	DOWN p_val_adj & log2(FC)
Dock8	7.61601e-14	0.844463	0.219	0.096	1.71421e-09	OLIGO_1	UP p_val_adj & log2(FC)
Chst11	8.10885e-14	0.858444	0.519	0.3	1.82514e-09	OLIGO_1	UP p_val_adj & log2(FC)
Kif15	9.23496e-14	0.684981	0.155	0.041	2.0786e-09	OLIGO_1	UP p_val_adj & log2(FC)
Edil3	1.26303e-13	0.650369	0.662	0.447	2.84282e-09	OLIGO_1	UP p_val_adj & log2(FC)
Inpp5d	1.66666e-13	0.840612	0.201	0.083	3.75131e-09	OLIGO_1	UP p_val_adj & log2(FC)
Wdhd1	1.84794e-13	0.642629	0.119	0.024	4.15934e-09	OLIGO_1	UP p_val_adj & log2(FC)
Arhgap22	1.92334e-13	0.688618	0.182	0.063	4.32905e-09	OLIGO_1	UP p_val_adj & log2(FC)
Arhgap15	1.96761e-13	0.986909	0.254	0.126	4.4287e-09	OLIGO_1	UP p_val_adj & log2(FC)
Gpc5	2.09193e-13	-0.604517	0.53	0.668	4.70851e-09	OLIGO_1	DOWN p_val_adj & log2(FC)
Bora	2.32356e-13	0.695434	0.138	0.034	5.22986e-09	OLIGO_1	UP p_val_adj & log2(FC)
Hmmr	2.61215e-13	0.638514	0.107	0.019	5.87942e-09	OLIGO_1	UP p_val_adj & log2(FC)
Gria3	4.59098e-13	0.486368	0.564	0.367	1.03334e-08	OLIGO_1	UP p_val_adj
B4galt6	5.38342e-13	0.596036	0.206	0.078	1.2117e-08	OLIGO_1	UP p_val_adj
Dnaaf9	5.53586e-13	-0.470088	0.481	0.513	1.24601e-08	OLIGO_1	DOWN p_val_adj
Mis18bp1	5.57938e-13	0.502464	0.102	0.018	1.25581e-08	OLIGO_1	UP p_val_adj
Ablim2	5.83374e-13	-0.744291	0.156	0.292	1.31306e-08	OLIGO_1	DOWN p_val_adj & log2(FC)
Fli1	7.86119e-13	0.59874	0.152	0.056	1.7694e-08	OLIGO_1	UP p_val_adj
Asic2	9.01753e-13	-0.570002	0.379	0.423	2.02967e-08	OLIGO_1	DOWN p_val_adj
Ano4	9.42868e-13	-0.541764	0.523	0.568	2.12221e-08	OLIGO_1	DOWN p_val_adj
Atad2	1.03891e-12	0.633516	0.17	0.051	2.33838e-08	OLIGO_1	UP p_val_adj & log2(FC)
Spidr	1.08832e-12	0.618414	0.18	0.063	2.4496e-08	OLIGO_1	UP p_val_adj & log2(FC)
Dapp1	1.13112e-12	0.333921	0.103	0.026	2.54593e-08	OLIGO_1	UP p_val_adj
Zdhhc14	1.40397e-12	-0.525478	0.391	0.421	3.16005e-08	OLIGO_1	DOWN p_val_adj
Brca1	1.48072e-12	0.524451	0.133	0.033	3.3328e-08	OLIGO_1	UP p_val_adj
Klhl29	1.62141e-12	-0.604701	0.121	0.207	3.64946e-08	OLIGO_1	DOWN p_val_adj & log2(FC)
Cntnap2	1.66542e-12	-0.643787	0.342	0.471	3.74852e-08	OLIGO_1	DOWN p_val_adj & log2(FC)
Lyn	1.82962e-12	0.71128	0.294	0.149	4.11811e-08	OLIGO_1	UP p_val_adj & log2(FC)
Ralyl	1.86216e-12	-0.722621	0.252	0.363	4.19134e-08	OLIGO_1	DOWN p_val_adj & log2(FC)
St6galnac3	2.33651e-12	-0.646211	0.268	0.346	5.25902e-08	OLIGO_1	DOWN p_val_adj & log2(FC)
ENSRNOG00000068039	2.7776e-12	0.775772	0.289	0.135	6.25182e-08	OLIGO_1	UP p_val_adj & log2(FC)
Reln	2.81519e-12	1.33763	0.171	0.054	6.33642e-08	OLIGO_1	UP p_val_adj & log2(FC)
Robo1	3.05869e-12	-0.437355	0.62	0.644	6.8845e-08	OLIGO_1	DOWN p_val_adj
Mobp	3.46955e-12	-0.893864	0.094	0.211	7.80926e-08	OLIGO_1	DOWN p_val_adj & log2(FC)
Prim2	3.92918e-12	0.572623	0.171	0.063	8.8438e-08	OLIGO_1	UP p_val_adj
Enpp6	4.18871e-12	-0.953809	0.097	0.239	9.42795e-08	OLIGO_1	DOWN p_val_adj & log2(FC)
Tcf7l2	4.37014e-12	-0.747064	0.346	0.384	9.83632e-08	OLIGO_1	DOWN p_val_adj & log2(FC)
Atad5	4.87459e-12	0.580351	0.143	0.041	1.09717e-07	OLIGO_1	UP p_val_adj
Hs6st3	5.05424e-12	-0.885285	0.13	0.244	1.13761e-07	OLIGO_1	DOWN p_val_adj & log2(FC)
Frmd5	5.05996e-12	-0.396885	0.707	0.697	1.1389e-07	OLIGO_1	DOWN p_val_adj
Samd5	5.51942e-12	-0.676536	0.145	0.25	1.24231e-07	OLIGO_1	DOWN p_val_adj & log2(FC)
Dclk2	5.8402e-12	0.571446	0.343	0.186	1.31451e-07	OLIGO_1	UP p_val_adj
Lmnb1	6.08e-12	0.578075	0.125	0.032	1.36849e-07	OLIGO_1	UP p_val_adj
Cbl	6.63774e-12	0.584383	0.233	0.102	1.49402e-07	OLIGO_1	UP p_val_adj
Zfpm2	6.6956e-12	0.549769	0.436	0.258	1.50705e-07	OLIGO_1	UP p_val_adj
Kif21a	6.87351e-12	-0.734641	0.175	0.296	1.54709e-07	OLIGO_1	DOWN p_val_adj & log2(FC)
Etv1	6.9205e-12	0.378156	0.219	0.105	1.55767e-07	OLIGO_1	UP p_val_adj
Il18	8.00037e-12	0.475741	0.107	0.029	1.80072e-07	OLIGO_1	UP p_val_adj
Skap2	8.45972e-12	0.611768	0.155	0.057	1.90411e-07	OLIGO_1	UP p_val_adj & log2(FC)
Gnal	1.03764e-11	-0.669845	0.111	0.211	2.33551e-07	OLIGO_1	DOWN p_val_adj & log2(FC)
Ptprg	1.05152e-11	0.429944	0.689	0.496	2.36677e-07	OLIGO_1	UP p_val_adj
AABR07002969.1	1.05625e-11	0.397678	0.119	0.034	2.37741e-07	OLIGO_1	UP p_val_adj
Notch1	1.07496e-11	0.613822	0.164	0.055	2.41953e-07	OLIGO_1	UP p_val_adj & log2(FC)
Cdk5rap2	1.07928e-11	0.62727	0.292	0.14	2.42924e-07	OLIGO_1	UP p_val_adj & log2(FC)
Grm1	1.10801e-11	-0.722443	0.121	0.215	2.49391e-07	OLIGO_1	DOWN p_val_adj & log2(FC)
Itpkb	1.17469e-11	0.478409	0.137	0.047	2.64399e-07	OLIGO_1	UP p_val_adj
Ryr2	1.18528e-11	-0.671112	0.264	0.361	2.66783e-07	OLIGO_1	DOWN p_val_adj & log2(FC)
Psd3	1.23865e-11	-0.439178	0.491	0.519	2.78794e-07	OLIGO_1	DOWN p_val_adj
Chl1	1.28868e-11	0.712111	0.535	0.338	2.90057e-07	OLIGO_1	UP p_val_adj & log2(FC)
Zwilch	1.29905e-11	0.390694	0.111	0.026	2.9239e-07	OLIGO_1	UP p_val_adj
Pla2g4a	1.3536e-11	0.488834	0.141	0.049	3.04668e-07	OLIGO_1	UP p_val_adj
Sema3c	1.4046e-11	0.718861	0.126	0.031	3.16147e-07	OLIGO_1	UP p_val_adj & log2(FC)
Cit	1.50539e-11	0.5798	0.233	0.103	3.38833e-07	OLIGO_1	UP p_val_adj
Myt1	1.70135e-11	0.37965	0.474	0.303	3.82941e-07	OLIGO_1	UP p_val_adj
Macrod2	1.70355e-11	-0.353041	0.679	0.682	3.83436e-07	OLIGO_1	DOWN p_val_adj
Plce1	1.70747e-11	0.644537	0.306	0.148	3.84316e-07	OLIGO_1	UP p_val_adj & log2(FC)
Mcph1	1.80138e-11	0.623065	0.209	0.087	4.05454e-07	OLIGO_1	UP p_val_adj & log2(FC)
Cobll1	1.85578e-11	0.644551	0.228	0.097	4.177e-07	OLIGO_1	UP p_val_adj & log2(FC)
Myo1e	1.87936e-11	0.643938	0.182	0.073	4.23006e-07	OLIGO_1	UP p_val_adj & log2(FC)
Nalf1	2.21339e-11	-0.370898	0.662	0.644	4.9819e-07	OLIGO_1	DOWN p_val_adj
Srgap1	2.37473e-11	0.562352	0.418	0.244	5.34504e-07	OLIGO_1	UP p_val_adj
Sema4d	2.54977e-11	-1.09714	0.15	0.244	5.73902e-07	OLIGO_1	DOWN p_val_adj & log2(FC)
Zfp536	2.64035e-11	-0.631977	0.288	0.361	5.94291e-07	OLIGO_1	DOWN p_val_adj & log2(FC)
LOC361346	2.73065e-11	0.413554	0.252	0.125	6.14615e-07	OLIGO_1	UP p_val_adj
Samd12	2.7609e-11	-0.403923	0.477	0.487	6.21424e-07	OLIGO_1	DOWN p_val_adj
Hecw2	2.92189e-11	-0.577011	0.228	0.291	6.57659e-07	OLIGO_1	DOWN p_val_adj
Grik2	2.97384e-11	-0.403623	0.836	0.816	6.69352e-07	OLIGO_1	DOWN p_val_adj
Pola1	3.01169e-11	0.68878	0.318	0.161	6.77871e-07	OLIGO_1	UP p_val_adj & log2(FC)
Clcn5	3.05665e-11	0.380109	0.116	0.032	6.8799e-07	OLIGO_1	UP p_val_adj
Ptpn9	3.61738e-11	0.60246	0.321	0.161	8.14199e-07	OLIGO_1	UP p_val_adj & log2(FC)
Sox5	3.6731e-11	0.402384	0.599	0.411	8.26741e-07	OLIGO_1	UP p_val_adj
Magi1	3.69088e-11	0.52138	0.54	0.335	8.30743e-07	OLIGO_1	UP p_val_adj
Ctnnd2	4.71651e-11	0.508178	0.836	0.648	1.06159e-06	OLIGO_1	UP p_val_adj
Lima1	5.17271e-11	0.58346	0.231	0.107	1.16427e-06	OLIGO_1	UP p_val_adj
Strn	5.3459e-11	-0.658755	0.275	0.347	1.20325e-06	OLIGO_1	DOWN p_val_adj & log2(FC)
Adcy5	5.47735e-11	-0.648442	0.138	0.232	1.23284e-06	OLIGO_1	DOWN p_val_adj & log2(FC)
Pnn	5.48978e-11	-0.481394	0.38	0.392	1.23564e-06	OLIGO_1	DOWN p_val_adj
Ephb1	5.5313e-11	-0.689126	0.264	0.37	1.24499e-06	OLIGO_1	DOWN p_val_adj & log2(FC)
Hdac9	5.7239e-11	0.674662	0.538	0.364	1.28834e-06	OLIGO_1	UP p_val_adj & log2(FC)
Epha3	6.82071e-11	-0.878311	0.102	0.186	1.53521e-06	OLIGO_1	DOWN p_val_adj & log2(FC)
Gnao1	6.89238e-11	-0.448078	0.351	0.407	1.55134e-06	OLIGO_1	DOWN p_val_adj
Xylt1	6.93467e-11	0.35198	0.755	0.577	1.56085e-06	OLIGO_1	UP p_val_adj
Map3k1	6.93545e-11	0.561934	0.19	0.074	1.56103e-06	OLIGO_1	UP p_val_adj
Fanca	7.79552e-11	0.360859	0.106	0.029	1.75462e-06	OLIGO_1	UP p_val_adj
Pstpip2	8.12349e-11	0.545531	0.421	0.248	1.82843e-06	OLIGO_1	UP p_val_adj
Blm	8.73429e-11	0.49156	0.111	0.027	1.96591e-06	OLIGO_1	UP p_val_adj
Septin7	8.80472e-11	-0.336839	0.488	0.479	1.98177e-06	OLIGO_1	DOWN p_val_adj
Htr4	1.03102e-10	-0.704413	0.042	0.132	2.32062e-06	OLIGO_1	DOWN p_val_adj & log2(FC)
Vrk1	1.03399e-10	0.580379	0.164	0.057	2.3273e-06	OLIGO_1	UP p_val_adj
Myo1f	1.24061e-10	0.509624	0.132	0.045	2.79235e-06	OLIGO_1	UP p_val_adj
Elmo1	1.27381e-10	-0.497039	0.594	0.663	2.8671e-06	OLIGO_1	DOWN p_val_adj
Impact	1.27751e-10	-0.453901	0.326	0.361	2.87543e-06	OLIGO_1	DOWN p_val_adj
Smc2	1.47176e-10	0.504838	0.156	0.055	3.31265e-06	OLIGO_1	UP p_val_adj
Stk32a	1.63912e-10	0.788263	0.218	0.091	3.68933e-06	OLIGO_1	UP p_val_adj & log2(FC)
ENSRNOG00000067998	1.70546e-10	-0.645316	0.13	0.236	3.83865e-06	OLIGO_1	DOWN p_val_adj & log2(FC)
Rbm3	1.82841e-10	0.561736	0.187	0.077	4.11539e-06	OLIGO_1	UP p_val_adj
Ppp4r1	1.88863e-10	0.459954	0.234	0.109	4.25092e-06	OLIGO_1	UP p_val_adj
Ctnna3	1.9593e-10	-0.670408	0.194	0.28	4.41e-06	OLIGO_1	DOWN p_val_adj & log2(FC)
Mast4	1.99186e-10	-0.580971	0.342	0.365	4.48328e-06	OLIGO_1	DOWN p_val_adj
Rad54b	2.09593e-10	0.523698	0.107	0.023	4.71752e-06	OLIGO_1	UP p_val_adj
ENSRNOG00000067530	2.42024e-10	-0.480785	0.429	0.458	5.44747e-06	OLIGO_1	DOWN p_val_adj
Itprid2	2.43545e-10	0.437593	0.24	0.12	5.4817e-06	OLIGO_1	UP p_val_adj
Ctsb	2.53078e-10	0.431452	0.118	0.036	5.69629e-06	OLIGO_1	UP p_val_adj
Ehd4	2.72871e-10	0.303145	0.132	0.047	6.14178e-06	OLIGO_1	UP p_val_adj
Lama4	3.19576e-10	0.678708	0.434	0.257	7.19303e-06	OLIGO_1	UP p_val_adj & log2(FC)
Rims1	3.2015e-10	-0.253665	0.561	0.534	7.20594e-06	OLIGO_1	DOWN p_val_adj
Gap43	3.39853e-10	0.690396	0.197	0.08	7.64941e-06	OLIGO_1	UP p_val_adj & log2(FC)
Il1rap	3.43295e-10	0.898727	0.382	0.207	7.72688e-06	OLIGO_1	UP p_val_adj & log2(FC)
Hecw1	3.80586e-10	-0.582898	0.2	0.269	8.56622e-06	OLIGO_1	DOWN p_val_adj
Basp1	3.81985e-10	0.468382	0.142	0.049	8.59771e-06	OLIGO_1	UP p_val_adj
Kcnma1	3.8654e-10	-0.375755	0.438	0.438	8.70025e-06	OLIGO_1	DOWN p_val_adj
Slc22a23	3.88149e-10	-0.593137	0.294	0.354	8.73647e-06	OLIGO_1	DOWN p_val_adj
Zeb1	3.90681e-10	0.406158	0.805	0.631	8.79345e-06	OLIGO_1	UP p_val_adj
Grm8	3.93537e-10	-0.896193	0.072	0.163	8.85773e-06	OLIGO_1	DOWN p_val_adj & log2(FC)
B3galt1	3.97925e-10	-0.423494	0.362	0.42	8.9565e-06	OLIGO_1	DOWN p_val_adj
Rsu1	4.05434e-10	0.502086	0.304	0.161	9.12551e-06	OLIGO_1	UP p_val_adj
Grm5	4.12846e-10	-0.430897	0.411	0.503	9.29233e-06	OLIGO_1	DOWN p_val_adj
Arap2	4.65221e-10	-0.678103	0.153	0.235	1.04712e-05	OLIGO_1	DOWN p_val_adj & log2(FC)
Arid5b	4.74266e-10	0.563554	0.277	0.14	1.06748e-05	OLIGO_1	UP p_val_adj
Frmpd4	4.81363e-10	-0.665929	0.236	0.308	1.08345e-05	OLIGO_1	DOWN p_val_adj & log2(FC)
Pclo	5.03873e-10	-0.526749	0.341	0.407	1.13412e-05	OLIGO_1	DOWN p_val_adj
Dut	5.1486e-10	0.590364	0.166	0.059	1.15885e-05	OLIGO_1	UP p_val_adj
Ptprj	5.20888e-10	0.401379	0.467	0.292	1.17242e-05	OLIGO_1	UP p_val_adj
Sae1	5.47852e-10	0.505062	0.216	0.101	1.23311e-05	OLIGO_1	UP p_val_adj
Nhsl1	5.58653e-10	0.471325	0.22	0.105	1.25742e-05	OLIGO_1	UP p_val_adj
Arhgap25	5.76761e-10	0.321092	0.121	0.046	1.29817e-05	OLIGO_1	UP p_val_adj
Cst3	6.18576e-10	0.593286	0.166	0.068	1.39229e-05	OLIGO_1	UP p_val_adj
Adam19	6.50957e-10	0.711797	0.136	0.038	1.46517e-05	OLIGO_1	UP p_val_adj & log2(FC)
Maml3	6.71867e-10	0.78661	0.596	0.391	1.51224e-05	OLIGO_1	UP p_val_adj & log2(FC)
Plpp1	7.03376e-10	0.700042	0.187	0.075	1.58316e-05	OLIGO_1	UP p_val_adj & log2(FC)
Zfp385b	7.12689e-10	-0.737664	0.106	0.193	1.60412e-05	OLIGO_1	DOWN p_val_adj & log2(FC)
Calcrl	7.13841e-10	0.477174	0.366	0.209	1.60671e-05	OLIGO_1	UP p_val_adj
Pde3b	7.34426e-10	0.685425	0.43	0.257	1.65305e-05	OLIGO_1	UP p_val_adj & log2(FC)
Prtfdc1	7.98401e-10	0.50382	0.401	0.239	1.79704e-05	OLIGO_1	UP p_val_adj
Ncaph	8.61525e-10	0.557887	0.131	0.04	1.93912e-05	OLIGO_1	UP p_val_adj
Zfp36l2	8.98685e-10	0.330023	0.101	0.029	2.02276e-05	OLIGO_1	UP p_val_adj
Cep135	9.29847e-10	0.356831	0.116	0.038	2.0929e-05	OLIGO_1	UP p_val_adj
Rasgef1b	1.05541e-09	-0.938915	0.104	0.211	2.37552e-05	OLIGO_1	DOWN p_val_adj & log2(FC)
Cfap20dc	1.06096e-09	-0.62766	0.22	0.291	2.38802e-05	OLIGO_1	DOWN p_val_adj & log2(FC)
Camk2a	1.08291e-09	-0.539549	0.05	0.13	2.43742e-05	OLIGO_1	DOWN p_val_adj
Ppfia2	1.08919e-09	-0.312301	0.565	0.552	2.45156e-05	OLIGO_1	DOWN p_val_adj
Ckap5	1.19595e-09	0.661388	0.382	0.22	2.69185e-05	OLIGO_1	UP p_val_adj & log2(FC)
Pum2	1.29338e-09	0.520624	0.362	0.204	2.91113e-05	OLIGO_1	UP p_val_adj
Ptpro	1.34871e-09	-0.643618	0.253	0.37	3.03567e-05	OLIGO_1	DOWN p_val_adj & log2(FC)
Scfd2	1.37717e-09	0.876345	0.357	0.192	3.09973e-05	OLIGO_1	UP p_val_adj & log2(FC)
Entpd1	1.38346e-09	0.530949	0.146	0.051	3.1139e-05	OLIGO_1	UP p_val_adj
Slc35f3	1.42275e-09	-0.577772	0.089	0.174	3.20233e-05	OLIGO_1	DOWN p_val_adj
Tmem163	1.47313e-09	-0.785603	0.189	0.281	3.31572e-05	OLIGO_1	DOWN p_val_adj & log2(FC)
Map3k20	1.49083e-09	0.450576	0.157	0.06	3.35555e-05	OLIGO_1	UP p_val_adj
Bend5	1.54489e-09	-0.693713	0.151	0.217	3.47723e-05	OLIGO_1	DOWN p_val_adj & log2(FC)
Ano6	1.57086e-09	0.499997	0.205	0.097	3.53569e-05	OLIGO_1	UP p_val_adj
Rarb	1.57138e-09	-0.696673	0.132	0.218	3.53686e-05	OLIGO_1	DOWN p_val_adj & log2(FC)
Cask	1.58078e-09	0.532237	0.645	0.452	3.55802e-05	OLIGO_1	UP p_val_adj
Kcnd2	1.59253e-09	-0.40655	0.719	0.738	3.58447e-05	OLIGO_1	DOWN p_val_adj
Ly86	1.59975e-09	0.344143	0.108	0.036	3.60072e-05	OLIGO_1	UP p_val_adj
Trim2	1.70388e-09	-0.436881	0.323	0.361	3.8351e-05	OLIGO_1	DOWN p_val_adj
Sdcbp	1.97994e-09	0.3534	0.141	0.057	4.45644e-05	OLIGO_1	UP p_val_adj
Aspa	2.00987e-09	-0.842328	0.172	0.261	4.52382e-05	OLIGO_1	DOWN p_val_adj & log2(FC)
Itsn2	2.05201e-09	-0.438076	0.36	0.373	4.61867e-05	OLIGO_1	DOWN p_val_adj
Tbc1d1	2.12629e-09	0.475752	0.194	0.091	4.78586e-05	OLIGO_1	UP p_val_adj
Zmiz1	2.17816e-09	0.606054	0.379	0.215	4.90261e-05	OLIGO_1	UP p_val_adj & log2(FC)
Cadm2	2.19351e-09	-0.272785	0.935	0.903	4.93714e-05	OLIGO_1	DOWN p_val_adj
Cdh2	2.38747e-09	0.665437	0.421	0.245	5.37371e-05	OLIGO_1	UP p_val_adj & log2(FC)
Trio	2.54273e-09	-0.333692	0.584	0.566	5.72317e-05	OLIGO_1	DOWN p_val_adj
Cbx5	2.67352e-09	0.377908	0.195	0.097	6.01757e-05	OLIGO_1	UP p_val_adj
Wdpcp	2.73579e-09	0.669182	0.269	0.137	6.15772e-05	OLIGO_1	UP p_val_adj & log2(FC)
Dgki	2.92896e-09	-0.405333	0.313	0.327	6.5925e-05	OLIGO_1	DOWN p_val_adj
Ncapg2	2.9318e-09	0.581234	0.113	0.029	6.5989e-05	OLIGO_1	UP p_val_adj
Npl	2.97287e-09	0.399392	0.126	0.05	6.69132e-05	OLIGO_1	UP p_val_adj
Arpp21	3.61767e-09	-0.626483	0.224	0.312	8.14266e-05	OLIGO_1	DOWN p_val_adj & log2(FC)
Tbl1x	3.64773e-09	0.466006	0.341	0.195	8.21031e-05	OLIGO_1	UP p_val_adj
ENSRNOG00000067004	3.81064e-09	0.612509	0.264	0.139	8.57698e-05	OLIGO_1	UP p_val_adj & log2(FC)
Washc4	3.84455e-09	0.268742	0.214	0.115	8.65331e-05	OLIGO_1	UP p_val_adj
Map4	3.86157e-09	0.384629	0.41	0.254	8.69163e-05	OLIGO_1	UP p_val_adj
Zfhx3	3.91934e-09	0.63963	0.297	0.158	8.82165e-05	OLIGO_1	UP p_val_adj & log2(FC)
Fut9	4.07399e-09	-0.434243	0.419	0.447	9.16974e-05	OLIGO_1	DOWN p_val_adj
Npc2	4.19376e-09	0.308479	0.119	0.046	9.43931e-05	OLIGO_1	UP p_val_adj
Cdh12	4.34107e-09	-0.835876	0.157	0.239	9.77087e-05	OLIGO_1	DOWN p_val_adj & log2(FC)
Rbl1	4.38524e-09	0.434239	0.116	0.036	9.8703e-05	OLIGO_1	UP p_val_adj
Slc35f1	4.5133e-09	0.466472	0.809	0.653	0.000101585	OLIGO_1	UP p_val_adj
Tmem117	4.7129e-09	0.642541	0.484	0.309	0.000106078	OLIGO_1	UP p_val_adj & log2(FC)
Syne1	4.93986e-09	-0.446035	0.308	0.347	0.000111186	OLIGO_1	DOWN p_val_adj
Il6r	5.01156e-09	0.311031	0.119	0.05	0.0001128	OLIGO_1	UP p_val_adj
Klf12	5.2005e-09	0.361515	0.514	0.342	0.000117053	OLIGO_1	UP p_val_adj
Prex2	5.35045e-09	-0.611472	0.126	0.215	0.000120428	OLIGO_1	DOWN p_val_adj & log2(FC)
St8sia4	5.40114e-09	0.340598	0.133	0.052	0.000121569	OLIGO_1	UP p_val_adj
Lrrc8d	5.61261e-09	0.379922	0.224	0.117	0.000126329	OLIGO_1	UP p_val_adj
Lcp2	5.91494e-09	0.462386	0.108	0.038	0.000133133	OLIGO_1	UP p_val_adj
Bcas1	5.93089e-09	-0.483966	0.736	0.71	0.000133493	OLIGO_1	DOWN p_val_adj
Erc2	6.22471e-09	-0.414724	0.338	0.393	0.000140106	OLIGO_1	DOWN p_val_adj
Tenm3	6.58857e-09	-0.399799	0.4	0.419	0.000148296	OLIGO_1	DOWN p_val_adj
Ptbp2	6.61801e-09	0.266819	0.47	0.313	0.000148958	OLIGO_1	UP p_val_adj
Camk2d	6.62443e-09	0.533683	0.439	0.262	0.000149103	OLIGO_1	UP p_val_adj
Cpe	7.42595e-09	0.76474	0.424	0.253	0.000167143	OLIGO_1	UP p_val_adj & log2(FC)
Epha6	7.71341e-09	-0.710018	0.167	0.255	0.000173613	OLIGO_1	DOWN p_val_adj & log2(FC)
Alcam	7.81592e-09	0.414581	0.678	0.497	0.000175921	OLIGO_1	UP p_val_adj
Vmp1	7.88656e-09	0.400669	0.274	0.151	0.000177511	OLIGO_1	UP p_val_adj
Ttc28	8.18612e-09	0.531337	0.39	0.235	0.000184253	OLIGO_1	UP p_val_adj
Rsrp1	8.29677e-09	-0.442653	0.283	0.326	0.000186744	OLIGO_1	DOWN p_val_adj
Rad18	8.4828e-09	0.484426	0.111	0.031	0.000190931	OLIGO_1	UP p_val_adj
Myo10	8.58193e-09	0.474687	0.165	0.07	0.000193162	OLIGO_1	UP p_val_adj
Galnt18	8.8578e-09	-0.617118	0.075	0.155	0.000199371	OLIGO_1	DOWN p_val_adj & log2(FC)
Nfib	8.97575e-09	0.570444	0.481	0.308	0.000202026	OLIGO_1	UP p_val_adj
Fgfr2	9.60163e-09	-0.723616	0.112	0.199	0.000216113	OLIGO_1	DOWN p_val_adj & log2(FC)
Naaladl2	1.01121e-08	-0.694881	0.215	0.315	0.000227604	OLIGO_1	DOWN p_val_adj & log2(FC)
Prkca	1.03798e-08	-0.486186	0.291	0.361	0.000233629	OLIGO_1	DOWN p_val_adj
Ccbe1	1.0712e-08	-0.883635	0.137	0.243	0.000241106	OLIGO_1	DOWN p_val_adj & log2(FC)
Cx3cr1	1.09454e-08	0.336157	0.121	0.046	0.000246359	OLIGO_1	UP p_val_adj
Acsl4	1.1076e-08	0.449433	0.22	0.111	0.000249298	OLIGO_1	UP p_val_adj
Nsd2	1.162e-08	0.545574	0.376	0.216	0.000261542	OLIGO_1	UP p_val_adj
Phf14	1.19774e-08	0.250982	0.518	0.365	0.000269588	OLIGO_1	UP p_val_adj
Otud7a	1.22016e-08	-0.271184	0.306	0.307	0.000274634	OLIGO_1	DOWN p_val_adj
Btbd1	1.22599e-08	0.437334	0.194	0.091	0.000275945	OLIGO_1	UP p_val_adj
Gria2	1.27803e-08	-0.287214	0.605	0.605	0.00028766	OLIGO_1	DOWN p_val_adj
Lrfn5	1.29029e-08	-0.511975	0.337	0.401	0.000290419	OLIGO_1	DOWN p_val_adj
Pdgfra	1.30353e-08	0.546351	0.333	0.197	0.000293398	OLIGO_1	UP p_val_adj
RGD1359108	1.332e-08	0.371352	0.161	0.074	0.000299807	OLIGO_1	UP p_val_adj
Elapor2	1.38508e-08	-0.564462	0.221	0.3	0.000311754	OLIGO_1	DOWN p_val_adj
Rttn	1.39562e-08	0.523718	0.179	0.079	0.000314126	OLIGO_1	UP p_val_adj
ENSRNOG00000019655	1.41029e-08	0.399872	0.132	0.05	0.000317429	OLIGO_1	UP p_val_adj
Caap1	1.48454e-08	0.294078	0.174	0.079	0.000334141	OLIGO_1	UP p_val_adj
Pik3r3	1.50337e-08	-0.934847	0.125	0.207	0.000338378	OLIGO_1	DOWN p_val_adj & log2(FC)
Itgav	1.64547e-08	0.410929	0.325	0.192	0.000370362	OLIGO_1	UP p_val_adj
Myo6	1.69719e-08	-0.570263	0.174	0.245	0.000382003	OLIGO_1	DOWN p_val_adj
Mboat2	1.75001e-08	-0.613015	0.2	0.272	0.000393893	OLIGO_1	DOWN p_val_adj & log2(FC)
Nek6	1.80402e-08	0.359271	0.111	0.038	0.000406049	OLIGO_1	UP p_val_adj
Nnt	1.84022e-08	0.41146	0.152	0.065	0.000414197	OLIGO_1	UP p_val_adj
Dmd	1.90986e-08	-0.394018	0.575	0.628	0.000429871	OLIGO_1	DOWN p_val_adj
Galntl6	2.04458e-08	-0.746252	0.153	0.238	0.000460194	OLIGO_1	DOWN p_val_adj & log2(FC)
Col5a3	2.12277e-08	-0.524343	0.24	0.289	0.000477794	OLIGO_1	DOWN p_val_adj
Pid1	2.12293e-08	0.469824	0.408	0.262	0.000477829	OLIGO_1	UP p_val_adj
Camk4	2.12673e-08	-0.67226	0.093	0.167	0.000478684	OLIGO_1	DOWN p_val_adj & log2(FC)
Syn2	2.25576e-08	-0.577533	0.14	0.23	0.000507727	OLIGO_1	DOWN p_val_adj
Cyth4	2.35217e-08	0.350753	0.104	0.04	0.000529427	OLIGO_1	UP p_val_adj
Kctd16	2.46469e-08	-0.580722	0.224	0.317	0.000554753	OLIGO_1	DOWN p_val_adj
Kcnq3	2.4812e-08	-0.282012	0.516	0.526	0.000558468	OLIGO_1	DOWN p_val_adj
Nckap1l	2.52696e-08	0.368283	0.133	0.056	0.000568769	OLIGO_1	UP p_val_adj
Cacna1e	2.61962e-08	-0.455684	0.278	0.347	0.000589624	OLIGO_1	DOWN p_val_adj
Itpr2	2.80431e-08	-0.377817	0.463	0.442	0.000631194	OLIGO_1	DOWN p_val_adj
Dpyd	2.83855e-08	0.363984	0.469	0.312	0.0006389	OLIGO_1	UP p_val_adj
Atp10b	2.95117e-08	-0.952225	0.065	0.143	0.00066425	OLIGO_1	DOWN p_val_adj & log2(FC)
Ryr3	2.96252e-08	-0.28488	0.405	0.428	0.000666803	OLIGO_1	DOWN p_val_adj
Foxp2	3.03663e-08	-0.712747	0.125	0.213	0.000683486	OLIGO_1	DOWN p_val_adj & log2(FC)
Cttnbp2nl	3.07745e-08	0.378662	0.147	0.064	0.000692673	OLIGO_1	UP p_val_adj
Cbfb	3.1045e-08	0.372773	0.166	0.075	0.00069876	OLIGO_1	UP p_val_adj
Chd7	3.35846e-08	0.383902	0.517	0.354	0.000755923	OLIGO_1	UP p_val_adj
G2e3	3.42321e-08	0.481562	0.177	0.08	0.000770497	OLIGO_1	UP p_val_adj
Dlgap1	3.48934e-08	0.372546	0.692	0.525	0.00078538	OLIGO_1	UP p_val_adj
Rras2	3.59391e-08	-1.21717	0.084	0.18	0.000808918	OLIGO_1	DOWN p_val_adj & log2(FC)
Atxn7	3.69905e-08	0.339632	0.197	0.101	0.000832583	OLIGO_1	UP p_val_adj
Tnpo1	3.90364e-08	0.256866	0.291	0.172	0.000878631	OLIGO_1	UP p_val_adj
Mfn1	3.90667e-08	-0.513159	0.243	0.3	0.000879313	OLIGO_1	DOWN p_val_adj
Megf11	3.98135e-08	0.252304	0.594	0.453	0.000896123	OLIGO_1	UP p_val_adj
Lrrtm4	4.02097e-08	-0.340745	0.769	0.785	0.000905039	OLIGO_1	DOWN p_val_adj
Ptprt	4.0988e-08	-0.375201	0.708	0.771	0.000922558	OLIGO_1	DOWN p_val_adj
Ppargc1a	4.14492e-08	-0.385392	0.463	0.502	0.000932939	OLIGO_1	DOWN p_val_adj
Acvr1	4.37939e-08	0.456932	0.141	0.056	0.000985713	OLIGO_1	UP p_val_adj
Adam12	4.46343e-08	0.781579	0.273	0.143	0.00100463	OLIGO_1	UP p_val_adj & log2(FC)
Slit3	4.46911e-08	-0.493559	0.167	0.245	0.00100591	OLIGO_1	DOWN p_val_adj
Tjp1	4.58343e-08	-0.342061	0.409	0.448	0.00103164	OLIGO_1	DOWN p_val_adj
Trpc6	4.58347e-08	0.300256	0.118	0.049	0.00103165	OLIGO_1	UP p_val_adj
Pum1	5.28146e-08	0.451626	0.352	0.211	0.00118875	OLIGO_1	UP p_val_adj
Nyap2	5.40811e-08	-0.541329	0.092	0.165	0.00121726	OLIGO_1	DOWN p_val_adj
Baz2b	5.60371e-08	-0.401191	0.453	0.47	0.00126128	OLIGO_1	DOWN p_val_adj
Shisa9	5.72354e-08	-0.561036	0.151	0.234	0.00128825	OLIGO_1	DOWN p_val_adj
Dmxl2	6.13642e-08	-0.374563	0.292	0.317	0.00138119	OLIGO_1	DOWN p_val_adj
Asap1	6.42832e-08	0.432664	0.566	0.387	0.00144689	OLIGO_1	UP p_val_adj
Galnt13	6.69195e-08	-0.315641	0.439	0.462	0.00150622	OLIGO_1	DOWN p_val_adj
Plekhg3	7.08909e-08	-0.672089	0.133	0.209	0.00159561	OLIGO_1	DOWN p_val_adj & log2(FC)
Cacna2d3	7.20614e-08	-0.359395	0.404	0.424	0.00162196	OLIGO_1	DOWN p_val_adj
Nav2	7.53301e-08	0.447506	0.678	0.506	0.00169553	OLIGO_1	UP p_val_adj
Nasp	7.64271e-08	0.323845	0.179	0.086	0.00172022	OLIGO_1	UP p_val_adj
Desi2	7.70158e-08	0.309157	0.182	0.093	0.00173347	OLIGO_1	UP p_val_adj
Stard7	7.76414e-08	0.295592	0.135	0.061	0.00174755	OLIGO_1	UP p_val_adj
Sh3pxd2b	8.56559e-08	0.479369	0.138	0.055	0.00192794	OLIGO_1	UP p_val_adj
Pak5	8.64272e-08	-0.423347	0.336	0.39	0.0019453	OLIGO_1	DOWN p_val_adj
Ska2	8.78641e-08	0.481887	0.102	0.031	0.00197765	OLIGO_1	UP p_val_adj
Srsf10	8.84238e-08	0.376783	0.226	0.119	0.00199024	OLIGO_1	UP p_val_adj
Dock6	9.1404e-08	-0.690554	0.064	0.156	0.00205732	OLIGO_1	DOWN p_val_adj & log2(FC)
Glcci1	9.48723e-08	0.321253	0.537	0.379	0.00213539	OLIGO_1	UP p_val_adj
Nrg1	9.94614e-08	-0.260595	0.269	0.358	0.00223868	OLIGO_1	DOWN p_val_adj
Rgs9	1.05547e-07	-0.744801	0.065	0.134	0.00237565	OLIGO_1	DOWN p_val_adj & log2(FC)
Rhoa	1.07552e-07	0.402215	0.172	0.084	0.00242078	OLIGO_1	UP p_val_adj
Rad21	1.08903e-07	0.391968	0.125	0.05	0.0024512	OLIGO_1	UP p_val_adj
Fgf12	1.12398e-07	-0.259829	0.642	0.63	0.00252986	OLIGO_1	DOWN p_val_adj
Sirt2	1.13096e-07	-0.746259	0.192	0.294	0.00254557	OLIGO_1	DOWN p_val_adj & log2(FC)
Plekhm3	1.1697e-07	0.48576	0.258	0.147	0.00263276	OLIGO_1	UP p_val_adj
Lrch1	1.18016e-07	0.534639	0.247	0.129	0.00265631	OLIGO_1	UP p_val_adj
Srcin1	1.19959e-07	-0.72088	0.13	0.201	0.00270004	OLIGO_1	DOWN p_val_adj & log2(FC)
Ifngr1	1.20423e-07	0.362677	0.189	0.097	0.00271047	OLIGO_1	UP p_val_adj
LOC498368	1.23287e-07	0.474618	0.272	0.16	0.00277494	OLIGO_1	UP p_val_adj
Pros1	1.26557e-07	0.324908	0.107	0.038	0.00284854	OLIGO_1	UP p_val_adj
Ikzf1	1.31592e-07	0.369126	0.16	0.08	0.00296188	OLIGO_1	UP p_val_adj
Phldb1	1.35128e-07	-0.458399	0.27	0.335	0.00304147	OLIGO_1	DOWN p_val_adj
Pnpla7	1.36165e-07	0.370893	0.112	0.043	0.00306481	OLIGO_1	UP p_val_adj
Slc9a9	1.39269e-07	0.497856	0.459	0.303	0.00313467	OLIGO_1	UP p_val_adj
Dtnbp1	1.42847e-07	0.348025	0.141	0.063	0.00321521	OLIGO_1	UP p_val_adj
Lrrcc1	1.56243e-07	0.329008	0.13	0.055	0.00351672	OLIGO_1	UP p_val_adj
Ankrd44	1.63382e-07	-0.422452	0.458	0.442	0.00367741	OLIGO_1	DOWN p_val_adj
Hs2st1	1.6356e-07	0.58247	0.265	0.142	0.00368142	OLIGO_1	UP p_val_adj
Cntln	1.63636e-07	0.375751	0.184	0.092	0.00368312	OLIGO_1	UP p_val_adj
Sorcs3	1.68228e-07	0.348954	0.507	0.358	0.00378648	OLIGO_1	UP p_val_adj
Cbx3	1.69644e-07	0.433115	0.272	0.155	0.00381834	OLIGO_1	UP p_val_adj
Apba2	1.72526e-07	-0.510484	0.206	0.255	0.00388321	OLIGO_1	DOWN p_val_adj
Csf1r	1.89478e-07	0.291908	0.141	0.068	0.00426477	OLIGO_1	UP p_val_adj
Slc25a13	1.93104e-07	-0.450211	0.215	0.239	0.00434638	OLIGO_1	DOWN p_val_adj
Cenpc	1.98569e-07	0.471491	0.177	0.086	0.00446939	OLIGO_1	UP p_val_adj
Cdyl	2.00317e-07	-0.504873	0.226	0.243	0.00450874	OLIGO_1	DOWN p_val_adj
Zfp609	2.06404e-07	0.360511	0.296	0.186	0.00464574	OLIGO_1	UP p_val_adj
Adam11	2.07188e-07	-0.553628	0.034	0.105	0.00466339	OLIGO_1	DOWN p_val_adj
Pard3b	2.08381e-07	0.618806	0.215	0.11	0.00469024	OLIGO_1	UP p_val_adj & log2(FC)
Resf1	2.08964e-07	0.324484	0.166	0.086	0.00470335	OLIGO_1	UP p_val_adj
Mbd2	2.09706e-07	0.379166	0.179	0.092	0.00472006	OLIGO_1	UP p_val_adj
Shroom4	2.1049e-07	0.328295	0.14	0.065	0.00473771	OLIGO_1	UP p_val_adj
Phip	2.18267e-07	0.305551	0.41	0.272	0.00491276	OLIGO_1	UP p_val_adj
Rbpj	2.29248e-07	0.404302	0.25	0.143	0.00515991	OLIGO_1	UP p_val_adj
Pde1a	2.3433e-07	-0.412723	0.314	0.354	0.0052743	OLIGO_1	DOWN p_val_adj
Sh3bgrl	2.35194e-07	0.390858	0.152	0.069	0.00529375	OLIGO_1	UP p_val_adj
Grid2	2.39492e-07	-0.315456	0.921	0.908	0.00539048	OLIGO_1	DOWN p_val_adj
Plekha6	2.41614e-07	-0.462591	0.233	0.289	0.00543824	OLIGO_1	DOWN p_val_adj
Zfp407	2.41753e-07	0.429498	0.381	0.24	0.00544138	OLIGO_1	UP p_val_adj
Exoc4	2.47302e-07	0.490346	0.599	0.398	0.00556627	OLIGO_1	UP p_val_adj
Gpm6b	2.48356e-07	0.419943	0.736	0.553	0.00559001	OLIGO_1	UP p_val_adj
Carmil1	2.53927e-07	-0.697232	0.16	0.22	0.00571538	OLIGO_1	DOWN p_val_adj & log2(FC)
Egfem1	2.57392e-07	-0.665829	0.169	0.269	0.00579339	OLIGO_1	DOWN p_val_adj & log2(FC)
ENSRNOG00000065324	2.588e-07	-0.497472	0.036	0.101	0.00582507	OLIGO_1	DOWN p_val_adj
Arhgap23	2.65492e-07	-0.587254	0.151	0.221	0.0059757	OLIGO_1	DOWN p_val_adj
Inka2	2.67252e-07	0.428487	0.113	0.037	0.00601531	OLIGO_1	UP p_val_adj
Fip1l1	2.90155e-07	0.389018	0.323	0.199	0.00653082	OLIGO_1	UP p_val_adj
Map4k5	2.96449e-07	-0.382074	0.297	0.312	0.00667247	OLIGO_1	DOWN p_val_adj
Sema6a	2.9674e-07	-0.408973	0.297	0.282	0.00667902	OLIGO_1	DOWN p_val_adj
Sema5a	3.0752e-07	-0.530466	0.396	0.416	0.00692167	OLIGO_1	DOWN p_val_adj
Entrep2	3.25407e-07	-0.521312	0.125	0.188	0.00732426	OLIGO_1	DOWN p_val_adj
Dgkg	3.28402e-07	-0.558746	0.038	0.106	0.00739167	OLIGO_1	DOWN p_val_adj
Syne2	3.5018e-07	0.695451	0.265	0.143	0.00788185	OLIGO_1	UP p_val_adj & log2(FC)
Amph	3.50891e-07	-0.443632	0.262	0.304	0.00789786	OLIGO_1	DOWN p_val_adj
Epb41	3.52795e-07	0.368777	0.239	0.139	0.00794072	OLIGO_1	UP p_val_adj
Greb1l	3.56574e-07	-0.61951	0.078	0.152	0.00802578	OLIGO_1	DOWN p_val_adj & log2(FC)
Smc1a	3.61446e-07	0.284033	0.209	0.12	0.00813543	OLIGO_1	UP p_val_adj
Sh3gl3	3.62449e-07	-0.592787	0.214	0.286	0.00815801	OLIGO_1	DOWN p_val_adj
St18	3.7136e-07	-0.658855	0.093	0.181	0.00835857	OLIGO_1	DOWN p_val_adj & log2(FC)
Itgb3bp	3.76007e-07	0.402692	0.116	0.045	0.00846317	OLIGO_1	UP p_val_adj
Mrps28	3.78921e-07	0.268846	0.195	0.112	0.00852875	OLIGO_1	UP p_val_adj
Sez6l	4.10196e-07	-0.535244	0.273	0.331	0.00923269	OLIGO_1	DOWN p_val_adj
Tmsb10	4.12969e-07	0.421887	0.114	0.041	0.00929511	OLIGO_1	UP p_val_adj
Pign	4.14092e-07	0.301086	0.157	0.084	0.00932038	OLIGO_1	UP p_val_adj
Tmem132b	4.24992e-07	-0.325689	0.367	0.384	0.00956573	OLIGO_1	DOWN p_val_adj
Prrc2b	4.35086e-07	0.4367	0.182	0.093	0.00979291	OLIGO_1	UP p_val_adj
Rcan1	4.45021e-07	0.335688	0.177	0.093	0.0100165	OLIGO_1	UP p_val_adj
Tra2b	4.51295e-07	0.314212	0.238	0.139	0.0101577	OLIGO_1	UP p_val_adj
Spred1	4.51984e-07	0.321087	0.274	0.162	0.0101732	OLIGO_1	UP p_val_adj
Gabrg1	4.60309e-07	0.445274	0.257	0.152	0.0103606	OLIGO_1	UP p_val_adj
Plxnb3	4.68648e-07	-0.776728	0.112	0.206	0.0105483	OLIGO_1	DOWN p_val_adj & log2(FC)
Tead1	4.69637e-07	0.636703	0.192	0.091	0.0105706	OLIGO_1	UP p_val_adj & log2(FC)
Tbl1xr1	4.74103e-07	0.331949	0.343	0.225	0.0106711	OLIGO_1	UP p_val_adj
Sipa1l1	4.74401e-07	-0.326869	0.294	0.286	0.0106778	OLIGO_1	DOWN p_val_adj
Sf3b3	4.78012e-07	0.356617	0.172	0.091	0.0107591	OLIGO_1	UP p_val_adj
Mical3	4.87941e-07	-0.605088	0.253	0.3	0.0109826	OLIGO_1	DOWN p_val_adj & log2(FC)
Kcnk10	4.88933e-07	0.500996	0.181	0.088	0.0110049	OLIGO_1	UP p_val_adj
ENSRNOG00000070388	4.94563e-07	0.416563	0.191	0.101	0.0111316	OLIGO_1	UP p_val_adj
Hs3st4	4.99186e-07	-0.63787	0.097	0.157	0.0112357	OLIGO_1	DOWN p_val_adj & log2(FC)
ENSRNOG00000066115	5.02554e-07	0.425547	0.55	0.391	0.0113115	OLIGO_1	UP p_val_adj
Gabrb3	5.2839e-07	-0.383105	0.311	0.349	0.011893	OLIGO_1	DOWN p_val_adj
Ski	5.51345e-07	0.313288	0.213	0.117	0.0124097	OLIGO_1	UP p_val_adj
Ccdc18	5.70752e-07	0.412834	0.132	0.055	0.0128465	OLIGO_1	UP p_val_adj
Srgap2	5.89708e-07	0.583227	0.556	0.378	0.0132732	OLIGO_1	UP p_val_adj
Septin4	5.91538e-07	-0.548488	0.143	0.234	0.0133143	OLIGO_1	DOWN p_val_adj
Nav1	5.91614e-07	0.294566	0.606	0.443	0.013316	OLIGO_1	UP p_val_adj
Ptprn2	5.95098e-07	-0.350911	0.279	0.294	0.0133945	OLIGO_1	DOWN p_val_adj
ENSRNOG00000066325	6.01432e-07	-0.653992	0.082	0.153	0.013537	OLIGO_1	DOWN p_val_adj & log2(FC)
Ncapd3	6.23234e-07	0.494238	0.166	0.077	0.0140277	OLIGO_1	UP p_val_adj
Cnksr3	6.36314e-07	-0.937239	0.106	0.186	0.0143221	OLIGO_1	DOWN p_val_adj & log2(FC)
Prima1	6.44312e-07	-0.569871	0.039	0.107	0.0145022	OLIGO_1	DOWN p_val_adj
Psap	6.4759e-07	0.35768	0.13	0.051	0.0145759	OLIGO_1	UP p_val_adj
Atrnl1	6.7627e-07	-0.25125	0.257	0.236	0.0152215	OLIGO_1	DOWN p_val_adj
Ehbp1	6.96356e-07	0.446442	0.346	0.218	0.0156736	OLIGO_1	UP p_val_adj
Nisch	7.00398e-07	0.29527	0.229	0.144	0.0157646	OLIGO_1	UP p_val_adj
Chn2	7.19589e-07	-0.477961	0.414	0.46	0.0161965	OLIGO_1	DOWN p_val_adj
Rbbp8	7.20724e-07	0.511053	0.192	0.095	0.016222	OLIGO_1	UP p_val_adj
Rfx3	7.22097e-07	0.443109	0.44	0.281	0.016253	OLIGO_1	UP p_val_adj
Dlgap4	7.45336e-07	-0.527252	0.152	0.234	0.016776	OLIGO_1	DOWN p_val_adj
Secisbp2l	7.46403e-07	-0.44655	0.226	0.289	0.0168	OLIGO_1	DOWN p_val_adj
Epb41l4b	7.58596e-07	-0.527068	0.128	0.198	0.0170745	OLIGO_1	DOWN p_val_adj
Slc12a2	7.86455e-07	-0.496742	0.141	0.211	0.0177015	OLIGO_1	DOWN p_val_adj
Coro2b	8.28945e-07	-0.510819	0.054	0.111	0.0186579	OLIGO_1	DOWN p_val_adj
Rbfox3	8.4471e-07	-0.488063	0.141	0.198	0.0190127	OLIGO_1	DOWN p_val_adj
Cep43	8.58859e-07	0.36516	0.146	0.073	0.0193312	OLIGO_1	UP p_val_adj
Psma3	8.7386e-07	0.287127	0.146	0.072	0.0196688	OLIGO_1	UP p_val_adj
AC125757.1	8.96577e-07	-0.53476	0.186	0.266	0.0201802	OLIGO_1	DOWN p_val_adj
Mag	9.04493e-07	-0.625836	0.103	0.186	0.0203583	OLIGO_1	DOWN p_val_adj & log2(FC)
Fign	9.1375e-07	0.50347	0.286	0.163	0.0205667	OLIGO_1	UP p_val_adj
Zbtb16	9.46091e-07	-0.621989	0.092	0.166	0.0212946	OLIGO_1	DOWN p_val_adj & log2(FC)
AABR07006724.1	9.85091e-07	-0.57748	0.16	0.23	0.0221724	OLIGO_1	DOWN p_val_adj
Nnat	9.94722e-07	0.564509	0.111	0.04	0.0223892	OLIGO_1	UP p_val_adj
Trank1	1.02982e-06	-0.483291	0.113	0.169	0.0231793	OLIGO_1	DOWN p_val_adj
Cep57l1	1.06061e-06	0.318809	0.113	0.049	0.0238721	OLIGO_1	UP p_val_adj
Acadsb	1.08616e-06	-0.442781	0.165	0.231	0.0244472	OLIGO_1	DOWN p_val_adj
Sh3pxd2a	1.09841e-06	0.70376	0.187	0.08	0.0247231	OLIGO_1	UP p_val_adj & log2(FC)
Ldlrad3	1.10465e-06	0.509681	0.243	0.137	0.0248634	OLIGO_1	UP p_val_adj
Atxn1	1.11821e-06	-0.353996	0.278	0.304	0.0251686	OLIGO_1	DOWN p_val_adj
Vcan	1.15373e-06	0.272447	0.77	0.636	0.0259682	OLIGO_1	UP p_val_adj
Fbxw11	1.15458e-06	0.291496	0.224	0.134	0.0259874	OLIGO_1	UP p_val_adj
Tns1	1.16337e-06	-0.732193	0.042	0.111	0.0261852	OLIGO_1	DOWN p_val_adj & log2(FC)
Anln	1.20126e-06	0.37299	0.117	0.049	0.027038	OLIGO_1	UP p_val_adj
Bmp2k	1.2775e-06	0.575369	0.267	0.157	0.0287539	OLIGO_1	UP p_val_adj
Fnbp4	1.29856e-06	0.276089	0.423	0.296	0.029228	OLIGO_1	UP p_val_adj
Abhd2	1.30815e-06	0.433368	0.199	0.105	0.0294438	OLIGO_1	UP p_val_adj
Diaph2	1.31224e-06	0.542306	0.493	0.328	0.0295358	OLIGO_1	UP p_val_adj
Xkr4	1.3168e-06	-0.284237	0.511	0.527	0.0296386	OLIGO_1	DOWN p_val_adj
Pmepa1	1.33129e-06	0.37605	0.123	0.054	0.0299648	OLIGO_1	UP p_val_adj
Celf4	1.3942e-06	-0.412197	0.179	0.235	0.0313807	OLIGO_1	DOWN p_val_adj
Canx	1.43285e-06	0.396717	0.201	0.105	0.0322506	OLIGO_1	UP p_val_adj
Kcnn2	1.45719e-06	-0.37117	0.289	0.315	0.0327984	OLIGO_1	DOWN p_val_adj
Mpdz	1.48645e-06	-0.405327	0.316	0.359	0.033457	OLIGO_1	DOWN p_val_adj
Rad50	1.4875e-06	0.367805	0.127	0.054	0.0334807	OLIGO_1	UP p_val_adj
Ranbp9	1.50632e-06	0.256055	0.317	0.207	0.0339042	OLIGO_1	UP p_val_adj
Slc10a7	1.52597e-06	0.257574	0.201	0.114	0.0343466	OLIGO_1	UP p_val_adj
Dip2b	1.52829e-06	-0.307315	0.345	0.333	0.0343989	OLIGO_1	DOWN p_val_adj
Frmpd1	1.53786e-06	0.576746	0.137	0.057	0.0346142	OLIGO_1	UP p_val_adj
Ksr2	1.62994e-06	-0.456408	0.122	0.178	0.0366868	OLIGO_1	DOWN p_val_adj
Pde7b	1.6707e-06	0.36263	0.477	0.333	0.0376042	OLIGO_1	UP p_val_adj
Cep192	1.69322e-06	0.326873	0.199	0.103	0.0381111	OLIGO_1	UP p_val_adj
Il15	1.70032e-06	0.307142	0.107	0.043	0.0382709	OLIGO_1	UP p_val_adj
Abtb2	1.74877e-06	0.281614	0.341	0.231	0.0393612	OLIGO_1	UP p_val_adj
Asap2	1.76171e-06	0.338139	0.214	0.125	0.0396525	OLIGO_1	UP p_val_adj
Slc4a7	1.80883e-06	0.33039	0.244	0.14	0.0407132	OLIGO_1	UP p_val_adj
Dync1i1	1.86595e-06	-0.515136	0.135	0.195	0.0419989	OLIGO_1	DOWN p_val_adj
Rgs7	1.87655e-06	-0.338686	0.367	0.364	0.0422373	OLIGO_1	DOWN p_val_adj
Nrf1	1.91111e-06	0.381369	0.257	0.149	0.0430152	OLIGO_1	UP p_val_adj
Ipo7	1.97408e-06	0.334267	0.208	0.119	0.0444325	OLIGO_1	UP p_val_adj
Rcbtb2	1.98818e-06	0.45564	0.113	0.045	0.0447499	OLIGO_1	UP p_val_adj
Pdlim5	2.02809e-06	0.36556	0.194	0.103	0.0456483	OLIGO_1	UP p_val_adj
Pcbp3	2.03634e-06	0.440602	0.164	0.082	0.0458339	OLIGO_1	UP p_val_adj
Jmjd1c	2.04485e-06	0.263386	0.522	0.374	0.0460254	OLIGO_1	UP p_val_adj
Cep85l	2.04969e-06	0.490075	0.196	0.103	0.0461345	OLIGO_1	UP p_val_adj
Smyd3	2.09588e-06	0.360691	0.369	0.241	0.047174	OLIGO_1	UP p_val_adj
St6galnac5	2.12782e-06	-0.453615	0.05	0.116	0.047893	OLIGO_1	DOWN p_val_adj
Arih2	2.16456e-06	0.28602	0.196	0.116	0.0487199	OLIGO_1	UP p_val_adj
Pde4dip	2.1812e-06	-0.286088	0.371	0.367	0.0490944	OLIGO_1	DOWN p_val_adj
Jpt1	2.19475e-06	0.269116	0.155	0.078	0.0493994	OLIGO_1	UP p_val_adj
Dek	2.22086e-06	0.431992	0.187	0.096	0.049987	OLIGO_1	UP p_val_adj
Lgmn	2.30147e-06	0.459439	0.19	0.103	0.0518014	OLIGO_1	Not sig.
Kansl1l	2.46489e-06	0.378246	0.243	0.143	0.0554797	OLIGO_1	Not sig.
LOC100302465	2.54881e-06	-0.461743	0.088	0.162	0.0573687	OLIGO_1	Not sig.
Kcnj3	2.54887e-06	-0.49234	0.116	0.197	0.0573701	OLIGO_1	Not sig.
Mob3b	2.56913e-06	-0.697821	0.15	0.212	0.0578261	OLIGO_1	Not sig.
Apbb1ip	2.64862e-06	0.253468	0.257	0.162	0.0596152	OLIGO_1	Not sig.
Rps6ka5	2.65248e-06	-0.411444	0.277	0.301	0.0597021	OLIGO_1	Not sig.
B3gat2	2.65831e-06	0.476	0.122	0.054	0.0598332	OLIGO_1	Not sig.
Add1	2.71455e-06	-0.375079	0.218	0.223	0.0610991	OLIGO_1	Not sig.
Nono	2.73409e-06	0.266175	0.121	0.06	0.061539	OLIGO_1	Not sig.
Tab2	2.8542e-06	0.315976	0.181	0.1	0.0642424	OLIGO_1	Not sig.
Sema3d	3.02306e-06	0.355076	0.337	0.229	0.0680429	OLIGO_1	Not sig.
Prex1	3.2648e-06	0.320364	0.346	0.221	0.0734841	OLIGO_1	Not sig.
Dscaml1	3.29412e-06	0.260723	0.561	0.42	0.074144	OLIGO_1	Not sig.
Vps13c	3.298e-06	-0.333121	0.453	0.46	0.0742314	OLIGO_1	Not sig.
Sulf2	3.32663e-06	-0.372785	0.287	0.301	0.0748758	OLIGO_1	Not sig.
Abca2	3.36902e-06	-0.499818	0.064	0.124	0.0758299	OLIGO_1	Not sig.
Dnm2	3.42788e-06	-0.375655	0.218	0.234	0.0771548	OLIGO_1	Not sig.
Ywhah	3.43316e-06	0.275754	0.179	0.097	0.0772737	OLIGO_1	Not sig.
Slc25a40	3.45158e-06	0.284152	0.128	0.06	0.0776882	OLIGO_1	Not sig.
Cacul1	3.4834e-06	0.297283	0.239	0.144	0.0784045	OLIGO_1	Not sig.
Cep152	3.51131e-06	0.427768	0.112	0.045	0.0790326	OLIGO_1	Not sig.
Dcc	3.64596e-06	0.401014	0.863	0.739	0.0820632	OLIGO_1	Not sig.
Arhgap31	3.68672e-06	0.345255	0.571	0.428	0.0829808	OLIGO_1	Not sig.
Rnf216	3.74668e-06	0.441297	0.308	0.19	0.0843302	OLIGO_1	Not sig.
Dock11	3.76585e-06	0.297046	0.165	0.087	0.0847618	OLIGO_1	Not sig.
Litaf	3.7738e-06	0.260548	0.121	0.055	0.0849408	OLIGO_1	Not sig.
Tnk2	3.80662e-06	0.259576	0.343	0.235	0.0856793	OLIGO_1	Not sig.
Pitpnc1	3.83946e-06	0.633348	0.311	0.201	0.0864185	OLIGO_1	Not sig.
Man1c1	4.03452e-06	0.360317	0.155	0.08	0.090809	OLIGO_1	Not sig.
Ube3c	4.10992e-06	0.360149	0.286	0.183	0.0925061	OLIGO_1	Not sig.
Clmn	4.18111e-06	-0.577532	0.072	0.138	0.0941085	OLIGO_1	Not sig.
Dock7	4.31706e-06	0.496271	0.274	0.16	0.0971684	OLIGO_1	Not sig.
Eif4g3	4.4084e-06	0.445873	0.517	0.356	0.0992244	OLIGO_1	Not sig.
Gng2	4.52339e-06	0.298501	0.135	0.068	0.101812	OLIGO_1	Not sig.
Herc2	4.60708e-06	-0.265977	0.332	0.333	0.103696	OLIGO_1	Not sig.
Kxd1	4.67543e-06	0.281908	0.141	0.073	0.105235	OLIGO_1	Not sig.
Iffo1	4.76534e-06	-0.442024	0.189	0.209	0.107258	OLIGO_1	Not sig.
Hnrnpf	4.8069e-06	0.373008	0.152	0.077	0.108194	OLIGO_1	Not sig.
Ankrd6	5.01149e-06	0.250331	0.2	0.117	0.112799	OLIGO_1	Not sig.
Klf3	5.02378e-06	0.257439	0.106	0.047	0.113075	OLIGO_1	Not sig.
Pde8b	5.05798e-06	-0.332161	0.242	0.271	0.113845	OLIGO_1	Not sig.
Rtn3	5.07893e-06	0.352386	0.321	0.207	0.114317	OLIGO_1	Not sig.
Terf1	5.09549e-06	0.41735	0.2	0.111	0.114689	OLIGO_1	Not sig.
Slc1a3	5.14398e-06	0.396611	0.322	0.208	0.115781	OLIGO_1	Not sig.
Nckap5	5.26176e-06	-0.381421	0.488	0.446	0.118432	OLIGO_1	Not sig.
Acsl3	5.36105e-06	-0.636116	0.142	0.212	0.120667	OLIGO_1	Not sig.
Mgat4c	5.38182e-06	-0.613308	0.098	0.157	0.121134	OLIGO_1	Not sig.
Camk1d	5.60284e-06	0.267638	0.366	0.249	0.126109	OLIGO_1	Not sig.
Prim1	5.6386e-06	0.313796	0.166	0.087	0.126913	OLIGO_1	Not sig.
Stxbp6	5.8981e-06	-0.424013	0.215	0.262	0.132754	OLIGO_1	Not sig.
Disc1	5.91065e-06	0.378002	0.262	0.156	0.133037	OLIGO_1	Not sig.
Rftn2	6.08524e-06	0.347553	0.177	0.098	0.136967	OLIGO_1	Not sig.
Atm	6.3074e-06	0.423334	0.325	0.204	0.141967	OLIGO_1	Not sig.
Ybx3	6.37124e-06	0.55199	0.145	0.068	0.143404	OLIGO_1	Not sig.
Nup37	6.48963e-06	0.275536	0.102	0.046	0.146069	OLIGO_1	Not sig.
Ntn1	6.63635e-06	0.265341	0.259	0.169	0.149371	OLIGO_1	Not sig.
Ralgapa2	6.88418e-06	0.321121	0.293	0.183	0.154949	OLIGO_1	Not sig.
Cachd1	7.16251e-06	0.380435	0.123	0.055	0.161214	OLIGO_1	Not sig.
Ywhae	7.23797e-06	0.414072	0.267	0.16	0.162912	OLIGO_1	Not sig.
Bin2	7.30922e-06	0.26762	0.106	0.052	0.164516	OLIGO_1	Not sig.
Thrb	7.43192e-06	-0.492186	0.137	0.204	0.167278	OLIGO_1	Not sig.
Cdc37l1	7.50906e-06	-0.29205	0.333	0.323	0.169014	OLIGO_1	Not sig.
Frmd4b	7.53057e-06	-0.308933	0.483	0.458	0.169498	OLIGO_1	Not sig.
Qser1	7.61212e-06	0.272969	0.234	0.147	0.171334	OLIGO_1	Not sig.
Nck1	7.77018e-06	0.306975	0.125	0.057	0.174891	OLIGO_1	Not sig.
Jazf1	7.77886e-06	-0.386327	0.365	0.407	0.175087	OLIGO_1	Not sig.
Abca1	7.91401e-06	0.385931	0.2	0.116	0.178129	OLIGO_1	Not sig.
Afdn	8.13625e-06	-0.333539	0.244	0.259	0.183131	OLIGO_1	Not sig.
Mtmr12	8.14696e-06	0.417026	0.21	0.117	0.183372	OLIGO_1	Not sig.
Zbtb20	8.16796e-06	0.379256	0.826	0.688	0.183844	OLIGO_1	Not sig.
Ldlrad4	8.31605e-06	0.545074	0.473	0.319	0.187178	OLIGO_1	Not sig.
Fam13b	8.37139e-06	0.332886	0.357	0.241	0.188423	OLIGO_1	Not sig.
Zc3h10	8.77929e-06	0.495179	0.119	0.05	0.197604	OLIGO_1	Not sig.
Hp1bp3	8.90938e-06	0.482753	0.26	0.155	0.200532	OLIGO_1	Not sig.
Me3	8.93622e-06	-0.454656	0.16	0.203	0.201136	OLIGO_1	Not sig.
Slain1	8.9657e-06	-0.422982	0.172	0.227	0.2018	OLIGO_1	Not sig.
Tox	9.29544e-06	0.25347	0.433	0.326	0.209222	OLIGO_1	Not sig.
Vat1l	9.5001e-06	0.452724	0.234	0.134	0.213828	OLIGO_1	Not sig.
Trps1	9.51109e-06	0.431122	0.464	0.315	0.214076	OLIGO_1	Not sig.
Ppp2r3a	9.94e-06	-0.455165	0.181	0.241	0.223729	OLIGO_1	Not sig.
Hnrnpr	9.94814e-06	0.473836	0.21	0.117	0.223913	OLIGO_1	Not sig.
Ubap2	1.01006e-05	0.323066	0.194	0.11	0.227344	OLIGO_1	Not sig.
Atp11a	1.02793e-05	-0.505367	0.111	0.181	0.231367	OLIGO_1	Not sig.
St3gal3	1.0317e-05	-0.369075	0.233	0.248	0.232215	OLIGO_1	Not sig.
Uhrf2	1.03504e-05	0.418496	0.287	0.174	0.232967	OLIGO_1	Not sig.
Pacs2	1.03988e-05	-0.434622	0.14	0.198	0.234056	OLIGO_1	Not sig.
Arhgef3	1.08326e-05	0.507546	0.162	0.082	0.243821	OLIGO_1	Not sig.
Cap2	1.12473e-05	-0.508748	0.082	0.147	0.253155	OLIGO_1	Not sig.
NEWGENE-1582771	1.13053e-05	0.359297	0.147	0.074	0.254459	OLIGO_1	Not sig.
Dnajc13	1.1422e-05	0.387043	0.248	0.151	0.257086	OLIGO_1	Not sig.
Mtap	1.14346e-05	0.344605	0.125	0.054	0.257369	OLIGO_1	Not sig.
Fgfr1	1.14494e-05	0.425154	0.155	0.082	0.257702	OLIGO_1	Not sig.
Enpp2	1.15495e-05	-0.402084	0.26	0.308	0.259956	OLIGO_1	Not sig.
Lims1	1.15757e-05	0.368783	0.298	0.185	0.260547	OLIGO_1	Not sig.
Cmss1	1.16544e-05	0.416171	0.254	0.155	0.262316	OLIGO_1	Not sig.
Ccny	1.17209e-05	-0.362982	0.255	0.267	0.263813	OLIGO_1	Not sig.
Large1	1.23617e-05	-0.305409	0.328	0.359	0.278237	OLIGO_1	Not sig.
Dgcr8	1.25469e-05	0.266247	0.133	0.068	0.282405	OLIGO_1	Not sig.
Tlk2	1.29505e-05	0.341471	0.296	0.19	0.29149	OLIGO_1	Not sig.
Stxbp4	1.30606e-05	0.44003	0.16	0.083	0.293969	OLIGO_1	Not sig.
Hip1	1.328e-05	-0.283765	0.268	0.269	0.298907	OLIGO_1	Not sig.
Shc3	1.34632e-05	0.366129	0.224	0.128	0.303029	OLIGO_1	Not sig.
Cdc14a	1.40905e-05	0.312793	0.119	0.057	0.31715	OLIGO_1	Not sig.
Pcsk2	1.41849e-05	-0.426735	0.196	0.261	0.319274	OLIGO_1	Not sig.
Zfyve28	1.41876e-05	-0.405561	0.083	0.133	0.319335	OLIGO_1	Not sig.
Cert1	1.43389e-05	0.260269	0.287	0.19	0.32274	OLIGO_1	Not sig.
Wtap	1.4697e-05	0.252106	0.174	0.097	0.3308	OLIGO_1	Not sig.
Gjc3	1.522e-05	-0.577901	0.106	0.17	0.342572	OLIGO_1	Not sig.
Cnot2	1.52904e-05	0.259058	0.375	0.255	0.344157	OLIGO_1	Not sig.
Dpysl2	1.56202e-05	-0.264289	0.309	0.295	0.351579	OLIGO_1	Not sig.
Fam76b	1.59634e-05	0.391212	0.225	0.132	0.359304	OLIGO_1	Not sig.
Cep85	1.63788e-05	0.329079	0.125	0.056	0.368653	OLIGO_1	Not sig.
Usp15	1.6443e-05	0.325223	0.272	0.171	0.370099	OLIGO_1	Not sig.
Brwd1	1.67646e-05	-0.27476	0.269	0.264	0.377339	OLIGO_1	Not sig.
Pkig	1.70632e-05	0.274744	0.123	0.061	0.384059	OLIGO_1	Not sig.
Shc4	1.71647e-05	0.260535	0.174	0.097	0.386343	OLIGO_1	Not sig.
Kcnj6	1.72771e-05	-0.446514	0.049	0.101	0.388872	OLIGO_1	Not sig.
Col16a1	1.75104e-05	0.413506	0.194	0.109	0.394125	OLIGO_1	Not sig.
Pip4p2	1.75908e-05	0.284556	0.182	0.107	0.395933	OLIGO_1	Not sig.
Grik4	1.8547e-05	-0.346066	0.26	0.292	0.417456	OLIGO_1	Not sig.
Fras1	1.95512e-05	-0.429912	0.084	0.144	0.440058	OLIGO_1	Not sig.
Eps15	2.12193e-05	-0.326507	0.22	0.223	0.477603	OLIGO_1	Not sig.
Dip2a	2.1434e-05	-0.468058	0.123	0.174	0.482438	OLIGO_1	Not sig.
Rin2	2.19821e-05	-0.431414	0.235	0.254	0.494773	OLIGO_1	Not sig.
Uty	2.20027e-05	0.287747	0.426	0.303	0.495236	OLIGO_1	Not sig.
Bin1	2.25887e-05	-0.450219	0.234	0.29	0.508427	OLIGO_1	Not sig.
Ncoa5	2.26715e-05	0.264938	0.165	0.1	0.510291	OLIGO_1	Not sig.
Nup160	2.33826e-05	0.294075	0.151	0.082	0.526296	OLIGO_1	Not sig.
Rfc1	2.34332e-05	0.299805	0.145	0.078	0.527435	OLIGO_1	Not sig.
Map4k3	2.37322e-05	0.250821	0.364	0.249	0.534165	OLIGO_1	Not sig.
Ccser2	2.4066e-05	-0.264547	0.298	0.294	0.541678	OLIGO_1	Not sig.
Blmh	2.41314e-05	0.347287	0.127	0.065	0.543151	OLIGO_1	Not sig.
Hfm1	2.42896e-05	-0.414431	0.053	0.117	0.54671	OLIGO_1	Not sig.
Fancc	2.43648e-05	0.26277	0.112	0.051	0.548403	OLIGO_1	Not sig.
Mog	2.54647e-05	-0.446707	0.091	0.144	0.573159	OLIGO_1	Not sig.
Marcks	2.58737e-05	0.255868	0.132	0.069	0.582366	OLIGO_1	Not sig.
Shank2	2.61536e-05	-0.444354	0.081	0.123	0.588666	OLIGO_1	Not sig.
Pitpnb	2.64234e-05	0.398927	0.122	0.059	0.594739	OLIGO_1	Not sig.
Hectd2	2.65517e-05	0.314907	0.281	0.179	0.597625	OLIGO_1	Not sig.
Mrtfa	2.70838e-05	0.254697	0.19	0.111	0.609601	OLIGO_1	Not sig.
Hcn1	2.91839e-05	-0.578326	0.137	0.189	0.656872	OLIGO_1	Not sig.
Mast2	2.92837e-05	0.361093	0.278	0.175	0.659117	OLIGO_1	Not sig.
Eya4	2.94933e-05	-0.617325	0.087	0.152	0.663834	OLIGO_1	Not sig.
Limch1	2.97429e-05	-0.404789	0.161	0.203	0.669453	OLIGO_1	Not sig.
Caln1	3.05849e-05	-0.416214	0.201	0.259	0.688405	OLIGO_1	Not sig.
Metap2	3.06238e-05	0.428509	0.128	0.064	0.68928	OLIGO_1	Not sig.
Grik1	3.07836e-05	-0.411862	0.283	0.333	0.692878	OLIGO_1	Not sig.
Meis2	3.12507e-05	0.364879	0.435	0.307	0.703391	OLIGO_1	Not sig.
Zc3h7a	3.12958e-05	0.263705	0.224	0.139	0.704406	OLIGO_1	Not sig.
Suz12	3.1437e-05	0.27906	0.184	0.11	0.707583	OLIGO_1	Not sig.
Haus3	3.1871e-05	0.279727	0.155	0.086	0.717353	OLIGO_1	Not sig.
Itga6	3.29839e-05	0.330176	0.138	0.072	0.742401	OLIGO_1	Not sig.
Tbc1d4	3.30906e-05	0.284576	0.142	0.077	0.744802	OLIGO_1	Not sig.
RGD1560883	3.33762e-05	-0.28791	0.35	0.36	0.751231	OLIGO_1	Not sig.
Slco3a1	3.34625e-05	-0.403284	0.099	0.151	0.753174	OLIGO_1	Not sig.
Creb5	3.37597e-05	-0.281016	0.278	0.253	0.759864	OLIGO_1	Not sig.
Rpp30	3.38906e-05	0.291194	0.116	0.057	0.762809	OLIGO_1	Not sig.
Cop1	3.42651e-05	0.283662	0.259	0.17	0.77124	OLIGO_1	Not sig.
Tmem241	3.64412e-05	0.353579	0.118	0.056	0.820219	OLIGO_1	Not sig.
Cacnb4	3.64628e-05	-0.312547	0.269	0.321	0.820706	OLIGO_1	Not sig.
Ankrd28	3.65386e-05	0.445473	0.708	0.559	0.82241	OLIGO_1	Not sig.
Dcaf1	3.66065e-05	0.315077	0.17	0.098	0.823939	OLIGO_1	Not sig.
Sh3rf3	3.67111e-05	-0.437082	0.082	0.137	0.826294	OLIGO_1	Not sig.
Ipo9	3.69756e-05	0.254703	0.292	0.202	0.832246	OLIGO_1	Not sig.
Cradd	3.78459e-05	0.254598	0.195	0.123	0.851836	OLIGO_1	Not sig.
Ccdc82	3.86186e-05	0.368245	0.122	0.057	0.869227	OLIGO_1	Not sig.
Atp7a	4.13613e-05	0.269052	0.156	0.091	0.93096	OLIGO_1	Not sig.
Ppp4r3a	4.13613e-05	0.260428	0.233	0.149	0.93096	OLIGO_1	Not sig.
Pacsin2	4.24893e-05	0.32507	0.185	0.106	0.956348	OLIGO_1	Not sig.
Dip2c	4.29868e-05	0.375692	0.655	0.493	0.967546	OLIGO_1	Not sig.
Slit2	4.32221e-05	0.306989	0.166	0.096	0.972843	OLIGO_1	Not sig.
Pot1	4.46786e-05	0.331434	0.126	0.064	1	OLIGO_1	Not sig.
Rc3h1	4.8858e-05	0.312686	0.322	0.217	1	OLIGO_1	Not sig.
Stxbp5l	4.93099e-05	-0.284892	0.291	0.303	1	OLIGO_1	Not sig.
Thrap3	5.00182e-05	0.334928	0.243	0.148	1	OLIGO_1	Not sig.
Tia1	5.03479e-05	0.264777	0.264	0.17	1	OLIGO_1	Not sig.
Wdfy2	5.0678e-05	-0.513057	0.192	0.235	1	OLIGO_1	Not sig.
Dclre1c	5.20715e-05	0.292006	0.137	0.073	1	OLIGO_1	Not sig.
Serinc5	5.2231e-05	-0.415928	0.279	0.286	1	OLIGO_1	Not sig.
Mdm2	5.25254e-05	0.268717	0.147	0.08	1	OLIGO_1	Not sig.
ENSRNOG00000062864	5.27689e-05	0.256983	0.22	0.147	1	OLIGO_1	Not sig.
Fat1	5.30068e-05	0.451247	0.165	0.092	1	OLIGO_1	Not sig.
Taf3	5.30899e-05	0.408009	0.27	0.167	1	OLIGO_1	Not sig.
Rnf220	5.52229e-05	-0.500979	0.171	0.238	1	OLIGO_1	Not sig.
Lrp4	5.59635e-05	0.423665	0.199	0.112	1	OLIGO_1	Not sig.
Peak1	5.6799e-05	0.261756	0.364	0.252	1	OLIGO_1	Not sig.
Tbc1d31	5.68283e-05	0.380693	0.19	0.114	1	OLIGO_1	Not sig.
C1ql1	5.70818e-05	0.534063	0.158	0.083	1	OLIGO_1	Not sig.
Kcnh7	5.75179e-05	-0.293685	0.345	0.35	1	OLIGO_1	Not sig.
Prag1	5.79802e-05	0.324791	0.119	0.059	1	OLIGO_1	Not sig.
Tmem167a	5.79922e-05	0.273264	0.145	0.086	1	OLIGO_1	Not sig.
Myef2	6.09121e-05	0.38936	0.348	0.236	1	OLIGO_1	Not sig.
Plppr5	6.12604e-05	0.289714	0.414	0.304	1	OLIGO_1	Not sig.
ENSRNOG00000067970	6.17935e-05	-0.278358	0.424	0.437	1	OLIGO_1	Not sig.
Zeb2	6.19651e-05	0.276131	0.735	0.585	1	OLIGO_1	Not sig.
Asxl1	6.22418e-05	0.382933	0.321	0.208	1	OLIGO_1	Not sig.
Kansl1	6.53341e-05	0.255199	0.455	0.328	1	OLIGO_1	Not sig.
Plekhh1	6.60458e-05	-0.432199	0.118	0.166	1	OLIGO_1	Not sig.
Naca	6.70473e-05	0.339534	0.109	0.055	1	OLIGO_1	Not sig.
Smarca2	6.71216e-05	-0.335147	0.213	0.221	1	OLIGO_1	Not sig.
Pnpla6	6.80933e-05	-0.45477	0.065	0.125	1	OLIGO_1	Not sig.
Ctnnb1	6.82749e-05	0.278996	0.126	0.063	1	OLIGO_1	Not sig.
Sp3	7.05459e-05	0.265738	0.208	0.128	1	OLIGO_1	Not sig.
Nell2	7.10887e-05	-0.417722	0.194	0.234	1	OLIGO_1	Not sig.
Abhd12	7.20891e-05	0.333943	0.264	0.174	1	OLIGO_1	Not sig.
Tmtc1	7.48637e-05	-0.576138	0.068	0.123	1	OLIGO_1	Not sig.
Pde2a	7.58659e-05	-0.315687	0.068	0.119	1	OLIGO_1	Not sig.
Pou2f1	7.83177e-05	0.311921	0.338	0.23	1	OLIGO_1	Not sig.
ENSRNOG00000062454	7.94556e-05	-0.308653	0.283	0.305	1	OLIGO_1	Not sig.
Tenm4	8.0792e-05	-0.396944	0.136	0.175	1	OLIGO_1	Not sig.
Mbnl1	8.17284e-05	0.48241	0.423	0.285	1	OLIGO_1	Not sig.
Phf20	8.24085e-05	0.26927	0.235	0.149	1	OLIGO_1	Not sig.
Stard13	8.28467e-05	-0.252103	0.318	0.318	1	OLIGO_1	Not sig.
Cep295	8.49146e-05	0.335545	0.169	0.095	1	OLIGO_1	Not sig.
Gstcd	8.64992e-05	0.251824	0.116	0.06	1	OLIGO_1	Not sig.
Tlcd4	8.69195e-05	0.33233	0.112	0.054	1	OLIGO_1	Not sig.
Ttyh1	8.8742e-05	-0.433677	0.135	0.194	1	OLIGO_1	Not sig.
Nln	8.95749e-05	0.259908	0.184	0.11	1	OLIGO_1	Not sig.
Sat1	9.13476e-05	0.311011	0.215	0.13	1	OLIGO_1	Not sig.
Plxna4	9.1707e-05	-0.435353	0.162	0.201	1	OLIGO_1	Not sig.
RGD1308706	9.17599e-05	0.386179	0.136	0.069	1	OLIGO_1	Not sig.
Med14	9.31634e-05	0.263579	0.221	0.144	1	OLIGO_1	Not sig.
Ppp2r5c	9.64749e-05	0.266279	0.325	0.223	1	OLIGO_1	Not sig.
Prorp	9.80865e-05	0.305821	0.145	0.079	1	OLIGO_1	Not sig.
Zfp804a	0.000101838	-0.264558	0.186	0.259	1	OLIGO_1	Not sig.
Efna5	0.000102156	-0.575566	0.088	0.139	1	OLIGO_1	Not sig.
Eml5	0.000103055	-0.368535	0.158	0.201	1	OLIGO_1	Not sig.
Smarcc1	0.000104024	0.402743	0.304	0.199	1	OLIGO_1	Not sig.
Pgap1	0.000105279	0.310882	0.248	0.155	1	OLIGO_1	Not sig.
Selenof	0.000106336	0.460746	0.17	0.096	1	OLIGO_1	Not sig.
Tshz2	0.000108234	0.254153	0.34	0.243	1	OLIGO_1	Not sig.
Kcnip1	0.000109351	-0.434372	0.201	0.258	1	OLIGO_1	Not sig.
Npat	0.000111181	0.287202	0.191	0.12	1	OLIGO_1	Not sig.
Fndc3b	0.000111885	0.263081	0.191	0.116	1	OLIGO_1	Not sig.
Rb1cc1	0.000114412	-0.273067	0.278	0.268	1	OLIGO_1	Not sig.
Kndc1	0.000116494	-0.648173	0.125	0.175	1	OLIGO_1	Not sig.
Abi1	0.000121462	0.313671	0.33	0.222	1	OLIGO_1	Not sig.
Srsf11	0.000122209	0.26614	0.308	0.22	1	OLIGO_1	Not sig.
Spon1	0.000123832	0.448809	0.472	0.336	1	OLIGO_1	Not sig.
Arid1b	0.000126165	0.298166	0.518	0.373	1	OLIGO_1	Not sig.
Rapgef1	0.000126706	-0.518697	0.18	0.217	1	OLIGO_1	Not sig.
Atp2c1	0.000127301	0.310178	0.254	0.17	1	OLIGO_1	Not sig.
Mms19	0.000130557	0.287958	0.131	0.069	1	OLIGO_1	Not sig.
Lrmda	0.000132587	0.304021	0.494	0.4	1	OLIGO_1	Not sig.
Tm9sf3	0.000133691	0.25699	0.172	0.105	1	OLIGO_1	Not sig.
Gmds	0.000136909	-0.278893	0.411	0.427	1	OLIGO_1	Not sig.
ENSRNOG00000064120	0.000137501	-0.463959	0.098	0.152	1	OLIGO_1	Not sig.
Eml2	0.000139106	-0.457618	0.106	0.148	1	OLIGO_1	Not sig.
Iqsec1	0.000140812	-0.360833	0.156	0.184	1	OLIGO_1	Not sig.
Smg6	0.000143714	0.293807	0.341	0.231	1	OLIGO_1	Not sig.
Fa2h	0.000145926	-0.462853	0.152	0.201	1	OLIGO_1	Not sig.
Srrm3	0.000146579	-0.381206	0.087	0.128	1	OLIGO_1	Not sig.
AABR07026291.1	0.000146697	-0.262422	0.306	0.318	1	OLIGO_1	Not sig.
Arhgap17	0.000150182	0.279454	0.184	0.111	1	OLIGO_1	Not sig.
Hlcs	0.000150274	-0.338384	0.135	0.185	1	OLIGO_1	Not sig.
Cstf3	0.000150673	0.260312	0.282	0.185	1	OLIGO_1	Not sig.
Jarid2	0.000161814	0.33589	0.304	0.206	1	OLIGO_1	Not sig.
Fgf13	0.000163439	-0.388228	0.111	0.17	1	OLIGO_1	Not sig.
Gas7	0.000170537	-0.430497	0.215	0.273	1	OLIGO_1	Not sig.
Ywhag	0.000180418	0.272261	0.107	0.054	1	OLIGO_1	Not sig.
Csnk1g3	0.000186289	0.322044	0.283	0.194	1	OLIGO_1	Not sig.
Mtch1	0.000195023	-0.388477	0.172	0.194	1	OLIGO_1	Not sig.
Elmod1	0.000196004	-0.336218	0.094	0.155	1	OLIGO_1	Not sig.
Psip1	0.000196081	0.396477	0.267	0.176	1	OLIGO_1	Not sig.
Wnk1	0.000201626	0.299356	0.473	0.338	1	OLIGO_1	Not sig.
Gtf2f2	0.000203076	0.322892	0.157	0.092	1	OLIGO_1	Not sig.
Creb1	0.00022081	0.360376	0.22	0.138	1	OLIGO_1	Not sig.
Arhgap6	0.000221686	-0.302619	0.059	0.112	1	OLIGO_1	Not sig.
Trim37	0.000228503	0.30535	0.247	0.162	1	OLIGO_1	Not sig.
Ampd3	0.000229381	0.329084	0.121	0.063	1	OLIGO_1	Not sig.
Tcf12	0.000230196	0.316804	0.708	0.55	1	OLIGO_1	Not sig.
Slc12a6	0.000230377	0.26142	0.243	0.158	1	OLIGO_1	Not sig.
Rap1gds1	0.000231731	0.296797	0.252	0.162	1	OLIGO_1	Not sig.
RGD1565158	0.000232101	0.251452	0.121	0.065	1	OLIGO_1	Not sig.
Phyhipl	0.000232918	-0.341473	0.265	0.291	1	OLIGO_1	Not sig.
Ubr1	0.000245911	0.322007	0.364	0.257	1	OLIGO_1	Not sig.
Hnrnpc	0.000246249	0.34887	0.269	0.18	1	OLIGO_1	Not sig.
Gabrb2	0.000246547	-0.451262	0.131	0.172	1	OLIGO_1	Not sig.
Unc80	0.00025457	-0.368672	0.176	0.218	1	OLIGO_1	Not sig.
Cracd	0.000257079	0.438349	0.301	0.198	1	OLIGO_1	Not sig.
Astn2	0.000264158	-0.296533	0.376	0.406	1	OLIGO_1	Not sig.
Dcun1d4	0.000269828	-0.267247	0.221	0.243	1	OLIGO_1	Not sig.
Ano3	0.000272774	-0.509541	0.113	0.169	1	OLIGO_1	Not sig.
Scn2a	0.000278958	-0.321669	0.213	0.248	1	OLIGO_1	Not sig.
Glce	0.000283762	0.283599	0.223	0.148	1	OLIGO_1	Not sig.
Arhgap18	0.0002874	0.297647	0.175	0.106	1	OLIGO_1	Not sig.
ENSRNOG00000062888	0.000288012	-0.467443	0.053	0.105	1	OLIGO_1	Not sig.
Vezf1	0.00029152	0.274447	0.122	0.068	1	OLIGO_1	Not sig.
Enox2	0.000297493	0.255272	0.102	0.052	1	OLIGO_1	Not sig.
Prrx1	0.000299769	0.264034	0.244	0.165	1	OLIGO_1	Not sig.
Tmsb4x	0.00030503	0.26587	0.116	0.061	1	OLIGO_1	Not sig.
Clip1	0.000307892	-0.352126	0.15	0.166	1	OLIGO_1	Not sig.
Atp2b2	0.000316625	-0.293136	0.179	0.201	1	OLIGO_1	Not sig.
Slc2a13	0.000317595	-0.418067	0.131	0.176	1	OLIGO_1	Not sig.
Cyfip2	0.000318144	-0.251164	0.353	0.378	1	OLIGO_1	Not sig.
Aplp2	0.00032111	-0.250072	0.156	0.133	1	OLIGO_1	Not sig.
Brd7	0.00032758	0.268595	0.214	0.139	1	OLIGO_1	Not sig.
Raph1	0.000330894	0.283404	0.142	0.084	1	OLIGO_1	Not sig.
Aatk	0.000337051	-0.440526	0.101	0.155	1	OLIGO_1	Not sig.
Smurf1	0.000346386	-0.282583	0.187	0.197	1	OLIGO_1	Not sig.
R3hdm2	0.000349465	-0.265976	0.262	0.261	1	OLIGO_1	Not sig.
Ripk2	0.000356651	0.300103	0.135	0.075	1	OLIGO_1	Not sig.
Cnksr2	0.000367205	-0.354876	0.238	0.275	1	OLIGO_1	Not sig.
Ddah1	0.000370156	0.274102	0.106	0.052	1	OLIGO_1	Not sig.
Kansl2	0.000373396	0.331243	0.103	0.05	1	OLIGO_1	Not sig.
Cers6	0.000387523	0.257298	0.226	0.144	1	OLIGO_1	Not sig.
Trafd1	0.000398761	0.251551	0.161	0.105	1	OLIGO_1	Not sig.
Pdia3	0.000405062	0.312579	0.165	0.095	1	OLIGO_1	Not sig.
Osbpl6	0.00040609	-0.251435	0.187	0.195	1	OLIGO_1	Not sig.
Disp1	0.000410503	0.477466	0.203	0.123	1	OLIGO_1	Not sig.
Wscd1	0.00042146	-0.47595	0.097	0.151	1	OLIGO_1	Not sig.
Arfgef1	0.000421748	0.2829	0.33	0.235	1	OLIGO_1	Not sig.
Scaper	0.000424366	-0.270944	0.321	0.332	1	OLIGO_1	Not sig.
Ddx3x	0.000430789	0.299809	0.156	0.091	1	OLIGO_1	Not sig.
Adam9	0.000432365	0.269727	0.128	0.075	1	OLIGO_1	Not sig.
Hnrnpd	0.000436447	0.313857	0.196	0.123	1	OLIGO_1	Not sig.
RGD1306271	0.000453593	-0.374146	0.186	0.217	1	OLIGO_1	Not sig.
Man1a2	0.000478715	-0.282443	0.205	0.222	1	OLIGO_1	Not sig.
Usp3	0.000481289	0.273072	0.219	0.14	1	OLIGO_1	Not sig.
Peli2	0.000489724	0.27075	0.119	0.065	1	OLIGO_1	Not sig.
Actr2	0.000497996	0.260318	0.18	0.111	1	OLIGO_1	Not sig.
Thra	0.000501862	-0.428789	0.103	0.155	1	OLIGO_1	Not sig.
Cdh11	0.000506346	-0.299521	0.236	0.255	1	OLIGO_1	Not sig.
Rapgef5	0.000512328	0.551156	0.428	0.33	1	OLIGO_1	Not sig.
Pcgf5	0.000515839	0.376679	0.13	0.066	1	OLIGO_1	Not sig.
Iqgap1	0.000523648	0.315124	0.13	0.073	1	OLIGO_1	Not sig.
Rabggtb	0.000537855	0.261965	0.108	0.059	1	OLIGO_1	Not sig.
H2az2	0.000539453	0.28745	0.122	0.069	1	OLIGO_1	Not sig.
Igf1r	0.000540951	0.258917	0.296	0.207	1	OLIGO_1	Not sig.
Med13l	0.000541244	0.369793	0.328	0.227	1	OLIGO_1	Not sig.
Kif1a	0.000546808	-0.300502	0.151	0.181	1	OLIGO_1	Not sig.
Golm1	0.000549495	0.278076	0.118	0.069	1	OLIGO_1	Not sig.
Lrrtm3	0.000564527	0.308117	0.528	0.407	1	OLIGO_1	Not sig.
Ppip5k2	0.000564554	-0.376396	0.171	0.189	1	OLIGO_1	Not sig.
Pld5	0.000570717	-0.492442	0.058	0.106	1	OLIGO_1	Not sig.
Myo1d	0.000597444	-0.486681	0.147	0.19	1	OLIGO_1	Not sig.
Car10	0.000609701	-0.53498	0.082	0.129	1	OLIGO_1	Not sig.
Sypl1	0.000610546	0.273433	0.125	0.069	1	OLIGO_1	Not sig.
Mgll	0.000643691	-0.296181	0.075	0.132	1	OLIGO_1	Not sig.
Bace1	0.000648566	-0.438596	0.058	0.105	1	OLIGO_1	Not sig.
Lrrc1	0.000649021	-0.395102	0.099	0.135	1	OLIGO_1	Not sig.
Tmcc3	0.000653321	0.4864	0.327	0.254	1	OLIGO_1	Not sig.
Myt1l	0.000670017	-0.29939	0.156	0.184	1	OLIGO_1	Not sig.
Gtf3c3	0.000698144	0.257085	0.158	0.098	1	OLIGO_1	Not sig.
Rfxank	0.000702856	0.264853	0.128	0.077	1	OLIGO_1	Not sig.
Fcho2	0.000712469	0.308062	0.337	0.232	1	OLIGO_1	Not sig.
Arl14ep	0.000714861	0.285162	0.116	0.065	1	OLIGO_1	Not sig.
Srsf3	0.000723313	0.331607	0.151	0.088	1	OLIGO_1	Not sig.
Rgcc	0.000723435	0.409495	0.111	0.056	1	OLIGO_1	Not sig.
Gng12	0.000724468	-0.431565	0.235	0.246	1	OLIGO_1	Not sig.
Nr3c2	0.000729481	-0.432281	0.142	0.199	1	OLIGO_1	Not sig.
U2af2	0.000732079	0.257553	0.147	0.089	1	OLIGO_1	Not sig.
Cep120	0.00074968	0.357537	0.189	0.117	1	OLIGO_1	Not sig.
Ugt8	0.000827286	-0.368884	0.181	0.227	1	OLIGO_1	Not sig.
ENSRNOG00000067703	0.000843814	-0.380087	0.15	0.166	1	OLIGO_1	Not sig.
Ocrl	0.000844625	0.292502	0.151	0.096	1	OLIGO_1	Not sig.
Septin10	0.000861798	0.257859	0.111	0.063	1	OLIGO_1	Not sig.
Cast	0.000864711	0.27114	0.189	0.121	1	OLIGO_1	Not sig.
Cdin1	0.000901527	0.433803	0.214	0.134	1	OLIGO_1	Not sig.
Brsk1	0.000908834	-0.362832	0.057	0.106	1	OLIGO_1	Not sig.
Ssbp2	0.0009187	-0.27313	0.307	0.327	1	OLIGO_1	Not sig.
Fam133b	0.000929872	0.295944	0.151	0.092	1	OLIGO_1	Not sig.
Gng7	0.00093783	-0.365748	0.079	0.132	1	OLIGO_1	Not sig.
Xpo4	0.000937984	0.257209	0.169	0.11	1	OLIGO_1	Not sig.
Nfix	0.000952621	0.301185	0.151	0.095	1	OLIGO_1	Not sig.
Cog6	0.000955206	-0.351992	0.084	0.125	1	OLIGO_1	Not sig.
Gnaq	0.000955251	0.369246	0.416	0.296	1	OLIGO_1	Not sig.
Cdh8	0.000968038	-0.398178	0.132	0.19	1	OLIGO_1	Not sig.
Kcnq5	0.000972835	0.515181	0.672	0.539	1	OLIGO_1	Not sig.
Dnajb2	0.000975468	-0.425959	0.065	0.121	1	OLIGO_1	Not sig.
Slc4a4	0.000975783	-0.290127	0.108	0.156	1	OLIGO_1	Not sig.
Gpr158	0.000978608	-0.399399	0.174	0.213	1	OLIGO_1	Not sig.
Ywhaz	0.000989483	0.322004	0.166	0.103	1	OLIGO_1	Not sig.
ENSRNOG00000069880	0.000998921	-0.299565	0.161	0.169	1	OLIGO_1	Not sig.
Chrm3	0.00100429	0.336358	0.2	0.139	1	OLIGO_1	Not sig.
Lamc1	0.00101669	0.316259	0.274	0.188	1	OLIGO_1	Not sig.
Lrp6	0.00102351	0.272964	0.245	0.17	1	OLIGO_1	Not sig.
Gramd2b	0.00102366	-0.537411	0.081	0.13	1	OLIGO_1	Not sig.
Mef2a	0.00103884	0.303416	0.384	0.262	1	OLIGO_1	Not sig.
Kcnab1	0.00107229	-0.269999	0.21	0.232	1	OLIGO_1	Not sig.
Opalin	0.00109041	-0.396797	0.065	0.116	1	OLIGO_1	Not sig.
Serpine2	0.00111558	0.276759	0.122	0.065	1	OLIGO_1	Not sig.
Tctn2	0.00111883	-0.454407	0.126	0.16	1	OLIGO_1	Not sig.
Asph	0.00112548	-0.423162	0.075	0.116	1	OLIGO_1	Not sig.
Ptpn11	0.00123046	-0.326868	0.117	0.146	1	OLIGO_1	Not sig.
Grk5	0.00126165	-0.316242	0.186	0.216	1	OLIGO_1	Not sig.
Kcna1	0.00126488	-0.385476	0.094	0.143	1	OLIGO_1	Not sig.
Rab27b	0.00130746	0.258051	0.209	0.148	1	OLIGO_1	Not sig.
Zranb3	0.00131211	0.341022	0.117	0.061	1	OLIGO_1	Not sig.
ENSRNOG00000065902	0.00131939	0.266773	0.166	0.107	1	OLIGO_1	Not sig.
Fam135b	0.00133296	-0.348741	0.122	0.16	1	OLIGO_1	Not sig.
NEWGENE-619861	0.00140503	0.269885	0.15	0.096	1	OLIGO_1	Not sig.
Gkn1	0.00144452	-0.312731	0.078	0.12	1	OLIGO_1	Not sig.
Ptprm	0.00144721	0.355458	0.351	0.249	1	OLIGO_1	Not sig.
Aff3	0.0014775	-0.316002	0.208	0.223	1	OLIGO_1	Not sig.
Ube4b	0.00151262	-0.258623	0.18	0.192	1	OLIGO_1	Not sig.
Cuedc1	0.00155856	0.279988	0.167	0.111	1	OLIGO_1	Not sig.
Lrrfip2	0.00156038	0.2857	0.224	0.147	1	OLIGO_1	Not sig.
Ago2	0.00156259	0.273938	0.127	0.075	1	OLIGO_1	Not sig.
Plekhg1	0.00158942	-0.418405	0.081	0.132	1	OLIGO_1	Not sig.
Sec23a	0.00158974	-0.338586	0.097	0.112	1	OLIGO_1	Not sig.
Eml1	0.00159486	-0.327945	0.174	0.213	1	OLIGO_1	Not sig.
ENSRNOG00000070379	0.00160742	0.29386	0.453	0.347	1	OLIGO_1	Not sig.
Slc44a5	0.00161667	0.342423	0.133	0.083	1	OLIGO_1	Not sig.
Rnpc3	0.00161954	-0.297494	0.186	0.193	1	OLIGO_1	Not sig.
Arhgap44	0.00165794	-0.384308	0.118	0.163	1	OLIGO_1	Not sig.
Pdcd6ip	0.00167951	-0.350307	0.109	0.152	1	OLIGO_1	Not sig.
Sestd1	0.00173456	0.351037	0.145	0.088	1	OLIGO_1	Not sig.
Plekhh2	0.00177384	-0.447576	0.067	0.1	1	OLIGO_1	Not sig.
Lrch3	0.00195514	-0.259636	0.292	0.289	1	OLIGO_1	Not sig.
Col25a1	0.0019664	-0.389937	0.137	0.156	1	OLIGO_1	Not sig.
Mtus2	0.00197559	-0.407888	0.068	0.11	1	OLIGO_1	Not sig.
Myrf	0.00200763	-0.402141	0.083	0.135	1	OLIGO_1	Not sig.
Pcdh11x	0.00204128	0.411966	0.507	0.404	1	OLIGO_1	Not sig.
Lingo2	0.00205823	-0.516674	0.081	0.126	1	OLIGO_1	Not sig.
Gnb4	0.00211917	-0.323384	0.125	0.138	1	OLIGO_1	Not sig.
Atp8a2	0.00213683	-0.32193	0.203	0.232	1	OLIGO_1	Not sig.
Bcan	0.00215514	-0.262628	0.127	0.188	1	OLIGO_1	Not sig.
Igsf11	0.00215629	-0.321484	0.263	0.281	1	OLIGO_1	Not sig.
Fsd1l	0.00215947	0.259641	0.186	0.128	1	OLIGO_1	Not sig.
Cadps2	0.00217206	-0.424579	0.083	0.101	1	OLIGO_1	Not sig.
Agpat4	0.00230752	-0.331771	0.174	0.194	1	OLIGO_1	Not sig.
Septin2	0.00237158	0.288423	0.192	0.126	1	OLIGO_1	Not sig.
Scarb1	0.00239841	-0.359392	0.112	0.125	1	OLIGO_1	Not sig.
Ubr4	0.00242597	-0.251733	0.156	0.167	1	OLIGO_1	Not sig.
Mars1	0.00244819	0.292662	0.123	0.074	1	OLIGO_1	Not sig.
Car2	0.00246869	-0.368117	0.089	0.124	1	OLIGO_1	Not sig.
Osbp2	0.00247977	-0.34215	0.148	0.183	1	OLIGO_1	Not sig.
Rimbp2	0.00249172	-0.397752	0.138	0.17	1	OLIGO_1	Not sig.
Nos1ap	0.00250556	-0.334528	0.136	0.171	1	OLIGO_1	Not sig.
LOC102550291	0.00252357	0.264766	0.125	0.075	1	OLIGO_1	Not sig.
Arhgef40	0.0025484	0.27578	0.162	0.105	1	OLIGO_1	Not sig.
Trim35	0.0026625	-0.342305	0.114	0.151	1	OLIGO_1	Not sig.
Stxbp3	0.00272501	-0.267273	0.166	0.179	1	OLIGO_1	Not sig.
Ints6l	0.00275759	-0.338667	0.135	0.142	1	OLIGO_1	Not sig.
Stk39	0.0027746	-0.303914	0.211	0.243	1	OLIGO_1	Not sig.
Scn1a	0.00278014	-0.340022	0.252	0.266	1	OLIGO_1	Not sig.
Nrg2	0.00280079	-0.332174	0.114	0.149	1	OLIGO_1	Not sig.
Dync1li2	0.00292027	-0.314517	0.146	0.19	1	OLIGO_1	Not sig.
Ncor1	0.00296701	0.276838	0.438	0.326	1	OLIGO_1	Not sig.
Stmn4	0.00298672	-0.412134	0.117	0.17	1	OLIGO_1	Not sig.
Elovl7	0.00302679	-0.333192	0.057	0.103	1	OLIGO_1	Not sig.
Nmnat2	0.00302774	-0.263244	0.263	0.262	1	OLIGO_1	Not sig.
Rac1	0.00302815	0.257746	0.107	0.059	1	OLIGO_1	Not sig.
Wwc2	0.00316272	-0.492769	0.143	0.188	1	OLIGO_1	Not sig.
Coro1c	0.00328491	-0.310662	0.123	0.128	1	OLIGO_1	Not sig.
Ptch1	0.00330097	0.306885	0.148	0.093	1	OLIGO_1	Not sig.
Snrpn	0.00339756	-0.298586	0.119	0.165	1	OLIGO_1	Not sig.
Abhd3	0.00343208	-0.314788	0.086	0.121	1	OLIGO_1	Not sig.
Helz	0.00343482	-0.266453	0.274	0.269	1	OLIGO_1	Not sig.
Nr3c1	0.00344825	0.273792	0.358	0.259	1	OLIGO_1	Not sig.
Arfgef3	0.00347858	-0.325391	0.157	0.176	1	OLIGO_1	Not sig.
Dstyk	0.00362926	-0.356078	0.096	0.128	1	OLIGO_1	Not sig.
ENSRNOG00000066491	0.00365021	-0.271752	0.148	0.17	1	OLIGO_1	Not sig.
Rusc2	0.00366161	-0.387886	0.089	0.116	1	OLIGO_1	Not sig.
Zdhhc21	0.00371368	0.250223	0.138	0.087	1	OLIGO_1	Not sig.
Rgs17	0.00379721	-0.344403	0.082	0.101	1	OLIGO_1	Not sig.
Adamtsl1	0.00388089	-0.319229	0.065	0.112	1	OLIGO_1	Not sig.
Ctbp1	0.00395668	0.283913	0.102	0.06	1	OLIGO_1	Not sig.
Clasrp	0.00398371	-0.251574	0.083	0.103	1	OLIGO_1	Not sig.
Zfp280c	0.0040294	-0.277008	0.151	0.16	1	OLIGO_1	Not sig.
Kcnh5	0.004107	-0.406346	0.072	0.117	1	OLIGO_1	Not sig.
Pigu	0.00410759	0.281219	0.135	0.087	1	OLIGO_1	Not sig.
Hsph1	0.00416783	-0.300499	0.101	0.143	1	OLIGO_1	Not sig.
Abat	0.00434954	-0.274242	0.072	0.111	1	OLIGO_1	Not sig.
Htr2c	0.00437304	-0.310128	0.069	0.112	1	OLIGO_1	Not sig.
Galnt17	0.00441405	0.267555	0.194	0.129	1	OLIGO_1	Not sig.
Slc4a10	0.0045402	-0.259935	0.233	0.244	1	OLIGO_1	Not sig.
Map2k5	0.00473554	0.257062	0.308	0.222	1	OLIGO_1	Not sig.
Ptp4a2	0.00483717	0.261721	0.16	0.105	1	OLIGO_1	Not sig.
ENSRNOG00000067240	0.00508125	-0.252624	0.195	0.218	1	OLIGO_1	Not sig.
Lnx1	0.00509285	0.276706	0.16	0.109	1	OLIGO_1	Not sig.
Jam3	0.00530463	-0.315449	0.114	0.143	1	OLIGO_1	Not sig.
Cacna1b	0.00558346	-0.317734	0.113	0.148	1	OLIGO_1	Not sig.
Ncoa3	0.00593484	0.305318	0.179	0.117	1	OLIGO_1	Not sig.
Gabbr2	0.00614336	-0.369775	0.088	0.126	1	OLIGO_1	Not sig.
Pcyt1b	0.00615326	0.271644	0.158	0.101	1	OLIGO_1	Not sig.
Rorb	0.00618107	0.336558	0.145	0.091	1	OLIGO_1	Not sig.
Khdrbs3	0.00628592	-0.29951	0.111	0.123	1	OLIGO_1	Not sig.
Mapre3	0.00634786	-0.251546	0.121	0.149	1	OLIGO_1	Not sig.
ENSRNOG00000063651	0.00635386	-0.381797	0.131	0.165	1	OLIGO_1	Not sig.
Dach2	0.00637336	-0.444473	0.067	0.116	1	OLIGO_1	Not sig.
Ophn1	0.00648193	0.364419	0.391	0.291	1	OLIGO_1	Not sig.
Thsd7a	0.00653175	-0.293778	0.311	0.331	1	OLIGO_1	Not sig.
Tmod2	0.00667073	-0.267708	0.171	0.198	1	OLIGO_1	Not sig.
AABR07032097.1	0.00679633	-0.378166	0.13	0.181	1	OLIGO_1	Not sig.
Lonrf2	0.00685331	-0.302211	0.099	0.124	1	OLIGO_1	Not sig.
Polk	0.0069166	0.253435	0.102	0.061	1	OLIGO_1	Not sig.
Sytl2	0.00700053	-0.333351	0.158	0.206	1	OLIGO_1	Not sig.
Mtcl1	0.00739923	-0.298327	0.078	0.115	1	OLIGO_1	Not sig.
Fam102b	0.00751822	0.316664	0.204	0.14	1	OLIGO_1	Not sig.
Clstn2	0.00760358	-0.29225	0.152	0.172	1	OLIGO_1	Not sig.
Sh3gl2	0.00771785	-0.257707	0.192	0.218	1	OLIGO_1	Not sig.
Dock1	0.00788214	0.372724	0.542	0.434	1	OLIGO_1	Not sig.
Baiap2	0.00813161	-0.272493	0.141	0.156	1	OLIGO_1	Not sig.
Chn1	0.00824889	-0.328593	0.142	0.165	1	OLIGO_1	Not sig.
Anxa6	0.00829426	0.306129	0.118	0.073	1	OLIGO_1	Not sig.
Cdk10	0.00856565	0.297528	0.137	0.092	1	OLIGO_1	Not sig.
Ghr	0.00861014	-0.411279	0.098	0.125	1	OLIGO_1	Not sig.
AABR07040864.1	0.00867438	-0.323019	0.118	0.146	1	OLIGO_1	Not sig.
Pik3c2b	0.00867447	-0.319845	0.093	0.12	1	OLIGO_1	Not sig.
Sdk1	0.00930786	0.444451	0.455	0.375	1	OLIGO_1	Not sig.
Sh3bp4	0.00950374	-0.262053	0.143	0.144	1	OLIGO_1	Not sig.
Dlc1	0.00968963	-0.296935	0.127	0.149	1	OLIGO_1	Not sig.
Rasal2	0.00974335	0.302691	0.414	0.307	1	OLIGO_1	Not sig.
Tmcc2	0.00999344	-0.397896	0.087	0.13	1	OLIGO_1	Not sig.
Sgsm1	0.0103193	-0.252244	0.064	0.103	1	OLIGO_1	Not sig.
Acss2	0.0105541	-0.343458	0.094	0.126	1	OLIGO_1	Not sig.
Astn1	0.0105624	0.268598	0.44	0.332	1	OLIGO_1	Not sig.
Kcnc2	0.0106037	-0.433968	0.097	0.13	1	OLIGO_1	Not sig.
Pdcd4	0.0106455	-0.415217	0.156	0.183	1	OLIGO_1	Not sig.
Cracdl	0.0106539	-0.35034	0.067	0.105	1	OLIGO_1	Not sig.
ENSRNOG00000069594	0.0107096	0.314518	0.268	0.19	1	OLIGO_1	Not sig.
Rab40c	0.0107844	-0.360043	0.157	0.197	1	OLIGO_1	Not sig.
Ncl	0.0108781	-0.294023	0.088	0.114	1	OLIGO_1	Not sig.
Epc1	0.0108877	0.257481	0.326	0.24	1	OLIGO_1	Not sig.
Rpap2	0.0113585	0.28357	0.109	0.068	1	OLIGO_1	Not sig.
Map3k13	0.01152	-0.348682	0.133	0.161	1	OLIGO_1	Not sig.
Akap6	0.0116235	0.334788	0.569	0.442	1	OLIGO_1	Not sig.
Hs3st1	0.0116375	-0.320927	0.086	0.125	1	OLIGO_1	Not sig.
Nell1	0.0118826	-0.284708	0.091	0.132	1	OLIGO_1	Not sig.
ENSRNOG00000063014	0.0128575	0.278595	0.172	0.123	1	OLIGO_1	Not sig.
Zfp385d	0.0129908	-0.376016	0.079	0.115	1	OLIGO_1	Not sig.
Rubcn	0.0129979	-0.268243	0.147	0.142	1	OLIGO_1	Not sig.
Nkain3	0.0132666	-0.392797	0.161	0.198	1	OLIGO_1	Not sig.
Map1a	0.0134672	-0.306446	0.068	0.105	1	OLIGO_1	Not sig.
Tubb4a	0.0136245	-0.271745	0.092	0.126	1	OLIGO_1	Not sig.
AABR07007032.1	0.0137264	-0.255939	0.093	0.117	1	OLIGO_1	Not sig.
Tef	0.0137327	-0.263934	0.114	0.137	1	OLIGO_1	Not sig.
Unc13b	0.0140835	-0.304902	0.072	0.103	1	OLIGO_1	Not sig.
Larp1	0.014107	0.322252	0.162	0.115	1	OLIGO_1	Not sig.
Pdxdc1	0.0143667	-0.28266	0.214	0.223	1	OLIGO_1	Not sig.
Rundc3b	0.0145286	-0.2689	0.109	0.152	1	OLIGO_1	Not sig.
Sdk2	0.0146521	0.379066	0.148	0.096	1	OLIGO_1	Not sig.
Stox2	0.0146688	0.308378	0.457	0.342	1	OLIGO_1	Not sig.
Homer1	0.0147	-0.283157	0.242	0.248	1	OLIGO_1	Not sig.
Ptcd3	0.0153644	-0.278678	0.112	0.125	1	OLIGO_1	Not sig.
Arl2bp	0.0164462	0.34935	0.118	0.072	1	OLIGO_1	Not sig.
Prpsap1	0.0169241	-0.256144	0.101	0.125	1	OLIGO_1	Not sig.
Orc5	0.0170751	0.265318	0.133	0.095	1	OLIGO_1	Not sig.
ENSRNOG00000063437	0.0170885	-0.387982	0.093	0.13	1	OLIGO_1	Not sig.
Wasf2	0.0171644	0.289292	0.195	0.133	1	OLIGO_1	Not sig.
Smoc1	0.0173259	0.339956	0.148	0.096	1	OLIGO_1	Not sig.
Ngef	0.017587	-0.317104	0.07	0.103	1	OLIGO_1	Not sig.
Dzank1	0.017889	-0.265935	0.086	0.116	1	OLIGO_1	Not sig.
Apod	0.0179186	-0.280604	0.072	0.109	1	OLIGO_1	Not sig.
Adamts3	0.0180663	-0.38862	0.074	0.1	1	OLIGO_1	Not sig.
Pkd1	0.0182354	-0.310826	0.096	0.126	1	OLIGO_1	Not sig.
Dnm1	0.0183562	-0.277658	0.111	0.139	1	OLIGO_1	Not sig.
Caprin1	0.0187205	0.260787	0.259	0.19	1	OLIGO_1	Not sig.
Kcnip3	0.018794	-0.329341	0.098	0.13	1	OLIGO_1	Not sig.
ENSRNOG00000065736	0.0188958	-0.316199	0.078	0.105	1	OLIGO_1	Not sig.
Mical2	0.0193357	-0.33181	0.081	0.109	1	OLIGO_1	Not sig.
Nhsl2	0.0215058	-0.415199	0.096	0.138	1	OLIGO_1	Not sig.
Arhgef10l	0.021538	-0.423469	0.112	0.147	1	OLIGO_1	Not sig.
Zmym6	0.0219164	-0.348353	0.094	0.12	1	OLIGO_1	Not sig.
Atrip	0.0222262	-0.279524	0.084	0.11	1	OLIGO_1	Not sig.
Cfap20	0.0224107	0.266583	0.101	0.06	1	OLIGO_1	Not sig.
Zfp277	0.0230524	0.255814	0.205	0.153	1	OLIGO_1	Not sig.
Plxdc2	0.0237387	0.415801	0.423	0.33	1	OLIGO_1	Not sig.
Cdkl5	0.0244191	-0.297437	0.112	0.149	1	OLIGO_1	Not sig.
Ccnyl1	0.0268632	-0.29865	0.112	0.13	1	OLIGO_1	Not sig.
Sv2c	0.0278085	0.360129	0.18	0.125	1	OLIGO_1	Not sig.
Nedd4l	0.0280916	0.33483	0.314	0.234	1	OLIGO_1	Not sig.
Ssh2	0.0281866	0.303343	0.566	0.434	1	OLIGO_1	Not sig.
Lmbrd1	0.0283554	-0.273937	0.132	0.163	1	OLIGO_1	Not sig.
ENSRNOG00000065457	0.028738	-0.275401	0.121	0.132	1	OLIGO_1	Not sig.
Miga1	0.0288368	-0.252021	0.092	0.116	1	OLIGO_1	Not sig.
Atp1a3	0.0288635	-0.298089	0.083	0.117	1	OLIGO_1	Not sig.
Ccdc85a	0.0304246	-0.357737	0.075	0.103	1	OLIGO_1	Not sig.
Jmy	0.0317663	-0.257101	0.107	0.112	1	OLIGO_1	Not sig.
Fstl4	0.0336685	-0.286827	0.135	0.175	1	OLIGO_1	Not sig.
Cdk5rap1	0.0338493	-0.299564	0.083	0.105	1	OLIGO_1	Not sig.
Vegfa	0.034093	-0.272973	0.091	0.112	1	OLIGO_1	Not sig.
Rgs6	0.0361993	-0.330043	0.092	0.13	1	OLIGO_1	Not sig.
Fam184a	0.0365006	-0.308774	0.086	0.123	1	OLIGO_1	Not sig.
Cdh4	0.0371597	0.394394	0.177	0.128	1	OLIGO_1	Not sig.
Fhod3	0.0378679	-0.268327	0.097	0.114	1	OLIGO_1	Not sig.
Col20a1	0.0396435	-0.284247	0.096	0.1	1	OLIGO_1	Not sig.
Olfm3	0.0402269	-0.33979	0.073	0.106	1	OLIGO_1	Not sig.
Ccdc30	0.0439	-0.253162	0.117	0.138	1	OLIGO_1	Not sig.
Mtmr10	0.0450708	-0.274186	0.171	0.189	1	OLIGO_1	Not sig.
Osbp	0.0466002	-0.267193	0.089	0.101	1	OLIGO_1	Not sig.
Prp2l1	0.0479168	-0.256929	0.089	0.124	1	OLIGO_1	Not sig.
Gabra4	0.0485914	-0.267307	0.101	0.13	1	OLIGO_1	Not sig.
Usp53	0.0521612	-0.264587	0.113	0.143	1	OLIGO_1	Not sig.
Ppp1r13b	0.052347	-0.263206	0.114	0.132	1	OLIGO_1	Not sig.
Slc16a2	0.0537075	0.307668	0.122	0.086	1	OLIGO_1	Not sig.
Lgr4	0.0567469	-0.251613	0.125	0.13	1	OLIGO_1	Not sig.
Atl1	0.0614442	0.25465	0.158	0.117	1	OLIGO_1	Not sig.
ENSRNOG00000063994	0.0623984	-0.253525	0.151	0.167	1	OLIGO_1	Not sig.
Mef2c	0.0635255	0.283729	0.283	0.217	1	OLIGO_1	Not sig.
Sccpdh	0.0700235	-0.257208	0.081	0.102	1	OLIGO_1	Not sig.
Atp1a2	0.0714019	-0.268888	0.092	0.11	1	OLIGO_1	Not sig.
Tmc7	0.0734088	-0.278165	0.075	0.107	1	OLIGO_1	Not sig.
Megf10	0.0782782	0.337429	0.118	0.077	1	OLIGO_1	Not sig.
Ttll11	0.0805468	-0.266783	0.101	0.132	1	OLIGO_1	Not sig.
Cfap69	0.0835275	-0.263523	0.162	0.185	1	OLIGO_1	Not sig.
Mpzl1	0.0854219	-0.250515	0.211	0.217	1	OLIGO_1	Not sig.
Flrt1	0.0872606	-0.261898	0.098	0.105	1	OLIGO_1	Not sig.
Rbpjl	0.118569	-0.268841	0.093	0.109	1	OLIGO_1	Not sig.
Csgalnact1	0.122025	-0.272423	0.094	0.117	1	OLIGO_1	Not sig.
Dclk1	0.124727	0.463046	0.43	0.331	1	OLIGO_1	Not sig.
Brwd3	0.164385	-0.30615	0.096	0.11	1	OLIGO_1	Not sig.
Ercc6	0.173483	0.273786	0.165	0.126	1	OLIGO_1	Not sig.
Pbx3	0.177977	-0.253	0.283	0.276	1	OLIGO_1	Not sig.
Plcxd3	0.183191	0.263553	0.106	0.078	1	OLIGO_1	Not sig.
Ttf1	0.193221	-0.268806	0.101	0.109	1	OLIGO_1	Not sig.
Col11a1	0.707556	0.275547	0.18	0.166	1	OLIGO_1	Not sig.
Gabrg3	0.730862	0.2726	0.365	0.326	1	OLIGO_1	Not sig.
Kcnip4	4.17099e-88	-1.32769	0.428	0.625	9.38806e-84	OLIGO_2	DOWN p_val_adj & log2(FC)
Dpp10	2.0791e-79	-1.44371	0.405	0.607	4.67964e-75	OLIGO_2	DOWN p_val_adj & log2(FC)
ENSRNOG00000070284	1.48383e-76	1.96351	0.221	0.016	3.33979e-72	OLIGO_2	UP p_val_adj & log2(FC)
Nrxn3	4.47989e-65	-1.06386	0.341	0.561	1.00833e-60	OLIGO_2	DOWN p_val_adj & log2(FC)
Rbfox1	1.38823e-64	-0.993254	0.527	0.696	3.12462e-60	OLIGO_2	DOWN p_val_adj & log2(FC)
Sgcz	1.61419e-61	-1.45948	0.199	0.407	3.63321e-57	OLIGO_2	DOWN p_val_adj & log2(FC)
Kazn	7.68869e-54	-1.25022	0.247	0.445	1.73057e-49	OLIGO_2	DOWN p_val_adj & log2(FC)
Csmd1	9.09745e-52	-0.976657	0.392	0.522	2.04765e-47	OLIGO_2	DOWN p_val_adj & log2(FC)
Kcnd2	2.10643e-51	-1.2838	0.198	0.381	4.74116e-47	OLIGO_2	DOWN p_val_adj & log2(FC)
Fgf14	2.90424e-49	-1.17834	0.244	0.414	6.53687e-45	OLIGO_2	DOWN p_val_adj & log2(FC)
Pde4b	1.51301e-47	0.467675	0.987	0.951	3.40547e-43	OLIGO_2	UP p_val_adj
Syt1	1.80177e-47	-1.15738	0.223	0.394	4.05543e-43	OLIGO_2	DOWN p_val_adj & log2(FC)
Nrg3	2.94641e-45	-1.00156	0.392	0.542	6.63177e-41	OLIGO_2	DOWN p_val_adj & log2(FC)
Grm7	1.65037e-44	-1.20342	0.21	0.376	3.71465e-40	OLIGO_2	DOWN p_val_adj & log2(FC)
Tenm2	2.26413e-43	-1.29939	0.163	0.328	5.09611e-39	OLIGO_2	DOWN p_val_adj & log2(FC)
Dcc	2.17628e-41	-1.3015	0.099	0.258	4.89837e-37	OLIGO_2	DOWN p_val_adj & log2(FC)
Nrxn1	3.32203e-40	-0.937525	0.345	0.503	7.47724e-36	OLIGO_2	DOWN p_val_adj & log2(FC)
Fmnl2	3.38547e-38	1.03119	0.594	0.387	7.62003e-34	OLIGO_2	UP p_val_adj & log2(FC)
Kcnma1	1.43203e-35	-1.25249	0.079	0.212	3.2232e-31	OLIGO_2	DOWN p_val_adj & log2(FC)
Negr1	1.49916e-35	-1.03858	0.171	0.292	3.37432e-31	OLIGO_2	DOWN p_val_adj & log2(FC)
ENSRNOG00000070508	8.68642e-33	-1.2571	0.064	0.182	1.95514e-28	OLIGO_2	DOWN p_val_adj & log2(FC)
Robo1	2.62469e-32	-0.943356	0.276	0.395	5.90765e-28	OLIGO_2	DOWN p_val_adj & log2(FC)
ENSRNOG00000069588	4.06213e-32	-1.15826	0.132	0.269	9.14304e-28	OLIGO_2	DOWN p_val_adj & log2(FC)
Plcb1	1.45548e-31	-1.07127	0.143	0.274	3.27599e-27	OLIGO_2	DOWN p_val_adj & log2(FC)
Frmpd4	2.16396e-31	-1.15596	0.112	0.261	4.87063e-27	OLIGO_2	DOWN p_val_adj & log2(FC)
Pcdh9	8.56945e-31	0.319524	1	0.996	1.92881e-26	OLIGO_2	UP p_val_adj
Cntnap2	3.31628e-30	-0.86227	0.298	0.398	7.46428e-26	OLIGO_2	DOWN p_val_adj & log2(FC)
Picalm	5.55142e-30	0.733957	0.644	0.462	1.24951e-25	OLIGO_2	UP p_val_adj & log2(FC)
Grm5	9.03556e-29	-1.01587	0.167	0.303	2.03372e-24	OLIGO_2	DOWN p_val_adj & log2(FC)
Mctp1	1.18773e-28	-1.18707	0.068	0.178	2.67335e-24	OLIGO_2	DOWN p_val_adj & log2(FC)
Qk	2.00304e-28	0.317938	0.966	0.923	4.50845e-24	OLIGO_2	UP p_val_adj
Dgkb	5.14233e-28	-1.12387	0.092	0.21	1.15744e-23	OLIGO_2	DOWN p_val_adj & log2(FC)
Kcnq5	1.74955e-27	-1.04779	0.161	0.275	3.93789e-23	OLIGO_2	DOWN p_val_adj & log2(FC)
Ntm	3.06721e-27	-1.05303	0.103	0.234	6.90367e-23	OLIGO_2	DOWN p_val_adj & log2(FC)
Tenm3	5.71026e-27	-1.1019	0.106	0.23	1.28527e-22	OLIGO_2	DOWN p_val_adj & log2(FC)
Phactr1	9.46334e-27	-0.499051	0.542	0.587	2.13001e-22	OLIGO_2	DOWN p_val_adj
Rap1a	9.96786e-27	0.886748	0.414	0.229	2.24357e-22	OLIGO_2	UP p_val_adj & log2(FC)
Tf	1.37208e-26	0.821777	0.554	0.373	3.08828e-22	OLIGO_2	UP p_val_adj & log2(FC)
Erc2	3.11954e-26	-1.04889	0.121	0.238	7.02147e-22	OLIGO_2	DOWN p_val_adj & log2(FC)
Opcml	4.14826e-26	-0.874071	0.249	0.371	9.33691e-22	OLIGO_2	DOWN p_val_adj & log2(FC)
Ralyl	4.78256e-26	-0.886949	0.193	0.326	1.07646e-21	OLIGO_2	DOWN p_val_adj & log2(FC)
Grip1	2.60891e-25	-1.00541	0.121	0.245	5.87213e-21	OLIGO_2	DOWN p_val_adj & log2(FC)
Lrp1b	4.10223e-25	-0.716558	0.347	0.433	9.23331e-21	OLIGO_2	DOWN p_val_adj & log2(FC)
Rims1	7.75977e-25	-0.978804	0.134	0.254	1.74657e-20	OLIGO_2	DOWN p_val_adj & log2(FC)
Lrrtm4	1.87961e-24	-0.814681	0.251	0.351	4.23062e-20	OLIGO_2	DOWN p_val_adj & log2(FC)
Slc44a1	4.7069e-24	0.570094	0.706	0.527	1.05943e-19	OLIGO_2	UP p_val_adj
Trpm3	8.58837e-24	-1.13518	0.075	0.182	1.93307e-19	OLIGO_2	DOWN p_val_adj & log2(FC)
Cdh12	1.27555e-23	-1.03938	0.117	0.23	2.871e-19	OLIGO_2	DOWN p_val_adj & log2(FC)
Cntn5	1.96093e-23	-1.00467	0.147	0.251	4.41367e-19	OLIGO_2	DOWN p_val_adj & log2(FC)
Abca8a	2.16234e-23	0.681927	0.448	0.263	4.86699e-19	OLIGO_2	UP p_val_adj & log2(FC)
Gria1	2.62587e-23	-1.04615	0.064	0.161	5.91032e-19	OLIGO_2	DOWN p_val_adj & log2(FC)
Asic2	2.65869e-23	-0.95248	0.116	0.206	5.98418e-19	OLIGO_2	DOWN p_val_adj & log2(FC)
Nrg1	2.93775e-23	-0.850292	0.202	0.323	6.61229e-19	OLIGO_2	DOWN p_val_adj & log2(FC)
Lrfn5	3.31722e-23	-0.919523	0.122	0.236	7.4664e-19	OLIGO_2	DOWN p_val_adj & log2(FC)
Cacna2d3	9.51138e-23	-0.984187	0.1	0.203	2.14082e-18	OLIGO_2	DOWN p_val_adj & log2(FC)
Sytl2	1.21647e-22	0.776999	0.445	0.27	2.73803e-18	OLIGO_2	UP p_val_adj & log2(FC)
Tmem132b	1.52937e-22	-0.90851	0.149	0.274	3.4423e-18	OLIGO_2	DOWN p_val_adj & log2(FC)
Nlgn1	1.64185e-22	-0.523315	0.475	0.529	3.69547e-18	OLIGO_2	DOWN p_val_adj
Ctnnd2	2.84979e-22	-0.910553	0.143	0.251	6.41431e-18	OLIGO_2	DOWN p_val_adj & log2(FC)
Galntl6	3.58703e-22	-1.11034	0.11	0.219	8.07368e-18	OLIGO_2	DOWN p_val_adj & log2(FC)
Foxp2	2.17173e-21	-1.0708	0.049	0.138	4.88812e-17	OLIGO_2	DOWN p_val_adj & log2(FC)
Edil3	7.0262e-21	0.459786	0.788	0.638	1.58146e-16	OLIGO_2	UP p_val_adj
Dlgap2	1.66433e-20	-0.984308	0.062	0.155	3.74607e-16	OLIGO_2	DOWN p_val_adj & log2(FC)
Grin2a	2.94687e-20	-1.00484	0.049	0.13	6.63281e-16	OLIGO_2	DOWN p_val_adj & log2(FC)
Ccser1	5.32606e-20	-0.606648	0.286	0.365	1.19879e-15	OLIGO_2	DOWN p_val_adj & log2(FC)
Bend5	6.11984e-20	-1.02304	0.063	0.147	1.37745e-15	OLIGO_2	DOWN p_val_adj & log2(FC)
AABR07006724.1	6.34082e-20	-0.914959	0.058	0.144	1.42719e-15	OLIGO_2	DOWN p_val_adj & log2(FC)
Cntnap5a	6.60999e-20	-0.987265	0.049	0.134	1.48778e-15	OLIGO_2	DOWN p_val_adj & log2(FC)
Frmd4a	7.45419e-20	-0.659242	0.189	0.262	1.67779e-15	OLIGO_2	DOWN p_val_adj & log2(FC)
AC125757.1	8.35514e-20	-1.00864	0.054	0.142	1.88057e-15	OLIGO_2	DOWN p_val_adj & log2(FC)
Epha6	1.28667e-19	-0.947066	0.099	0.19	2.89603e-15	OLIGO_2	DOWN p_val_adj & log2(FC)
Gabrb1	2.20571e-19	-0.86667	0.08	0.177	4.96461e-15	OLIGO_2	DOWN p_val_adj & log2(FC)
Ankrd28	2.60697e-19	0.554604	0.685	0.537	5.86777e-15	OLIGO_2	UP p_val_adj
Cacna1e	2.74868e-19	-0.911098	0.045	0.116	6.18673e-15	OLIGO_2	DOWN p_val_adj & log2(FC)
Prex2	3.02084e-19	-0.958099	0.169	0.264	6.79931e-15	OLIGO_2	DOWN p_val_adj & log2(FC)
Pkp4	4.73815e-19	0.622278	0.602	0.418	1.06646e-14	OLIGO_2	UP p_val_adj & log2(FC)
Nalf1	6.02164e-19	-0.60741	0.257	0.334	1.35535e-14	OLIGO_2	DOWN p_val_adj & log2(FC)
Kndc1	2.72388e-18	0.558433	0.564	0.381	6.1309e-14	OLIGO_2	UP p_val_adj
Rims2	4.29648e-18	-0.74303	0.166	0.248	9.67051e-14	OLIGO_2	DOWN p_val_adj & log2(FC)
Fat3	5.89348e-18	-0.925959	0.053	0.137	1.3265e-13	OLIGO_2	DOWN p_val_adj & log2(FC)
Eya4	6.71121e-18	0.579715	0.449	0.281	1.51056e-13	OLIGO_2	UP p_val_adj
Hs6st3	7.01182e-18	-0.991663	0.071	0.157	1.57822e-13	OLIGO_2	DOWN p_val_adj & log2(FC)
Cnksr2	8.3289e-18	-0.917411	0.101	0.184	1.87467e-13	OLIGO_2	DOWN p_val_adj & log2(FC)
ENSRNOG00000062454	1.40139e-17	-0.961887	0.063	0.147	3.15424e-13	OLIGO_2	DOWN p_val_adj & log2(FC)
Grm8	2.66739e-17	-0.942332	0.042	0.118	6.00377e-13	OLIGO_2	DOWN p_val_adj & log2(FC)
Pde10a	2.92812e-17	-0.910297	0.069	0.146	6.59062e-13	OLIGO_2	DOWN p_val_adj & log2(FC)
Erbin	3.11986e-17	0.570039	0.511	0.355	7.02217e-13	OLIGO_2	UP p_val_adj
Ugt8	3.47576e-17	0.619528	0.377	0.221	7.82323e-13	OLIGO_2	UP p_val_adj & log2(FC)
Kalrn	3.861e-17	-0.783698	0.118	0.205	8.69033e-13	OLIGO_2	DOWN p_val_adj & log2(FC)
Gabrb3	6.58781e-17	-0.845485	0.096	0.179	1.48278e-12	OLIGO_2	DOWN p_val_adj & log2(FC)
Thsd7b	1.41378e-16	-0.950923	0.045	0.114	3.18214e-12	OLIGO_2	DOWN p_val_adj & log2(FC)
Gabrg3	1.69316e-16	-0.883105	0.071	0.152	3.81097e-12	OLIGO_2	DOWN p_val_adj & log2(FC)
ENSRNOG00000067998	1.96264e-16	-0.903147	0.072	0.152	4.41752e-12	OLIGO_2	DOWN p_val_adj & log2(FC)
Dpp6	2.56155e-16	-0.821727	0.081	0.156	5.76553e-12	OLIGO_2	DOWN p_val_adj & log2(FC)
Bcas1	2.5894e-16	0.51668	0.684	0.561	5.82822e-12	OLIGO_2	UP p_val_adj
Arpp21	2.60401e-16	-0.84529	0.092	0.173	5.86111e-12	OLIGO_2	DOWN p_val_adj & log2(FC)
Cacnb2	4.56725e-16	-0.846618	0.079	0.162	1.028e-11	OLIGO_2	DOWN p_val_adj & log2(FC)
Wdfy1	6.12801e-16	0.79666	0.141	0.048	1.37929e-11	OLIGO_2	UP p_val_adj & log2(FC)
Lrrc7	7.65618e-16	-0.581224	0.279	0.365	1.72325e-11	OLIGO_2	DOWN p_val_adj
Ctnna2	9.52151e-16	-0.527832	0.314	0.378	2.1431e-11	OLIGO_2	DOWN p_val_adj
RGD1561327	1.02412e-15	-0.631015	0.222	0.307	2.30509e-11	OLIGO_2	DOWN p_val_adj & log2(FC)
Ntrk2	1.14921e-15	-0.881781	0.058	0.128	2.58665e-11	OLIGO_2	DOWN p_val_adj & log2(FC)
Gria3	1.32597e-15	-0.856498	0.073	0.151	2.98449e-11	OLIGO_2	DOWN p_val_adj & log2(FC)
Gpc5	1.39437e-15	-0.955558	0.051	0.116	3.13844e-11	OLIGO_2	DOWN p_val_adj & log2(FC)
Pcdh7	1.52929e-15	-0.576347	0.208	0.289	3.44212e-11	OLIGO_2	DOWN p_val_adj
Gria2	1.71974e-15	-0.674693	0.181	0.258	3.87078e-11	OLIGO_2	DOWN p_val_adj & log2(FC)
Kctd16	2.50782e-15	-0.830154	0.113	0.198	5.64461e-11	OLIGO_2	DOWN p_val_adj & log2(FC)
Tmem117	2.65514e-15	0.874449	0.358	0.231	5.97619e-11	OLIGO_2	UP p_val_adj & log2(FC)
Tanc2	2.74112e-15	-0.609864	0.249	0.323	6.16971e-11	OLIGO_2	DOWN p_val_adj & log2(FC)
ENSRNOG00000066703	2.80912e-15	1.05511	0.298	0.169	6.32276e-11	OLIGO_2	UP p_val_adj & log2(FC)
Gpr158	3.50162e-15	-0.884346	0.064	0.139	7.88144e-11	OLIGO_2	DOWN p_val_adj & log2(FC)
Pde1a	4.40519e-15	-0.851305	0.077	0.147	9.91519e-11	OLIGO_2	DOWN p_val_adj & log2(FC)
Rora	4.78611e-15	-0.779244	0.106	0.176	1.07726e-10	OLIGO_2	DOWN p_val_adj & log2(FC)
Apod	5.30749e-15	0.732936	0.38	0.244	1.19461e-10	OLIGO_2	UP p_val_adj & log2(FC)
Ano4	8.27135e-15	0.271029	0.882	0.763	1.86171e-10	OLIGO_2	UP p_val_adj
Akap2	1.42713e-14	-0.703458	0.153	0.227	3.21219e-10	OLIGO_2	DOWN p_val_adj & log2(FC)
Cadps	1.59546e-14	-0.796689	0.091	0.17	3.59106e-10	OLIGO_2	DOWN p_val_adj & log2(FC)
Ppfibp2	1.64441e-14	0.627329	0.224	0.112	3.70124e-10	OLIGO_2	UP p_val_adj & log2(FC)
Kirrel3	2.13459e-14	-0.5581	0.41	0.469	4.80453e-10	OLIGO_2	DOWN p_val_adj
App	2.23786e-14	0.649566	0.491	0.329	5.03697e-10	OLIGO_2	UP p_val_adj & log2(FC)
Ppargc1a	3.71304e-14	-0.715258	0.143	0.217	8.35731e-10	OLIGO_2	DOWN p_val_adj & log2(FC)
Dmd	3.98156e-14	-0.642591	0.175	0.255	8.9617e-10	OLIGO_2	DOWN p_val_adj & log2(FC)
Ryr2	4.20233e-14	-0.791981	0.106	0.178	9.4586e-10	OLIGO_2	DOWN p_val_adj & log2(FC)
Celf2	5.84848e-14	-0.526999	0.268	0.342	1.31637e-09	OLIGO_2	DOWN p_val_adj
Map2	7.66183e-14	-0.629407	0.173	0.24	1.72452e-09	OLIGO_2	DOWN p_val_adj & log2(FC)
Cldn11	8.38228e-14	0.595826	0.351	0.213	1.88668e-09	OLIGO_2	UP p_val_adj
Hs3st4	9.86606e-14	-0.885716	0.052	0.121	2.22065e-09	OLIGO_2	DOWN p_val_adj & log2(FC)
Cdh18	1.06888e-13	-0.822948	0.065	0.139	2.40584e-09	OLIGO_2	DOWN p_val_adj & log2(FC)
Grin2b	1.81384e-13	-0.800197	0.081	0.152	4.08259e-09	OLIGO_2	DOWN p_val_adj & log2(FC)
Zfp804a	2.30352e-13	-0.730711	0.04	0.103	5.18477e-09	OLIGO_2	DOWN p_val_adj & log2(FC)
Il1rap	2.51924e-13	0.627705	0.328	0.199	5.67031e-09	OLIGO_2	UP p_val_adj & log2(FC)
Cntnap5c	3.03183e-13	-0.861268	0.052	0.116	6.82405e-09	OLIGO_2	DOWN p_val_adj & log2(FC)
Ptprn2	3.35957e-13	-0.704288	0.069	0.122	7.56172e-09	OLIGO_2	DOWN p_val_adj & log2(FC)
Kcnab1	3.38991e-13	-0.844723	0.042	0.103	7.63e-09	OLIGO_2	DOWN p_val_adj & log2(FC)
Spock3	3.51429e-13	-0.503406	0.435	0.506	7.90995e-09	OLIGO_2	DOWN p_val_adj
Csmd3	3.93914e-13	-0.475927	0.355	0.427	8.86623e-09	OLIGO_2	DOWN p_val_adj
Schip1	4.28363e-13	-0.451709	0.325	0.359	9.6416e-09	OLIGO_2	DOWN p_val_adj
Synj2	5.42822e-13	0.508322	0.305	0.181	1.22178e-08	OLIGO_2	UP p_val_adj
Astn2	6.81542e-13	-0.778244	0.062	0.128	1.53402e-08	OLIGO_2	DOWN p_val_adj & log2(FC)
Etl4	7.21477e-13	-0.753239	0.091	0.159	1.6239e-08	OLIGO_2	DOWN p_val_adj & log2(FC)
Egfem1	9.46748e-13	-0.85657	0.041	0.102	2.13094e-08	OLIGO_2	DOWN p_val_adj & log2(FC)
Kcnh7	1.01148e-12	-0.713498	0.133	0.214	2.27665e-08	OLIGO_2	DOWN p_val_adj & log2(FC)
Gria4	1.176e-12	-0.700401	0.137	0.21	2.64694e-08	OLIGO_2	DOWN p_val_adj & log2(FC)
Pbx1	1.31546e-12	-0.482859	0.209	0.25	2.96084e-08	OLIGO_2	DOWN p_val_adj
Nav3	1.42895e-12	-0.457244	0.305	0.368	3.21629e-08	OLIGO_2	DOWN p_val_adj
Lap3	2.09214e-12	0.619446	0.269	0.159	4.70898e-08	OLIGO_2	UP p_val_adj & log2(FC)
Marchf1	2.22524e-12	-0.636274	0.175	0.24	5.00856e-08	OLIGO_2	DOWN p_val_adj & log2(FC)
Rgs7	2.86103e-12	-0.691223	0.081	0.138	6.43961e-08	OLIGO_2	DOWN p_val_adj & log2(FC)
Neto1	5.09189e-12	-0.79723	0.054	0.114	1.14608e-07	OLIGO_2	DOWN p_val_adj & log2(FC)
Hecw1	6.34918e-12	-0.747858	0.051	0.109	1.42907e-07	OLIGO_2	DOWN p_val_adj & log2(FC)
RGD1564053	6.46315e-12	-0.757834	0.045	0.104	1.45473e-07	OLIGO_2	DOWN p_val_adj & log2(FC)
Dlgap1	6.81818e-12	-0.629485	0.144	0.191	1.53463e-07	OLIGO_2	DOWN p_val_adj & log2(FC)
Hcn1	1.00856e-11	-0.748027	0.078	0.149	2.27007e-07	OLIGO_2	DOWN p_val_adj & log2(FC)
Chsy3	1.29443e-11	-0.625455	0.165	0.223	2.9135e-07	OLIGO_2	DOWN p_val_adj & log2(FC)
Fam13c	1.44125e-11	0.536293	0.226	0.125	3.24397e-07	OLIGO_2	UP p_val_adj
Plp1	1.44306e-11	0.38942	0.807	0.717	3.24804e-07	OLIGO_2	UP p_val_adj
Zbtb16	2.79127e-11	-0.782849	0.081	0.154	6.28258e-07	OLIGO_2	DOWN p_val_adj & log2(FC)
Atxn1	3.23373e-11	-0.701373	0.052	0.103	7.27847e-07	OLIGO_2	DOWN p_val_adj & log2(FC)
Macrod2	4.21333e-11	-0.376673	0.465	0.511	9.48336e-07	OLIGO_2	DOWN p_val_adj
Tgfbr2	5.34016e-11	0.579819	0.127	0.053	1.20196e-06	OLIGO_2	UP p_val_adj
Fmn2	8.35354e-11	-0.665138	0.052	0.108	1.88021e-06	OLIGO_2	DOWN p_val_adj & log2(FC)
ENSRNOG00000066582	8.60236e-11	0.427942	0.437	0.304	1.93622e-06	OLIGO_2	UP p_val_adj
Rad51b	8.79394e-11	0.573539	0.121	0.048	1.97934e-06	OLIGO_2	UP p_val_adj
Scmh1	9.28802e-11	-0.507019	0.175	0.218	2.09055e-06	OLIGO_2	DOWN p_val_adj
Epha5	1.26206e-10	-0.705366	0.083	0.146	2.84064e-06	OLIGO_2	DOWN p_val_adj & log2(FC)
Sorbs1	1.38464e-10	-0.636428	0.079	0.129	3.11656e-06	OLIGO_2	DOWN p_val_adj & log2(FC)
Adarb2	1.67339e-10	0.397786	0.687	0.567	3.76646e-06	OLIGO_2	UP p_val_adj
Cadm2	1.828e-10	-0.260968	0.639	0.656	4.11447e-06	OLIGO_2	DOWN p_val_adj
Dync1i1	2.25092e-10	-0.702194	0.06	0.119	5.06637e-06	OLIGO_2	DOWN p_val_adj & log2(FC)
Hs3st1	2.45539e-10	0.519885	0.262	0.155	5.52659e-06	OLIGO_2	UP p_val_adj
Snap25	2.51127e-10	-0.637278	0.11	0.172	5.65238e-06	OLIGO_2	DOWN p_val_adj & log2(FC)
Samd5	2.56863e-10	-0.614252	0.143	0.217	5.78146e-06	OLIGO_2	DOWN p_val_adj & log2(FC)
Tmtc1	2.58733e-10	-0.7702	0.052	0.1	5.82356e-06	OLIGO_2	DOWN p_val_adj & log2(FC)
Gng12	2.64628e-10	0.450131	0.197	0.109	5.95625e-06	OLIGO_2	UP p_val_adj
Khdrbs2	3.71617e-10	-0.64798	0.085	0.131	8.36436e-06	OLIGO_2	DOWN p_val_adj & log2(FC)
ENSRNOG00000068016	3.75764e-10	0.515865	0.38	0.253	8.45769e-06	OLIGO_2	UP p_val_adj
Cntn4	4.2909e-10	-0.677191	0.07	0.121	9.65795e-06	OLIGO_2	DOWN p_val_adj & log2(FC)
Pcdh11x	4.43897e-10	-0.62886	0.057	0.109	9.99124e-06	OLIGO_2	DOWN p_val_adj & log2(FC)
Ntrk3	4.77429e-10	-0.636897	0.06	0.112	1.0746e-05	OLIGO_2	DOWN p_val_adj & log2(FC)
Slc4a10	5.36602e-10	-0.677955	0.082	0.143	1.20778e-05	OLIGO_2	DOWN p_val_adj & log2(FC)
Robo2	5.38062e-10	-0.644483	0.143	0.199	1.21107e-05	OLIGO_2	DOWN p_val_adj & log2(FC)
Ppp2r2a	5.84472e-10	0.437067	0.356	0.231	1.31553e-05	OLIGO_2	UP p_val_adj
Tafa1	6.29959e-10	-0.826248	0.047	0.103	1.41791e-05	OLIGO_2	DOWN p_val_adj & log2(FC)
Kcnj3	6.84408e-10	-0.732385	0.064	0.124	1.54047e-05	OLIGO_2	DOWN p_val_adj & log2(FC)
Dgki	1.1736e-09	-0.488599	0.23	0.292	2.64153e-05	OLIGO_2	DOWN p_val_adj
Rnf220	1.22841e-09	0.31056	0.694	0.556	2.7649e-05	OLIGO_2	UP p_val_adj
Stox2	1.67714e-09	0.572479	0.334	0.213	3.77492e-05	OLIGO_2	UP p_val_adj
Gucy1a2	1.69331e-09	-0.636508	0.056	0.104	3.81131e-05	OLIGO_2	DOWN p_val_adj & log2(FC)
Tcf12	2.62816e-09	0.407044	0.61	0.468	5.91546e-05	OLIGO_2	UP p_val_adj
Atrnl1	3.35755e-09	-0.626331	0.079	0.115	7.55717e-05	OLIGO_2	DOWN p_val_adj & log2(FC)
Wipf1	4.22398e-09	0.456279	0.255	0.157	9.50733e-05	OLIGO_2	UP p_val_adj
Bmp2k	4.37295e-09	0.476763	0.223	0.129	9.84264e-05	OLIGO_2	UP p_val_adj
Dpy19l1	4.64773e-09	0.374214	0.343	0.232	0.000104611	OLIGO_2	UP p_val_adj
Ttc3	4.77636e-09	-0.320882	0.336	0.369	0.000107506	OLIGO_2	DOWN p_val_adj
Slc35f1	5.69225e-09	-0.563958	0.101	0.143	0.000128121	OLIGO_2	DOWN p_val_adj
Mitf	7.69024e-09	0.496657	0.208	0.118	0.000173092	OLIGO_2	UP p_val_adj
Enox1	1.19337e-08	0.34215	0.501	0.376	0.000268604	OLIGO_2	UP p_val_adj
Fign	1.34841e-08	0.450158	0.14	0.073	0.000303501	OLIGO_2	UP p_val_adj
Adgrb3	1.38822e-08	0.42784	0.652	0.527	0.000312461	OLIGO_2	UP p_val_adj
Zeb1	1.424e-08	0.635489	0.153	0.077	0.000320514	OLIGO_2	UP p_val_adj & log2(FC)
Foxn3	1.54391e-08	0.413934	0.462	0.326	0.000347503	OLIGO_2	UP p_val_adj
Tns3	1.56665e-08	0.425535	0.271	0.17	0.000352621	OLIGO_2	UP p_val_adj
Prkcb	2.42614e-08	-0.535707	0.11	0.143	0.000546075	OLIGO_2	DOWN p_val_adj
Pafah1b1	2.45329e-08	0.279363	0.49	0.368	0.000552187	OLIGO_2	UP p_val_adj
Zfp608	2.51948e-08	0.419463	0.251	0.156	0.000567085	OLIGO_2	UP p_val_adj
Nrcam	3.20184e-08	-0.536046	0.125	0.18	0.00072067	OLIGO_2	DOWN p_val_adj
Pcsk2	4.57089e-08	-0.595873	0.068	0.122	0.00102882	OLIGO_2	DOWN p_val_adj
Nav1	5.09212e-08	0.411145	0.312	0.206	0.00114613	OLIGO_2	UP p_val_adj
Lamp2	5.44368e-08	0.461196	0.188	0.108	0.00122526	OLIGO_2	UP p_val_adj
Pcdh15	5.96407e-08	-0.564019	0.101	0.149	0.00134239	OLIGO_2	DOWN p_val_adj
Rad51d	6.07784e-08	0.357372	0.32	0.219	0.001368	OLIGO_2	UP p_val_adj
Igf1r	6.33276e-08	0.67386	0.204	0.114	0.00142538	OLIGO_2	UP p_val_adj & log2(FC)
Rcan2	6.61107e-08	-0.442058	0.251	0.298	0.00148802	OLIGO_2	DOWN p_val_adj
Hycc1	6.80397e-08	0.379757	0.159	0.092	0.00153144	OLIGO_2	UP p_val_adj
Slc20a2	7.06351e-08	0.505715	0.119	0.059	0.00158985	OLIGO_2	UP p_val_adj
Cacna1c	9.46496e-08	-0.51616	0.067	0.109	0.00213037	OLIGO_2	DOWN p_val_adj
Galnt13	9.72408e-08	-0.465727	0.146	0.191	0.0021887	OLIGO_2	DOWN p_val_adj
Cyp2j10	1.17838e-07	0.434473	0.173	0.101	0.00265231	OLIGO_2	UP p_val_adj
Dok6	1.32057e-07	-0.58563	0.081	0.126	0.00297233	OLIGO_2	DOWN p_val_adj
Rbpj	1.32304e-07	0.516348	0.147	0.074	0.0029779	OLIGO_2	UP p_val_adj
Scn1a	1.39493e-07	-0.56378	0.061	0.108	0.0031397	OLIGO_2	DOWN p_val_adj
Wapl	1.58239e-07	0.28965	0.215	0.139	0.00356164	OLIGO_2	UP p_val_adj
Ankib1	1.64036e-07	0.393857	0.342	0.238	0.00369213	OLIGO_2	UP p_val_adj
Ywhaq	1.70354e-07	0.330082	0.316	0.213	0.00383433	OLIGO_2	UP p_val_adj
Map4	1.98349e-07	0.301909	0.266	0.176	0.00446444	OLIGO_2	UP p_val_adj
Lgmn	2.09599e-07	0.449456	0.107	0.049	0.00471766	OLIGO_2	UP p_val_adj
Adpgk	2.17754e-07	0.489484	0.125	0.064	0.00490121	OLIGO_2	UP p_val_adj
Eda	2.43418e-07	-0.617124	0.069	0.118	0.00547885	OLIGO_2	DOWN p_val_adj & log2(FC)
Eps15	2.48595e-07	0.326761	0.312	0.213	0.00559537	OLIGO_2	UP p_val_adj
Tgfbr1	2.89861e-07	0.673032	0.143	0.077	0.00652419	OLIGO_2	UP p_val_adj & log2(FC)
Lrrtm3	2.90654e-07	-0.557344	0.073	0.112	0.00654203	OLIGO_2	DOWN p_val_adj
Rtn4	3.04257e-07	0.338743	0.493	0.381	0.00684822	OLIGO_2	UP p_val_adj
Myo1d	3.18517e-07	0.369408	0.443	0.32	0.00716918	OLIGO_2	UP p_val_adj
Mdm2	3.30055e-07	0.48812	0.114	0.055	0.00742887	OLIGO_2	UP p_val_adj
ENSRNOG00000066012	3.72604e-07	0.42344	0.234	0.151	0.00838657	OLIGO_2	UP p_val_adj
Cacna2d1	3.78719e-07	-0.476967	0.148	0.192	0.0085242	OLIGO_2	DOWN p_val_adj
Fgf12	3.88042e-07	-0.317677	0.348	0.387	0.00873405	OLIGO_2	DOWN p_val_adj
Tspan2	3.99422e-07	0.320827	0.6	0.483	0.00899018	OLIGO_2	UP p_val_adj
Gpc6	4.1435e-07	-0.579521	0.073	0.119	0.00932619	OLIGO_2	DOWN p_val_adj
Hipk2	5.14429e-07	0.320114	0.483	0.369	0.0115788	OLIGO_2	UP p_val_adj
Tln2	5.2085e-07	-0.516408	0.098	0.141	0.0117233	OLIGO_2	DOWN p_val_adj
Sorbs2	5.23318e-07	-0.561744	0.092	0.141	0.0117789	OLIGO_2	DOWN p_val_adj
Adam22	6.44647e-07	-0.519645	0.071	0.121	0.0145097	OLIGO_2	DOWN p_val_adj
Pnisr	6.44848e-07	-0.331352	0.293	0.319	0.0145142	OLIGO_2	DOWN p_val_adj
Limch1	7.72256e-07	0.332857	0.5	0.384	0.0173819	OLIGO_2	UP p_val_adj
Dnm3	8.03775e-07	0.259497	0.662	0.545	0.0180914	OLIGO_2	UP p_val_adj
Nr3c1	8.72347e-07	0.258202	0.289	0.201	0.0196348	OLIGO_2	UP p_val_adj
Zfand6	9.58275e-07	0.290777	0.305	0.216	0.0215689	OLIGO_2	UP p_val_adj
Ybx3	1.01215e-06	0.513692	0.112	0.056	0.0227814	OLIGO_2	UP p_val_adj
Grid2	1.02277e-06	0.303239	0.679	0.561	0.0230204	OLIGO_2	UP p_val_adj
Lrrc8d	1.15667e-06	0.299974	0.107	0.057	0.0260344	OLIGO_2	UP p_val_adj
Tmod2	1.19885e-06	-0.45024	0.139	0.182	0.0269836	OLIGO_2	DOWN p_val_adj
Arih1	1.25816e-06	0.36438	0.223	0.143	0.0283187	OLIGO_2	UP p_val_adj
Nipa1	1.2716e-06	0.391205	0.139	0.076	0.0286212	OLIGO_2	UP p_val_adj
Mog	1.29572e-06	0.335399	0.482	0.378	0.0291641	OLIGO_2	UP p_val_adj
Sipa1l1	1.31572e-06	-0.438671	0.145	0.182	0.0296142	OLIGO_2	DOWN p_val_adj
Dlc1	1.33764e-06	-0.6301	0.061	0.103	0.0301075	OLIGO_2	DOWN p_val_adj & log2(FC)
Cacna1d	1.39037e-06	-0.52286	0.072	0.109	0.0312944	OLIGO_2	DOWN p_val_adj
Rybp	1.4602e-06	0.343082	0.164	0.098	0.0328662	OLIGO_2	UP p_val_adj
Mtdh	1.46764e-06	0.442776	0.15	0.082	0.0330336	OLIGO_2	UP p_val_adj
Arid5b	1.62805e-06	0.354205	0.132	0.074	0.0366441	OLIGO_2	UP p_val_adj
Ahi1	1.65097e-06	-0.339778	0.167	0.187	0.0371601	OLIGO_2	DOWN p_val_adj
Brinp3	1.66974e-06	-0.510234	0.085	0.125	0.0375826	OLIGO_2	DOWN p_val_adj
Dock3	1.84417e-06	-0.251921	0.243	0.251	0.0415085	OLIGO_2	DOWN p_val_adj
Magi1	1.99811e-06	-0.467816	0.115	0.151	0.0449734	OLIGO_2	DOWN p_val_adj
Cacnb4	2.05421e-06	-0.466982	0.085	0.128	0.0462363	OLIGO_2	DOWN p_val_adj
Nebl	2.1856e-06	-0.448549	0.062	0.101	0.0491935	OLIGO_2	DOWN p_val_adj
Syne1	2.19415e-06	-0.27403	0.238	0.262	0.0493859	OLIGO_2	DOWN p_val_adj
RGD1563888	2.37948e-06	0.302764	0.149	0.094	0.0535574	OLIGO_2	Not sig.
Rsu1	2.54031e-06	0.347312	0.126	0.067	0.0571774	OLIGO_2	Not sig.
Pibf1	2.57378e-06	0.273012	0.169	0.108	0.0579306	OLIGO_2	Not sig.
Snd1	2.67716e-06	0.284139	0.251	0.167	0.0602574	OLIGO_2	Not sig.
H4f3	2.71366e-06	0.411846	0.138	0.08	0.061079	OLIGO_2	Not sig.
Ssbp2	2.73686e-06	-0.305936	0.168	0.175	0.0616013	OLIGO_2	Not sig.
Zmiz1	2.85029e-06	0.427718	0.13	0.068	0.0641543	OLIGO_2	Not sig.
Hecw2	3.03935e-06	-0.305871	0.337	0.376	0.0684096	OLIGO_2	Not sig.
Tbl1xr1	3.13953e-06	0.335903	0.211	0.136	0.0706646	OLIGO_2	Not sig.
Aspa	3.14121e-06	-0.317075	0.36	0.387	0.0707023	OLIGO_2	Not sig.
Snx15	3.70833e-06	0.405868	0.163	0.099	0.083467	OLIGO_2	Not sig.
Lrmda	3.85969e-06	0.581193	0.161	0.094	0.0868739	OLIGO_2	Not sig.
Cast	3.98848e-06	0.392499	0.163	0.096	0.0897728	OLIGO_2	Not sig.
Trio	4.30489e-06	-0.459549	0.081	0.105	0.0968944	OLIGO_2	Not sig.
AABR07000398.1	4.77629e-06	-0.524612	0.074	0.118	0.107505	OLIGO_2	Not sig.
Tmcc3	4.90809e-06	0.484001	0.239	0.157	0.110471	OLIGO_2	Not sig.
Fnip2	5.01028e-06	0.403848	0.138	0.077	0.112771	OLIGO_2	Not sig.
Ubr5	5.41473e-06	-0.332075	0.232	0.254	0.121875	OLIGO_2	Not sig.
Lims1	5.73101e-06	0.395936	0.117	0.059	0.128994	OLIGO_2	Not sig.
Efcab14	8.73566e-06	0.377679	0.116	0.063	0.196622	OLIGO_2	Not sig.
Ppfia2	8.94146e-06	-0.290247	0.247	0.273	0.201254	OLIGO_2	Not sig.
Tulp4	9.11177e-06	0.399488	0.25	0.166	0.205088	OLIGO_2	Not sig.
Ilk	9.8574e-06	0.397351	0.107	0.056	0.22187	OLIGO_2	Not sig.
Dmxl2	9.95889e-06	-0.375773	0.118	0.141	0.224155	OLIGO_2	Not sig.
Tet2	9.96286e-06	0.382227	0.128	0.071	0.224244	OLIGO_2	Not sig.
Lpar1	1.012e-05	0.360392	0.29	0.206	0.227782	OLIGO_2	Not sig.
Samd4a	1.10536e-05	0.530392	0.177	0.107	0.248793	OLIGO_2	Not sig.
Focad	1.24643e-05	-0.416179	0.109	0.138	0.280546	OLIGO_2	Not sig.
Dscam	1.3618e-05	-0.452974	0.078	0.108	0.306514	OLIGO_2	Not sig.
Itpr2	1.62465e-05	0.349727	0.12	0.067	0.365677	OLIGO_2	Not sig.
Diaph2	1.67988e-05	0.273713	0.254	0.174	0.378108	OLIGO_2	Not sig.
Ecpas	1.83926e-05	-0.353104	0.219	0.239	0.413982	OLIGO_2	Not sig.
Fgfr2	1.87521e-05	0.280583	0.459	0.363	0.422073	OLIGO_2	Not sig.
Rab8b	1.89358e-05	0.319186	0.11	0.059	0.426208	OLIGO_2	Not sig.
Pcmtd1	1.91492e-05	0.357702	0.158	0.095	0.43101	OLIGO_2	Not sig.
Snx29	2.06161e-05	0.26933	0.236	0.161	0.464028	OLIGO_2	Not sig.
Grk4	2.0721e-05	0.382114	0.21	0.137	0.466387	OLIGO_2	Not sig.
Etv6	2.17827e-05	0.275589	0.114	0.062	0.490285	OLIGO_2	Not sig.
Ephb1	2.35587e-05	0.330016	0.278	0.2	0.530259	OLIGO_2	Not sig.
Mbnl1	2.37833e-05	0.378823	0.327	0.236	0.535315	OLIGO_2	Not sig.
Zdhhc14	2.56078e-05	0.267916	0.391	0.291	0.57638	OLIGO_2	Not sig.
Sdccag8	2.68248e-05	0.349228	0.252	0.173	0.603772	OLIGO_2	Not sig.
Zswim6	2.88171e-05	0.386001	0.382	0.282	0.648615	OLIGO_2	Not sig.
Abi1	2.88306e-05	0.289995	0.173	0.108	0.648919	OLIGO_2	Not sig.
Clstn2	2.95904e-05	-0.373409	0.101	0.12	0.666021	OLIGO_2	Not sig.
Trim36	2.9923e-05	0.340292	0.193	0.128	0.673507	OLIGO_2	Not sig.
Chn2	3.20722e-05	0.304033	0.344	0.247	0.721881	OLIGO_2	Not sig.
Mpdz	3.43288e-05	-0.446097	0.088	0.116	0.772674	OLIGO_2	Not sig.
Rbfox2	3.58251e-05	-0.359621	0.176	0.208	0.806352	OLIGO_2	Not sig.
Gpatch4	3.74218e-05	-0.493209	0.065	0.103	0.84229	OLIGO_2	Not sig.
Ptprt	4.05566e-05	-0.376054	0.2	0.239	0.912848	OLIGO_2	Not sig.
Cdk19	4.26464e-05	0.347067	0.238	0.162	0.959885	OLIGO_2	Not sig.
Dscaml1	4.27179e-05	-0.333411	0.222	0.262	0.961495	OLIGO_2	Not sig.
Zbtb38	4.30519e-05	0.369043	0.144	0.087	0.969012	OLIGO_2	Not sig.
Gpm6a	4.41952e-05	-0.429773	0.084	0.111	0.994745	OLIGO_2	Not sig.
AABR07031491.2	4.73929e-05	0.282537	0.232	0.161	1	OLIGO_2	Not sig.
Nptn	4.86448e-05	-0.390479	0.162	0.188	1	OLIGO_2	Not sig.
Hs2st1	4.99173e-05	0.426512	0.151	0.088	1	OLIGO_2	Not sig.
Npas3	5.06895e-05	0.324582	0.448	0.358	1	OLIGO_2	Not sig.
Gabrg2	5.22318e-05	-0.262211	0.122	0.131	1	OLIGO_2	Not sig.
Atp13a3	6.3047e-05	0.391186	0.166	0.103	1	OLIGO_2	Not sig.
Cux1	6.52942e-05	0.442005	0.21	0.134	1	OLIGO_2	Not sig.
Scn2a	6.59407e-05	-0.422477	0.07	0.102	1	OLIGO_2	Not sig.
Prkce	6.64855e-05	-0.34376	0.103	0.118	1	OLIGO_2	Not sig.
Tent2	6.99664e-05	0.347778	0.14	0.086	1	OLIGO_2	Not sig.
Sh3glb1	7.13683e-05	0.333256	0.196	0.128	1	OLIGO_2	Not sig.
Pclo	7.2975e-05	-0.289795	0.168	0.186	1	OLIGO_2	Not sig.
Phactr3	7.34713e-05	-0.408592	0.092	0.118	1	OLIGO_2	Not sig.
Rrbp1	8.43047e-05	0.346852	0.135	0.08	1	OLIGO_2	Not sig.
Trps1	8.70128e-05	0.33723	0.266	0.186	1	OLIGO_2	Not sig.
Elf1	8.83556e-05	0.35624	0.106	0.058	1	OLIGO_2	Not sig.
Mta3	8.93424e-05	0.308682	0.146	0.092	1	OLIGO_2	Not sig.
Wwc2	9.06638e-05	0.333229	0.102	0.058	1	OLIGO_2	Not sig.
Tspan14	9.33038e-05	0.301794	0.116	0.069	1	OLIGO_2	Not sig.
Mmp16	9.51078e-05	-0.38205	0.081	0.117	1	OLIGO_2	Not sig.
Cdc42	9.77277e-05	0.280222	0.103	0.061	1	OLIGO_2	Not sig.
Tmod1	9.88739e-05	0.29153	0.139	0.089	1	OLIGO_2	Not sig.
Psme4	9.88865e-05	0.326906	0.333	0.236	1	OLIGO_2	Not sig.
Fbxo32	0.000107926	0.275908	0.141	0.092	1	OLIGO_2	Not sig.
Otud7a	0.00011112	-0.295074	0.265	0.301	1	OLIGO_2	Not sig.
Chd7	0.00011184	0.266756	0.33	0.245	1	OLIGO_2	Not sig.
Adcy5	0.000114396	-0.313268	0.097	0.113	1	OLIGO_2	Not sig.
Ankrd44	0.000115615	0.301766	0.368	0.276	1	OLIGO_2	Not sig.
Wsb1	0.000117361	0.365011	0.2	0.133	1	OLIGO_2	Not sig.
Rab6a	0.000133411	0.310391	0.139	0.087	1	OLIGO_2	Not sig.
Pak2	0.000133765	0.369606	0.1	0.056	1	OLIGO_2	Not sig.
Pls1	0.000150872	0.36654	0.161	0.106	1	OLIGO_2	Not sig.
Mobp	0.000151208	-0.267855	0.558	0.598	1	OLIGO_2	Not sig.
Dnm2	0.000167293	0.307004	0.215	0.147	1	OLIGO_2	Not sig.
Prpf39	0.000168942	-0.269583	0.179	0.178	1	OLIGO_2	Not sig.
Eea1	0.000169639	-0.274614	0.174	0.181	1	OLIGO_2	Not sig.
Ptprg	0.00017648	-0.385677	0.096	0.124	1	OLIGO_2	Not sig.
Mtss1	0.000177069	0.313799	0.174	0.115	1	OLIGO_2	Not sig.
Elf2	0.000179154	0.27815	0.269	0.196	1	OLIGO_2	Not sig.
Ptbp3	0.000185414	0.278582	0.124	0.076	1	OLIGO_2	Not sig.
Pde3b	0.000185747	0.40519	0.176	0.112	1	OLIGO_2	Not sig.
Abl1	0.000204801	0.276461	0.158	0.106	1	OLIGO_2	Not sig.
Tnik	0.000205104	-0.351389	0.142	0.163	1	OLIGO_2	Not sig.
Gse1	0.00021154	-0.318006	0.107	0.132	1	OLIGO_2	Not sig.
Cd9	0.000214804	0.295383	0.103	0.061	1	OLIGO_2	Not sig.
Klf7	0.000228056	0.361466	0.182	0.121	1	OLIGO_2	Not sig.
Lpgat1	0.000238395	0.289938	0.302	0.228	1	OLIGO_2	Not sig.
Unc79	0.000260931	-0.331185	0.088	0.113	1	OLIGO_2	Not sig.
Ube2e3	0.000269637	0.355917	0.146	0.091	1	OLIGO_2	Not sig.
Homer1	0.00029421	-0.409891	0.101	0.115	1	OLIGO_2	Not sig.
Grb2	0.000307719	0.306166	0.12	0.072	1	OLIGO_2	Not sig.
R3hdm1	0.000320809	-0.258447	0.255	0.277	1	OLIGO_2	Not sig.
Cdkl5	0.000355287	-0.329206	0.11	0.144	1	OLIGO_2	Not sig.
Ccdc47	0.000362687	0.306835	0.106	0.062	1	OLIGO_2	Not sig.
Trrap	0.000364297	-0.32915	0.089	0.111	1	OLIGO_2	Not sig.
Ppp1r14a	0.00039004	0.414558	0.133	0.084	1	OLIGO_2	Not sig.
Ust	0.000398729	0.393386	0.154	0.1	1	OLIGO_2	Not sig.
Cnot4	0.000413195	0.250638	0.183	0.126	1	OLIGO_2	Not sig.
Cntn2	0.000450239	-0.310555	0.156	0.186	1	OLIGO_2	Not sig.
Agap1	0.000454813	0.265082	0.63	0.519	1	OLIGO_2	Not sig.
Arsb	0.000496879	0.335885	0.139	0.088	1	OLIGO_2	Not sig.
Snx1	0.000507896	0.297169	0.1	0.057	1	OLIGO_2	Not sig.
Dclk1	0.000520284	-0.26103	0.149	0.17	1	OLIGO_2	Not sig.
Fry	0.000527522	-0.395109	0.085	0.112	1	OLIGO_2	Not sig.
Maml2	0.000536196	0.509179	0.142	0.086	1	OLIGO_2	Not sig.
Nfia	0.000583955	0.263495	0.427	0.337	1	OLIGO_2	Not sig.
Rasa2	0.000611863	-0.356508	0.114	0.141	1	OLIGO_2	Not sig.
Ube3c	0.000646139	0.265579	0.146	0.094	1	OLIGO_2	Not sig.
Bcat1	0.000671783	-0.30695	0.128	0.152	1	OLIGO_2	Not sig.
Rc3h1	0.000688103	0.27921	0.212	0.149	1	OLIGO_2	Not sig.
Dock1	0.000694515	0.261711	0.32	0.246	1	OLIGO_2	Not sig.
Sccpdh	0.000704738	0.294887	0.125	0.08	1	OLIGO_2	Not sig.
Pik3r1	0.000731783	0.340833	0.2	0.138	1	OLIGO_2	Not sig.
Pum1	0.000732785	0.286446	0.165	0.109	1	OLIGO_2	Not sig.
Btbd3	0.000737008	0.329908	0.107	0.065	1	OLIGO_2	Not sig.
Atp6v1h	0.000818861	0.274947	0.154	0.102	1	OLIGO_2	Not sig.
Slc30a9	0.000895864	-0.255695	0.146	0.151	1	OLIGO_2	Not sig.
Clock	0.00089884	0.286976	0.204	0.142	1	OLIGO_2	Not sig.
Gsn	0.000899247	0.32521	0.149	0.098	1	OLIGO_2	Not sig.
Acadsb	0.000973754	-0.308443	0.146	0.169	1	OLIGO_2	Not sig.
Pum2	0.00101343	0.269346	0.212	0.15	1	OLIGO_2	Not sig.
Maml3	0.0010192	0.385365	0.258	0.186	1	OLIGO_2	Not sig.
ENSRNOG00000065497	0.00102574	-0.354241	0.103	0.124	1	OLIGO_2	Not sig.
Klhl24	0.0010908	0.281475	0.196	0.136	1	OLIGO_2	Not sig.
Ppm1e	0.00112034	-0.325551	0.115	0.129	1	OLIGO_2	Not sig.
Gjc2	0.00112183	0.33116	0.103	0.063	1	OLIGO_2	Not sig.
Cd47	0.00114935	0.256912	0.131	0.083	1	OLIGO_2	Not sig.
Tjp2	0.00116935	0.270431	0.151	0.104	1	OLIGO_2	Not sig.
Abcd3	0.00116996	-0.358117	0.125	0.156	1	OLIGO_2	Not sig.
Kifap3	0.00121189	-0.265928	0.117	0.124	1	OLIGO_2	Not sig.
Myo1e	0.00121217	0.313419	0.196	0.141	1	OLIGO_2	Not sig.
Mindy2	0.00124623	0.280695	0.142	0.095	1	OLIGO_2	Not sig.
Srebf2	0.00125903	0.326128	0.186	0.13	1	OLIGO_2	Not sig.
Inpp5f	0.00131982	0.252838	0.379	0.306	1	OLIGO_2	Not sig.
Atg10	0.00137969	0.280213	0.114	0.071	1	OLIGO_2	Not sig.
Cntn1	0.00148307	-0.261438	0.104	0.114	1	OLIGO_2	Not sig.
Srgap3	0.0015683	0.256036	0.226	0.167	1	OLIGO_2	Not sig.
AABR07043711.1	0.00158598	0.286195	0.162	0.112	1	OLIGO_2	Not sig.
Zdhhc9	0.00165644	0.259084	0.103	0.065	1	OLIGO_2	Not sig.
Spire1	0.00168976	-0.312643	0.102	0.112	1	OLIGO_2	Not sig.
Cept1	0.00169491	0.311103	0.124	0.08	1	OLIGO_2	Not sig.
Elapor2	0.00181248	0.293491	0.317	0.247	1	OLIGO_2	Not sig.
Mob3b	0.00190593	0.255401	0.145	0.101	1	OLIGO_2	Not sig.
Strbp	0.00216887	-0.369371	0.081	0.102	1	OLIGO_2	Not sig.
Tank	0.0021748	0.250247	0.129	0.087	1	OLIGO_2	Not sig.
Ipo9	0.00219477	0.268004	0.134	0.088	1	OLIGO_2	Not sig.
Gabbr1	0.00220616	-0.268708	0.111	0.13	1	OLIGO_2	Not sig.
Rngtt	0.00240702	0.270568	0.14	0.095	1	OLIGO_2	Not sig.
Neo1	0.00256804	0.270169	0.396	0.322	1	OLIGO_2	Not sig.
Rasgrp3	0.00281739	-0.446624	0.097	0.134	1	OLIGO_2	Not sig.
Rufy1	0.00317265	0.290195	0.122	0.079	1	OLIGO_2	Not sig.
Gprc5b	0.00320148	0.33078	0.103	0.066	1	OLIGO_2	Not sig.
Cdh2	0.00329047	-0.286559	0.093	0.108	1	OLIGO_2	Not sig.
Plxdc2	0.00337235	0.297795	0.421	0.329	1	OLIGO_2	Not sig.
Dtnb	0.00369728	-0.271783	0.09	0.108	1	OLIGO_2	Not sig.
Cplane1	0.00370068	-0.326772	0.081	0.101	1	OLIGO_2	Not sig.
Rufy2	0.00384709	-0.285775	0.099	0.118	1	OLIGO_2	Not sig.
Fermt2	0.00405177	0.27545	0.204	0.149	1	OLIGO_2	Not sig.
Srgap1	0.0046229	0.375073	0.124	0.082	1	OLIGO_2	Not sig.
Kank1	0.00465741	0.274065	0.162	0.114	1	OLIGO_2	Not sig.
Serinc5	0.00496155	0.259609	0.302	0.237	1	OLIGO_2	Not sig.
Kcnip1	0.00611499	-0.396487	0.093	0.118	1	OLIGO_2	Not sig.
Smyd3	0.00648425	-0.281	0.11	0.125	1	OLIGO_2	Not sig.
Tubb4a	0.00665274	0.281681	0.262	0.198	1	OLIGO_2	Not sig.
Ncl	0.00682028	-0.396211	0.08	0.108	1	OLIGO_2	Not sig.
Ttc14	0.00719473	-0.261848	0.103	0.111	1	OLIGO_2	Not sig.
Zswim5	0.00738584	0.253818	0.365	0.296	1	OLIGO_2	Not sig.
Slc9a9	0.00772006	0.317542	0.177	0.121	1	OLIGO_2	Not sig.
Cnp	0.00782479	0.298455	0.1	0.064	1	OLIGO_2	Not sig.
Cdk17	0.00962126	0.267895	0.18	0.132	1	OLIGO_2	Not sig.
Fhit	0.00975692	0.259684	0.498	0.414	1	OLIGO_2	Not sig.
Sdk1	0.0103272	0.33207	0.126	0.108	1	OLIGO_2	Not sig.
Gsta6	0.0104877	-0.263391	0.101	0.113	1	OLIGO_2	Not sig.
Ehmt1	0.0105764	0.280978	0.17	0.122	1	OLIGO_2	Not sig.
Atxn7l1	0.0132644	-0.27789	0.093	0.109	1	OLIGO_2	Not sig.
Cadm1	0.0139839	0.338494	0.321	0.253	1	OLIGO_2	Not sig.
Ubl3	0.0140209	0.276576	0.102	0.069	1	OLIGO_2	Not sig.
LOC680039	0.0144683	0.268186	0.19	0.14	1	OLIGO_2	Not sig.
Csrp1	0.0146091	0.250211	0.135	0.096	1	OLIGO_2	Not sig.
Fyn	0.0152929	0.373139	0.143	0.097	1	OLIGO_2	Not sig.
Iqsec1	0.0172863	0.252115	0.211	0.156	1	OLIGO_2	Not sig.
ENSRNOG00000067240	0.0172876	-0.263885	0.124	0.139	1	OLIGO_2	Not sig.
Tle4	0.0173242	-0.294632	0.098	0.119	1	OLIGO_2	Not sig.
Xrn2	0.0177329	-0.308522	0.096	0.114	1	OLIGO_2	Not sig.
Gtdc1	0.0187993	0.279223	0.276	0.217	1	OLIGO_2	Not sig.
Ranbp3l	0.0193849	-0.268652	0.1	0.122	1	OLIGO_2	Not sig.
Ivns1abp	0.0245918	-0.263262	0.106	0.117	1	OLIGO_2	Not sig.
Adgrl3	0.0278712	0.270934	0.501	0.439	1	OLIGO_2	Not sig.
Ubac2	0.0283429	-0.258141	0.107	0.125	1	OLIGO_2	Not sig.
Ppp1r13b	0.0298956	-0.315466	0.082	0.103	1	OLIGO_2	Not sig.
Sh3gl2	0.0330337	-0.268171	0.114	0.132	1	OLIGO_2	Not sig.
Phyhipl	0.0344564	0.294542	0.197	0.149	1	OLIGO_2	Not sig.
Tmcc1	0.0363131	0.265178	0.335	0.271	1	OLIGO_2	Not sig.
ENSRNOG00000067598	0.0369769	-0.264156	0.1	0.113	1	OLIGO_2	Not sig.
Auh	0.0401129	0.278268	0.103	0.072	1	OLIGO_2	Not sig.
Syt14	0.041043	-0.274266	0.093	0.103	1	OLIGO_2	Not sig.
ENSRNOG00000066491	0.0649621	0.28948	0.174	0.131	1	OLIGO_2	Not sig.
Ccdc85a	0.0654068	-0.297449	0.089	0.102	1	OLIGO_2	Not sig.
Aff2	0.090372	-0.254999	0.091	0.106	1	OLIGO_2	Not sig.
Rapgef5	0.168417	0.251376	0.192	0.151	1	OLIGO_2	Not sig.
Nedd4l	0.205063	0.278355	0.12	0.088	1	OLIGO_2	Not sig.
Gfap	7.09374e-68	3.10389	0.87	0.096	1.59666e-63	AC	UP p_val_adj & log2(FC)
Kcnip4	2.93509e-41	-1.86717	0.271	0.56	6.6063e-37	AC	DOWN p_val_adj & log2(FC)
Dlg2	8.82823e-40	-1.56137	0.355	0.543	1.98706e-35	AC	DOWN p_val_adj & log2(FC)
ENSRNOG00000070284	6.19823e-33	2.00351	0.552	0.057	1.3951e-28	AC	UP p_val_adj & log2(FC)
Ptprd	1.71406e-31	-1.09996	0.656	0.713	3.858e-27	AC	DOWN p_val_adj & log2(FC)
Dpp10	4.31324e-30	-2.12422	0.234	0.514	9.70823e-26	AC	DOWN p_val_adj & log2(FC)
Nkain2	1.75055e-29	-1.08088	0.311	0.548	3.94013e-25	AC	DOWN p_val_adj & log2(FC)
Fgf14	6.35977e-28	-1.21023	0.237	0.409	1.43146e-23	AC	DOWN p_val_adj & log2(FC)
Cd44	8.13461e-26	2.38544	0.395	0.01	1.83094e-21	AC	UP p_val_adj & log2(FC)
Anks1b	9.54295e-26	-1.09071	0.321	0.354	2.14793e-21	AC	DOWN p_val_adj & log2(FC)
Nckap5	8.51531e-24	0.85934	0.936	0.598	1.91663e-19	AC	UP p_val_adj & log2(FC)
Plpp1	1.43154e-23	1.4729	0.458	0.06	3.22211e-19	AC	UP p_val_adj & log2(FC)
Phactr1	3.22527e-23	-0.586369	0.582	0.481	7.25944e-19	AC	DOWN p_val_adj
Rbfox1	6.14596e-23	-0.685621	0.455	0.529	1.38333e-18	AC	DOWN p_val_adj & log2(FC)
Csmd1	2.15014e-22	-0.94124	0.465	0.55	4.83954e-18	AC	DOWN p_val_adj & log2(FC)
Csmd3	4.45611e-22	-1.49785	0.161	0.306	1.00298e-17	AC	DOWN p_val_adj & log2(FC)
Npas3	4.99901e-22	0.743762	0.983	0.83	1.12518e-17	AC	UP p_val_adj & log2(FC)
Tenm2	7.85769e-21	-1.30613	0.161	0.316	1.76861e-16	AC	DOWN p_val_adj & log2(FC)
Lrrc7	2.38379e-20	-1.19265	0.161	0.306	5.36542e-16	AC	DOWN p_val_adj & log2(FC)
Arpp21	5.77633e-20	-1.3882	0.114	0.237	1.30014e-15	AC	DOWN p_val_adj & log2(FC)
Pde10a	1.35144e-19	-1.51157	0.107	0.256	3.04182e-15	AC	DOWN p_val_adj & log2(FC)
Zfpm2	2.26087e-19	0.73966	0.766	0.304	5.08878e-15	AC	UP p_val_adj & log2(FC)
Auts2l1	2.44547e-19	-0.465769	0.672	0.536	5.50426e-15	AC	DOWN p_val_adj
Rad51b	9.73661e-19	2.02313	0.398	0.036	2.19152e-14	AC	UP p_val_adj & log2(FC)
Il1rapl1	1.80278e-18	-0.810468	0.331	0.433	4.0577e-14	AC	DOWN p_val_adj & log2(FC)
Pdgfc	2.25327e-18	1.48183	0.498	0.1	5.07167e-14	AC	UP p_val_adj & log2(FC)
Grm7	2.6946e-18	-0.982627	0.184	0.299	6.065e-14	AC	DOWN p_val_adj & log2(FC)
Ank3	2.85884e-18	-0.888617	0.171	0.242	6.43467e-14	AC	DOWN p_val_adj & log2(FC)
Sox6	3.66143e-18	0.439207	0.916	0.541	8.24115e-14	AC	UP p_val_adj
Syt1	3.68347e-18	-1.0212	0.251	0.359	8.29076e-14	AC	DOWN p_val_adj & log2(FC)
Igsf11	6.28735e-18	0.884829	0.756	0.282	1.41516e-13	AC	UP p_val_adj & log2(FC)
Grik2	6.52495e-18	-1.13745	0.448	0.543	1.46864e-13	AC	DOWN p_val_adj & log2(FC)
Aqp4	8.48549e-18	1.64137	0.565	0.103	1.90991e-13	AC	UP p_val_adj & log2(FC)
Nrg3	1.66344e-17	-0.997935	0.448	0.543	3.74408e-13	AC	DOWN p_val_adj & log2(FC)
Lrp1b	2.02248e-17	-0.835118	0.358	0.407	4.55219e-13	AC	DOWN p_val_adj & log2(FC)
ENSRNOG00000066703	5.91852e-17	0.825597	0.896	0.531	1.33214e-12	AC	UP p_val_adj & log2(FC)
Itpkb	7.24066e-17	1.59669	0.371	0.053	1.62973e-12	AC	UP p_val_adj & log2(FC)
Clu	9.97501e-17	1.52676	0.405	0.079	2.24518e-12	AC	UP p_val_adj & log2(FC)
Kcnd2	1.67461e-16	-0.780216	0.492	0.596	3.7692e-12	AC	DOWN p_val_adj & log2(FC)
Cntnap2	2.87521e-16	-0.947088	0.418	0.519	6.47151e-12	AC	DOWN p_val_adj & log2(FC)
Psme4	3.93807e-16	1.0492	0.813	0.313	8.86381e-12	AC	UP p_val_adj & log2(FC)
Ncan	4.11065e-16	1.74987	0.321	0.014	9.25225e-12	AC	UP p_val_adj & log2(FC)
Bmpr1b	4.94828e-16	0.706226	0.565	0.206	1.11376e-11	AC	UP p_val_adj & log2(FC)
Slc14a1	5.10289e-16	0.947787	0.371	0.067	1.14856e-11	AC	UP p_val_adj & log2(FC)
Ptprz1	5.5964e-16	0.935423	0.926	0.608	1.25964e-11	AC	UP p_val_adj & log2(FC)
Tjp2	8.24727e-16	1.01601	0.415	0.084	1.8563e-11	AC	UP p_val_adj & log2(FC)
Sorbs1	9.57073e-16	1.42986	0.883	0.356	2.15418e-11	AC	UP p_val_adj & log2(FC)
Erc2	1.31388e-15	-0.566103	0.201	0.222	2.95729e-11	AC	DOWN p_val_adj
Gabrb3	1.86781e-15	-0.887466	0.187	0.225	4.20407e-11	AC	DOWN p_val_adj & log2(FC)
Hdac8	2.03259e-15	0.785416	0.702	0.266	4.57496e-11	AC	UP p_val_adj & log2(FC)
Magi2	2.25037e-15	-0.539262	0.836	0.758	5.06513e-11	AC	DOWN p_val_adj
Trps1	2.37965e-15	0.625337	0.926	0.591	5.35611e-11	AC	UP p_val_adj & log2(FC)
Rsu1	2.65739e-15	0.812602	0.538	0.163	5.98124e-11	AC	UP p_val_adj & log2(FC)
Snrnp70	3.70019e-15	-0.865449	0.415	0.392	8.32838e-11	AC	DOWN p_val_adj & log2(FC)
Cntn5	4.52735e-15	-1.1442	0.157	0.27	1.01902e-10	AC	DOWN p_val_adj & log2(FC)
Mapk4	4.63451e-15	0.583626	0.656	0.256	1.04313e-10	AC	UP p_val_adj
Frmpd4	6.13242e-15	-1.00291	0.167	0.249	1.38029e-10	AC	DOWN p_val_adj & log2(FC)
Bend5	7.14962e-15	-1.36628	0.251	0.347	1.60924e-10	AC	DOWN p_val_adj & log2(FC)
Pdlim5	1.07801e-14	0.847905	0.612	0.215	2.42639e-10	AC	UP p_val_adj & log2(FC)
ENSRNOG00000069588	2.03919e-14	-1.14543	0.161	0.242	4.58981e-10	AC	DOWN p_val_adj & log2(FC)
Hectd2	2.14022e-14	1.73479	0.532	0.115	4.8172e-10	AC	UP p_val_adj & log2(FC)
Nalf1	2.30887e-14	-1.06626	0.177	0.242	5.1968e-10	AC	DOWN p_val_adj & log2(FC)
Chl1	2.437e-14	1.91726	0.552	0.117	5.4852e-10	AC	UP p_val_adj & log2(FC)
Hs6st3	2.4695e-14	-1.19319	0.09	0.196	5.55834e-10	AC	DOWN p_val_adj & log2(FC)
Gja1	2.67394e-14	0.984467	0.431	0.11	6.01851e-10	AC	UP p_val_adj & log2(FC)
Kcnq5	3.29304e-14	-0.770547	0.201	0.282	7.41197e-10	AC	DOWN p_val_adj & log2(FC)
Ccser1	5.67105e-14	-1.0423	0.211	0.278	1.27644e-09	AC	DOWN p_val_adj & log2(FC)
Gcnt2	6.77524e-14	1.24858	0.298	0.033	1.52497e-09	AC	UP p_val_adj & log2(FC)
Cacna1c	7.29166e-14	-0.904666	0.117	0.167	1.64121e-09	AC	DOWN p_val_adj & log2(FC)
Slc20a1	1.11943e-13	1.26366	0.485	0.11	2.51962e-09	AC	UP p_val_adj & log2(FC)
Epha6	1.17987e-13	-1.05421	0.137	0.201	2.65565e-09	AC	DOWN p_val_adj & log2(FC)
Cep112	1.40574e-13	1.18997	0.505	0.12	3.16405e-09	AC	UP p_val_adj & log2(FC)
Grin2b	1.44093e-13	-0.729666	0.528	0.462	3.24324e-09	AC	DOWN p_val_adj & log2(FC)
Dpp6	2.05733e-13	-0.854568	0.187	0.227	4.63064e-09	AC	DOWN p_val_adj & log2(FC)
Opcml	2.63443e-13	-0.939858	0.214	0.306	5.92958e-09	AC	DOWN p_val_adj & log2(FC)
Xkr4	3.80862e-13	-1.17323	0.124	0.201	8.57244e-09	AC	DOWN p_val_adj & log2(FC)
Wwtr1	3.93929e-13	0.773994	0.415	0.117	8.86656e-09	AC	UP p_val_adj & log2(FC)
Kctd16	4.23575e-13	-0.831357	0.184	0.213	9.53382e-09	AC	DOWN p_val_adj & log2(FC)
Kcnma1	4.64039e-13	-0.66749	0.559	0.488	1.04446e-08	AC	DOWN p_val_adj & log2(FC)
Nrg1	5.9915e-13	-0.595731	0.241	0.354	1.34857e-08	AC	DOWN p_val_adj
Cp	7.28778e-13	1.16866	0.161	0.007	1.64033e-08	AC	UP p_val_adj & log2(FC)
Glis3	7.32136e-13	0.877349	0.682	0.292	1.64789e-08	AC	UP p_val_adj & log2(FC)
Egfr	8.32705e-13	0.712712	0.411	0.12	1.87425e-08	AC	UP p_val_adj & log2(FC)
Nfia	9.98579e-13	0.495827	0.94	0.677	2.2476e-08	AC	UP p_val_adj
Galntl6	1.01461e-12	-1.68642	0.094	0.251	2.28367e-08	AC	DOWN p_val_adj & log2(FC)
Mitf	1.07685e-12	1.00505	0.495	0.144	2.42376e-08	AC	UP p_val_adj & log2(FC)
Vim	1.09352e-12	1.7139	0.234	0.005	2.4613e-08	AC	UP p_val_adj & log2(FC)
Osmr	1.11545e-12	0.919078	0.137	0	2.51065e-08	AC	UP p_val_adj & log2(FC)
Cttnbp2nl	1.21615e-12	1.14295	0.154	0.002	2.73732e-08	AC	UP p_val_adj & log2(FC)
Kif18a	1.41165e-12	1.04778	0.144	0	3.17735e-08	AC	UP p_val_adj & log2(FC)
Antxr2	1.72349e-12	1.03777	0.244	0.026	3.87924e-08	AC	UP p_val_adj & log2(FC)
Ptn	1.74958e-12	1.29956	0.659	0.194	3.93796e-08	AC	UP p_val_adj & log2(FC)
Cebpd	1.9402e-12	0.914568	0.144	0.005	4.36701e-08	AC	UP p_val_adj & log2(FC)
Arhgef4	2.24387e-12	1.00963	0.502	0.144	5.0505e-08	AC	UP p_val_adj & log2(FC)
Fabp7	2.29042e-12	1.01364	0.167	0.002	5.15527e-08	AC	UP p_val_adj & log2(FC)
Atp1b2	2.38024e-12	0.975231	0.381	0.084	5.35743e-08	AC	UP p_val_adj & log2(FC)
Col11a2	2.52868e-12	-1.82737	0.211	0.435	5.69156e-08	AC	DOWN p_val_adj & log2(FC)
Tox	2.86395e-12	0.567337	0.482	0.196	6.44617e-08	AC	UP p_val_adj
Palldl1	3.39408e-12	0.758009	0.438	0.129	7.6394e-08	AC	UP p_val_adj & log2(FC)
Cenpf	3.54077e-12	1.21284	0.14	0	7.96957e-08	AC	UP p_val_adj & log2(FC)
Sntb1	3.6711e-12	0.540811	0.441	0.163	8.26291e-08	AC	UP p_val_adj
Robo1	4.37186e-12	-0.741796	0.492	0.474	9.84018e-08	AC	DOWN p_val_adj & log2(FC)
Kansl1l	4.49702e-12	0.60207	0.418	0.132	1.01219e-07	AC	UP p_val_adj & log2(FC)
Ect2	5.30054e-12	1.00697	0.14	0	1.19305e-07	AC	UP p_val_adj & log2(FC)
Prkcb	6.05423e-12	-0.84045	0.177	0.172	1.36269e-07	AC	DOWN p_val_adj & log2(FC)
Add3	6.91707e-12	0.412778	0.645	0.282	1.55689e-07	AC	UP p_val_adj
F3	6.97596e-12	0.955409	0.274	0.041	1.57015e-07	AC	UP p_val_adj & log2(FC)
Pex5l	7.02725e-12	-1.0872	0.094	0.187	1.58169e-07	AC	DOWN p_val_adj & log2(FC)
Frmpd1	7.26677e-12	1.12353	0.358	0.065	1.6356e-07	AC	UP p_val_adj & log2(FC)
Cdh12	8.56131e-12	-1.26115	0.134	0.208	1.92698e-07	AC	DOWN p_val_adj & log2(FC)
Top2a	9.44143e-12	1.00259	0.137	0	2.12508e-07	AC	UP p_val_adj & log2(FC)
Frmd4a	9.60069e-12	0.88779	0.95	0.797	2.16092e-07	AC	UP p_val_adj & log2(FC)
Diaph3	9.79835e-12	1.94457	0.278	0.022	2.20541e-07	AC	UP p_val_adj & log2(FC)
Fmnl2	1.34978e-11	0.748039	0.619	0.227	3.03807e-07	AC	UP p_val_adj & log2(FC)
Grid2	1.47381e-11	-0.651122	0.502	0.462	3.31726e-07	AC	DOWN p_val_adj & log2(FC)
Pcbp3	1.57356e-11	1.46891	0.311	0.029	3.54177e-07	AC	UP p_val_adj & log2(FC)
Samd4a	1.60932e-11	0.871998	0.488	0.175	3.62225e-07	AC	UP p_val_adj & log2(FC)
Ano6	1.61086e-11	1.50611	0.348	0.041	3.62572e-07	AC	UP p_val_adj & log2(FC)
Tnfrsf19	2.1745e-11	0.662344	0.532	0.215	4.89436e-07	AC	UP p_val_adj & log2(FC)
Schip1	2.45311e-11	-0.47024	0.301	0.218	5.52146e-07	AC	DOWN p_val_adj
Nhsl1	2.48983e-11	0.574234	0.709	0.356	5.60411e-07	AC	UP p_val_adj
Erbin	2.66771e-11	0.838249	0.525	0.16	6.00448e-07	AC	UP p_val_adj & log2(FC)
Plce1	2.87702e-11	0.9897	0.358	0.081	6.47559e-07	AC	UP p_val_adj & log2(FC)
Asic2	3.20459e-11	-0.74997	0.161	0.22	7.2129e-07	AC	DOWN p_val_adj & log2(FC)
Slc5a3	3.29146e-11	1.0836	0.258	0.033	7.40843e-07	AC	UP p_val_adj & log2(FC)
Clcf1	3.41033e-11	0.992122	0.151	0.005	7.67597e-07	AC	UP p_val_adj & log2(FC)
Nbea	3.50447e-11	-0.42809	0.552	0.416	7.88786e-07	AC	DOWN p_val_adj
Tlcd4	3.81876e-11	0.787197	0.344	0.081	8.59527e-07	AC	UP p_val_adj & log2(FC)
Pdzrn3	4.2093e-11	1.04239	0.722	0.318	9.47429e-07	AC	UP p_val_adj & log2(FC)
Megf10	4.3339e-11	1.20749	0.425	0.105	9.75474e-07	AC	UP p_val_adj & log2(FC)
Cnksr2	4.45398e-11	-0.911318	0.134	0.175	1.0025e-06	AC	DOWN p_val_adj & log2(FC)
Kank1	4.58318e-11	0.558388	0.421	0.139	1.03158e-06	AC	UP p_val_adj
Tmeff2	4.64678e-11	-1.27749	0.164	0.258	1.0459e-06	AC	DOWN p_val_adj & log2(FC)
Slc24a2	5.2159e-11	-0.80911	0.147	0.23	1.17399e-06	AC	DOWN p_val_adj & log2(FC)
Pcsk2	5.23776e-11	-0.825138	0.087	0.129	1.17891e-06	AC	DOWN p_val_adj & log2(FC)
Dock3	5.27566e-11	-0.388957	0.418	0.301	1.18744e-06	AC	DOWN p_val_adj
Adam12	6.03967e-11	1.85691	0.298	0.024	1.35941e-06	AC	UP p_val_adj & log2(FC)
Fggy	6.32843e-11	0.671924	0.341	0.086	1.4244e-06	AC	UP p_val_adj & log2(FC)
Dgkb	6.50585e-11	-0.52378	0.756	0.648	1.46434e-06	AC	DOWN p_val_adj
Hs2st1	7.41971e-11	1.24579	0.411	0.079	1.67003e-06	AC	UP p_val_adj & log2(FC)
Ryr2	7.81568e-11	-0.944844	0.117	0.182	1.75915e-06	AC	DOWN p_val_adj & log2(FC)
Myh9	8.43386e-11	1.11956	0.271	0.031	1.89829e-06	AC	UP p_val_adj & log2(FC)
Lrfn5	9.13778e-11	-1.04973	0.124	0.196	2.05673e-06	AC	DOWN p_val_adj & log2(FC)
ENSRNOG00000064568	1.06448e-10	0.696096	0.12	0	2.39594e-06	AC	UP p_val_adj & log2(FC)
Npepps	1.168e-10	0.395242	0.498	0.182	2.62894e-06	AC	UP p_val_adj
Stk3	1.37546e-10	0.440978	0.421	0.151	3.09588e-06	AC	UP p_val_adj
Rap1gds1	1.38352e-10	0.906868	0.318	0.065	3.11402e-06	AC	UP p_val_adj & log2(FC)
Slit3	1.38491e-10	-0.804842	0.077	0.115	3.11715e-06	AC	DOWN p_val_adj & log2(FC)
Grin2a	1.56957e-10	-0.966204	0.094	0.163	3.53278e-06	AC	DOWN p_val_adj & log2(FC)
Rims1	1.57044e-10	-0.948375	0.167	0.213	3.53475e-06	AC	DOWN p_val_adj & log2(FC)
Gria1	1.62595e-10	-0.613287	0.151	0.153	3.65968e-06	AC	DOWN p_val_adj & log2(FC)
Ssc5d	1.71636e-10	1.05255	0.187	0.012	3.86318e-06	AC	UP p_val_adj & log2(FC)
Bard1	1.9045e-10	0.782037	0.12	0	4.28664e-06	AC	UP p_val_adj & log2(FC)
Kcnh7	2.01306e-10	-1.17303	0.117	0.201	4.531e-06	AC	DOWN p_val_adj & log2(FC)
Hmmr	2.063e-10	0.841686	0.12	0	4.6434e-06	AC	UP p_val_adj & log2(FC)
Nav3	2.16425e-10	-0.759189	0.445	0.488	4.8713e-06	AC	DOWN p_val_adj & log2(FC)
Pfkfb3	2.23333e-10	0.891956	0.294	0.055	5.02678e-06	AC	UP p_val_adj & log2(FC)
Myo1e	2.41708e-10	0.990336	0.428	0.127	5.44037e-06	AC	UP p_val_adj & log2(FC)
Ttc7a	2.55277e-10	0.868554	0.298	0.055	5.74578e-06	AC	UP p_val_adj & log2(FC)
Eftud2	2.82401e-10	1.52111	0.254	0.038	6.35628e-06	AC	UP p_val_adj & log2(FC)
Sat1	2.96489e-10	0.511449	0.622	0.378	6.67338e-06	AC	UP p_val_adj
Grm5	3.2483e-10	1.63975	0.786	0.423	7.31128e-06	AC	UP p_val_adj & log2(FC)
ENSRNOG00000068039	3.44794e-10	0.80473	0.401	0.108	7.76063e-06	AC	UP p_val_adj & log2(FC)
Pde9a	3.57811e-10	0.882058	0.375	0.091	8.05361e-06	AC	UP p_val_adj & log2(FC)
Limk2	3.77397e-10	0.624317	0.324	0.098	8.49446e-06	AC	UP p_val_adj & log2(FC)
Igfbp2	4.35961e-10	1.10998	0.161	0.005	9.81261e-06	AC	UP p_val_adj & log2(FC)
ENSRNOG00000067998	4.80328e-10	-0.760001	0.1	0.144	1.08112e-05	AC	DOWN p_val_adj & log2(FC)
Ptprm	4.87028e-10	0.483251	0.629	0.273	1.0962e-05	AC	UP p_val_adj
Pdpn	4.93072e-10	1.00542	0.217	0.014	1.10981e-05	AC	UP p_val_adj & log2(FC)
Lrrtm4	5.27393e-10	-0.827124	0.231	0.342	1.18706e-05	AC	DOWN p_val_adj & log2(FC)
Lgi4	5.68362e-10	0.533048	0.385	0.136	1.27927e-05	AC	UP p_val_adj
Camk2d	5.7416e-10	0.835526	0.595	0.194	1.29232e-05	AC	UP p_val_adj & log2(FC)
Gng12	6.4309e-10	0.791363	0.341	0.079	1.44747e-05	AC	UP p_val_adj & log2(FC)
Mdfic	6.79668e-10	0.849393	0.147	0.005	1.5298e-05	AC	UP p_val_adj & log2(FC)
Ckap2l	6.81719e-10	0.80244	0.12	0	1.53441e-05	AC	UP p_val_adj & log2(FC)
AABR07000398.1	7.30316e-10	0.739291	0.421	0.115	1.64379e-05	AC	UP p_val_adj & log2(FC)
Ncapg	7.31001e-10	0.731298	0.114	0	1.64534e-05	AC	UP p_val_adj & log2(FC)
Map4	7.44788e-10	0.53162	0.492	0.201	1.67637e-05	AC	UP p_val_adj
Bmal2	7.46362e-10	0.852073	0.157	0.002	1.67991e-05	AC	UP p_val_adj & log2(FC)
Myt1l	7.47831e-10	-0.721135	0.074	0.103	1.68322e-05	AC	DOWN p_val_adj & log2(FC)
Slc4a10	7.57091e-10	-0.953152	0.087	0.144	1.70406e-05	AC	DOWN p_val_adj & log2(FC)
Flna	8.12692e-10	1.25403	0.177	0.012	1.82921e-05	AC	UP p_val_adj & log2(FC)
Vcl	8.73065e-10	1.08145	0.569	0.218	1.96509e-05	AC	UP p_val_adj & log2(FC)
Kif20b	9.15916e-10	0.765528	0.124	0	2.06154e-05	AC	UP p_val_adj & log2(FC)
Prkca	9.62097e-10	0.264597	0.559	0.266	2.16549e-05	AC	UP p_val_adj
Efemp2	1.0306e-09	0.857953	0.184	0.019	2.31967e-05	AC	UP p_val_adj & log2(FC)
Cachd1	1.08805e-09	0.56108	0.401	0.112	2.44897e-05	AC	UP p_val_adj
Zbtb20	1.10393e-09	0.32615	0.983	0.849	2.48473e-05	AC	UP p_val_adj
ENSRNOG00000062864	1.12672e-09	0.457999	0.371	0.129	2.53602e-05	AC	UP p_val_adj
Tspan12	1.13341e-09	0.775343	0.194	0.031	2.55107e-05	AC	UP p_val_adj & log2(FC)
Wsb1	1.25756e-09	0.428249	0.518	0.211	2.83051e-05	AC	UP p_val_adj
Srrm2	1.26372e-09	-0.706027	0.642	0.593	2.84439e-05	AC	DOWN p_val_adj & log2(FC)
Spidr	1.30307e-09	0.743613	0.304	0.065	2.93296e-05	AC	UP p_val_adj & log2(FC)
Ubr5	1.30475e-09	-0.388238	0.599	0.411	2.93673e-05	AC	DOWN p_val_adj
Il1rap	1.32153e-09	1.1598	0.294	0.048	2.9745e-05	AC	UP p_val_adj & log2(FC)
Kif15	1.52823e-09	0.670261	0.11	0	3.43974e-05	AC	UP p_val_adj & log2(FC)
Gsn	1.56066e-09	0.934344	0.157	0.01	3.51273e-05	AC	UP p_val_adj & log2(FC)
Pkp4	1.80318e-09	0.660384	0.572	0.208	4.0586e-05	AC	UP p_val_adj & log2(FC)
Aspm	1.87605e-09	0.995552	0.144	0.002	4.22262e-05	AC	UP p_val_adj & log2(FC)
Gria2	1.90837e-09	-0.687944	0.565	0.572	4.29536e-05	AC	DOWN p_val_adj & log2(FC)
Jak2	2.00717e-09	0.787504	0.268	0.043	4.51774e-05	AC	UP p_val_adj & log2(FC)
Dnm3	2.25121e-09	-0.997956	0.114	0.16	5.06703e-05	AC	DOWN p_val_adj & log2(FC)
Cacna2d3	2.31297e-09	-0.303446	0.739	0.584	5.20604e-05	AC	DOWN p_val_adj
Sh3bgrl	2.36223e-09	0.554911	0.301	0.081	5.31692e-05	AC	UP p_val_adj
Ttc28	2.38274e-09	0.781853	0.595	0.218	5.36307e-05	AC	UP p_val_adj & log2(FC)
Fgf12	2.38606e-09	-0.272508	0.619	0.464	5.37054e-05	AC	DOWN p_val_adj
Limd1	2.6646e-09	0.833353	0.207	0.031	5.99749e-05	AC	UP p_val_adj & log2(FC)
AABR07029596.1	2.84028e-09	0.909073	0.207	0.031	6.39289e-05	AC	UP p_val_adj & log2(FC)
Cyp7b1	2.92794e-09	0.803617	0.689	0.414	6.5902e-05	AC	UP p_val_adj & log2(FC)
Mki67	3.10348e-09	0.885495	0.127	0.002	6.98532e-05	AC	UP p_val_adj & log2(FC)
Itga6	3.29056e-09	0.364109	0.314	0.1	7.40639e-05	AC	UP p_val_adj
Fgf2	3.3359e-09	0.628394	0.211	0.041	7.50845e-05	AC	UP p_val_adj & log2(FC)
Kpna4	3.34688e-09	0.679868	0.338	0.089	7.53315e-05	AC	UP p_val_adj & log2(FC)
Ppfia2	3.44928e-09	-0.743527	0.154	0.167	7.76364e-05	AC	DOWN p_val_adj & log2(FC)
Rfxank	3.46974e-09	1.29545	0.395	0.084	7.8097e-05	AC	UP p_val_adj & log2(FC)
Akap13	3.77311e-09	1.06655	0.375	0.072	8.49251e-05	AC	UP p_val_adj & log2(FC)
Slc39a12	3.93058e-09	0.772547	0.371	0.12	8.84695e-05	AC	UP p_val_adj & log2(FC)
Atp8a1	4.27651e-09	0.823643	0.779	0.352	9.62558e-05	AC	UP p_val_adj & log2(FC)
Wdfy1	4.31972e-09	0.775021	0.251	0.041	9.72282e-05	AC	UP p_val_adj & log2(FC)
Itm2b	4.41088e-09	0.687859	0.281	0.069	9.928e-05	AC	UP p_val_adj & log2(FC)
Arhgap6	4.72791e-09	0.870946	0.331	0.086	0.000106416	AC	UP p_val_adj & log2(FC)
Ptprg	4.87315e-09	-0.398219	0.495	0.361	0.000109685	AC	DOWN p_val_adj
Tead1	5.15555e-09	0.729727	0.435	0.144	0.000116041	AC	UP p_val_adj & log2(FC)
RGD1561327	5.53289e-09	-0.645467	0.167	0.194	0.000124534	AC	DOWN p_val_adj & log2(FC)
Tmem209	5.92926e-09	0.814695	0.137	0.005	0.000133456	AC	UP p_val_adj & log2(FC)
Cdh2	5.98281e-09	0.671878	0.635	0.258	0.000134661	AC	UP p_val_adj & log2(FC)
Sgce	6.12549e-09	0.464845	0.227	0.05	0.000137873	AC	UP p_val_adj
Rsrp1	6.19198e-09	-0.789719	0.237	0.232	0.000139369	AC	DOWN p_val_adj & log2(FC)
Lims1	6.32115e-09	0.980982	0.458	0.12	0.000142276	AC	UP p_val_adj & log2(FC)
Rexo5	7.11306e-09	0.996598	0.157	0.005	0.000160101	AC	UP p_val_adj & log2(FC)
Nrcam	7.66418e-09	0.86443	0.91	0.545	0.000172505	AC	UP p_val_adj & log2(FC)
Adamts9	7.92495e-09	1.41573	0.264	0.041	0.000178375	AC	UP p_val_adj & log2(FC)
Slc4a7	8.24677e-09	0.812751	0.214	0.031	0.000185618	AC	UP p_val_adj & log2(FC)
Knl1	8.52006e-09	0.810862	0.134	0.005	0.00019177	AC	UP p_val_adj & log2(FC)
Lgr4	8.71705e-09	0.432569	0.431	0.175	0.000196203	AC	UP p_val_adj
Dlgap2	9.99624e-09	-0.783923	0.09	0.136	0.000224995	AC	DOWN p_val_adj & log2(FC)
Mycbp2	1.02948e-08	-0.359467	0.448	0.297	0.000231715	AC	DOWN p_val_adj
Spock3	1.12536e-08	-0.751591	0.147	0.187	0.000253295	AC	DOWN p_val_adj & log2(FC)
Sntg1	1.14754e-08	-0.93099	0.157	0.22	0.000258287	AC	DOWN p_val_adj & log2(FC)
Cenpp	1.16499e-08	1.20406	0.227	0.022	0.000262216	AC	UP p_val_adj & log2(FC)
Ano4	1.1969e-08	-0.876472	0.114	0.187	0.000269399	AC	DOWN p_val_adj & log2(FC)
AABR07006724.1	1.33851e-08	-1.05907	0.104	0.172	0.000301271	AC	DOWN p_val_adj & log2(FC)
Smc2	1.35093e-08	0.849409	0.137	0.005	0.000304068	AC	UP p_val_adj & log2(FC)
Herc1	1.43044e-08	-0.333143	0.411	0.278	0.000321964	AC	DOWN p_val_adj
Samd5	1.48366e-08	-0.290287	0.612	0.459	0.000333942	AC	DOWN p_val_adj
Sgo2	1.50523e-08	0.816554	0.127	0.002	0.000338796	AC	UP p_val_adj & log2(FC)
Gnaq	1.51544e-08	0.851096	0.592	0.211	0.000341095	AC	UP p_val_adj & log2(FC)
Gria4	1.54584e-08	-0.673397	0.151	0.172	0.000347939	AC	DOWN p_val_adj & log2(FC)
Nav2	1.5737e-08	2.09165	0.679	0.222	0.000354209	AC	UP p_val_adj & log2(FC)
Dock7	1.58971e-08	0.324984	0.512	0.215	0.000357813	AC	UP p_val_adj
Kif4a	1.60483e-08	0.893128	0.147	0.005	0.000361214	AC	UP p_val_adj & log2(FC)
Cep128	1.65541e-08	1.13197	0.314	0.055	0.0003726	AC	UP p_val_adj & log2(FC)
Frmd5	1.68139e-08	-0.85556	0.174	0.184	0.000378447	AC	DOWN p_val_adj & log2(FC)
Pde7b	1.77492e-08	-0.348	0.435	0.316	0.000399498	AC	DOWN p_val_adj
Lcorl	1.78991e-08	0.630975	0.365	0.093	0.000402873	AC	UP p_val_adj & log2(FC)
Dlgap1	1.86744e-08	-0.698435	0.395	0.366	0.000420324	AC	DOWN p_val_adj & log2(FC)
Gnb4	1.94063e-08	0.717291	0.197	0.029	0.000436797	AC	UP p_val_adj & log2(FC)
Erc1	1.96655e-08	0.66324	0.411	0.12	0.000442631	AC	UP p_val_adj & log2(FC)
ENSRNOG00000067595	2.00658e-08	0.361893	0.562	0.242	0.00045164	AC	UP p_val_adj
Fmn1	2.05988e-08	1.14507	0.391	0.11	0.000463639	AC	UP p_val_adj & log2(FC)
Fat3	2.09134e-08	-0.764093	0.264	0.254	0.000470718	AC	DOWN p_val_adj & log2(FC)
Ubr7	2.21661e-08	0.728705	0.234	0.038	0.000498915	AC	UP p_val_adj & log2(FC)
Hspa5	2.23418e-08	0.906275	0.174	0.012	0.000502868	AC	UP p_val_adj & log2(FC)
Rgs6	2.24971e-08	0.301448	0.749	0.431	0.000506364	AC	UP p_val_adj
Rorb	2.30476e-08	0.643639	0.836	0.51	0.000518756	AC	UP p_val_adj & log2(FC)
Moxd1	2.34793e-08	0.798776	0.294	0.079	0.000528473	AC	UP p_val_adj & log2(FC)
Phkb	2.48748e-08	-0.4049	0.632	0.464	0.000559881	AC	DOWN p_val_adj
Cst3	2.74505e-08	0.573426	0.291	0.089	0.000617857	AC	UP p_val_adj
Apoe	2.81171e-08	1.00936	0.385	0.115	0.000632859	AC	UP p_val_adj & log2(FC)
Memo1	2.81668e-08	0.503924	0.294	0.086	0.000633979	AC	UP p_val_adj
Mrtfa	3.022e-08	0.385393	0.284	0.072	0.000680191	AC	UP p_val_adj
Ubr3	3.14963e-08	-0.446304	0.344	0.237	0.000708918	AC	DOWN p_val_adj
Sh3glb1	3.21924e-08	0.848498	0.318	0.072	0.000724587	AC	UP p_val_adj & log2(FC)
Marchf1	3.4155e-08	-0.754888	0.171	0.175	0.00076876	AC	DOWN p_val_adj & log2(FC)
Casp4	3.69403e-08	0.649439	0.117	0.007	0.000831452	AC	UP p_val_adj & log2(FC)
Arid5b	3.73816e-08	0.543735	0.388	0.132	0.000841386	AC	UP p_val_adj
Usp53	3.99301e-08	0.737305	0.385	0.115	0.000898747	AC	UP p_val_adj & log2(FC)
Cnn3	4.32891e-08	0.799522	0.258	0.053	0.000974351	AC	UP p_val_adj & log2(FC)
Bicc1	4.40811e-08	0.804294	0.157	0.017	0.000992177	AC	UP p_val_adj & log2(FC)
Slc39a14	4.52199e-08	0.681887	0.114	0.005	0.00101781	AC	UP p_val_adj & log2(FC)
Zcchc7	4.58654e-08	-0.339544	0.552	0.376	0.00103234	AC	DOWN p_val_adj
Sugct	4.60697e-08	0.372037	0.515	0.239	0.00103694	AC	UP p_val_adj
Tacc3	4.61076e-08	0.616864	0.1	0	0.00103779	AC	UP p_val_adj & log2(FC)
Rasa2	4.73054e-08	0.271898	0.361	0.136	0.00106475	AC	UP p_val_adj
Bclaf1	4.89167e-08	-0.58192	0.334	0.256	0.00110102	AC	DOWN p_val_adj
Prune2	5.17798e-08	1.10447	0.311	0.05	0.00116546	AC	UP p_val_adj & log2(FC)
Mast4	5.34614e-08	-0.836983	0.348	0.356	0.00120331	AC	DOWN p_val_adj & log2(FC)
Anxa5	5.59183e-08	0.60456	0.134	0.012	0.00125861	AC	UP p_val_adj & log2(FC)
Cacnb4	5.62908e-08	-0.689548	0.124	0.132	0.00126699	AC	DOWN p_val_adj & log2(FC)
B3galnt1	5.93329e-08	0.750264	0.13	0.007	0.00133546	AC	UP p_val_adj & log2(FC)
Gab1	6.07255e-08	0.446365	0.324	0.115	0.00136681	AC	UP p_val_adj
Sema6a	6.17394e-08	0.532406	0.294	0.074	0.00138963	AC	UP p_val_adj
Tssc4	6.29047e-08	0.737862	0.207	0.036	0.00141586	AC	UP p_val_adj & log2(FC)
Ankrd6	6.38201e-08	0.636539	0.264	0.072	0.00143646	AC	UP p_val_adj & log2(FC)
Ubr2	6.4052e-08	-0.576883	0.331	0.242	0.00144168	AC	DOWN p_val_adj
[truncated: 28,727 more rows]

## Sheet: 4. DEG sMCAO ipsi vs Sham
gene	p_val	avg_log2FC	pct.1	pct.2	p_val_adj	celltype	Threshold_met
Kcnip4	2.15605e-129	-3.32367	0.03	0.572	4.85284e-125	OLIGO_1	DOWN p_val_adj & log2(FC)
Nkain2	8.0902e-109	-1.97174	0.199	0.752	1.82094e-104	OLIGO_1	DOWN p_val_adj & log2(FC)
Ptprd	6.15732e-102	-2.41805	0.337	0.729	1.38589e-97	OLIGO_1	DOWN p_val_adj & log2(FC)
ENSRNOG00000070284	2.71701e-85	2.67211	0.446	0.011	6.11544e-81	OLIGO_1	UP p_val_adj & log2(FC)
Cntn5	6.50201e-82	-2.58206	0.025	0.367	1.46347e-77	OLIGO_1	DOWN p_val_adj & log2(FC)
ENSRNOG00000069588	1.60821e-77	-2.11222	0.019	0.352	3.61976e-73	OLIGO_1	DOWN p_val_adj & log2(FC)
Phactr1	4.70694e-76	-1.42518	0.592	0.64	1.05944e-71	OLIGO_1	DOWN p_val_adj & log2(FC)
Grm3	1.10986e-74	-2.16706	0.053	0.373	2.49806e-70	OLIGO_1	DOWN p_val_adj & log2(FC)
Npas3	1.88925e-74	1.59147	0.958	0.627	4.25231e-70	OLIGO_1	UP p_val_adj & log2(FC)
Nrg1	1.3979e-71	-2.17241	0.033	0.358	3.1464e-67	OLIGO_1	DOWN p_val_adj & log2(FC)
ENSRNOG00000066703	3.24915e-67	0.939866	0.984	0.914	7.31319e-63	OLIGO_1	UP p_val_adj & log2(FC)
Mctp1	7.62276e-67	-2.02282	0.032	0.31	1.71573e-62	OLIGO_1	DOWN p_val_adj & log2(FC)
Syt1	2.89481e-63	-1.57497	0.32	0.554	6.51563e-59	OLIGO_1	DOWN p_val_adj & log2(FC)
Tmem100	1.35425e-62	1.68224	0.374	0.019	3.04814e-58	OLIGO_1	UP p_val_adj & log2(FC)
Sox6	2.01467e-62	1.11646	0.956	0.646	4.53462e-58	OLIGO_1	UP p_val_adj & log2(FC)
Diaph3	1.49888e-60	1.93388	0.409	0.036	3.37368e-56	OLIGO_1	UP p_val_adj & log2(FC)
Chst11	4.62579e-57	1.61009	0.78	0.3	1.04117e-52	OLIGO_1	UP p_val_adj & log2(FC)
Auts2l1	2.80284e-56	-1.27608	0.612	0.715	6.30864e-52	OLIGO_1	DOWN p_val_adj & log2(FC)
Gabrb1	3.10055e-56	-1.80107	0.123	0.401	6.97871e-52	OLIGO_1	DOWN p_val_adj & log2(FC)
Pex5l	4.23367e-54	-1.96928	0.069	0.368	9.52914e-50	OLIGO_1	DOWN p_val_adj & log2(FC)
Grin2b	8.5379e-53	-1.68287	0.033	0.261	1.92171e-48	OLIGO_1	DOWN p_val_adj & log2(FC)
Maml2	2.28269e-52	1.01487	0.963	0.662	5.13787e-48	OLIGO_1	UP p_val_adj & log2(FC)
Cntnap5a	5.9132e-52	-1.64445	0.026	0.267	1.33094e-47	OLIGO_1	DOWN p_val_adj & log2(FC)
Slc24a2	3.14649e-51	-1.5928	0.07	0.336	7.08212e-47	OLIGO_1	DOWN p_val_adj & log2(FC)
Ank3	5.52971e-51	-1.24062	0.587	0.627	1.24463e-46	OLIGO_1	DOWN p_val_adj & log2(FC)
Hmga2	7.51084e-51	3.18087	0.26	0.005	1.69054e-46	OLIGO_1	UP p_val_adj & log2(FC)
Ralyl	1.39109e-50	-1.8807	0.054	0.363	3.13108e-46	OLIGO_1	DOWN p_val_adj & log2(FC)
Top2a	1.92315e-50	1.4905	0.301	0.015	4.32863e-46	OLIGO_1	UP p_val_adj & log2(FC)
Epha6	7.83855e-50	-1.70293	0.021	0.255	1.7643e-45	OLIGO_1	DOWN p_val_adj & log2(FC)
Ptprz1	2.96542e-49	1.11085	0.926	0.656	6.67456e-45	OLIGO_1	UP p_val_adj & log2(FC)
Tenm2	6.43749e-49	-1.78597	0.188	0.496	1.44895e-44	OLIGO_1	DOWN p_val_adj & log2(FC)
Fgf14	4.70246e-48	-1.20793	0.515	0.667	1.05843e-43	OLIGO_1	DOWN p_val_adj & log2(FC)
Trpm3	8.22829e-48	-1.79711	0.083	0.351	1.85202e-43	OLIGO_1	DOWN p_val_adj & log2(FC)
Cntnap2	5.11519e-47	-1.61077	0.148	0.471	1.15133e-42	OLIGO_1	DOWN p_val_adj & log2(FC)
Tnc	2.93937e-46	2.47641	0.318	0.027	6.61594e-42	OLIGO_1	UP p_val_adj & log2(FC)
Grm1	8.40495e-45	-1.3666	0.023	0.215	1.89179e-40	OLIGO_1	DOWN p_val_adj & log2(FC)
ENSRNOG00000067998	1.1229e-44	-1.58099	0.025	0.236	2.52743e-40	OLIGO_1	DOWN p_val_adj & log2(FC)
Frmpd4	1.19487e-44	-1.92336	0.06	0.308	2.68941e-40	OLIGO_1	DOWN p_val_adj & log2(FC)
Mki67	6.50767e-44	1.35582	0.292	0.019	1.46475e-39	OLIGO_1	UP p_val_adj & log2(FC)
Cd44	7.90168e-44	1.44961	0.237	0.005	1.77851e-39	OLIGO_1	UP p_val_adj & log2(FC)
Bub1	8.72713e-44	0.934907	0.199	0.003	1.9643e-39	OLIGO_1	UP p_val_adj & log2(FC)
Sgo2	4.83632e-43	1.14149	0.228	0.008	1.08856e-38	OLIGO_1	UP p_val_adj & log2(FC)
Mbp	6.1172e-43	-1.63954	0.156	0.489	1.37686e-38	OLIGO_1	DOWN p_val_adj & log2(FC)
Cntnap5c	6.42142e-43	-1.70295	0.025	0.244	1.44533e-38	OLIGO_1	DOWN p_val_adj & log2(FC)
Dlgap2	8.2116e-43	-1.65059	0.049	0.273	1.84827e-38	OLIGO_1	DOWN p_val_adj & log2(FC)
Arhgap42	9.70071e-43	1.20272	0.701	0.272	2.18344e-38	OLIGO_1	UP p_val_adj & log2(FC)
Hs6st3	2.46696e-42	-2.00685	0.023	0.244	5.55262e-38	OLIGO_1	DOWN p_val_adj & log2(FC)
Negr1	3.74244e-42	-0.927199	0.533	0.593	8.42348e-38	OLIGO_1	DOWN p_val_adj & log2(FC)
Etl4	5.36154e-42	-1.82662	0.014	0.229	1.20678e-37	OLIGO_1	DOWN p_val_adj & log2(FC)
Cenpf	1.10468e-41	1.57445	0.286	0.022	2.48641e-37	OLIGO_1	UP p_val_adj & log2(FC)
Macrod2	1.89516e-41	-0.912539	0.606	0.682	4.26563e-37	OLIGO_1	DOWN p_val_adj & log2(FC)
Plcl1	1.90165e-41	-0.97008	0.536	0.594	4.28024e-37	OLIGO_1	DOWN p_val_adj & log2(FC)
Dpp10	2.94315e-40	-1.57573	0.503	0.644	6.62443e-36	OLIGO_1	DOWN p_val_adj & log2(FC)
Ccnd1	6.28368e-40	1.23839	0.279	0.022	1.41433e-35	OLIGO_1	UP p_val_adj & log2(FC)
Foxp2	9.00914e-40	-1.45166	0.023	0.213	2.02778e-35	OLIGO_1	DOWN p_val_adj & log2(FC)
Gap43	1.03442e-39	1.45993	0.418	0.08	2.32828e-35	OLIGO_1	UP p_val_adj & log2(FC)
RGD1564053	1.12042e-39	-1.38574	0.042	0.24	2.52184e-35	OLIGO_1	DOWN p_val_adj & log2(FC)
Spock3	3.62196e-39	-1.48128	0.172	0.423	8.15231e-35	OLIGO_1	DOWN p_val_adj & log2(FC)
Axl	6.11147e-39	1.24626	0.246	0.01	1.37557e-34	OLIGO_1	UP p_val_adj & log2(FC)
Spock1	1.2767e-38	-1.49096	0.046	0.249	2.8736e-34	OLIGO_1	DOWN p_val_adj & log2(FC)
Galntl6	1.85619e-38	-1.97431	0.019	0.238	4.17792e-34	OLIGO_1	DOWN p_val_adj & log2(FC)
Frmd4a	1.8681e-38	-1.33099	0.525	0.642	4.20473e-34	OLIGO_1	DOWN p_val_adj & log2(FC)
Vim	2.76793e-38	1.33462	0.246	0.008	6.23006e-34	OLIGO_1	UP p_val_adj & log2(FC)
ENSRNOG00000070508	9.99482e-38	-1.57293	0.104	0.332	2.24963e-33	OLIGO_1	DOWN p_val_adj & log2(FC)
Robo2	2.35104e-37	-1.51539	0.149	0.428	5.29171e-33	OLIGO_1	DOWN p_val_adj & log2(FC)
Grin2a	5.22079e-37	-1.48983	0.04	0.223	1.1751e-32	OLIGO_1	DOWN p_val_adj & log2(FC)
Celf2	1.60259e-36	-0.490595	0.541	0.437	3.60711e-32	OLIGO_1	DOWN p_val_adj
ENSRNOG00000070963	4.53418e-36	1.14985	0.218	0.009	1.02055e-31	OLIGO_1	UP p_val_adj & log2(FC)
Mmp16	1.29196e-35	1.17358	0.805	0.432	2.90795e-31	OLIGO_1	UP p_val_adj & log2(FC)
Il1rap	2.15723e-35	1.58315	0.582	0.207	4.85549e-31	OLIGO_1	UP p_val_adj & log2(FC)
Cenpp	3.60788e-35	1.20293	0.348	0.061	8.12061e-31	OLIGO_1	UP p_val_adj & log2(FC)
ENSRNOG00000068039	6.34894e-35	1.34358	0.506	0.135	1.42902e-30	OLIGO_1	UP p_val_adj & log2(FC)
Adgrl3	8.11247e-35	1.02651	0.937	0.713	1.82595e-30	OLIGO_1	UP p_val_adj & log2(FC)
Robo1	1.17761e-34	-0.991485	0.545	0.644	2.65056e-30	OLIGO_1	DOWN p_val_adj & log2(FC)
Lrrc7	1.59264e-34	-0.974654	0.387	0.464	3.5847e-30	OLIGO_1	DOWN p_val_adj & log2(FC)
Ubash3b	1.82939e-34	1.34644	0.406	0.088	4.11759e-30	OLIGO_1	UP p_val_adj & log2(FC)
Tpx2	3.83143e-34	1.04863	0.213	0.01	8.62378e-30	OLIGO_1	UP p_val_adj & log2(FC)
Kif4a	6.64685e-34	1.10829	0.234	0.017	1.49607e-29	OLIGO_1	UP p_val_adj & log2(FC)
Kif20b	7.84341e-34	1.01433	0.207	0.011	1.7654e-29	OLIGO_1	UP p_val_adj & log2(FC)
Snrnp70	1.73388e-33	-0.566377	0.573	0.525	3.90261e-29	OLIGO_1	DOWN p_val_adj
Ndc80	2.44245e-33	0.913936	0.197	0.009	5.49747e-29	OLIGO_1	UP p_val_adj & log2(FC)
ENSRNOG00000064399	3.37762e-33	1.38506	0.52	0.146	7.60235e-29	OLIGO_1	UP p_val_adj & log2(FC)
Rarb	3.44783e-33	-1.38195	0.046	0.218	7.76038e-29	OLIGO_1	DOWN p_val_adj & log2(FC)
Dlg2	5.02685e-33	-0.790962	0.738	0.771	1.13144e-28	OLIGO_1	DOWN p_val_adj & log2(FC)
Ryr2	5.92708e-33	-1.49709	0.146	0.361	1.33407e-28	OLIGO_1	DOWN p_val_adj & log2(FC)
Kirrel3	1.00227e-32	-1.23509	0.591	0.612	2.25591e-28	OLIGO_1	DOWN p_val_adj & log2(FC)
ENSRNOG00000064568	1.27106e-32	0.945113	0.178	0.003	2.86091e-28	OLIGO_1	UP p_val_adj & log2(FC)
Kif18a	1.36289e-32	1.05385	0.209	0.01	3.0676e-28	OLIGO_1	UP p_val_adj & log2(FC)
Cobll1	2.20455e-32	0.920704	0.387	0.097	4.96201e-28	OLIGO_1	UP p_val_adj & log2(FC)
Cenpe	3.79462e-32	1.03427	0.214	0.013	8.54094e-28	OLIGO_1	UP p_val_adj & log2(FC)
Scfd2	5.99311e-32	1.44745	0.562	0.192	1.34893e-27	OLIGO_1	UP p_val_adj & log2(FC)
Sgcz	6.9281e-32	-1.10879	0.457	0.663	1.55938e-27	OLIGO_1	DOWN p_val_adj & log2(FC)
Elmo1	9.19099e-32	-0.967679	0.548	0.663	2.06871e-27	OLIGO_1	DOWN p_val_adj & log2(FC)
Kif11	1.54637e-31	0.913751	0.216	0.018	3.48058e-27	OLIGO_1	UP p_val_adj & log2(FC)
Knl1	1.59495e-31	1.09301	0.221	0.018	3.5899e-27	OLIGO_1	UP p_val_adj & log2(FC)
Kctd16	1.90494e-31	-1.42478	0.109	0.317	4.28764e-27	OLIGO_1	DOWN p_val_adj & log2(FC)
Hcn1	2.01556e-31	-1.44362	0.018	0.189	4.53663e-27	OLIGO_1	DOWN p_val_adj & log2(FC)
Zfp385b	2.68397e-31	-1.22952	0.032	0.193	6.04108e-27	OLIGO_1	DOWN p_val_adj & log2(FC)
Smc4	3.56404e-31	1.04789	0.272	0.038	8.02193e-27	OLIGO_1	UP p_val_adj & log2(FC)
Mobp	3.86974e-31	-1.35529	0.026	0.211	8.71001e-27	OLIGO_1	DOWN p_val_adj & log2(FC)
Stat3	6.01755e-31	1.14163	0.299	0.05	1.35443e-26	OLIGO_1	UP p_val_adj & log2(FC)
Kcnk10	6.23414e-31	0.979841	0.369	0.088	1.40318e-26	OLIGO_1	UP p_val_adj & log2(FC)
Prc1	7.76363e-31	0.984167	0.204	0.014	1.74744e-26	OLIGO_1	UP p_val_adj & log2(FC)
Dlgap5	8.17134e-31	0.759862	0.165	0.004	1.83921e-26	OLIGO_1	UP p_val_adj & log2(FC)
Myt1	8.87212e-31	0.638134	0.65	0.303	1.99694e-26	OLIGO_1	UP p_val_adj & log2(FC)
Fnbp1	1.11448e-30	-1.2237	0.181	0.303	2.50847e-26	OLIGO_1	DOWN p_val_adj & log2(FC)
Zmat4	2.95003e-30	-1.20159	0.025	0.183	6.63992e-26	OLIGO_1	DOWN p_val_adj & log2(FC)
Dock4	4.43866e-30	-0.940215	0.591	0.656	9.99053e-26	OLIGO_1	DOWN p_val_adj & log2(FC)
Kntc1	4.45097e-30	0.885015	0.216	0.019	1.00183e-25	OLIGO_1	UP p_val_adj & log2(FC)
Kazn	4.50894e-30	-0.90569	0.67	0.773	1.01487e-25	OLIGO_1	DOWN p_val_adj & log2(FC)
Ect2	5.36429e-30	1.08611	0.199	0.013	1.2074e-25	OLIGO_1	UP p_val_adj & log2(FC)
Tmeff2	7.65401e-30	-0.751697	0.649	0.621	1.72276e-25	OLIGO_1	DOWN p_val_adj & log2(FC)
Rad51b	8.79003e-30	1.48638	0.401	0.102	1.97846e-25	OLIGO_1	UP p_val_adj & log2(FC)
Fancd2	1.27817e-29	0.90027	0.211	0.018	2.87691e-25	OLIGO_1	UP p_val_adj & log2(FC)
Parpbp	1.30586e-29	0.778964	0.155	0.003	2.93922e-25	OLIGO_1	UP p_val_adj & log2(FC)
Sh3pxd2b	1.56742e-29	0.935404	0.306	0.055	3.52794e-25	OLIGO_1	UP p_val_adj & log2(FC)
Adam19	1.5771e-29	1.16059	0.276	0.038	3.54974e-25	OLIGO_1	UP p_val_adj & log2(FC)
Col16a1	1.66842e-29	0.947904	0.399	0.109	3.75529e-25	OLIGO_1	UP p_val_adj & log2(FC)
B4galt6	1.95979e-29	0.941385	0.343	0.078	4.41109e-25	OLIGO_1	UP p_val_adj & log2(FC)
Asic2	2.31899e-29	-0.77257	0.448	0.423	5.21959e-25	OLIGO_1	DOWN p_val_adj & log2(FC)
Nhsl1	2.57063e-29	0.789837	0.378	0.105	5.78598e-25	OLIGO_1	UP p_val_adj & log2(FC)
Epha3	6.04183e-29	-1.33954	0.021	0.186	1.3599e-24	OLIGO_1	DOWN p_val_adj & log2(FC)
Psd3	9.84246e-29	-0.914419	0.459	0.519	2.21534e-24	OLIGO_1	DOWN p_val_adj & log2(FC)
Bub1b	1.02329e-28	0.760282	0.162	0.004	2.30322e-24	OLIGO_1	UP p_val_adj & log2(FC)
Nfia	1.12137e-28	1.2108	0.822	0.436	2.52398e-24	OLIGO_1	UP p_val_adj & log2(FC)
Cep128	1.43556e-28	1.0883	0.38	0.092	3.23117e-24	OLIGO_1	UP p_val_adj & log2(FC)
Nav3	1.51026e-28	-0.587296	0.654	0.584	3.39929e-24	OLIGO_1	DOWN p_val_adj
Tcf4	1.63141e-28	0.940406	0.903	0.563	3.67197e-24	OLIGO_1	UP p_val_adj & log2(FC)
Rexo5	4.38361e-28	0.945217	0.195	0.014	9.86663e-24	OLIGO_1	UP p_val_adj & log2(FC)
Samd5	5.96402e-28	-1.19007	0.065	0.25	1.34238e-23	OLIGO_1	DOWN p_val_adj & log2(FC)
Plce1	1.06226e-27	0.99662	0.453	0.148	2.39093e-23	OLIGO_1	UP p_val_adj & log2(FC)
Sh3pxd2a	1.07499e-27	1.43239	0.346	0.08	2.41958e-23	OLIGO_1	UP p_val_adj & log2(FC)
Chsy3	1.17583e-27	-1.37652	0.179	0.373	2.64655e-23	OLIGO_1	DOWN p_val_adj & log2(FC)
Ankle1	1.2193e-27	0.870771	0.181	0.009	2.74441e-23	OLIGO_1	UP p_val_adj & log2(FC)
Nbea	1.7639e-27	-0.328429	0.759	0.613	3.97018e-23	OLIGO_1	DOWN p_val_adj
Sema3d	2.08104e-27	0.580498	0.536	0.229	4.684e-23	OLIGO_1	UP p_val_adj
Map3k1	2.15851e-27	0.735658	0.322	0.074	4.85838e-23	OLIGO_1	UP p_val_adj & log2(FC)
Troap	2.47212e-27	0.744235	0.146	0.004	5.56425e-23	OLIGO_1	UP p_val_adj & log2(FC)
Plp1	3.8419e-27	-1.1943	0.162	0.437	8.64736e-23	OLIGO_1	DOWN p_val_adj & log2(FC)
Nuf2	3.85649e-27	0.72586	0.172	0.009	8.68018e-23	OLIGO_1	UP p_val_adj & log2(FC)
Akap13	3.91857e-27	0.772462	0.534	0.208	8.81991e-23	OLIGO_1	UP p_val_adj & log2(FC)
Kalrn	4.00462e-27	-0.431253	0.54	0.446	9.01359e-23	OLIGO_1	DOWN p_val_adj
Melk	5.07511e-27	0.729567	0.153	0.005	1.14231e-22	OLIGO_1	UP p_val_adj & log2(FC)
Ezh2	6.67883e-27	1.05626	0.395	0.107	1.50327e-22	OLIGO_1	UP p_val_adj & log2(FC)
Wdhd1	8.23603e-27	0.976988	0.213	0.024	1.85376e-22	OLIGO_1	UP p_val_adj & log2(FC)
Brca1	9.82112e-27	0.866824	0.236	0.033	2.21054e-22	OLIGO_1	UP p_val_adj & log2(FC)
Lpp	1.27654e-26	0.982112	0.436	0.132	2.87325e-22	OLIGO_1	UP p_val_adj & log2(FC)
Stil	1.56197e-26	0.763909	0.165	0.009	3.51568e-22	OLIGO_1	UP p_val_adj & log2(FC)
Zmiz1	1.77283e-26	1.31762	0.575	0.215	3.99029e-22	OLIGO_1	UP p_val_adj & log2(FC)
Dock9	1.85837e-26	-1.27779	0.255	0.423	4.18282e-22	OLIGO_1	DOWN p_val_adj & log2(FC)
Tmpo	2.27e-26	1.05723	0.417	0.115	5.10931e-22	OLIGO_1	UP p_val_adj & log2(FC)
Fanci	2.34785e-26	0.82972	0.188	0.014	5.28454e-22	OLIGO_1	UP p_val_adj & log2(FC)
Thsd7b	3.12868e-26	-1.49064	0.121	0.358	7.04204e-22	OLIGO_1	DOWN p_val_adj & log2(FC)
Brip1	3.51175e-26	0.9037	0.244	0.036	7.90425e-22	OLIGO_1	UP p_val_adj & log2(FC)
Met	5.10739e-26	0.747261	0.127	0	1.14957e-21	OLIGO_1	UP p_val_adj & log2(FC)
Mastl	5.55526e-26	0.692255	0.153	0.006	1.25038e-21	OLIGO_1	UP p_val_adj & log2(FC)
Pak5	6.35546e-26	-1.12504	0.241	0.39	1.43049e-21	OLIGO_1	DOWN p_val_adj & log2(FC)
Hs3st4	6.38355e-26	-1.41038	0.016	0.157	1.43681e-21	OLIGO_1	DOWN p_val_adj & log2(FC)
Erc2	7.36304e-26	-0.560577	0.427	0.393	1.65727e-21	OLIGO_1	DOWN p_val_adj
Brinp3	7.46347e-26	0.903236	0.81	0.519	1.67988e-21	OLIGO_1	UP p_val_adj & log2(FC)
Rab8b	8.32031e-26	0.922813	0.39	0.111	1.87274e-21	OLIGO_1	UP p_val_adj & log2(FC)
Reln	8.49607e-26	2.0146	0.262	0.054	1.9123e-21	OLIGO_1	UP p_val_adj & log2(FC)
Myo10	9.07554e-26	0.984062	0.315	0.07	2.04272e-21	OLIGO_1	UP p_val_adj & log2(FC)
Iqgap3	1.50845e-25	0.907639	0.172	0.009	3.39523e-21	OLIGO_1	UP p_val_adj & log2(FC)
Ttll5	1.9945e-25	-1.02437	0.281	0.372	4.48921e-21	OLIGO_1	DOWN p_val_adj & log2(FC)
Nyap2	2.3167e-25	-0.931151	0.035	0.165	5.21444e-21	OLIGO_1	DOWN p_val_adj & log2(FC)
Akap2	2.36013e-25	-1.15849	0.209	0.359	5.31219e-21	OLIGO_1	DOWN p_val_adj & log2(FC)
Arhgap31	2.61943e-25	0.590182	0.77	0.428	5.89581e-21	OLIGO_1	UP p_val_adj
Il33	2.69096e-25	1.15316	0.151	0.006	6.05682e-21	OLIGO_1	UP p_val_adj & log2(FC)
Samd12	3.98999e-25	-0.861757	0.399	0.487	8.98068e-21	OLIGO_1	DOWN p_val_adj & log2(FC)
Kif14	4.15659e-25	0.841529	0.163	0.01	9.35565e-21	OLIGO_1	UP p_val_adj & log2(FC)
Depdc1	4.48453e-25	0.700203	0.142	0.004	1.00938e-20	OLIGO_1	UP p_val_adj & log2(FC)
Slc35f3	6.1449e-25	-1.00229	0.035	0.174	1.38309e-20	OLIGO_1	DOWN p_val_adj & log2(FC)
Mms22l	6.23863e-25	0.821936	0.195	0.02	1.40419e-20	OLIGO_1	UP p_val_adj & log2(FC)
Ttll7	7.8942e-25	-0.985221	0.162	0.296	1.77683e-20	OLIGO_1	DOWN p_val_adj & log2(FC)
Nfib	1.0556e-24	0.849366	0.67	0.308	2.37595e-20	OLIGO_1	UP p_val_adj & log2(FC)
Kcnd2	1.14571e-24	-0.827758	0.601	0.738	2.57877e-20	OLIGO_1	DOWN p_val_adj & log2(FC)
Cdk5rap2	1.28507e-24	0.921956	0.436	0.14	2.89243e-20	OLIGO_1	UP p_val_adj & log2(FC)
Kif23	1.34001e-24	0.849303	0.149	0.005	3.0161e-20	OLIGO_1	UP p_val_adj & log2(FC)
Ttk	1.46349e-24	0.750111	0.158	0.01	3.29403e-20	OLIGO_1	UP p_val_adj & log2(FC)
Ppp1r16b	1.70638e-24	-1.12809	0.257	0.407	3.84072e-20	OLIGO_1	DOWN p_val_adj & log2(FC)
Zeb1	1.86068e-24	0.636724	0.924	0.631	4.18801e-20	OLIGO_1	UP p_val_adj & log2(FC)
Cdh12	1.99636e-24	-1.63564	0.042	0.239	4.49341e-20	OLIGO_1	DOWN p_val_adj & log2(FC)
Kcnj3	2.06815e-24	-1.18254	0.04	0.197	4.65498e-20	OLIGO_1	DOWN p_val_adj & log2(FC)
Cdh2	2.13997e-24	1.18779	0.615	0.245	4.81664e-20	OLIGO_1	UP p_val_adj & log2(FC)
Pola1	2.30862e-24	1.1013	0.459	0.161	5.19623e-20	OLIGO_1	UP p_val_adj & log2(FC)
Nxph1	2.38794e-24	0.772107	0.891	0.69	5.37478e-20	OLIGO_1	UP p_val_adj & log2(FC)
Ccnf	2.7242e-24	0.702254	0.144	0.006	6.13162e-20	OLIGO_1	UP p_val_adj & log2(FC)
Ccser1	2.9622e-24	-0.623984	0.591	0.585	6.66732e-20	OLIGO_1	DOWN p_val_adj & log2(FC)
Gpc5	2.99877e-24	-0.997091	0.452	0.668	6.74964e-20	OLIGO_1	DOWN p_val_adj & log2(FC)
Mybl2	3.82469e-24	0.560457	0.104	0	8.60862e-20	OLIGO_1	UP p_val_adj
Atad5	4.18046e-24	0.77924	0.234	0.041	9.40939e-20	OLIGO_1	UP p_val_adj & log2(FC)
Tspan2	4.43399e-24	-1.35592	0.209	0.401	9.98004e-20	OLIGO_1	DOWN p_val_adj & log2(FC)
AABR07006724.1	4.54958e-24	-1.23699	0.067	0.23	1.02402e-19	OLIGO_1	DOWN p_val_adj & log2(FC)
Cit	4.83505e-24	0.829148	0.357	0.103	1.08827e-19	OLIGO_1	UP p_val_adj & log2(FC)
Ctnna3	5.4498e-24	-1.23564	0.153	0.28	1.22664e-19	OLIGO_1	DOWN p_val_adj & log2(FC)
Nusap1	5.53792e-24	0.856661	0.172	0.015	1.24647e-19	OLIGO_1	UP p_val_adj & log2(FC)
Ska2	5.58488e-24	0.69149	0.206	0.031	1.25704e-19	OLIGO_1	UP p_val_adj & log2(FC)
Bend5	5.78399e-24	-1.20302	0.07	0.217	1.30186e-19	OLIGO_1	DOWN p_val_adj & log2(FC)
Klhl29	5.94804e-24	-0.990642	0.062	0.207	1.33878e-19	OLIGO_1	DOWN p_val_adj & log2(FC)
Cdca2	5.98889e-24	0.670885	0.16	0.011	1.34798e-19	OLIGO_1	UP p_val_adj & log2(FC)
RGD1309104	7.47029e-24	0.890364	0.554	0.212	1.68141e-19	OLIGO_1	UP p_val_adj & log2(FC)
Zwilch	1.02616e-23	0.678651	0.2	0.026	2.30968e-19	OLIGO_1	UP p_val_adj & log2(FC)
Itsn2	1.03386e-23	-0.709655	0.376	0.373	2.327e-19	OLIGO_1	DOWN p_val_adj & log2(FC)
Impact	1.0439e-23	-0.804106	0.309	0.361	2.3496e-19	OLIGO_1	DOWN p_val_adj & log2(FC)
Lrrc8d	1.29026e-23	0.700967	0.383	0.117	2.90411e-19	OLIGO_1	UP p_val_adj & log2(FC)
Shc4	1.33578e-23	0.606434	0.336	0.097	3.00657e-19	OLIGO_1	UP p_val_adj & log2(FC)
Dtl	1.36105e-23	0.721161	0.16	0.01	3.06346e-19	OLIGO_1	UP p_val_adj & log2(FC)
Piezo1	1.56476e-23	0.705282	0.142	0.005	3.52196e-19	OLIGO_1	UP p_val_adj & log2(FC)
Ckap2l	1.67426e-23	0.71928	0.163	0.014	3.76843e-19	OLIGO_1	UP p_val_adj & log2(FC)
Arsj	1.83129e-23	0.714877	0.167	0.015	4.12187e-19	OLIGO_1	UP p_val_adj & log2(FC)
Trank1	1.90634e-23	-0.89023	0.033	0.169	4.29078e-19	OLIGO_1	DOWN p_val_adj & log2(FC)
Mast4	2.5627e-23	-0.932876	0.297	0.365	5.76812e-19	OLIGO_1	DOWN p_val_adj & log2(FC)
Knstrn	2.98698e-23	0.586832	0.12	0.001	6.7231e-19	OLIGO_1	UP p_val_adj
Cdk6	3.61268e-23	1.05189	0.227	0.031	8.13142e-19	OLIGO_1	UP p_val_adj & log2(FC)
Adam12	3.80441e-23	1.329	0.441	0.143	8.56296e-19	OLIGO_1	UP p_val_adj & log2(FC)
Gas2l3	4.92056e-23	0.611874	0.114	0.001	1.10752e-18	OLIGO_1	UP p_val_adj & log2(FC)
Prim2	5.49747e-23	0.871858	0.283	0.063	1.23737e-18	OLIGO_1	UP p_val_adj & log2(FC)
Nasp	5.78219e-23	0.624114	0.302	0.086	1.30145e-18	OLIGO_1	UP p_val_adj & log2(FC)
Rbfox1	6.45893e-23	-0.434195	0.798	0.722	1.45378e-18	OLIGO_1	DOWN p_val_adj
Ankrd28	6.96661e-23	0.926427	0.9	0.559	1.56804e-18	OLIGO_1	UP p_val_adj & log2(FC)
Nfasc	7.12542e-23	-1.31807	0.353	0.488	1.60379e-18	OLIGO_1	DOWN p_val_adj & log2(FC)
Hjurp	7.2579e-23	0.601324	0.125	0.004	1.63361e-18	OLIGO_1	UP p_val_adj & log2(FC)
Lmnb1	9.28124e-23	0.778937	0.22	0.032	2.08902e-18	OLIGO_1	UP p_val_adj & log2(FC)
Hmmr	9.39893e-23	0.792482	0.183	0.019	2.11551e-18	OLIGO_1	UP p_val_adj & log2(FC)
Notch1	9.79726e-23	0.811323	0.255	0.055	2.20517e-18	OLIGO_1	UP p_val_adj & log2(FC)
Sh3d19	1.05268e-22	0.664004	0.743	0.424	2.36937e-18	OLIGO_1	UP p_val_adj & log2(FC)
Prim1	1.16255e-22	0.744362	0.309	0.087	2.61667e-18	OLIGO_1	UP p_val_adj & log2(FC)
Calcrl	1.32788e-22	0.806799	0.504	0.209	2.98879e-18	OLIGO_1	UP p_val_adj & log2(FC)
Rad54b	1.75392e-22	0.748481	0.186	0.023	3.94773e-18	OLIGO_1	UP p_val_adj & log2(FC)
Fam111a	2.00064e-22	0.817527	0.234	0.041	4.50304e-18	OLIGO_1	UP p_val_adj & log2(FC)
Ptpn9	2.16851e-22	0.913265	0.448	0.161	4.88089e-18	OLIGO_1	UP p_val_adj & log2(FC)
Arhgap11a	2.4725e-22	0.719069	0.146	0.008	5.5651e-18	OLIGO_1	UP p_val_adj & log2(FC)
Slit3	2.51584e-22	-1.09721	0.104	0.245	5.66264e-18	OLIGO_1	DOWN p_val_adj & log2(FC)
Galnt18	2.81253e-22	-0.912904	0.03	0.155	6.33045e-18	OLIGO_1	DOWN p_val_adj & log2(FC)
Ano3	3.12254e-22	-1.02511	0.035	0.169	7.02821e-18	OLIGO_1	DOWN p_val_adj & log2(FC)
Mgat4c	3.2513e-22	-1.08913	0.023	0.157	7.31803e-18	OLIGO_1	DOWN p_val_adj & log2(FC)
Septin7	4.67435e-22	-0.486162	0.538	0.479	1.0521e-17	OLIGO_1	DOWN p_val_adj
RGD1561327	6.17509e-22	-0.591818	0.429	0.429	1.38989e-17	OLIGO_1	DOWN p_val_adj
Spon1	6.67565e-22	1.04901	0.684	0.336	1.50255e-17	OLIGO_1	UP p_val_adj & log2(FC)
Cdh8	7.2062e-22	-1.08526	0.04	0.19	1.62197e-17	OLIGO_1	DOWN p_val_adj & log2(FC)
Shc3	8.28045e-22	0.885435	0.401	0.128	1.86376e-17	OLIGO_1	UP p_val_adj & log2(FC)
AC125757.1	8.81932e-22	-1.21964	0.107	0.266	1.98505e-17	OLIGO_1	DOWN p_val_adj & log2(FC)
Ncapg	1.13015e-21	0.657405	0.137	0.008	2.54375e-17	OLIGO_1	UP p_val_adj & log2(FC)
Zfpm2	1.17092e-21	0.809312	0.578	0.258	2.63551e-17	OLIGO_1	UP p_val_adj & log2(FC)
Tacc3	1.39666e-21	0.650153	0.163	0.015	3.1436e-17	OLIGO_1	UP p_val_adj & log2(FC)
Rab31	1.50038e-21	1.07406	0.489	0.17	3.37706e-17	OLIGO_1	UP p_val_adj & log2(FC)
Aspm	1.59693e-21	0.844171	0.181	0.023	3.59438e-17	OLIGO_1	UP p_val_adj & log2(FC)
Stk32a	1.94998e-21	1.04128	0.33	0.091	4.38902e-17	OLIGO_1	UP p_val_adj & log2(FC)
Camk2a	2.09132e-21	-0.788762	0.021	0.13	4.70715e-17	OLIGO_1	DOWN p_val_adj & log2(FC)
Spidr	2.136e-21	0.792274	0.265	0.063	4.80771e-17	OLIGO_1	UP p_val_adj & log2(FC)
Cspg4	2.28002e-21	0.561601	0.295	0.092	5.13186e-17	OLIGO_1	UP p_val_adj
Naaladl2	2.70087e-21	-1.19733	0.123	0.315	6.07912e-17	OLIGO_1	DOWN p_val_adj & log2(FC)
Mtap	3.05095e-21	0.694198	0.25	0.054	6.86708e-17	OLIGO_1	UP p_val_adj & log2(FC)
Trim2	3.32637e-21	-0.605867	0.366	0.361	7.487e-17	OLIGO_1	DOWN p_val_adj & log2(FC)
Ccna2	3.88389e-21	0.48978	0.107	0.003	8.74186e-17	OLIGO_1	UP p_val_adj
Pdgfra	3.91067e-21	0.694769	0.48	0.197	8.80214e-17	OLIGO_1	UP p_val_adj & log2(FC)
Wdpcp	4.01582e-21	0.853088	0.409	0.137	9.0388e-17	OLIGO_1	UP p_val_adj & log2(FC)
Rbm3	4.23309e-21	0.683519	0.286	0.077	9.52783e-17	OLIGO_1	UP p_val_adj & log2(FC)
Prrg4	4.645e-21	0.674732	0.109	0.001	1.0455e-16	OLIGO_1	UP p_val_adj & log2(FC)
Tenm4	5.26522e-21	-0.892241	0.054	0.175	1.18509e-16	OLIGO_1	DOWN p_val_adj & log2(FC)
Cntn3	5.39752e-21	-0.937291	0.033	0.16	1.21487e-16	OLIGO_1	DOWN p_val_adj & log2(FC)
Dock1	5.43259e-21	0.899532	0.756	0.434	1.22277e-16	OLIGO_1	UP p_val_adj & log2(FC)
Mmp15	5.78076e-21	0.638169	0.169	0.02	1.30113e-16	OLIGO_1	UP p_val_adj & log2(FC)
Schip1	6.07254e-21	-0.612409	0.35	0.314	1.36681e-16	OLIGO_1	DOWN p_val_adj & log2(FC)
Vps13c	6.71108e-21	-0.540187	0.508	0.46	1.51053e-16	OLIGO_1	DOWN p_val_adj
ENSRNOG00000067560	6.92255e-21	0.523444	0.39	0.155	1.55813e-16	OLIGO_1	UP p_val_adj
Kif15	7.10674e-21	0.733766	0.22	0.041	1.59959e-16	OLIGO_1	UP p_val_adj & log2(FC)
Nrxn3	7.16405e-21	-0.407722	0.717	0.729	1.61249e-16	OLIGO_1	DOWN p_val_adj
Celf4	7.6075e-21	-0.872472	0.144	0.235	1.7123e-16	OLIGO_1	DOWN p_val_adj & log2(FC)
Pclo	8.27644e-21	-0.903068	0.297	0.407	1.86286e-16	OLIGO_1	DOWN p_val_adj & log2(FC)
Sema3c	8.37305e-21	0.963087	0.2	0.031	1.88461e-16	OLIGO_1	UP p_val_adj & log2(FC)
Arpp21	9.02635e-21	-1.15738	0.16	0.312	2.03165e-16	OLIGO_1	DOWN p_val_adj & log2(FC)
Gen1	9.1844e-21	0.676207	0.158	0.014	2.06723e-16	OLIGO_1	UP p_val_adj & log2(FC)
Syne1	1.03697e-20	-0.851536	0.272	0.347	2.33401e-16	OLIGO_1	DOWN p_val_adj & log2(FC)
Aldh4a1	1.03996e-20	0.663151	0.183	0.026	2.34075e-16	OLIGO_1	UP p_val_adj & log2(FC)
Dclk2	1.10251e-20	0.965386	0.494	0.186	2.48153e-16	OLIGO_1	UP p_val_adj & log2(FC)
Xylt1	1.20437e-20	0.628827	0.856	0.577	2.7108e-16	OLIGO_1	UP p_val_adj & log2(FC)
Asap2	1.37792e-20	0.68835	0.366	0.125	3.10142e-16	OLIGO_1	UP p_val_adj & log2(FC)
Pclaf	1.56808e-20	0.658824	0.123	0.005	3.52944e-16	OLIGO_1	UP p_val_adj & log2(FC)
Dgkb	1.65152e-20	-0.710327	0.441	0.475	3.71724e-16	OLIGO_1	DOWN p_val_adj & log2(FC)
Abtb2	1.65849e-20	0.491458	0.494	0.231	3.73293e-16	OLIGO_1	UP p_val_adj
Ppp3ca	1.66757e-20	-0.26866	0.613	0.487	3.75337e-16	OLIGO_1	DOWN p_val_adj
Elmod1	1.71734e-20	-0.788511	0.032	0.155	3.86538e-16	OLIGO_1	DOWN p_val_adj & log2(FC)
Kif21a	1.78098e-20	-1.18778	0.13	0.296	4.00862e-16	OLIGO_1	DOWN p_val_adj & log2(FC)
Aspa	2.28176e-20	-1.30696	0.079	0.261	5.13578e-16	OLIGO_1	DOWN p_val_adj & log2(FC)
Kif18b	2.34571e-20	0.786424	0.137	0.008	5.27972e-16	OLIGO_1	UP p_val_adj & log2(FC)
B3galt1	2.52281e-20	-0.581858	0.381	0.42	5.67834e-16	OLIGO_1	DOWN p_val_adj
Nkain1	2.60024e-20	0.707911	0.165	0.018	5.85262e-16	OLIGO_1	UP p_val_adj & log2(FC)
Fstl5	2.75513e-20	-0.737454	0.007	0.107	6.20126e-16	OLIGO_1	DOWN p_val_adj & log2(FC)
Kcnma1	2.8703e-20	-0.385455	0.525	0.438	6.46048e-16	OLIGO_1	DOWN p_val_adj
Kcnq3	2.98703e-20	-0.587216	0.511	0.526	6.7232e-16	OLIGO_1	DOWN p_val_adj
Kif24	3.13003e-20	0.600526	0.148	0.013	7.04507e-16	OLIGO_1	UP p_val_adj & log2(FC)
Cenph	3.42736e-20	0.656806	0.137	0.008	7.7143e-16	OLIGO_1	UP p_val_adj & log2(FC)
Ska1	3.5649e-20	0.701624	0.139	0.009	8.02387e-16	OLIGO_1	UP p_val_adj & log2(FC)
Srgap1	3.75901e-20	0.78856	0.562	0.244	8.46077e-16	OLIGO_1	UP p_val_adj & log2(FC)
Grm8	4.0247e-20	-1.25358	0.026	0.163	9.05878e-16	OLIGO_1	DOWN p_val_adj & log2(FC)
Syn2	4.32477e-20	-0.934091	0.086	0.23	9.73418e-16	OLIGO_1	DOWN p_val_adj & log2(FC)
St6galnac3	4.38949e-20	-0.851103	0.267	0.346	9.87986e-16	OLIGO_1	DOWN p_val_adj & log2(FC)
Vapa	6.01058e-20	0.536275	0.271	0.08	1.35286e-15	OLIGO_1	UP p_val_adj
Fgf2	6.04075e-20	0.591389	0.112	0.004	1.35965e-15	OLIGO_1	UP p_val_adj
Gnal	6.30563e-20	-0.977789	0.091	0.211	1.41927e-15	OLIGO_1	DOWN p_val_adj & log2(FC)
Syne2	6.56365e-20	0.988522	0.42	0.143	1.47735e-15	OLIGO_1	UP p_val_adj & log2(FC)
Atp8a1	6.73638e-20	-0.562845	0.394	0.374	1.51622e-15	OLIGO_1	DOWN p_val_adj
Etv1	7.24578e-20	0.67559	0.329	0.105	1.63088e-15	OLIGO_1	UP p_val_adj & log2(FC)
Tuba1b	7.30662e-20	0.69065	0.353	0.116	1.64457e-15	OLIGO_1	UP p_val_adj & log2(FC)
E2f7	7.59866e-20	0.64524	0.134	0.008	1.71031e-15	OLIGO_1	UP p_val_adj & log2(FC)
Atrn	7.7527e-20	-0.873859	0.392	0.428	1.74498e-15	OLIGO_1	DOWN p_val_adj & log2(FC)
Tmem117	8.32815e-20	0.969272	0.65	0.309	1.8745e-15	OLIGO_1	UP p_val_adj & log2(FC)
AABR07007068.1	9.21968e-20	0.42538	0.381	0.149	2.07517e-15	OLIGO_1	UP p_val_adj
Chl1	9.75017e-20	0.980385	0.678	0.338	2.19457e-15	OLIGO_1	UP p_val_adj & log2(FC)
Itgb3bp	1.00426e-19	0.604074	0.218	0.045	2.26038e-15	OLIGO_1	UP p_val_adj & log2(FC)
Rims1	1.11814e-19	-0.381859	0.615	0.534	2.51672e-15	OLIGO_1	DOWN p_val_adj
Grm7	1.12517e-19	-0.471994	0.656	0.631	2.53253e-15	OLIGO_1	DOWN p_val_adj
Dync1i1	1.18296e-19	-1.02183	0.06	0.195	2.66261e-15	OLIGO_1	DOWN p_val_adj & log2(FC)
Amz1	1.45236e-19	0.666767	0.153	0.014	3.26896e-15	OLIGO_1	UP p_val_adj & log2(FC)
Ipo9	1.46021e-19	0.492104	0.466	0.202	3.28664e-15	OLIGO_1	UP p_val_adj
Spry1	1.57753e-19	0.64772	0.128	0.009	3.5507e-15	OLIGO_1	UP p_val_adj & log2(FC)
Bmal2	1.741e-19	0.655194	0.116	0.003	3.91864e-15	OLIGO_1	UP p_val_adj & log2(FC)
Slc41a2	1.9373e-19	0.770164	0.239	0.049	4.36047e-15	OLIGO_1	UP p_val_adj & log2(FC)
Gria2	1.93792e-19	-0.401255	0.666	0.605	4.36186e-15	OLIGO_1	DOWN p_val_adj
Lrfn5	2.10008e-19	-0.957505	0.246	0.401	4.72685e-15	OLIGO_1	DOWN p_val_adj & log2(FC)
Nono	2.2855e-19	0.557601	0.236	0.06	5.14421e-15	OLIGO_1	UP p_val_adj
Pstpip2	2.62626e-19	0.704421	0.564	0.248	5.91119e-15	OLIGO_1	UP p_val_adj & log2(FC)
Large1	2.7907e-19	-0.369082	0.427	0.359	6.28131e-15	OLIGO_1	DOWN p_val_adj
Basp1	2.79302e-19	0.669285	0.22	0.049	6.28652e-15	OLIGO_1	UP p_val_adj & log2(FC)
Cdc45	2.86361e-19	0.604033	0.116	0.005	6.44541e-15	OLIGO_1	UP p_val_adj & log2(FC)
Chn2	3.43724e-19	-1.02256	0.302	0.46	7.73654e-15	OLIGO_1	DOWN p_val_adj & log2(FC)
Rora	4.57922e-19	-0.45665	0.724	0.67	1.03069e-14	OLIGO_1	DOWN p_val_adj
Smoc1	4.95754e-19	0.690738	0.293	0.096	1.11584e-14	OLIGO_1	UP p_val_adj & log2(FC)
Dtymk	5.00018e-19	0.59318	0.19	0.038	1.12544e-14	OLIGO_1	UP p_val_adj
Grik2	5.54473e-19	-0.499495	0.877	0.816	1.24801e-14	OLIGO_1	DOWN p_val_adj
Rad18	5.93689e-19	0.768421	0.19	0.031	1.33628e-14	OLIGO_1	UP p_val_adj & log2(FC)
Itprid2	6.75148e-19	0.585545	0.332	0.12	1.51962e-14	OLIGO_1	UP p_val_adj
Prex2	7.62736e-19	-1.00734	0.069	0.215	1.71677e-14	OLIGO_1	DOWN p_val_adj & log2(FC)
Prtfdc1	7.73278e-19	0.656993	0.547	0.239	1.74049e-14	OLIGO_1	UP p_val_adj & log2(FC)
Bora	1.05764e-18	0.872787	0.206	0.034	2.38054e-14	OLIGO_1	UP p_val_adj & log2(FC)
LOC100302465	1.20152e-18	-0.823899	0.037	0.162	2.70437e-14	OLIGO_1	DOWN p_val_adj & log2(FC)
Magi2	1.21095e-18	-0.289051	0.891	0.778	2.72561e-14	OLIGO_1	DOWN p_val_adj
Kmt2c	1.24451e-18	-0.272831	0.513	0.396	2.80115e-14	OLIGO_1	DOWN p_val_adj
Rps6ka5	1.29657e-18	-0.882614	0.204	0.301	2.91832e-14	OLIGO_1	DOWN p_val_adj & log2(FC)
Mfn1	1.39039e-18	-0.843853	0.225	0.3	3.12948e-14	OLIGO_1	DOWN p_val_adj & log2(FC)
Ptprg	1.6021e-18	0.560548	0.812	0.496	3.606e-14	OLIGO_1	UP p_val_adj
Inka2	1.61503e-18	0.651029	0.197	0.037	3.63511e-14	OLIGO_1	UP p_val_adj & log2(FC)
Htr4	1.66665e-18	-0.921776	0.018	0.132	3.7513e-14	OLIGO_1	DOWN p_val_adj & log2(FC)
Espl1	1.74402e-18	0.543946	0.112	0.006	3.92544e-14	OLIGO_1	UP p_val_adj
C1ql1	2.01177e-18	0.662938	0.274	0.083	4.52808e-14	OLIGO_1	UP p_val_adj & log2(FC)
Sox5	2.17896e-18	0.497029	0.71	0.411	4.90439e-14	OLIGO_1	UP p_val_adj
Slain1	2.47187e-18	-0.988651	0.1	0.227	5.56368e-14	OLIGO_1	DOWN p_val_adj & log2(FC)
Cep55	2.55723e-18	0.554864	0.118	0.005	5.75582e-14	OLIGO_1	UP p_val_adj
Ksr2	2.70891e-18	-0.717159	0.063	0.178	6.09722e-14	OLIGO_1	DOWN p_val_adj & log2(FC)
Dgki	2.74182e-18	-0.496331	0.362	0.327	6.1713e-14	OLIGO_1	DOWN p_val_adj
Ncapg2	2.7493e-18	0.741087	0.183	0.029	6.18812e-14	OLIGO_1	UP p_val_adj & log2(FC)
Spred1	3.05013e-18	0.517694	0.401	0.162	6.86523e-14	OLIGO_1	UP p_val_adj
Polq	3.07556e-18	0.684792	0.197	0.034	6.92247e-14	OLIGO_1	UP p_val_adj & log2(FC)
ENSRNOG00000066325	3.09869e-18	-1.03798	0.028	0.153	6.97453e-14	OLIGO_1	DOWN p_val_adj & log2(FC)
Dut	3.12186e-18	0.728721	0.246	0.059	7.02669e-14	OLIGO_1	UP p_val_adj & log2(FC)
Agfg1	3.21911e-18	0.385976	0.518	0.252	7.24556e-14	OLIGO_1	UP p_val_adj
Rgs9	3.2361e-18	-1.06172	0.025	0.134	7.28382e-14	OLIGO_1	DOWN p_val_adj & log2(FC)
Chst9	3.34671e-18	1.15065	0.181	0.033	7.53277e-14	OLIGO_1	UP p_val_adj & log2(FC)
Ctbp2	3.36025e-18	0.474801	0.288	0.102	7.56326e-14	OLIGO_1	UP p_val_adj
Itgav	3.41715e-18	0.727157	0.476	0.192	7.69133e-14	OLIGO_1	UP p_val_adj & log2(FC)
Bard1	3.85237e-18	0.566874	0.116	0.008	8.67091e-14	OLIGO_1	UP p_val_adj
Tmem178b	3.9195e-18	-0.331385	0.508	0.429	8.82202e-14	OLIGO_1	DOWN p_val_adj
Arap2	3.95908e-18	-0.979749	0.083	0.235	8.91109e-14	OLIGO_1	DOWN p_val_adj & log2(FC)
LOC361346	4.01925e-18	0.571557	0.348	0.125	9.04653e-14	OLIGO_1	UP p_val_adj
Stxbp5l	4.41468e-18	-0.893232	0.193	0.303	9.93656e-14	OLIGO_1	DOWN p_val_adj & log2(FC)
Zfp385d	4.52811e-18	-0.779556	0.016	0.115	1.01919e-13	OLIGO_1	DOWN p_val_adj & log2(FC)
Pde4d	4.5305e-18	-0.399559	0.687	0.6	1.01972e-13	OLIGO_1	DOWN p_val_adj
Ticrr	4.62746e-18	0.570101	0.13	0.013	1.04155e-13	OLIGO_1	UP p_val_adj
Dmd	4.66735e-18	-0.690585	0.552	0.628	1.05053e-13	OLIGO_1	DOWN p_val_adj & log2(FC)
Chd7	5.45072e-18	0.721213	0.691	0.354	1.22685e-13	OLIGO_1	UP p_val_adj & log2(FC)
Cpe	5.83863e-18	1.05234	0.576	0.253	1.31416e-13	OLIGO_1	UP p_val_adj & log2(FC)
Gabrb3	6.40644e-18	-0.814837	0.269	0.349	1.44196e-13	OLIGO_1	DOWN p_val_adj & log2(FC)
Cask	6.56161e-18	0.729581	0.794	0.452	1.47689e-13	OLIGO_1	UP p_val_adj & log2(FC)
Ssbp2	6.85532e-18	-0.778176	0.236	0.327	1.543e-13	OLIGO_1	DOWN p_val_adj & log2(FC)
Farp1	7.55935e-18	0.308842	0.402	0.197	1.70146e-13	OLIGO_1	UP p_val_adj
Hif1a	1.08994e-17	0.846337	0.311	0.106	2.45324e-13	OLIGO_1	UP p_val_adj & log2(FC)
Fign	1.31684e-17	0.551527	0.404	0.163	2.96393e-13	OLIGO_1	UP p_val_adj
Ncapd2	1.38267e-17	0.505032	0.144	0.019	3.11211e-13	OLIGO_1	UP p_val_adj
ENSRNOG00000062454	1.43389e-17	-0.949214	0.169	0.305	3.22739e-13	OLIGO_1	DOWN p_val_adj & log2(FC)
Frmd5	1.60119e-17	-0.419716	0.791	0.697	3.60395e-13	OLIGO_1	DOWN p_val_adj
Csmd1	1.63772e-17	-0.523077	0.873	0.926	3.68619e-13	OLIGO_1	DOWN p_val_adj
Edil3	1.684e-17	0.948971	0.764	0.447	3.79035e-13	OLIGO_1	UP p_val_adj & log2(FC)
Ctnnd2	1.86604e-17	0.769112	0.928	0.648	4.20009e-13	OLIGO_1	UP p_val_adj & log2(FC)
Hecw1	1.86619e-17	-0.899834	0.169	0.269	4.20041e-13	OLIGO_1	DOWN p_val_adj & log2(FC)
Ablim2	1.92043e-17	-0.995481	0.132	0.292	4.32251e-13	OLIGO_1	DOWN p_val_adj & log2(FC)
Depdc1b	1.93124e-17	0.566828	0.116	0.006	4.34683e-13	OLIGO_1	UP p_val_adj
Mis18bp1	2.13262e-17	0.609868	0.148	0.018	4.80011e-13	OLIGO_1	UP p_val_adj & log2(FC)
Ppargc1a	2.25205e-17	-0.665496	0.448	0.502	5.06891e-13	OLIGO_1	DOWN p_val_adj & log2(FC)
Ppp4r1	2.46999e-17	0.51637	0.311	0.109	5.55946e-13	OLIGO_1	UP p_val_adj
Plpp1	2.54651e-17	0.94773	0.283	0.075	5.73167e-13	OLIGO_1	UP p_val_adj & log2(FC)
Tnk2	2.65397e-17	0.359953	0.473	0.235	5.97355e-13	OLIGO_1	UP p_val_adj
Osmr	2.66793e-17	0.679384	0.107	0.005	6.00497e-13	OLIGO_1	UP p_val_adj & log2(FC)
ENSRNOG00000063230	2.8901e-17	0.586715	0.199	0.043	6.50505e-13	OLIGO_1	UP p_val_adj
Rad50	3.21915e-17	0.570308	0.214	0.054	7.24566e-13	OLIGO_1	UP p_val_adj
Enpp2	3.29918e-17	-0.84393	0.199	0.308	7.42579e-13	OLIGO_1	DOWN p_val_adj & log2(FC)
Galnt10	3.77099e-17	0.378245	0.301	0.119	8.48776e-13	OLIGO_1	UP p_val_adj
Atad2	3.89033e-17	0.826474	0.228	0.051	8.75635e-13	OLIGO_1	UP p_val_adj & log2(FC)
Kif2c	4.76285e-17	0.452907	0.1	0.004	1.07202e-12	OLIGO_1	UP p_val_adj
Atp1a3	4.76778e-17	-0.775187	0.011	0.117	1.07313e-12	OLIGO_1	DOWN p_val_adj & log2(FC)
Map3k20	5.16551e-17	0.833245	0.239	0.06	1.16265e-12	OLIGO_1	UP p_val_adj & log2(FC)
Hells	6.13014e-17	0.622533	0.179	0.033	1.37977e-12	OLIGO_1	UP p_val_adj & log2(FC)
Bcas1	6.37615e-17	-0.633913	0.828	0.71	1.43514e-12	OLIGO_1	DOWN p_val_adj & log2(FC)
Slc4a4	6.53509e-17	-0.733191	0.046	0.156	1.47092e-12	OLIGO_1	DOWN p_val_adj & log2(FC)
Pde1a	6.68825e-17	-0.820896	0.272	0.354	1.50539e-12	OLIGO_1	DOWN p_val_adj & log2(FC)
Cracd	7.14163e-17	0.743062	0.469	0.198	1.60744e-12	OLIGO_1	UP p_val_adj & log2(FC)
Pcsk2	1.03672e-16	-0.89519	0.139	0.261	2.33344e-12	OLIGO_1	DOWN p_val_adj & log2(FC)
ENSRNOG00000009950	1.06524e-16	0.305799	0.35	0.157	2.39765e-12	OLIGO_1	UP p_val_adj
Mcph1	1.15216e-16	0.669437	0.279	0.087	2.59328e-12	OLIGO_1	UP p_val_adj & log2(FC)
Strn	1.18234e-16	-0.880875	0.281	0.347	2.6612e-12	OLIGO_1	DOWN p_val_adj & log2(FC)
Nav1	1.2556e-16	0.55858	0.791	0.443	2.82609e-12	OLIGO_1	UP p_val_adj
Adamts1	1.35416e-16	0.60606	0.112	0.006	3.04795e-12	OLIGO_1	UP p_val_adj & log2(FC)
Rsrp1	1.42946e-16	-0.503033	0.344	0.326	3.21743e-12	OLIGO_1	DOWN p_val_adj
Mcm10	1.53773e-16	0.532732	0.104	0.005	3.46111e-12	OLIGO_1	UP p_val_adj
ENSRNOG00000067530	1.9088e-16	-0.749017	0.455	0.458	4.29632e-12	OLIGO_1	DOWN p_val_adj & log2(FC)
Arhgef3	1.99124e-16	0.764106	0.262	0.082	4.48189e-12	OLIGO_1	UP p_val_adj & log2(FC)
Ptpn12	2.32553e-16	0.541153	0.313	0.11	5.23431e-12	OLIGO_1	UP p_val_adj
Plekha1	2.35751e-16	-1.15147	0.241	0.337	5.30629e-12	OLIGO_1	DOWN p_val_adj & log2(FC)
Tmem255b	2.635e-16	0.833204	0.167	0.029	5.93085e-12	OLIGO_1	UP p_val_adj & log2(FC)
Rnf220	2.67596e-16	-0.975281	0.093	0.238	6.02305e-12	OLIGO_1	DOWN p_val_adj & log2(FC)
Fgf13	2.69862e-16	-0.695885	0.047	0.17	6.07404e-12	OLIGO_1	DOWN p_val_adj & log2(FC)
Pnn	2.77256e-16	-0.563629	0.441	0.392	6.24049e-12	OLIGO_1	DOWN p_val_adj
Sae1	2.83346e-16	0.624036	0.315	0.101	6.37755e-12	OLIGO_1	UP p_val_adj & log2(FC)
Slc12a2	2.94466e-16	-0.859463	0.088	0.211	6.62783e-12	OLIGO_1	DOWN p_val_adj & log2(FC)
Camk4	2.9833e-16	-0.864554	0.047	0.167	6.71482e-12	OLIGO_1	DOWN p_val_adj & log2(FC)
Adamts9	3.09576e-16	1.46614	0.167	0.029	6.96793e-12	OLIGO_1	UP p_val_adj & log2(FC)
Nell1	3.38306e-16	-0.828227	0.028	0.132	7.61458e-12	OLIGO_1	DOWN p_val_adj & log2(FC)
Baz2b	3.87104e-16	-0.523647	0.503	0.47	8.71294e-12	OLIGO_1	DOWN p_val_adj
Pole	3.93313e-16	0.585498	0.132	0.017	8.8527e-12	OLIGO_1	UP p_val_adj
Cenpk	4.03587e-16	0.581285	0.137	0.015	9.08394e-12	OLIGO_1	UP p_val_adj
Pmepa1	4.05292e-16	0.858981	0.228	0.054	9.12231e-12	OLIGO_1	UP p_val_adj & log2(FC)
Tmem132b	4.79535e-16	-0.484578	0.431	0.384	1.07934e-11	OLIGO_1	DOWN p_val_adj
Srsf10	4.79561e-16	0.585097	0.325	0.119	1.0794e-11	OLIGO_1	UP p_val_adj
Rsu1	5.04624e-16	0.485282	0.387	0.161	1.13581e-11	OLIGO_1	UP p_val_adj
F3	5.50816e-16	0.605007	0.121	0.009	1.23978e-11	OLIGO_1	UP p_val_adj & log2(FC)
Gsap	6.43091e-16	0.495556	0.104	0.005	1.44747e-11	OLIGO_1	UP p_val_adj
Efna5	6.44567e-16	-1.02856	0.03	0.139	1.45079e-11	OLIGO_1	DOWN p_val_adj & log2(FC)
Dhx15	6.97402e-16	0.274404	0.366	0.174	1.56971e-11	OLIGO_1	UP p_val_adj
Topbp1	7.50273e-16	0.402883	0.174	0.037	1.68871e-11	OLIGO_1	UP p_val_adj
Tns3	8.23971e-16	-0.885962	0.476	0.489	1.85459e-11	OLIGO_1	DOWN p_val_adj & log2(FC)
Cacna1e	8.51343e-16	-0.808233	0.216	0.347	1.9162e-11	OLIGO_1	DOWN p_val_adj & log2(FC)
Tshz2	8.60412e-16	0.471624	0.48	0.243	1.93661e-11	OLIGO_1	UP p_val_adj
Zranb2	8.85839e-16	-0.301683	0.434	0.356	1.99385e-11	OLIGO_1	DOWN p_val_adj
Limch1	8.95867e-16	-0.750169	0.093	0.203	2.01642e-11	OLIGO_1	DOWN p_val_adj & log2(FC)
Tra2b	9.75353e-16	0.566837	0.353	0.139	2.19532e-11	OLIGO_1	UP p_val_adj
Cacna2d3	1.03494e-15	-0.581307	0.397	0.424	2.32944e-11	OLIGO_1	DOWN p_val_adj
Hipk2	1.24018e-15	-0.257221	0.478	0.368	2.79139e-11	OLIGO_1	DOWN p_val_adj
Gria3	1.2738e-15	0.596999	0.67	0.367	2.86706e-11	OLIGO_1	UP p_val_adj
Megf11	1.28535e-15	0.376006	0.731	0.453	2.89307e-11	OLIGO_1	UP p_val_adj
Vgf	1.32902e-15	0.819246	0.127	0.01	2.99135e-11	OLIGO_1	UP p_val_adj & log2(FC)
Brca2	1.37337e-15	0.544129	0.134	0.017	3.09119e-11	OLIGO_1	UP p_val_adj
Med15	1.49141e-15	0.398485	0.339	0.148	3.35687e-11	OLIGO_1	UP p_val_adj
Frmpd1	1.55705e-15	0.816474	0.228	0.057	3.5046e-11	OLIGO_1	UP p_val_adj & log2(FC)
RGD1308706	1.96885e-15	0.607031	0.244	0.069	4.43148e-11	OLIGO_1	UP p_val_adj & log2(FC)
Plxdc2	1.9846e-15	-0.737437	0.26	0.33	4.46693e-11	OLIGO_1	DOWN p_val_adj & log2(FC)
Hsf2	2.00035e-15	0.469983	0.248	0.079	4.50238e-11	OLIGO_1	UP p_val_adj
Rasa3	2.35677e-15	0.362039	0.404	0.192	5.30461e-11	OLIGO_1	UP p_val_adj
Ano6	2.71073e-15	0.75992	0.309	0.097	6.1013e-11	OLIGO_1	UP p_val_adj & log2(FC)
Dnm3	2.78442e-15	-0.618715	0.687	0.716	6.26717e-11	OLIGO_1	DOWN p_val_adj & log2(FC)
Cdr2l	3.12138e-15	0.688127	0.227	0.057	7.0256e-11	OLIGO_1	UP p_val_adj & log2(FC)
Exoc6b	3.29199e-15	-0.294321	0.475	0.372	7.40962e-11	OLIGO_1	DOWN p_val_adj
Dek	3.48144e-15	0.533952	0.279	0.096	7.83603e-11	OLIGO_1	UP p_val_adj
Fam89a	3.67926e-15	0.468079	0.239	0.087	8.28127e-11	OLIGO_1	UP p_val_adj
Vat1l	3.95001e-15	0.758487	0.36	0.134	8.89069e-11	OLIGO_1	UP p_val_adj & log2(FC)
Lrrtm4	4.22364e-15	-0.647994	0.675	0.785	9.50657e-11	OLIGO_1	DOWN p_val_adj & log2(FC)
Dennd2a	4.27907e-15	0.370962	0.404	0.198	9.63134e-11	OLIGO_1	UP p_val_adj
Nisch	4.63237e-15	0.449284	0.343	0.144	1.04265e-10	OLIGO_1	UP p_val_adj
Spred2	5.07332e-15	0.427519	0.327	0.126	1.1419e-10	OLIGO_1	UP p_val_adj
Mapk1ip1l	5.14455e-15	0.469465	0.295	0.11	1.15794e-10	OLIGO_1	UP p_val_adj
Racgap1	5.25167e-15	0.491095	0.111	0.009	1.18205e-10	OLIGO_1	UP p_val_adj
Mef2c	5.80242e-15	-0.966127	0.093	0.217	1.30601e-10	OLIGO_1	DOWN p_val_adj & log2(FC)
Terf1	5.81937e-15	0.566671	0.297	0.111	1.30982e-10	OLIGO_1	UP p_val_adj
Tube1	6.06325e-15	0.528827	0.149	0.024	1.36472e-10	OLIGO_1	UP p_val_adj
Ccdc85a	7.46266e-15	-0.828902	0.009	0.103	1.6797e-10	OLIGO_1	DOWN p_val_adj & log2(FC)
Mapt	7.98753e-15	-0.426243	0.482	0.439	1.79783e-10	OLIGO_1	DOWN p_val_adj
Foxp1	8.17044e-15	-0.444234	0.323	0.307	1.839e-10	OLIGO_1	DOWN p_val_adj
Ptprj	8.75298e-15	0.501634	0.596	0.292	1.97012e-10	OLIGO_1	UP p_val_adj
Ptbp2	9.34675e-15	0.382632	0.599	0.313	2.10377e-10	OLIGO_1	UP p_val_adj
Ccdc18	9.94529e-15	0.587962	0.207	0.055	2.23849e-10	OLIGO_1	UP p_val_adj
Dmxl2	1.00687e-14	-0.521829	0.313	0.317	2.26626e-10	OLIGO_1	DOWN p_val_adj
Sipa1l2	1.18118e-14	0.531033	0.327	0.129	2.6586e-10	OLIGO_1	UP p_val_adj
Epdr1	1.20157e-14	0.338562	0.169	0.043	2.7045e-10	OLIGO_1	UP p_val_adj
Amph	1.20891e-14	-0.554554	0.288	0.304	2.72102e-10	OLIGO_1	DOWN p_val_adj
Mtus2	1.21253e-14	-0.72777	0.019	0.11	2.72916e-10	OLIGO_1	DOWN p_val_adj & log2(FC)
Map4	1.3162e-14	0.447363	0.527	0.254	2.96251e-10	OLIGO_1	UP p_val_adj
Sppl2b	1.36343e-14	0.42732	0.197	0.054	3.06881e-10	OLIGO_1	UP p_val_adj
Mog	1.37294e-14	-0.739929	0.039	0.144	3.09021e-10	OLIGO_1	DOWN p_val_adj & log2(FC)
Cmss1	1.40684e-14	0.761694	0.394	0.155	3.16652e-10	OLIGO_1	UP p_val_adj & log2(FC)
Pcyt1b	1.45595e-14	0.608267	0.283	0.101	3.27705e-10	OLIGO_1	UP p_val_adj & log2(FC)
Secisbp2l	1.46338e-14	-0.614838	0.253	0.289	3.29378e-10	OLIGO_1	DOWN p_val_adj & log2(FC)
Slc4a7	1.52295e-14	0.744847	0.357	0.14	3.42785e-10	OLIGO_1	UP p_val_adj & log2(FC)
Pid1	1.6685e-14	0.553139	0.518	0.262	3.75547e-10	OLIGO_1	UP p_val_adj
Cenpi	1.6698e-14	0.488605	0.125	0.014	3.75839e-10	OLIGO_1	UP p_val_adj
Nsd2	1.68159e-14	0.755654	0.501	0.216	3.78493e-10	OLIGO_1	UP p_val_adj & log2(FC)
Clmn	1.70008e-14	-0.884969	0.033	0.138	3.82655e-10	OLIGO_1	DOWN p_val_adj & log2(FC)
Ncaph	1.71754e-14	0.561905	0.176	0.04	3.86583e-10	OLIGO_1	UP p_val_adj
Cbfb	1.93743e-14	0.51283	0.236	0.075	4.36076e-10	OLIGO_1	UP p_val_adj
Lbh	1.98327e-14	0.736512	0.195	0.049	4.46395e-10	OLIGO_1	UP p_val_adj & log2(FC)
Cstf3	1.99082e-14	0.54567	0.415	0.185	4.48094e-10	OLIGO_1	UP p_val_adj
Dgkg	1.99981e-14	-0.680735	0.018	0.106	4.50118e-10	OLIGO_1	DOWN p_val_adj & log2(FC)
Polh	2.2097e-14	0.465656	0.165	0.034	4.9736e-10	OLIGO_1	UP p_val_adj
Rgs6	2.30746e-14	-0.905118	0.026	0.13	5.19362e-10	OLIGO_1	DOWN p_val_adj & log2(FC)
Utrn	2.33669e-14	-0.469927	0.362	0.326	5.25941e-10	OLIGO_1	DOWN p_val_adj
ENSRNOG00000062864	2.43988e-14	0.61391	0.373	0.147	5.49169e-10	OLIGO_1	UP p_val_adj & log2(FC)
Nrg3	2.5229e-14	-0.45935	0.729	0.725	5.67855e-10	OLIGO_1	DOWN p_val_adj
Disc1	2.56226e-14	0.65532	0.383	0.156	5.76713e-10	OLIGO_1	UP p_val_adj & log2(FC)
Ahi1	2.59372e-14	-0.265422	0.459	0.367	5.83794e-10	OLIGO_1	DOWN p_val_adj
Cct4	2.72777e-14	0.330804	0.237	0.092	6.13967e-10	OLIGO_1	UP p_val_adj
Hnrnph1	2.908e-14	0.376516	0.411	0.197	6.54532e-10	OLIGO_1	UP p_val_adj
Map7	3.01904e-14	-0.714248	0.378	0.456	6.79525e-10	OLIGO_1	DOWN p_val_adj & log2(FC)
Cbx3	3.15111e-14	0.392953	0.36	0.155	7.09251e-10	OLIGO_1	UP p_val_adj
Gpnmb	3.54761e-14	0.837404	0.118	0.011	7.98495e-10	OLIGO_1	UP p_val_adj & log2(FC)
Cacnb4	3.70425e-14	-0.451693	0.327	0.321	8.33754e-10	OLIGO_1	DOWN p_val_adj
Fgfr1	3.72195e-14	0.675068	0.265	0.082	8.37737e-10	OLIGO_1	UP p_val_adj & log2(FC)
Blm	3.98555e-14	0.469466	0.142	0.027	8.97067e-10	OLIGO_1	UP p_val_adj
Srsf2	4.04113e-14	0.387942	0.431	0.203	9.09578e-10	OLIGO_1	UP p_val_adj
Pde2a	4.07232e-14	-0.5891	0.032	0.119	9.16599e-10	OLIGO_1	DOWN p_val_adj
Cep57l1	4.11963e-14	0.442892	0.185	0.049	9.27246e-10	OLIGO_1	UP p_val_adj
Cnksr2	4.22033e-14	-0.779463	0.204	0.275	9.49911e-10	OLIGO_1	DOWN p_val_adj & log2(FC)
Rnf38	4.51709e-14	0.376462	0.302	0.13	1.01671e-09	OLIGO_1	UP p_val_adj
Cracdl	4.69294e-14	-0.596158	0.019	0.105	1.05629e-09	OLIGO_1	DOWN p_val_adj
Disp1	5.08685e-14	0.642313	0.332	0.123	1.14495e-09	OLIGO_1	UP p_val_adj & log2(FC)
Myo16	5.23746e-14	0.387351	0.49	0.25	1.17885e-09	OLIGO_1	UP p_val_adj
Glis3	5.36326e-14	1.21624	0.167	0.029	1.20716e-09	OLIGO_1	UP p_val_adj & log2(FC)
Enpp6	5.39566e-14	-1.12153	0.076	0.239	1.21446e-09	OLIGO_1	DOWN p_val_adj & log2(FC)
Fip1l1	5.59265e-14	0.71083	0.469	0.199	1.25879e-09	OLIGO_1	UP p_val_adj & log2(FC)
Sema6a	5.75271e-14	-0.322159	0.417	0.282	1.29482e-09	OLIGO_1	DOWN p_val_adj
Arhgap6	5.8464e-14	-0.577483	0.03	0.112	1.31591e-09	OLIGO_1	DOWN p_val_adj
Ngef	5.89687e-14	-0.580214	0.021	0.103	1.32727e-09	OLIGO_1	DOWN p_val_adj
Rlbp1	6.03811e-14	0.548933	0.26	0.101	1.35906e-09	OLIGO_1	UP p_val_adj
Dip2b	6.27517e-14	-0.584379	0.309	0.333	1.41241e-09	OLIGO_1	DOWN p_val_adj
Akt3	6.37656e-14	0.452233	0.773	0.457	1.43524e-09	OLIGO_1	UP p_val_adj
Smc2	6.69334e-14	0.647274	0.214	0.055	1.50654e-09	OLIGO_1	UP p_val_adj & log2(FC)
Septin4	6.73591e-14	-0.859262	0.114	0.234	1.51612e-09	OLIGO_1	DOWN p_val_adj & log2(FC)
Car2	6.82398e-14	-0.765671	0.035	0.124	1.53594e-09	OLIGO_1	DOWN p_val_adj & log2(FC)
Ogt	7.49837e-14	-0.307331	0.501	0.423	1.68773e-09	OLIGO_1	DOWN p_val_adj
Car10	7.66178e-14	-1.02821	0.035	0.129	1.72451e-09	OLIGO_1	DOWN p_val_adj & log2(FC)
ENSRNOG00000067240	7.83499e-14	-0.772092	0.163	0.218	1.7635e-09	OLIGO_1	DOWN p_val_adj & log2(FC)
Strn3	7.86569e-14	0.284231	0.585	0.333	1.77041e-09	OLIGO_1	UP p_val_adj
Mag	7.87839e-14	-1.10144	0.054	0.186	1.77327e-09	OLIGO_1	DOWN p_val_adj & log2(FC)
Spred3	7.90713e-14	0.454003	0.149	0.029	1.77974e-09	OLIGO_1	UP p_val_adj
Papola	8.25775e-14	0.34015	0.408	0.206	1.85866e-09	OLIGO_1	UP p_val_adj
Smc1a	8.39675e-14	0.398416	0.293	0.12	1.88994e-09	OLIGO_1	UP p_val_adj
Nfix	8.94204e-14	0.559368	0.262	0.095	2.01267e-09	OLIGO_1	UP p_val_adj
Kcnq5	9.37175e-14	1.04618	0.801	0.539	2.10939e-09	OLIGO_1	UP p_val_adj & log2(FC)
Mllt10	9.54278e-14	0.260957	0.547	0.305	2.14789e-09	OLIGO_1	UP p_val_adj
Setd5	9.65328e-14	0.274097	0.585	0.342	2.17276e-09	OLIGO_1	UP p_val_adj
Sptbn1	9.86439e-14	-0.26516	0.471	0.368	2.22028e-09	OLIGO_1	DOWN p_val_adj
St6galnac5	1.0309e-13	-0.56691	0.028	0.116	2.32036e-09	OLIGO_1	DOWN p_val_adj
Gab2	1.0428e-13	0.677859	0.573	0.269	2.34714e-09	OLIGO_1	UP p_val_adj & log2(FC)
Arl6ip1	1.09162e-13	0.632078	0.153	0.027	2.45703e-09	OLIGO_1	UP p_val_adj & log2(FC)
Clic1	1.09595e-13	0.50009	0.112	0.01	2.46676e-09	OLIGO_1	UP p_val_adj
Sema5b	1.10168e-13	0.336626	0.541	0.31	2.47966e-09	OLIGO_1	UP p_val_adj
Adcy5	1.1667e-13	-0.674094	0.163	0.232	2.62602e-09	OLIGO_1	DOWN p_val_adj & log2(FC)
ENSRNOG00000065324	1.24196e-13	-0.650501	0.014	0.101	2.7954e-09	OLIGO_1	DOWN p_val_adj & log2(FC)
Carmil1	1.26128e-13	-1.13729	0.112	0.22	2.83888e-09	OLIGO_1	DOWN p_val_adj & log2(FC)
Eif4ebp3	1.28933e-13	0.412636	0.483	0.243	2.90201e-09	OLIGO_1	UP p_val_adj
Hectd4	1.31412e-13	-0.290781	0.417	0.324	2.95783e-09	OLIGO_1	DOWN p_val_adj
Tead1	1.33411e-13	0.839824	0.274	0.091	3.00282e-09	OLIGO_1	UP p_val_adj & log2(FC)
Myo1d	1.33478e-13	-1.07972	0.062	0.19	3.00432e-09	OLIGO_1	DOWN p_val_adj & log2(FC)
Gnao1	1.38619e-13	-0.294173	0.475	0.407	3.12003e-09	OLIGO_1	DOWN p_val_adj
Cbx5	1.49369e-13	0.46832	0.262	0.097	3.36199e-09	OLIGO_1	UP p_val_adj
Osbpl1a	1.59835e-13	-0.365714	0.325	0.285	3.59756e-09	OLIGO_1	DOWN p_val_adj
Pum2	1.62613e-13	0.548154	0.464	0.204	3.66009e-09	OLIGO_1	UP p_val_adj
Cfap20	1.65005e-13	0.585094	0.209	0.06	3.71392e-09	OLIGO_1	UP p_val_adj
Vps13b	1.72286e-13	-0.251042	0.511	0.4	3.87781e-09	OLIGO_1	DOWN p_val_adj
Hecw2	1.7633e-13	-0.685141	0.199	0.291	3.96883e-09	OLIGO_1	DOWN p_val_adj & log2(FC)
Cep135	2.05427e-13	0.499867	0.162	0.038	4.62375e-09	OLIGO_1	UP p_val_adj
Nalf1	2.05984e-13	-0.465034	0.659	0.644	4.63628e-09	OLIGO_1	DOWN p_val_adj
Hnrnpr	2.1741e-13	0.606152	0.315	0.117	4.89347e-09	OLIGO_1	UP p_val_adj & log2(FC)
Ryr3	2.18763e-13	-0.49212	0.431	0.428	4.92393e-09	OLIGO_1	DOWN p_val_adj
Ubap2	2.31798e-13	0.50554	0.288	0.11	5.21732e-09	OLIGO_1	UP p_val_adj
Gdi1	2.34364e-13	0.280485	0.318	0.143	5.27506e-09	OLIGO_1	UP p_val_adj
Ano4	2.53235e-13	-0.494411	0.603	0.568	5.69981e-09	OLIGO_1	DOWN p_val_adj
Nr3c2	3.01888e-13	-0.888654	0.081	0.199	6.7949e-09	OLIGO_1	DOWN p_val_adj & log2(FC)
Rabgap1l	3.0261e-13	-0.344979	0.501	0.421	6.81115e-09	OLIGO_1	DOWN p_val_adj
Megf8	3.34636e-13	0.428778	0.25	0.087	7.53198e-09	OLIGO_1	UP p_val_adj
Cachd1	3.34654e-13	0.519513	0.193	0.055	7.53239e-09	OLIGO_1	UP p_val_adj
Pcnp	3.39149e-13	0.258592	0.251	0.105	7.63358e-09	OLIGO_1	UP p_val_adj
Nav2	3.49578e-13	0.803008	0.822	0.506	7.86831e-09	OLIGO_1	UP p_val_adj & log2(FC)
Tmem108	3.74025e-13	-0.968337	0.295	0.377	8.41854e-09	OLIGO_1	DOWN p_val_adj & log2(FC)
Fam222b	3.74772e-13	0.547546	0.432	0.199	8.43536e-09	OLIGO_1	UP p_val_adj
Zdhhc14	3.79411e-13	-0.401616	0.471	0.421	8.53979e-09	OLIGO_1	DOWN p_val_adj
Dnaaf9	3.92373e-13	-0.459485	0.531	0.513	8.83154e-09	OLIGO_1	DOWN p_val_adj
Sorcs3	3.95436e-13	0.620606	0.65	0.358	8.90047e-09	OLIGO_1	UP p_val_adj & log2(FC)
Acadsb	4.04063e-13	-0.786223	0.134	0.231	9.09464e-09	OLIGO_1	DOWN p_val_adj & log2(FC)
Spry2	4.25138e-13	0.559742	0.132	0.018	9.56901e-09	OLIGO_1	UP p_val_adj
Cd276	4.26796e-13	0.447175	0.155	0.037	9.60632e-09	OLIGO_1	UP p_val_adj
Kif2a	4.33621e-13	0.307407	0.373	0.19	9.75995e-09	OLIGO_1	UP p_val_adj
Canx	4.52789e-13	0.441488	0.283	0.105	1.01914e-08	OLIGO_1	UP p_val_adj
Prex1	4.73537e-13	0.368186	0.446	0.221	1.06584e-08	OLIGO_1	UP p_val_adj
Dpp6	5.20476e-13	-0.424388	0.696	0.683	1.17149e-08	OLIGO_1	DOWN p_val_adj
Sh3gl3	5.31028e-13	-0.962318	0.214	0.286	1.19524e-08	OLIGO_1	DOWN p_val_adj & log2(FC)
Stard7	5.38872e-13	0.427289	0.202	0.061	1.21289e-08	OLIGO_1	UP p_val_adj
Slc35f1	5.49802e-13	0.512635	0.879	0.653	1.2375e-08	OLIGO_1	UP p_val_adj
Dscaml1	5.57451e-13	0.56897	0.71	0.42	1.25471e-08	OLIGO_1	UP p_val_adj
Rad54l	6.04245e-13	0.409226	0.109	0.013	1.36003e-08	OLIGO_1	UP p_val_adj
Sh3rf3	6.09546e-13	-0.719036	0.035	0.137	1.37197e-08	OLIGO_1	DOWN p_val_adj & log2(FC)
Tbl1xr1	6.37918e-13	0.299697	0.439	0.225	1.43583e-08	OLIGO_1	UP p_val_adj
Pum1	6.51172e-13	0.585891	0.464	0.211	1.46566e-08	OLIGO_1	UP p_val_adj
Atp10b	6.87197e-13	-1.24312	0.033	0.143	1.54674e-08	OLIGO_1	DOWN p_val_adj & log2(FC)
Cdc25c	6.87609e-13	0.433574	0.102	0.011	1.54767e-08	OLIGO_1	UP p_val_adj
Opalin	7.00879e-13	-0.762689	0.023	0.116	1.57754e-08	OLIGO_1	DOWN p_val_adj & log2(FC)
Snx9	8.01244e-13	0.532932	0.35	0.153	1.80344e-08	OLIGO_1	UP p_val_adj
Plxna4	8.40697e-13	-0.844295	0.102	0.201	1.89224e-08	OLIGO_1	DOWN p_val_adj & log2(FC)
Ntrk2	8.4679e-13	0.277391	0.541	0.318	1.90595e-08	OLIGO_1	UP p_val_adj
Lrp4	9.18375e-13	0.607897	0.304	0.112	2.06708e-08	OLIGO_1	UP p_val_adj & log2(FC)
Ankrd11	9.28385e-13	0.342565	0.622	0.35	2.08961e-08	OLIGO_1	UP p_val_adj
Cd9	9.54655e-13	0.497592	0.304	0.13	2.14874e-08	OLIGO_1	UP p_val_adj
Prkar2a	9.54762e-13	0.463715	0.213	0.072	2.14898e-08	OLIGO_1	UP p_val_adj
Pspc1	9.68172e-13	0.370516	0.445	0.218	2.17916e-08	OLIGO_1	UP p_val_adj
Rttn	9.94216e-13	0.462441	0.234	0.079	2.23778e-08	OLIGO_1	UP p_val_adj
Ptprt	1.03417e-12	-0.654537	0.65	0.771	2.3277e-08	OLIGO_1	DOWN p_val_adj & log2(FC)
Cntln	1.05154e-12	0.349165	0.236	0.092	2.36681e-08	OLIGO_1	UP p_val_adj
Tacc2	1.07715e-12	0.426568	0.35	0.16	2.42445e-08	OLIGO_1	UP p_val_adj
Plcd1	1.13969e-12	0.500552	0.112	0.013	2.56522e-08	OLIGO_1	UP p_val_adj
Ppfia2	1.14331e-12	-0.290057	0.631	0.552	2.57337e-08	OLIGO_1	DOWN p_val_adj
NEWGENE-1306714	1.16827e-12	0.438373	0.111	0.013	2.62954e-08	OLIGO_1	UP p_val_adj
Ctnnb1	1.21953e-12	0.43217	0.204	0.063	2.74493e-08	OLIGO_1	UP p_val_adj
Rftn2	1.23036e-12	0.595394	0.267	0.098	2.7693e-08	OLIGO_1	UP p_val_adj
ENSRNOG00000069803	1.23501e-12	-0.664497	0.033	0.116	2.77977e-08	OLIGO_1	DOWN p_val_adj & log2(FC)
Shisa9	1.28955e-12	-0.719652	0.127	0.234	2.90252e-08	OLIGO_1	DOWN p_val_adj & log2(FC)
Lamc1	1.36897e-12	0.52649	0.397	0.188	3.08127e-08	OLIGO_1	UP p_val_adj
Zfp536	1.36939e-12	-0.723414	0.304	0.361	3.08222e-08	OLIGO_1	DOWN p_val_adj & log2(FC)
Tbc1d1	1.37693e-12	0.455412	0.248	0.091	3.09919e-08	OLIGO_1	UP p_val_adj
Slc44a5	1.38262e-12	0.519452	0.236	0.083	3.11201e-08	OLIGO_1	UP p_val_adj
Klf6	1.38271e-12	0.424941	0.128	0.022	3.11221e-08	OLIGO_1	UP p_val_adj
Fsd1l	1.47388e-12	0.495125	0.318	0.128	3.31742e-08	OLIGO_1	UP p_val_adj
Mapk10	1.50155e-12	0.277262	0.543	0.326	3.37969e-08	OLIGO_1	UP p_val_adj
ENSRNOG00000062880	1.52061e-12	0.515818	0.144	0.027	3.4226e-08	OLIGO_1	UP p_val_adj
Ptprn	1.54664e-12	0.609737	0.216	0.061	3.48119e-08	OLIGO_1	UP p_val_adj & log2(FC)
Cacna2d1	1.5839e-12	-0.574333	0.276	0.314	3.56503e-08	OLIGO_1	DOWN p_val_adj
Zfp521	1.58951e-12	0.502203	0.397	0.178	3.57767e-08	OLIGO_1	UP p_val_adj
Fhit	1.65955e-12	-0.412227	0.518	0.553	3.73532e-08	OLIGO_1	DOWN p_val_adj
Galnt13	1.7115e-12	-0.416825	0.471	0.462	3.85224e-08	OLIGO_1	DOWN p_val_adj
Vrk1	1.73917e-12	0.544995	0.202	0.057	3.91451e-08	OLIGO_1	UP p_val_adj
Glcci1	1.82757e-12	0.632746	0.682	0.379	4.11349e-08	OLIGO_1	UP p_val_adj & log2(FC)
Nnat	1.84644e-12	0.72784	0.17	0.04	4.15598e-08	OLIGO_1	UP p_val_adj & log2(FC)
AABR07007032.1	1.88079e-12	-0.609167	0.035	0.117	4.23329e-08	OLIGO_1	DOWN p_val_adj & log2(FC)
Pip4p2	1.98689e-12	0.289238	0.257	0.107	4.47208e-08	OLIGO_1	UP p_val_adj
Soat1	2.04283e-12	0.275728	0.142	0.036	4.59799e-08	OLIGO_1	UP p_val_adj
Fgfr2	2.05479e-12	-0.744541	0.084	0.199	4.62492e-08	OLIGO_1	DOWN p_val_adj & log2(FC)
Fermt2	2.18705e-12	0.387051	0.408	0.206	4.92261e-08	OLIGO_1	UP p_val_adj
Ttf2	2.19052e-12	0.406898	0.13	0.024	4.93042e-08	OLIGO_1	UP p_val_adj
Maml3	2.19106e-12	1.03596	0.707	0.391	4.93165e-08	OLIGO_1	UP p_val_adj & log2(FC)
Septin9	2.19819e-12	0.543825	0.137	0.024	4.94769e-08	OLIGO_1	UP p_val_adj
Rcan1	2.24719e-12	0.542084	0.267	0.093	5.05797e-08	OLIGO_1	UP p_val_adj
Dgcr8	2.27987e-12	0.408105	0.204	0.068	5.13154e-08	OLIGO_1	UP p_val_adj
Pard3b	2.42779e-12	0.786519	0.309	0.11	5.46446e-08	OLIGO_1	UP p_val_adj & log2(FC)
Abhd2	2.53296e-12	0.635338	0.286	0.105	5.70118e-08	OLIGO_1	UP p_val_adj & log2(FC)
Septin2	2.6662e-12	0.404397	0.292	0.126	6.00108e-08	OLIGO_1	UP p_val_adj
Fras1	2.68781e-12	-0.608396	0.054	0.144	6.04972e-08	OLIGO_1	DOWN p_val_adj & log2(FC)
Sardh	2.69804e-12	0.428071	0.1	0.011	6.07276e-08	OLIGO_1	UP p_val_adj
Ccdc77	2.79101e-12	0.446769	0.127	0.02	6.282e-08	OLIGO_1	UP p_val_adj
Cyfip2	2.87014e-12	-0.323525	0.469	0.378	6.46011e-08	OLIGO_1	DOWN p_val_adj
Htr2c	2.91325e-12	-0.693035	0.028	0.112	6.55714e-08	OLIGO_1	DOWN p_val_adj & log2(FC)
Capn2	3.00162e-12	0.47768	0.188	0.054	6.75606e-08	OLIGO_1	UP p_val_adj
Asap1	3.01383e-12	0.391111	0.678	0.387	6.78352e-08	OLIGO_1	UP p_val_adj
Hsp90b1	3.04664e-12	0.414229	0.227	0.082	6.85737e-08	OLIGO_1	UP p_val_adj
Tmtc1	3.12722e-12	-0.794316	0.03	0.123	7.03875e-08	OLIGO_1	DOWN p_val_adj & log2(FC)
Flot2	3.39945e-12	0.506936	0.155	0.034	7.65149e-08	OLIGO_1	UP p_val_adj
Elavl4	3.40672e-12	0.414532	0.236	0.093	7.66785e-08	OLIGO_1	UP p_val_adj
Cd63	3.45691e-12	0.546756	0.116	0.014	7.7808e-08	OLIGO_1	UP p_val_adj
Shroom4	3.64764e-12	0.473446	0.202	0.065	8.21011e-08	OLIGO_1	UP p_val_adj
Jpt1	3.7197e-12	0.423349	0.223	0.078	8.3723e-08	OLIGO_1	UP p_val_adj
Lsamp	3.8525e-12	-0.275022	0.961	0.997	8.6712e-08	OLIGO_1	DOWN p_val_adj
ENSRNOG00000065902	3.87976e-12	0.330649	0.244	0.107	8.73257e-08	OLIGO_1	UP p_val_adj
Ppfibp1	4.09031e-12	0.251138	0.552	0.322	9.20648e-08	OLIGO_1	UP p_val_adj
Arih2	4.24893e-12	0.279585	0.262	0.116	9.5635e-08	OLIGO_1	UP p_val_adj
Ugdh	4.25247e-12	0.320694	0.204	0.079	9.57146e-08	OLIGO_1	UP p_val_adj
Fam135a	4.31864e-12	-0.369975	0.292	0.235	9.72039e-08	OLIGO_1	DOWN p_val_adj
Caap1	4.56543e-12	0.303883	0.207	0.079	1.02759e-07	OLIGO_1	UP p_val_adj
Rbmx	4.69463e-12	0.313012	0.336	0.165	1.05667e-07	OLIGO_1	UP p_val_adj
Ehbp1	4.69866e-12	0.432737	0.441	0.218	1.05757e-07	OLIGO_1	UP p_val_adj
Epc1	4.70303e-12	0.491983	0.476	0.24	1.05856e-07	OLIGO_1	UP p_val_adj
Atrnl1	4.70712e-12	-0.396675	0.278	0.236	1.05948e-07	OLIGO_1	DOWN p_val_adj
Sos2	4.94472e-12	0.308796	0.367	0.184	1.11296e-07	OLIGO_1	UP p_val_adj
Cmip	4.96336e-12	0.434705	0.445	0.22	1.11715e-07	OLIGO_1	UP p_val_adj
Myh9	4.97546e-12	0.459573	0.204	0.066	1.11988e-07	OLIGO_1	UP p_val_adj
Inava	4.98297e-12	0.562439	0.134	0.028	1.12157e-07	OLIGO_1	UP p_val_adj
Elavl1	5.09692e-12	0.480066	0.364	0.165	1.14721e-07	OLIGO_1	UP p_val_adj
Slc39a14	5.11828e-12	0.354575	0.141	0.032	1.15202e-07	OLIGO_1	UP p_val_adj
Rasgef1b	5.1278e-12	-1.11836	0.079	0.211	1.15417e-07	OLIGO_1	DOWN p_val_adj & log2(FC)
Plk4	5.77071e-12	0.496487	0.12	0.018	1.29887e-07	OLIGO_1	UP p_val_adj
Rpl3	5.82317e-12	0.502545	0.172	0.045	1.31068e-07	OLIGO_1	UP p_val_adj
Gabra4	6.20528e-12	-0.636855	0.046	0.13	1.39668e-07	OLIGO_1	DOWN p_val_adj & log2(FC)
Nudcd3	6.51989e-12	0.490622	0.243	0.089	1.4675e-07	OLIGO_1	UP p_val_adj
Glis1	6.71169e-12	0.495921	0.121	0.02	1.51067e-07	OLIGO_1	UP p_val_adj
Ktn1	6.86232e-12	-0.258976	0.441	0.34	1.54457e-07	OLIGO_1	DOWN p_val_adj
Trps1	6.91254e-12	0.679881	0.626	0.315	1.55587e-07	OLIGO_1	UP p_val_adj & log2(FC)
Lsm7	7.59644e-12	0.6139	0.151	0.032	1.70981e-07	OLIGO_1	UP p_val_adj & log2(FC)
Phc2	7.968e-12	0.379169	0.227	0.084	1.79344e-07	OLIGO_1	UP p_val_adj
Med13l	8.00198e-12	0.488348	0.471	0.227	1.80109e-07	OLIGO_1	UP p_val_adj
Plekhh1	8.34574e-12	-0.729553	0.083	0.166	1.87846e-07	OLIGO_1	DOWN p_val_adj & log2(FC)
Arhgap26	8.71541e-12	-0.584919	0.109	0.186	1.96167e-07	OLIGO_1	DOWN p_val_adj
Olig1	9.04939e-12	0.425794	0.104	0.018	2.03684e-07	OLIGO_1	UP p_val_adj
Csnk2a2	9.10494e-12	0.419881	0.22	0.075	2.04934e-07	OLIGO_1	UP p_val_adj
Pkd2	9.1158e-12	0.391775	0.264	0.114	2.05178e-07	OLIGO_1	UP p_val_adj
Eri2	9.17918e-12	0.337436	0.234	0.089	2.06605e-07	OLIGO_1	UP p_val_adj
Fbn2	9.23815e-12	0.680747	0.135	0.024	2.07932e-07	OLIGO_1	UP p_val_adj & log2(FC)
Gria1	9.2998e-12	-0.319216	0.348	0.347	2.0932e-07	OLIGO_1	DOWN p_val_adj
Khdrbs2	9.45283e-12	-0.509928	0.279	0.286	2.12764e-07	OLIGO_1	DOWN p_val_adj
Khdc4	9.51903e-12	0.296798	0.367	0.175	2.14254e-07	OLIGO_1	UP p_val_adj
Antxr2	9.65747e-12	0.439463	0.107	0.018	2.1737e-07	OLIGO_1	UP p_val_adj
Kndc1	9.85068e-12	-1.0505	0.058	0.175	2.21719e-07	OLIGO_1	DOWN p_val_adj & log2(FC)
Morf4l2	1.07017e-11	0.348981	0.26	0.106	2.40873e-07	OLIGO_1	UP p_val_adj
Arhgap23	1.10978e-11	-0.768427	0.153	0.221	2.49789e-07	OLIGO_1	DOWN p_val_adj & log2(FC)
Fanca	1.14941e-11	0.388999	0.134	0.029	2.58708e-07	OLIGO_1	UP p_val_adj
Ube2i.1	1.21327e-11	0.335528	0.19	0.068	2.73083e-07	OLIGO_1	UP p_val_adj
Hectd2	1.23977e-11	0.737152	0.402	0.179	2.79047e-07	OLIGO_1	UP p_val_adj & log2(FC)
Otud7a	1.26758e-11	-0.252778	0.362	0.307	2.85306e-07	OLIGO_1	DOWN p_val_adj
Cep120	1.305e-11	0.303088	0.271	0.117	2.9373e-07	OLIGO_1	UP p_val_adj
Gtf2f2	1.30535e-11	0.387681	0.23	0.092	2.93808e-07	OLIGO_1	UP p_val_adj
Atxn7l1	1.31886e-11	-0.634254	0.125	0.203	2.96848e-07	OLIGO_1	DOWN p_val_adj & log2(FC)
Cdh18	1.3523e-11	-0.661898	0.253	0.273	3.04377e-07	OLIGO_1	DOWN p_val_adj & log2(FC)
Lnx1	1.36045e-11	0.364569	0.248	0.109	3.0621e-07	OLIGO_1	UP p_val_adj
Zcchc24	1.37108e-11	0.430145	0.355	0.176	3.08603e-07	OLIGO_1	UP p_val_adj
Nedd4	1.44232e-11	0.473821	0.678	0.379	3.24638e-07	OLIGO_1	UP p_val_adj
Plpp4	1.44233e-11	0.474393	0.197	0.069	3.2464e-07	OLIGO_1	UP p_val_adj
Dnmt1	1.53996e-11	0.403755	0.17	0.045	3.46613e-07	OLIGO_1	UP p_val_adj
Cadps	1.62327e-11	-0.43561	0.418	0.392	3.65366e-07	OLIGO_1	DOWN p_val_adj
Atp2b2	1.62768e-11	-0.627852	0.132	0.201	3.66358e-07	OLIGO_1	DOWN p_val_adj & log2(FC)
Acvr1	1.66018e-11	0.610224	0.193	0.056	3.73674e-07	OLIGO_1	UP p_val_adj & log2(FC)
Slc25a13	1.66524e-11	-0.626253	0.209	0.239	3.74812e-07	OLIGO_1	DOWN p_val_adj & log2(FC)
Entrep2	1.68545e-11	-0.681937	0.109	0.188	3.7936e-07	OLIGO_1	DOWN p_val_adj & log2(FC)
Grik4	1.70081e-11	-0.30079	0.339	0.292	3.82819e-07	OLIGO_1	DOWN p_val_adj
Marchf1	1.75122e-11	0.73168	0.796	0.564	3.94165e-07	OLIGO_1	UP p_val_adj & log2(FC)
Kcnh7	1.91139e-11	-0.674701	0.283	0.35	4.30215e-07	OLIGO_1	DOWN p_val_adj & log2(FC)
Arhgef40	1.91658e-11	0.554039	0.267	0.105	4.31383e-07	OLIGO_1	UP p_val_adj
Tnks	2.03299e-11	-0.262288	0.387	0.294	4.57585e-07	OLIGO_1	DOWN p_val_adj
Ldlrad3	2.08356e-11	0.612467	0.323	0.137	4.68969e-07	OLIGO_1	UP p_val_adj & log2(FC)
Rev3l	2.13129e-11	0.314692	0.638	0.391	4.79711e-07	OLIGO_1	UP p_val_adj
Rictor	2.23665e-11	-0.465044	0.353	0.322	5.03426e-07	OLIGO_1	DOWN p_val_adj
Qser1	2.32173e-11	0.46969	0.339	0.147	5.22575e-07	OLIGO_1	UP p_val_adj
Wdr1	2.55194e-11	0.380775	0.185	0.06	5.7439e-07	OLIGO_1	UP p_val_adj
Pcmtd2	2.61689e-11	0.400427	0.583	0.349	5.8901e-07	OLIGO_1	UP p_val_adj
Sapcd1	2.64784e-11	0.45285	0.109	0.014	5.95976e-07	OLIGO_1	UP p_val_adj
Greb1l	2.66641e-11	-0.783036	0.053	0.152	6.00156e-07	OLIGO_1	DOWN p_val_adj & log2(FC)
Rap1gds1	2.75158e-11	0.423173	0.35	0.162	6.19327e-07	OLIGO_1	UP p_val_adj
Cald1	2.7927e-11	0.526902	0.271	0.11	6.28582e-07	OLIGO_1	UP p_val_adj
Cadm2	3.38925e-11	-0.345606	0.923	0.903	7.62852e-07	OLIGO_1	DOWN p_val_adj
Jmjd1c	3.42933e-11	0.363937	0.647	0.374	7.71874e-07	OLIGO_1	UP p_val_adj
Brwd1	3.54413e-11	-0.372076	0.295	0.264	7.97712e-07	OLIGO_1	DOWN p_val_adj
Dock10	3.74662e-11	-0.308609	0.691	0.567	8.43288e-07	OLIGO_1	DOWN p_val_adj
Nova1	3.8106e-11	0.454882	0.494	0.269	8.5769e-07	OLIGO_1	UP p_val_adj
Tjp1	3.85249e-11	-0.326706	0.496	0.448	8.67118e-07	OLIGO_1	DOWN p_val_adj
Clk1	3.97054e-11	-0.303752	0.336	0.275	8.93689e-07	OLIGO_1	DOWN p_val_adj
Zhx2	4.04821e-11	0.388999	0.265	0.116	9.1117e-07	OLIGO_1	UP p_val_adj
Nptn	4.0614e-11	-0.307241	0.373	0.309	9.1414e-07	OLIGO_1	DOWN p_val_adj
Kcnt1	4.18888e-11	0.461981	0.179	0.054	9.42833e-07	OLIGO_1	UP p_val_adj
Col11a1	4.20679e-11	1.36263	0.343	0.166	9.46863e-07	OLIGO_1	UP p_val_adj & log2(FC)
Slc10a7	4.30457e-11	0.374597	0.269	0.114	9.68873e-07	OLIGO_1	UP p_val_adj
Ipo7	4.317e-11	0.361621	0.281	0.119	9.71671e-07	OLIGO_1	UP p_val_adj
Nemp1	4.32047e-11	0.336212	0.1	0.014	9.72451e-07	OLIGO_1	UP p_val_adj
Tshz1	4.33881e-11	0.470988	0.274	0.111	9.76579e-07	OLIGO_1	UP p_val_adj
Cfap20dc	4.41243e-11	-0.808954	0.223	0.291	9.93151e-07	OLIGO_1	DOWN p_val_adj & log2(FC)
Lima1	4.54368e-11	0.615699	0.276	0.107	1.02269e-06	OLIGO_1	UP p_val_adj & log2(FC)
AABR07035338.1	4.61605e-11	0.403563	0.401	0.201	1.03898e-06	OLIGO_1	UP p_val_adj
Ccbe1	4.7005e-11	-1.15536	0.132	0.243	1.05799e-06	OLIGO_1	DOWN p_val_adj & log2(FC)
Klf12	4.73198e-11	0.54628	0.626	0.342	1.06507e-06	OLIGO_1	UP p_val_adj
Gstcd	5.04914e-11	0.289207	0.165	0.06	1.13646e-06	OLIGO_1	UP p_val_adj
Arhgap35	5.159e-11	-0.375816	0.475	0.383	1.16119e-06	OLIGO_1	DOWN p_val_adj
Sipa1l1	5.62258e-11	-0.382574	0.334	0.286	1.26553e-06	OLIGO_1	DOWN p_val_adj
Me3	5.72319e-11	-0.752488	0.111	0.203	1.28817e-06	OLIGO_1	DOWN p_val_adj & log2(FC)
Tial1	5.79003e-11	0.261253	0.401	0.212	1.30322e-06	OLIGO_1	UP p_val_adj
G2e3	5.83245e-11	0.493274	0.234	0.08	1.31277e-06	OLIGO_1	UP p_val_adj
Zdhhc15	5.92941e-11	0.516035	0.181	0.052	1.33459e-06	OLIGO_1	UP p_val_adj
Kcnj6	5.96674e-11	-0.64776	0.021	0.101	1.34299e-06	OLIGO_1	DOWN p_val_adj & log2(FC)
Prrx1	6.02673e-11	0.258248	0.327	0.165	1.3565e-06	OLIGO_1	UP p_val_adj
Sbno2	6.06841e-11	0.443684	0.13	0.024	1.36588e-06	OLIGO_1	UP p_val_adj
Kpnb1	6.2147e-11	0.275812	0.216	0.084	1.39881e-06	OLIGO_1	UP p_val_adj
Supt3h	6.27959e-11	0.363957	0.424	0.222	1.41341e-06	OLIGO_1	UP p_val_adj
Enah	6.386e-11	0.406669	0.383	0.185	1.43736e-06	OLIGO_1	UP p_val_adj
Cep350	6.71275e-11	-0.269579	0.316	0.246	1.51091e-06	OLIGO_1	DOWN p_val_adj
Pcbp2	7.03879e-11	0.251973	0.283	0.132	1.58429e-06	OLIGO_1	UP p_val_adj
Raph1	7.21295e-11	0.456045	0.223	0.084	1.62349e-06	OLIGO_1	UP p_val_adj
Jazf1	7.30241e-11	-0.377302	0.48	0.407	1.64363e-06	OLIGO_1	DOWN p_val_adj
Pkig	7.57536e-11	0.315756	0.179	0.061	1.70506e-06	OLIGO_1	UP p_val_adj
Eps8	7.73215e-11	0.277376	0.214	0.088	1.74035e-06	OLIGO_1	UP p_val_adj
Ube2k	7.82825e-11	0.345319	0.467	0.245	1.76198e-06	OLIGO_1	UP p_val_adj
Memo1	7.85117e-11	0.307897	0.364	0.188	1.76714e-06	OLIGO_1	UP p_val_adj
Ankrd44	7.96853e-11	-0.377281	0.538	0.442	1.79356e-06	OLIGO_1	DOWN p_val_adj
Npdc1	8.00786e-11	0.433588	0.156	0.042	1.80241e-06	OLIGO_1	UP p_val_adj
Wdr90	8.19155e-11	0.399916	0.104	0.018	1.84375e-06	OLIGO_1	UP p_val_adj
Bmpr2	8.32304e-11	0.297276	0.374	0.194	1.87335e-06	OLIGO_1	UP p_val_adj
Snap25	8.32558e-11	-0.668563	0.206	0.298	1.87392e-06	OLIGO_1	DOWN p_val_adj & log2(FC)
Fut9	9.17842e-11	-0.357453	0.499	0.447	2.06588e-06	OLIGO_1	DOWN p_val_adj
Atr	9.28725e-11	0.326403	0.271	0.115	2.09037e-06	OLIGO_1	UP p_val_adj
Pdzrn4	9.46148e-11	0.315578	0.255	0.121	2.12959e-06	OLIGO_1	UP p_val_adj
Pcbp3	9.56535e-11	0.640025	0.241	0.082	2.15297e-06	OLIGO_1	UP p_val_adj & log2(FC)
ENSRNOG00000066309	9.86601e-11	0.568214	0.269	0.103	2.22064e-06	OLIGO_1	UP p_val_adj
Ybx3	9.86935e-11	0.620724	0.211	0.068	2.22139e-06	OLIGO_1	UP p_val_adj & log2(FC)
Coro2b	9.95531e-11	-0.612735	0.035	0.111	2.24074e-06	OLIGO_1	DOWN p_val_adj & log2(FC)
Slfn13	1.0486e-10	0.516786	0.141	0.031	2.3602e-06	OLIGO_1	UP p_val_adj
Cdh4	1.0678e-10	0.957163	0.308	0.128	2.40341e-06	OLIGO_1	UP p_val_adj & log2(FC)
Serpine2	1.10206e-10	0.279396	0.178	0.065	2.48052e-06	OLIGO_1	UP p_val_adj
Pcdha4	1.11516e-10	-0.353563	0.348	0.304	2.51001e-06	OLIGO_1	DOWN p_val_adj
Clcn5	1.12e-10	0.309602	0.127	0.032	2.5209e-06	OLIGO_1	UP p_val_adj
Rsrc2	1.12213e-10	0.265032	0.278	0.133	2.5257e-06	OLIGO_1	UP p_val_adj
Ccdc14	1.12564e-10	0.378357	0.104	0.017	2.5336e-06	OLIGO_1	UP p_val_adj
Arid5b	1.13896e-10	0.64046	0.329	0.14	2.56357e-06	OLIGO_1	UP p_val_adj & log2(FC)
Phlda1	1.15543e-10	0.565545	0.127	0.023	2.60065e-06	OLIGO_1	UP p_val_adj
Lrba	1.17135e-10	-0.485066	0.336	0.33	2.63647e-06	OLIGO_1	DOWN p_val_adj
Nup153	1.17216e-10	0.386762	0.258	0.111	2.63829e-06	OLIGO_1	UP p_val_adj
Vcan	1.18245e-10	0.541601	0.84	0.636	2.66146e-06	OLIGO_1	UP p_val_adj
Cdc25a	1.18449e-10	0.414742	0.123	0.024	2.66605e-06	OLIGO_1	UP p_val_adj
ENSRNOG00000069650	1.24247e-10	0.346233	0.2	0.07	2.79655e-06	OLIGO_1	UP p_val_adj
Eif4g3	1.26421e-10	0.763108	0.678	0.356	2.84548e-06	OLIGO_1	UP p_val_adj & log2(FC)
ENSRNOG00000070850	1.28235e-10	0.342197	0.234	0.093	2.88632e-06	OLIGO_1	UP p_val_adj
Lrp6	1.29665e-10	0.385904	0.343	0.17	2.9185e-06	OLIGO_1	UP p_val_adj
Rabggtb	1.30249e-10	0.533106	0.195	0.059	2.93165e-06	OLIGO_1	UP p_val_adj
Rplp0	1.39451e-10	0.621256	0.13	0.023	3.13876e-06	OLIGO_1	UP p_val_adj & log2(FC)
Washc4	1.39559e-10	0.365518	0.264	0.115	3.14119e-06	OLIGO_1	UP p_val_adj
Pld5	1.44692e-10	-0.703774	0.019	0.106	3.25673e-06	OLIGO_1	DOWN p_val_adj & log2(FC)
Tp53	1.49171e-10	0.514729	0.155	0.037	3.35754e-06	OLIGO_1	UP p_val_adj
Mast2	1.50718e-10	0.447632	0.369	0.175	3.39237e-06	OLIGO_1	UP p_val_adj
Ddx39b	1.52634e-10	0.344834	0.446	0.232	3.43549e-06	OLIGO_1	UP p_val_adj
Unc5d	1.58318e-10	-0.783675	0.032	0.119	3.56342e-06	OLIGO_1	DOWN p_val_adj & log2(FC)
Alms1	1.70912e-10	0.351098	0.348	0.169	3.84689e-06	OLIGO_1	UP p_val_adj
Nup37	1.73852e-10	0.377796	0.155	0.046	3.91307e-06	OLIGO_1	UP p_val_adj
Rps2	1.75133e-10	0.473556	0.121	0.027	3.9419e-06	OLIGO_1	UP p_val_adj
Vezf1	1.75318e-10	0.42673	0.193	0.068	3.94605e-06	OLIGO_1	UP p_val_adj
Usp32	1.76469e-10	0.296352	0.438	0.239	3.97196e-06	OLIGO_1	UP p_val_adj
Srsf4	1.77388e-10	0.261704	0.306	0.142	3.99264e-06	OLIGO_1	UP p_val_adj
Usp37	1.85309e-10	0.447503	0.257	0.105	4.17093e-06	OLIGO_1	UP p_val_adj
Tsc22d2	1.8618e-10	0.398152	0.281	0.123	4.19054e-06	OLIGO_1	UP p_val_adj
Sdk2	1.87968e-10	0.69409	0.267	0.096	4.23079e-06	OLIGO_1	UP p_val_adj & log2(FC)
Pde4dip	2.00462e-10	-0.48467	0.366	0.367	4.512e-06	OLIGO_1	DOWN p_val_adj
Braf	2.02607e-10	-0.369852	0.316	0.263	4.56027e-06	OLIGO_1	DOWN p_val_adj
Sema4d	2.0691e-10	-1.2869	0.162	0.244	4.65712e-06	OLIGO_1	DOWN p_val_adj & log2(FC)
Rbl1	2.12861e-10	0.472448	0.148	0.036	4.79109e-06	OLIGO_1	UP p_val_adj
Tmsb10	2.19082e-10	0.548926	0.151	0.041	4.93109e-06	OLIGO_1	UP p_val_adj
Gsk3b	2.20444e-10	0.400265	0.536	0.292	4.96175e-06	OLIGO_1	UP p_val_adj
Rab27b	2.31837e-10	0.502335	0.329	0.148	5.21819e-06	OLIGO_1	UP p_val_adj
Xrcc4	2.32055e-10	0.434914	0.362	0.175	5.22309e-06	OLIGO_1	UP p_val_adj
Ltbp4	2.4518e-10	0.460819	0.151	0.04	5.51851e-06	OLIGO_1	UP p_val_adj
Chrm3	2.62242e-10	0.926933	0.32	0.139	5.90255e-06	OLIGO_1	UP p_val_adj & log2(FC)
Pcgf5	2.65425e-10	0.433975	0.199	0.066	5.97419e-06	OLIGO_1	UP p_val_adj
Prkca	2.83184e-10	-0.428702	0.373	0.361	6.37389e-06	OLIGO_1	DOWN p_val_adj
Actb	2.91711e-10	0.411417	0.299	0.138	6.56582e-06	OLIGO_1	UP p_val_adj
Itpr2	2.9396e-10	-0.509979	0.494	0.442	6.61645e-06	OLIGO_1	DOWN p_val_adj
Egfem1	2.96563e-10	-0.9053	0.156	0.269	6.67503e-06	OLIGO_1	DOWN p_val_adj & log2(FC)
Cacna1d	3.00953e-10	-0.261522	0.279	0.238	6.77385e-06	OLIGO_1	DOWN p_val_adj
Ilf3	3.08039e-10	0.344747	0.255	0.111	6.93333e-06	OLIGO_1	UP p_val_adj
Tmem167a	3.09028e-10	0.38031	0.218	0.086	6.95559e-06	OLIGO_1	UP p_val_adj
Arhgef12	3.11332e-10	0.376981	0.503	0.281	7.00747e-06	OLIGO_1	UP p_val_adj
Incenp	3.21828e-10	0.456293	0.105	0.018	7.24371e-06	OLIGO_1	UP p_val_adj
Spata5	3.22293e-10	0.307561	0.394	0.199	7.25417e-06	OLIGO_1	UP p_val_adj
Marchf7	3.26392e-10	0.350449	0.334	0.153	7.34642e-06	OLIGO_1	UP p_val_adj
Alcam	3.34957e-10	0.467231	0.775	0.497	7.53922e-06	OLIGO_1	UP p_val_adj
Ntn1	3.41805e-10	0.55441	0.359	0.169	7.69336e-06	OLIGO_1	UP p_val_adj
Chst2	3.42087e-10	0.523734	0.163	0.049	7.6997e-06	OLIGO_1	UP p_val_adj
Usp3	3.47548e-10	0.319504	0.299	0.14	7.82262e-06	OLIGO_1	UP p_val_adj
Rfwd3	3.54296e-10	0.307016	0.118	0.029	7.9745e-06	OLIGO_1	UP p_val_adj
Plppr5	3.60534e-10	0.372449	0.525	0.304	8.1149e-06	OLIGO_1	UP p_val_adj
Olig2	3.60701e-10	0.508522	0.125	0.029	8.11866e-06	OLIGO_1	UP p_val_adj
Rngtt	3.73244e-10	0.337307	0.388	0.198	8.40099e-06	OLIGO_1	UP p_val_adj
Ecpas	3.79483e-10	-0.266263	0.409	0.324	8.5414e-06	OLIGO_1	DOWN p_val_adj
Ampd3	3.79632e-10	0.494062	0.185	0.063	8.54476e-06	OLIGO_1	UP p_val_adj
Thrb	3.81108e-10	-0.781964	0.102	0.204	8.57799e-06	OLIGO_1	DOWN p_val_adj & log2(FC)
Heatr5a	3.85972e-10	0.324592	0.237	0.101	8.68745e-06	OLIGO_1	UP p_val_adj
Armc9	4.03421e-10	0.279025	0.274	0.13	9.0802e-06	OLIGO_1	UP p_val_adj
Mapk8ip3	4.37055e-10	0.424758	0.346	0.166	9.83724e-06	OLIGO_1	UP p_val_adj
Ncoa5	4.37218e-10	0.334426	0.239	0.1	9.8409e-06	OLIGO_1	UP p_val_adj
Tox	4.37593e-10	0.278591	0.524	0.326	9.84933e-06	OLIGO_1	UP p_val_adj
Sez6l	4.39701e-10	-0.448636	0.369	0.331	9.89679e-06	OLIGO_1	DOWN p_val_adj
Cacna1c	4.48506e-10	-0.332978	0.378	0.35	1.0095e-05	OLIGO_1	DOWN p_val_adj
Dcaf6	4.49633e-10	-0.324672	0.341	0.294	1.01203e-05	OLIGO_1	DOWN p_val_adj
Zgrf1	4.51361e-10	0.464316	0.144	0.036	1.01592e-05	OLIGO_1	UP p_val_adj
Txnrd1	4.57772e-10	0.367804	0.146	0.038	1.03035e-05	OLIGO_1	UP p_val_adj
Nrf1	4.75632e-10	0.298164	0.313	0.149	1.07055e-05	OLIGO_1	UP p_val_adj
Uhrf2	4.84917e-10	0.519175	0.383	0.174	1.09145e-05	OLIGO_1	UP p_val_adj
Suz12	5.08351e-10	0.416031	0.265	0.11	1.1442e-05	OLIGO_1	UP p_val_adj
Ncapd3	5.11758e-10	0.53766	0.22	0.077	1.15187e-05	OLIGO_1	UP p_val_adj
Sema4c	5.42016e-10	0.460576	0.114	0.02	1.21997e-05	OLIGO_1	UP p_val_adj
Rbbp8	5.4502e-10	0.457434	0.239	0.095	1.22673e-05	OLIGO_1	UP p_val_adj
Myef2	5.52398e-10	0.358755	0.457	0.236	1.24334e-05	OLIGO_1	UP p_val_adj
Slain2	5.6174e-10	0.296452	0.223	0.092	1.26436e-05	OLIGO_1	UP p_val_adj
Msn	5.75155e-10	0.495518	0.105	0.02	1.29456e-05	OLIGO_1	UP p_val_adj
Antkmt	5.75801e-10	0.499571	0.116	0.022	1.29601e-05	OLIGO_1	UP p_val_adj
Tnpo1	5.83771e-10	0.28453	0.344	0.172	1.31395e-05	OLIGO_1	UP p_val_adj
Zmynd8	5.86117e-10	0.319993	0.432	0.234	1.31923e-05	OLIGO_1	UP p_val_adj
St18	5.90682e-10	-0.776503	0.069	0.181	1.32951e-05	OLIGO_1	DOWN p_val_adj & log2(FC)
Ptpa	6.10575e-10	0.365337	0.167	0.051	1.37428e-05	OLIGO_1	UP p_val_adj
Myt1l	6.17772e-10	-0.63903	0.105	0.184	1.39048e-05	OLIGO_1	DOWN p_val_adj & log2(FC)
Megf10	6.20821e-10	0.674836	0.22	0.077	1.39734e-05	OLIGO_1	UP p_val_adj & log2(FC)
Slc2a13	6.2626e-10	-0.727841	0.088	0.176	1.40959e-05	OLIGO_1	DOWN p_val_adj & log2(FC)
H1f4	6.41872e-10	0.467186	0.121	0.022	1.44472e-05	OLIGO_1	UP p_val_adj
Adgra3	6.5871e-10	0.296161	0.156	0.055	1.48263e-05	OLIGO_1	UP p_val_adj
ENSRNOG00000071119	6.86128e-10	0.27925	0.109	0.026	1.54434e-05	OLIGO_1	UP p_val_adj
Atp7a	7.02078e-10	0.366539	0.216	0.091	1.58024e-05	OLIGO_1	UP p_val_adj
Ptprn2	7.07835e-10	-0.296469	0.336	0.294	1.5932e-05	OLIGO_1	DOWN p_val_adj
Olfm3	7.23397e-10	-0.648888	0.03	0.106	1.62822e-05	OLIGO_1	DOWN p_val_adj & log2(FC)
Efemp2	7.43041e-10	0.455462	0.134	0.034	1.67244e-05	OLIGO_1	UP p_val_adj
Gng12	7.46659e-10	-0.472463	0.304	0.246	1.68058e-05	OLIGO_1	DOWN p_val_adj
Shisa6	7.59492e-10	0.302635	0.248	0.119	1.70947e-05	OLIGO_1	UP p_val_adj
Ak5	7.64488e-10	-0.506024	0.316	0.33	1.72071e-05	OLIGO_1	DOWN p_val_adj
Samd4a	8.43894e-10	0.440817	0.506	0.28	1.89944e-05	OLIGO_1	UP p_val_adj
Rnf13	8.56687e-10	-0.394529	0.267	0.217	1.92823e-05	OLIGO_1	DOWN p_val_adj
G3bp1	8.78625e-10	0.292172	0.183	0.068	1.97761e-05	OLIGO_1	UP p_val_adj
Fry	8.86257e-10	-0.365197	0.274	0.243	1.99479e-05	OLIGO_1	DOWN p_val_adj
Creb1	9.17056e-10	0.408191	0.302	0.138	2.06411e-05	OLIGO_1	UP p_val_adj
Herc2	9.25386e-10	-0.285689	0.381	0.333	2.08286e-05	OLIGO_1	DOWN p_val_adj
Adgra1	9.61827e-10	0.515186	0.135	0.033	2.16488e-05	OLIGO_1	UP p_val_adj
Lama4	1.01276e-09	0.396543	0.439	0.257	2.27952e-05	OLIGO_1	UP p_val_adj
Fbxl7	1.02451e-09	0.309742	0.286	0.143	2.30597e-05	OLIGO_1	UP p_val_adj
Lrrfip2	1.04921e-09	0.463438	0.341	0.147	2.36156e-05	OLIGO_1	UP p_val_adj
Grm5	1.08378e-09	-0.44867	0.429	0.503	2.43937e-05	OLIGO_1	DOWN p_val_adj
Hnrnpa3	1.08978e-09	0.265345	0.283	0.135	2.45288e-05	OLIGO_1	UP p_val_adj
Bin1	1.09189e-09	-0.590129	0.271	0.29	2.45762e-05	OLIGO_1	DOWN p_val_adj
Galnt17	1.11152e-09	0.431185	0.283	0.129	2.5018e-05	OLIGO_1	UP p_val_adj
Blmh	1.11498e-09	0.434828	0.19	0.065	2.5096e-05	OLIGO_1	UP p_val_adj
Thada	1.14284e-09	0.250553	0.467	0.258	2.57231e-05	OLIGO_1	UP p_val_adj
Rbfox2	1.15569e-09	0.326227	0.582	0.337	2.60123e-05	OLIGO_1	UP p_val_adj
Add1	1.18141e-09	-0.653686	0.186	0.223	2.65912e-05	OLIGO_1	DOWN p_val_adj & log2(FC)
Rorb	1.22129e-09	0.792485	0.25	0.091	2.74887e-05	OLIGO_1	UP p_val_adj & log2(FC)
Zfp827	1.2416e-09	0.396601	0.511	0.285	2.79459e-05	OLIGO_1	UP p_val_adj
Magi1	1.27085e-09	0.655734	0.636	0.335	2.86042e-05	OLIGO_1	UP p_val_adj & log2(FC)
Camk2d	1.27952e-09	0.579101	0.529	0.262	2.87994e-05	OLIGO_1	UP p_val_adj
RGD1560883	1.3136e-09	-0.390405	0.366	0.36	2.95665e-05	OLIGO_1	DOWN p_val_adj
Prrc2b	1.3175e-09	0.440405	0.236	0.093	2.96543e-05	OLIGO_1	UP p_val_adj
St6gal1	1.32856e-09	0.363084	0.241	0.101	2.99032e-05	OLIGO_1	UP p_val_adj
Rhoa	1.33197e-09	0.321986	0.204	0.084	2.99799e-05	OLIGO_1	UP p_val_adj
Fyn	1.34313e-09	0.336045	0.782	0.488	3.02311e-05	OLIGO_1	UP p_val_adj
Wtap	1.36173e-09	0.303918	0.228	0.097	3.06499e-05	OLIGO_1	UP p_val_adj
Eya4	1.3926e-09	-0.83566	0.056	0.152	3.13446e-05	OLIGO_1	DOWN p_val_adj & log2(FC)
Ubqln1	1.4161e-09	0.381618	0.209	0.086	3.18736e-05	OLIGO_1	UP p_val_adj
Znrf1	1.44505e-09	0.342313	0.348	0.174	3.25251e-05	OLIGO_1	UP p_val_adj
Npat	1.51415e-09	0.360363	0.264	0.12	3.40806e-05	OLIGO_1	UP p_val_adj
Mad1l1	1.55105e-09	0.41158	0.156	0.052	3.4911e-05	OLIGO_1	UP p_val_adj
Tulp4	1.55698e-09	0.276633	0.445	0.243	3.50444e-05	OLIGO_1	UP p_val_adj
Csnk1d	1.62111e-09	0.341149	0.223	0.1	3.64879e-05	OLIGO_1	UP p_val_adj
Rp2	1.6672e-09	0.495816	0.123	0.027	3.75253e-05	OLIGO_1	UP p_val_adj
Arl6ip6	1.68113e-09	0.346412	0.139	0.043	3.78388e-05	OLIGO_1	UP p_val_adj
Peak1	1.68791e-09	0.43912	0.485	0.252	3.79916e-05	OLIGO_1	UP p_val_adj
Pkp4	1.69091e-09	-0.404401	0.547	0.475	3.8059e-05	OLIGO_1	DOWN p_val_adj
Ercc6	1.71314e-09	0.533898	0.279	0.126	3.85593e-05	OLIGO_1	UP p_val_adj
Taf15	1.77614e-09	0.275369	0.369	0.194	3.99774e-05	OLIGO_1	UP p_val_adj
Ireb2	1.80515e-09	0.312213	0.255	0.116	4.06304e-05	OLIGO_1	UP p_val_adj
Zfp84.1	1.82371e-09	0.265695	0.128	0.042	4.1048e-05	OLIGO_1	UP p_val_adj
Asph	1.83929e-09	-0.645642	0.039	0.116	4.13987e-05	OLIGO_1	DOWN p_val_adj & log2(FC)
Sorbs2	1.84202e-09	-0.300819	0.402	0.352	4.14603e-05	OLIGO_1	DOWN p_val_adj
Cep152	1.86257e-09	0.487252	0.158	0.045	4.19228e-05	OLIGO_1	UP p_val_adj
Pdlim7	1.91805e-09	0.347881	0.102	0.019	4.31715e-05	OLIGO_1	UP p_val_adj
ENSRNOG00000066115	1.93155e-09	0.33445	0.627	0.391	4.34752e-05	OLIGO_1	UP p_val_adj
Fars2	2.00556e-09	0.253579	0.366	0.195	4.51411e-05	OLIGO_1	UP p_val_adj
Runx2	2.04184e-09	0.723191	0.12	0.031	4.59576e-05	OLIGO_1	UP p_val_adj & log2(FC)
Mat2a	2.04949e-09	0.347953	0.213	0.083	4.613e-05	OLIGO_1	UP p_val_adj
Rnf150	2.15209e-09	-0.466635	0.169	0.232	4.84392e-05	OLIGO_1	DOWN p_val_adj
Tom1l2	2.16002e-09	-0.403928	0.264	0.261	4.86178e-05	OLIGO_1	DOWN p_val_adj
Nup107	2.16222e-09	0.353026	0.118	0.031	4.86673e-05	OLIGO_1	UP p_val_adj
Btbd1	2.20989e-09	0.267997	0.213	0.091	4.97403e-05	OLIGO_1	UP p_val_adj
Eml5	2.21432e-09	-0.65518	0.132	0.201	4.984e-05	OLIGO_1	DOWN p_val_adj & log2(FC)
Rabep1	2.27996e-09	0.397825	0.459	0.238	5.13173e-05	OLIGO_1	UP p_val_adj
Ubr2	2.32113e-09	-0.264368	0.373	0.313	5.22441e-05	OLIGO_1	DOWN p_val_adj
Ndc1	2.34346e-09	0.273446	0.1	0.02	5.27467e-05	OLIGO_1	UP p_val_adj
Naa15	2.35849e-09	0.366776	0.353	0.179	5.30849e-05	OLIGO_1	UP p_val_adj
Tfdp1	2.4647e-09	0.391032	0.162	0.049	5.54754e-05	OLIGO_1	UP p_val_adj
Pcdh9	2.5309e-09	-0.280143	0.935	0.92	5.69654e-05	OLIGO_1	DOWN p_val_adj
ENSRNOG00000067004	2.666e-09	0.302949	0.295	0.139	6.00064e-05	OLIGO_1	UP p_val_adj
Prune2	2.70217e-09	0.534074	0.308	0.139	6.08205e-05	OLIGO_1	UP p_val_adj
Cep192	2.81929e-09	0.360996	0.244	0.103	6.34566e-05	OLIGO_1	UP p_val_adj
Rsf1	2.89478e-09	-0.302942	0.364	0.292	6.51556e-05	OLIGO_1	DOWN p_val_adj
Slc25a17	2.92517e-09	0.284624	0.322	0.165	6.58396e-05	OLIGO_1	UP p_val_adj
Neo1	2.97606e-09	-0.33258	0.408	0.346	6.69852e-05	OLIGO_1	DOWN p_val_adj
Rad21	3.20462e-09	0.354023	0.156	0.05	7.21295e-05	OLIGO_1	UP p_val_adj
Sdcbp	3.27137e-09	0.420538	0.17	0.057	7.3632e-05	OLIGO_1	UP p_val_adj
Rbfox3	3.30447e-09	-0.558166	0.135	0.198	7.43771e-05	OLIGO_1	DOWN p_val_adj
Eml4	3.30658e-09	0.391038	0.401	0.207	7.44245e-05	OLIGO_1	UP p_val_adj
Tf	3.34058e-09	-0.430655	0.065	0.156	7.51898e-05	OLIGO_1	DOWN p_val_adj
Xkr6	3.41058e-09	-0.475816	0.26	0.258	7.67653e-05	OLIGO_1	DOWN p_val_adj
Hfm1	3.46393e-09	-0.613152	0.04	0.117	7.79661e-05	OLIGO_1	DOWN p_val_adj & log2(FC)
Itpr1	3.53512e-09	-0.735951	0.109	0.185	7.95686e-05	OLIGO_1	DOWN p_val_adj & log2(FC)
Gpr176	3.73246e-09	0.538678	0.135	0.034	8.40103e-05	OLIGO_1	UP p_val_adj
Srsf1	3.7397e-09	0.301287	0.29	0.139	8.41731e-05	OLIGO_1	UP p_val_adj
Ywhae	3.82095e-09	0.426516	0.339	0.16	8.6002e-05	OLIGO_1	UP p_val_adj
Ncam2	3.99104e-09	0.518241	0.909	0.719	8.98304e-05	OLIGO_1	UP p_val_adj
Trafd1	4.06968e-09	0.330872	0.246	0.105	9.16003e-05	OLIGO_1	UP p_val_adj
Nup160	4.16476e-09	0.330309	0.202	0.082	9.37405e-05	OLIGO_1	UP p_val_adj
Cep112	4.18647e-09	0.557148	0.325	0.137	9.42291e-05	OLIGO_1	UP p_val_adj
Pdss1	4.1907e-09	0.371201	0.243	0.107	9.43244e-05	OLIGO_1	UP p_val_adj
Fbn1	4.24634e-09	0.292888	0.178	0.073	9.55766e-05	OLIGO_1	UP p_val_adj
Arid4b	4.25771e-09	-0.312574	0.406	0.338	9.58324e-05	OLIGO_1	DOWN p_val_adj
Lin9	4.39143e-09	0.31518	0.116	0.031	9.88422e-05	OLIGO_1	UP p_val_adj
Ublcp1	4.49457e-09	0.321755	0.197	0.084	0.000101164	OLIGO_1	UP p_val_adj
Rufy2	4.65199e-09	-0.361309	0.257	0.235	0.000104707	OLIGO_1	DOWN p_val_adj
ENSRNOG00000067892	4.66447e-09	0.28829	0.142	0.052	0.000104988	OLIGO_1	UP p_val_adj
Gucy1a2	4.76709e-09	-0.444861	0.302	0.285	0.000107298	OLIGO_1	DOWN p_val_adj
Rbm15	4.81903e-09	0.287022	0.135	0.046	0.000108467	OLIGO_1	UP p_val_adj
Tulp3	5.03654e-09	0.37048	0.202	0.084	0.000113363	OLIGO_1	UP p_val_adj
Tmem209	5.10816e-09	0.47076	0.139	0.037	0.000114975	OLIGO_1	UP p_val_adj
ENSRNOG00000066491	5.15015e-09	-0.599006	0.097	0.17	0.00011592	OLIGO_1	DOWN p_val_adj
Mrps27	5.23219e-09	0.299691	0.134	0.041	0.000117766	OLIGO_1	UP p_val_adj
Apba2	5.30501e-09	-0.359041	0.316	0.255	0.000119405	OLIGO_1	DOWN p_val_adj
Msi2	5.31223e-09	0.514723	0.617	0.347	0.000119568	OLIGO_1	UP p_val_adj
Ranbp9	5.31235e-09	0.352704	0.392	0.207	0.00011957	OLIGO_1	UP p_val_adj
ENSRNOG00000067812	5.34085e-09	0.295841	0.388	0.218	0.000120212	OLIGO_1	UP p_val_adj
Zbtb16	5.45179e-09	-0.652157	0.097	0.166	0.000122709	OLIGO_1	DOWN p_val_adj & log2(FC)
Sestd1	5.54507e-09	0.523436	0.23	0.088	0.000124808	OLIGO_1	UP p_val_adj
Snapin	5.63484e-09	0.297803	0.102	0.024	0.000126829	OLIGO_1	UP p_val_adj
AABR07035218.1	5.65392e-09	0.423356	0.206	0.083	0.000127258	OLIGO_1	UP p_val_adj
Ddhd1	5.79108e-09	0.273168	0.295	0.148	0.000130346	OLIGO_1	UP p_val_adj
Exoc4	5.99819e-09	0.251878	0.654	0.398	0.000135007	OLIGO_1	UP p_val_adj
Frmd4b	6.04782e-09	-0.49977	0.494	0.458	0.000136124	OLIGO_1	DOWN p_val_adj
Arl2bp	6.1006e-09	0.469904	0.192	0.072	0.000137312	OLIGO_1	UP p_val_adj
Ppp2r3a	6.19831e-09	-0.457373	0.239	0.241	0.000139511	OLIGO_1	DOWN p_val_adj
Ppp1r9a	6.24785e-09	-0.288641	0.343	0.309	0.000140627	OLIGO_1	DOWN p_val_adj
Plekhg3	6.28345e-09	-0.797313	0.132	0.209	0.000141428	OLIGO_1	DOWN p_val_adj & log2(FC)
Dlc1	6.39974e-09	-0.78094	0.065	0.149	0.000144045	OLIGO_1	DOWN p_val_adj & log2(FC)
Casp8ap2	6.52618e-09	0.317598	0.158	0.055	0.000146891	OLIGO_1	UP p_val_adj
Lrrtm3	6.68564e-09	0.519384	0.666	0.407	0.00015048	OLIGO_1	UP p_val_adj
Sf3b3	6.89089e-09	0.368551	0.22	0.091	0.0001551	OLIGO_1	UP p_val_adj
Mcm4	6.92747e-09	0.425495	0.107	0.022	0.000155923	OLIGO_1	UP p_val_adj
Hs2st1	7.09203e-09	0.677717	0.339	0.142	0.000159627	OLIGO_1	UP p_val_adj & log2(FC)
Zmym2	7.21167e-09	-0.251727	0.371	0.304	0.00016232	OLIGO_1	DOWN p_val_adj
Gnb4	7.3216e-09	-0.312499	0.185	0.138	0.000164795	OLIGO_1	DOWN p_val_adj
Dapk1	7.37518e-09	-0.422653	0.044	0.106	0.000166	OLIGO_1	DOWN p_val_adj
Gabrg1	7.57264e-09	0.505365	0.308	0.152	0.000170445	OLIGO_1	UP p_val_adj
Traf3	7.57509e-09	0.272333	0.225	0.1	0.0001705	OLIGO_1	UP p_val_adj
Setx	7.69586e-09	-0.273804	0.241	0.206	0.000173218	OLIGO_1	DOWN p_val_adj
Srsf11	7.7099e-09	0.285956	0.406	0.22	0.000173534	OLIGO_1	UP p_val_adj
Dop1a	7.75645e-09	-0.363407	0.239	0.211	0.000174582	OLIGO_1	DOWN p_val_adj
ENSRNOG00000063994	8.03456e-09	-0.723058	0.088	0.167	0.000180842	OLIGO_1	DOWN p_val_adj & log2(FC)
Vps41	8.05444e-09	-0.264595	0.271	0.217	0.000181289	OLIGO_1	DOWN p_val_adj
Plekha6	8.44158e-09	-0.310914	0.344	0.289	0.000190003	OLIGO_1	DOWN p_val_adj
RGD1306271	8.78353e-09	-0.524911	0.22	0.217	0.0001977	OLIGO_1	DOWN p_val_adj
Lrp1	9.01441e-09	0.351048	0.397	0.216	0.000202896	OLIGO_1	UP p_val_adj
Epb41l4b	9.11359e-09	-0.594567	0.127	0.198	0.000205129	OLIGO_1	DOWN p_val_adj
AABR07021955.1	9.19318e-09	0.331614	0.141	0.047	0.00020692	OLIGO_1	UP p_val_adj
Rassf8	9.2418e-09	0.29861	0.144	0.049	0.000208014	OLIGO_1	UP p_val_adj
Zfp219	9.71697e-09	0.369359	0.16	0.051	0.00021871	OLIGO_1	UP p_val_adj
Acsl4	9.7628e-09	0.411275	0.251	0.111	0.000219741	OLIGO_1	UP p_val_adj
Kcnc2	9.86913e-09	-0.906137	0.046	0.13	0.000222134	OLIGO_1	DOWN p_val_adj & log2(FC)
Gpr158	1.01206e-08	-0.258084	0.12	0.213	0.000227795	OLIGO_1	DOWN p_val_adj
Dip2a	1.03212e-08	-0.532829	0.127	0.174	0.00023231	OLIGO_1	DOWN p_val_adj
Dcakd	1.03646e-08	0.385603	0.12	0.032	0.000233286	OLIGO_1	UP p_val_adj
Plxna3	1.03652e-08	0.266347	0.128	0.041	0.0002333	OLIGO_1	UP p_val_adj
ENSRNOG00000064372	1.05209e-08	0.289324	0.123	0.04	0.000236804	OLIGO_1	UP p_val_adj
Zfp407	1.05821e-08	0.372148	0.459	0.24	0.000238181	OLIGO_1	UP p_val_adj
H2az2	1.09172e-08	0.520115	0.199	0.069	0.000245725	OLIGO_1	UP p_val_adj
Odf2	1.09676e-08	0.26808	0.25	0.119	0.000246858	OLIGO_1	UP p_val_adj
ENSRNOG00000063966	1.12028e-08	0.265421	0.192	0.079	0.000252152	OLIGO_1	UP p_val_adj
Ccser2	1.12943e-08	-0.438095	0.348	0.294	0.000254212	OLIGO_1	DOWN p_val_adj
Cbl	1.1311e-08	0.327077	0.236	0.102	0.000254589	OLIGO_1	UP p_val_adj
Ddah1	1.1367e-08	0.380984	0.156	0.052	0.000255848	OLIGO_1	UP p_val_adj
Lnx2	1.15639e-08	0.266128	0.118	0.033	0.000260281	OLIGO_1	UP p_val_adj
Lrrfip1	1.16979e-08	0.455484	0.302	0.128	0.000263295	OLIGO_1	UP p_val_adj
Epha5	1.17278e-08	-0.518069	0.285	0.291	0.000263969	OLIGO_1	DOWN p_val_adj
Rufy3	1.17609e-08	-0.259905	0.302	0.234	0.000264714	OLIGO_1	DOWN p_val_adj
Bclaf3	1.22996e-08	0.290477	0.156	0.052	0.000276839	OLIGO_1	UP p_val_adj
Homer1	1.25157e-08	-0.547081	0.255	0.248	0.000281703	OLIGO_1	DOWN p_val_adj
Myo6	1.2546e-08	-0.726179	0.16	0.245	0.000282386	OLIGO_1	DOWN p_val_adj & log2(FC)
Metap2	1.26221e-08	0.429531	0.178	0.064	0.000284098	OLIGO_1	UP p_val_adj
Tmed10	1.29624e-08	0.281366	0.151	0.054	0.000291758	OLIGO_1	UP p_val_adj
Pde7b	1.30063e-08	0.32979	0.557	0.333	0.000292745	OLIGO_1	UP p_val_adj
Cacul1	1.31761e-08	0.318076	0.283	0.144	0.000296567	OLIGO_1	UP p_val_adj
Usp15	1.33256e-08	0.401836	0.332	0.171	0.000299933	OLIGO_1	UP p_val_adj
Tjp2	1.34031e-08	0.302946	0.167	0.068	0.000301678	OLIGO_1	UP p_val_adj
Srrm3	1.34413e-08	-0.516426	0.058	0.128	0.000302537	OLIGO_1	DOWN p_val_adj
Ptprk	1.39599e-08	0.305493	0.234	0.114	0.000314209	OLIGO_1	UP p_val_adj
Cdan1	1.45244e-08	0.278658	0.123	0.036	0.000326914	OLIGO_1	UP p_val_adj
Astn2	1.46904e-08	-0.329763	0.46	0.406	0.000330652	OLIGO_1	DOWN p_val_adj
Trim37	1.48673e-08	0.468873	0.344	0.162	0.000334633	OLIGO_1	UP p_val_adj
Rif1	1.50489e-08	0.274027	0.26	0.13	0.00033872	OLIGO_1	UP p_val_adj
Ranbp2	1.51333e-08	-0.297638	0.325	0.266	0.00034062	OLIGO_1	DOWN p_val_adj
Lix1l	1.53163e-08	0.376647	0.121	0.034	0.00034474	OLIGO_1	UP p_val_adj
Thrap3	1.54174e-08	0.484985	0.327	0.148	0.000347014	OLIGO_1	UP p_val_adj
Adam22	1.55396e-08	-0.256143	0.343	0.289	0.000349765	OLIGO_1	DOWN p_val_adj
Triobp	1.56558e-08	0.259213	0.1	0.022	0.000352381	OLIGO_1	UP p_val_adj
Desi2	1.58938e-08	0.315076	0.211	0.093	0.000357738	OLIGO_1	UP p_val_adj
Atg16l1	1.60197e-08	0.257798	0.195	0.089	0.00036057	OLIGO_1	UP p_val_adj
Tyw1	1.70596e-08	0.272118	0.134	0.046	0.000383977	OLIGO_1	UP p_val_adj
Daam1	1.76572e-08	-0.362854	0.318	0.287	0.000397429	OLIGO_1	DOWN p_val_adj
Znrf3	1.7801e-08	0.322681	0.288	0.148	0.000400665	OLIGO_1	UP p_val_adj
Kcnh5	1.78221e-08	-0.676169	0.033	0.117	0.00040114	OLIGO_1	DOWN p_val_adj & log2(FC)
Acin1	1.82955e-08	-0.286575	0.351	0.295	0.000411796	OLIGO_1	DOWN p_val_adj
Amotl1	1.8591e-08	0.338782	0.139	0.043	0.000418446	OLIGO_1	UP p_val_adj
Csmd3	1.95396e-08	-0.343959	0.757	0.768	0.000439796	OLIGO_1	DOWN p_val_adj
Nek6	1.95458e-08	0.366452	0.132	0.038	0.000439938	OLIGO_1	UP p_val_adj
Timm9	1.9658e-08	0.485373	0.192	0.069	0.000442462	OLIGO_1	UP p_val_adj
Uqcrc2	1.97179e-08	-0.302578	0.128	0.105	0.000443811	OLIGO_1	DOWN p_val_adj
Baz1b	1.97602e-08	0.276346	0.341	0.184	0.000444763	OLIGO_1	UP p_val_adj
Larp4b	1.99433e-08	0.269648	0.272	0.135	0.000448883	OLIGO_1	UP p_val_adj
Efs	2.03745e-08	0.307742	0.105	0.027	0.000458589	OLIGO_1	UP p_val_adj
Mapk1	2.05896e-08	0.316614	0.364	0.194	0.000463431	OLIGO_1	UP p_val_adj
Mboat2	2.16623e-08	-0.583674	0.257	0.272	0.000487576	OLIGO_1	DOWN p_val_adj
Zfp804a	2.22343e-08	-0.616387	0.174	0.259	0.000500449	OLIGO_1	DOWN p_val_adj & log2(FC)
Iqgap1	2.31982e-08	0.362752	0.192	0.073	0.000522144	OLIGO_1	UP p_val_adj
Sort1	2.35006e-08	-0.629752	0.086	0.16	0.000528952	OLIGO_1	DOWN p_val_adj & log2(FC)
Ttc9	2.35933e-08	0.42997	0.123	0.029	0.000531038	OLIGO_1	UP p_val_adj
Dpyd	2.43322e-08	0.321161	0.522	0.312	0.00054767	OLIGO_1	UP p_val_adj
Tra2a	2.51742e-08	0.257465	0.612	0.387	0.000566622	OLIGO_1	UP p_val_adj
Igdcc4	2.53318e-08	0.448436	0.132	0.037	0.000570169	OLIGO_1	UP p_val_adj
Hp1bp3	2.55796e-08	0.540527	0.332	0.155	0.000575746	OLIGO_1	UP p_val_adj
Ctif	2.70368e-08	0.275364	0.292	0.146	0.000608543	OLIGO_1	UP p_val_adj
Pitpnb	2.89562e-08	0.420369	0.17	0.059	0.000651747	OLIGO_1	UP p_val_adj
Wee1	2.96038e-08	0.433672	0.127	0.032	0.000666322	OLIGO_1	UP p_val_adj
Atp11a	2.97293e-08	-0.522093	0.17	0.181	0.000669148	OLIGO_1	DOWN p_val_adj
Gdi2	3.09601e-08	0.284783	0.176	0.068	0.000696851	OLIGO_1	UP p_val_adj
Dlgap4	3.22203e-08	-0.592154	0.195	0.234	0.000725214	OLIGO_1	DOWN p_val_adj
Eif4a2	3.30895e-08	0.278391	0.227	0.102	0.000744778	OLIGO_1	UP p_val_adj
Eef1g	3.31783e-08	0.436568	0.148	0.046	0.000746776	OLIGO_1	UP p_val_adj
Mdm2	3.35767e-08	0.273868	0.193	0.08	0.000755745	OLIGO_1	UP p_val_adj
Grik5	3.39784e-08	0.357037	0.302	0.155	0.000764786	OLIGO_1	UP p_val_adj
Larp1	3.40405e-08	0.317114	0.255	0.115	0.000766184	OLIGO_1	UP p_val_adj
Tnr	3.41135e-08	-0.263022	0.582	0.452	0.000767826	OLIGO_1	DOWN p_val_adj
Clk2	3.43495e-08	0.272097	0.241	0.114	0.000773138	OLIGO_1	UP p_val_adj
Rnf157	3.60085e-08	0.255489	0.248	0.121	0.00081048	OLIGO_1	UP p_val_adj
Apod	3.64075e-08	-0.565687	0.032	0.109	0.000819459	OLIGO_1	DOWN p_val_adj
Yaf2	3.72723e-08	0.29812	0.202	0.083	0.000838925	OLIGO_1	UP p_val_adj
Smarcc1	3.74485e-08	0.470236	0.402	0.199	0.000842891	OLIGO_1	UP p_val_adj
Mcmbp	3.82478e-08	0.419637	0.163	0.057	0.000860881	OLIGO_1	UP p_val_adj
Gtf3c2	3.82848e-08	0.350651	0.237	0.106	0.000861713	OLIGO_1	UP p_val_adj
Tle4	3.85671e-08	-0.275976	0.26	0.216	0.000868067	OLIGO_1	DOWN p_val_adj
Dvl1	3.95119e-08	0.267004	0.132	0.042	0.000889333	OLIGO_1	UP p_val_adj
Mical2	4.03472e-08	-0.650656	0.039	0.109	0.000908135	OLIGO_1	DOWN p_val_adj & log2(FC)
Scn2a	4.12574e-08	-0.435312	0.241	0.248	0.000928621	OLIGO_1	DOWN p_val_adj
Reep3	4.17639e-08	0.463057	0.223	0.088	0.000940022	OLIGO_1	UP p_val_adj
Lhfpl2	4.18193e-08	0.432688	0.343	0.179	0.000941269	OLIGO_1	UP p_val_adj
Focad	4.20624e-08	-0.363801	0.278	0.252	0.00094674	OLIGO_1	DOWN p_val_adj
Vangl1	4.23517e-08	0.306307	0.102	0.026	0.000953251	OLIGO_1	UP p_val_adj
Pofut1	4.34733e-08	0.499719	0.123	0.032	0.000978497	OLIGO_1	UP p_val_adj
Smarce1	4.35353e-08	0.39152	0.181	0.068	0.000979893	OLIGO_1	UP p_val_adj
Vmp1	4.42434e-08	0.38908	0.302	0.151	0.000995829	OLIGO_1	UP p_val_adj
Grin1	4.42527e-08	-0.554936	0.053	0.133	0.000996039	OLIGO_1	DOWN p_val_adj
Zfp386	4.48981e-08	0.279307	0.265	0.128	0.00101057	OLIGO_1	UP p_val_adj
Stxbp6	4.51699e-08	-0.621668	0.197	0.262	0.00101668	OLIGO_1	DOWN p_val_adj & log2(FC)
Itga8	4.54748e-08	0.603255	0.116	0.028	0.00102355	OLIGO_1	UP p_val_adj & log2(FC)
Psen1	4.89216e-08	0.25162	0.197	0.087	0.00110113	OLIGO_1	UP p_val_adj
Adgrg1	4.95579e-08	0.447019	0.151	0.049	0.00111545	OLIGO_1	UP p_val_adj
Gng7	4.98137e-08	-0.580195	0.051	0.132	0.00112121	OLIGO_1	DOWN p_val_adj
Zdhhc3	5.00489e-08	0.368486	0.134	0.047	0.0011265	OLIGO_1	UP p_val_adj
C5h1orf159	5.12896e-08	0.254215	0.109	0.031	0.00115443	OLIGO_1	UP p_val_adj
Rfc1	5.20073e-08	0.38786	0.188	0.078	0.00117058	OLIGO_1	UP p_val_adj
Tmem163	5.2865e-08	-0.844216	0.237	0.281	0.00118988	OLIGO_1	DOWN p_val_adj & log2(FC)
Csmd2	5.30377e-08	0.465964	0.789	0.511	0.00119377	OLIGO_1	UP p_val_adj
Cap2	5.51393e-08	-0.645086	0.077	0.147	0.00124108	OLIGO_1	DOWN p_val_adj & log2(FC)
Slmap	5.55476e-08	-0.297809	0.369	0.309	0.00125027	OLIGO_1	DOWN p_val_adj
Prkcb	5.58944e-08	-0.285823	0.422	0.359	0.00125807	OLIGO_1	DOWN p_val_adj
Rb1cc1	5.6879e-08	-0.489181	0.271	0.268	0.00128023	OLIGO_1	DOWN p_val_adj
Cenpj	5.76383e-08	0.321707	0.162	0.06	0.00129732	OLIGO_1	UP p_val_adj
Rpp30	5.78862e-08	0.259687	0.149	0.057	0.0013029	OLIGO_1	UP p_val_adj
L3mbtl2	5.84868e-08	0.280161	0.139	0.046	0.00131642	OLIGO_1	UP p_val_adj
Pphln1	6.13374e-08	0.259427	0.17	0.07	0.00138058	OLIGO_1	UP p_val_adj
Pxdn	6.47432e-08	0.332049	0.142	0.052	0.00145724	OLIGO_1	UP p_val_adj
Map4k3	6.58268e-08	0.481636	0.473	0.249	0.00148163	OLIGO_1	UP p_val_adj
Bcas3	6.67571e-08	-0.413486	0.329	0.351	0.00150257	OLIGO_1	DOWN p_val_adj
Gnaq	6.78576e-08	0.411197	0.538	0.296	0.00152734	OLIGO_1	UP p_val_adj
Hnrnpdl	6.79212e-08	0.311285	0.371	0.195	0.00152877	OLIGO_1	UP p_val_adj
Evi5l	6.80062e-08	-0.264873	0.281	0.23	0.00153068	OLIGO_1	DOWN p_val_adj
Col4a2	7.05499e-08	0.435941	0.185	0.069	0.00158794	OLIGO_1	UP p_val_adj
Srsf3	7.23847e-08	0.310805	0.207	0.088	0.00162924	OLIGO_1	UP p_val_adj
Cradd	7.64611e-08	0.252096	0.251	0.123	0.00172099	OLIGO_1	UP p_val_adj
Pigf	7.71976e-08	0.280821	0.121	0.036	0.00173756	OLIGO_1	UP p_val_adj
Clstn2	7.73315e-08	-0.505843	0.088	0.172	0.00174058	OLIGO_1	DOWN p_val_adj
Nckap5	7.74093e-08	-0.426227	0.591	0.446	0.00174233	OLIGO_1	DOWN p_val_adj
Rgs7	7.92921e-08	-0.37985	0.371	0.364	0.00178471	OLIGO_1	DOWN p_val_adj
Ttc28	7.96196e-08	0.555492	0.464	0.235	0.00179208	OLIGO_1	UP p_val_adj
Pcdh7	8.02263e-08	-0.26274	0.856	0.713	0.00180573	OLIGO_1	DOWN p_val_adj
Snx5	8.35353e-08	0.371173	0.162	0.063	0.00188021	OLIGO_1	UP p_val_adj
Cdh10	8.70752e-08	0.340706	0.487	0.309	0.00195989	OLIGO_1	UP p_val_adj
Ccdc82	8.78314e-08	0.450627	0.169	0.057	0.00197691	OLIGO_1	UP p_val_adj
LOC498265	8.97876e-08	0.294105	0.123	0.038	0.00202094	OLIGO_1	UP p_val_adj
Ephb1	9.13481e-08	-0.541959	0.318	0.37	0.00205606	OLIGO_1	DOWN p_val_adj
Map4k5	9.18404e-08	-0.36817	0.35	0.312	0.00206714	OLIGO_1	DOWN p_val_adj
Pfas	9.32591e-08	0.312438	0.105	0.028	0.00209907	OLIGO_1	UP p_val_adj
Mtmr12	9.62052e-08	0.455459	0.258	0.117	0.00216539	OLIGO_1	UP p_val_adj
Phf20	9.81491e-08	0.290946	0.299	0.149	0.00220914	OLIGO_1	UP p_val_adj
Dpysl2	9.92281e-08	-0.280316	0.343	0.295	0.00223343	OLIGO_1	DOWN p_val_adj
AABR07032097.1	1.03917e-07	-0.67116	0.105	0.181	0.00233898	OLIGO_1	DOWN p_val_adj & log2(FC)
Igsf21	1.05699e-07	0.31037	0.199	0.101	0.00237907	OLIGO_1	UP p_val_adj
Pomt1	1.11042e-07	0.379392	0.109	0.027	0.00249932	OLIGO_1	UP p_val_adj
Oxr1	1.13663e-07	-0.353424	0.325	0.341	0.00255832	OLIGO_1	DOWN p_val_adj
Creb5	1.1739e-07	-0.482936	0.316	0.253	0.00264221	OLIGO_1	DOWN p_val_adj
Zfp609	1.18519e-07	0.341175	0.344	0.186	0.00266763	OLIGO_1	UP p_val_adj
Bmerb1	1.21041e-07	0.328696	0.313	0.163	0.00272439	OLIGO_1	UP p_val_adj
Tgfbr2	1.22939e-07	0.340281	0.142	0.049	0.0027671	OLIGO_1	UP p_val_adj
Septin10	1.26511e-07	0.257281	0.149	0.063	0.00284751	OLIGO_1	UP p_val_adj
Tafa5	1.27322e-07	0.28863	0.401	0.23	0.00286577	OLIGO_1	UP p_val_adj
Lingo2	1.30747e-07	-0.715885	0.044	0.126	0.00294285	OLIGO_1	DOWN p_val_adj & log2(FC)
Abi1	1.3358e-07	0.321431	0.415	0.222	0.00300662	OLIGO_1	UP p_val_adj
Entpd1	1.40856e-07	0.453534	0.153	0.051	0.0031704	OLIGO_1	UP p_val_adj
Tmem68	1.42195e-07	0.393186	0.111	0.031	0.00320053	OLIGO_1	UP p_val_adj
Glce	1.45389e-07	0.285304	0.281	0.148	0.00327241	OLIGO_1	UP p_val_adj
Xpo4	1.49929e-07	0.269759	0.221	0.11	0.00337459	OLIGO_1	UP p_val_adj
Mertk	1.50129e-07	-0.670169	0.091	0.162	0.00337911	OLIGO_1	DOWN p_val_adj & log2(FC)
Akap6	1.54454e-07	0.594311	0.743	0.442	0.00347645	OLIGO_1	UP p_val_adj
Senp7	1.546e-07	0.270213	0.408	0.235	0.00347973	OLIGO_1	UP p_val_adj
Ilkap	1.57421e-07	0.327033	0.237	0.11	0.00354323	OLIGO_1	UP p_val_adj
Haus3	1.58707e-07	0.282749	0.2	0.086	0.00357218	OLIGO_1	UP p_val_adj
Sptan1	1.65336e-07	-0.315777	0.216	0.206	0.00372137	OLIGO_1	DOWN p_val_adj
Dpy19l1	1.67728e-07	0.509294	0.276	0.129	0.00377523	OLIGO_1	UP p_val_adj
Ckap5	1.70071e-07	0.671816	0.457	0.22	0.00382795	OLIGO_1	UP p_val_adj & log2(FC)
Crebrf	1.70241e-07	-0.549473	0.151	0.192	0.00383178	OLIGO_1	DOWN p_val_adj
Dcc	1.75401e-07	0.517513	0.873	0.739	0.00394794	OLIGO_1	UP p_val_adj
Scn1a	1.75526e-07	-0.641063	0.223	0.266	0.00395075	OLIGO_1	DOWN p_val_adj & log2(FC)
Fv1	1.79732e-07	0.255489	0.132	0.049	0.0040454	OLIGO_1	UP p_val_adj
Lmbrd1	1.82981e-07	-0.586896	0.111	0.163	0.00411854	OLIGO_1	DOWN p_val_adj
Psma3	1.84938e-07	0.33552	0.179	0.072	0.00416258	OLIGO_1	UP p_val_adj
Prag1	1.86209e-07	0.316968	0.151	0.059	0.00419118	OLIGO_1	UP p_val_adj
Cab39l	1.87689e-07	-0.317165	0.239	0.209	0.00422451	OLIGO_1	DOWN p_val_adj
Spire1	1.88194e-07	-0.316387	0.272	0.231	0.00423586	OLIGO_1	DOWN p_val_adj
Gabrg2	1.90446e-07	-0.546872	0.172	0.204	0.00428656	OLIGO_1	DOWN p_val_adj
Flna	1.91688e-07	0.352319	0.137	0.049	0.00431451	OLIGO_1	UP p_val_adj
Tbl1x	1.92582e-07	0.265956	0.359	0.195	0.00433464	OLIGO_1	UP p_val_adj
Lasp1	1.98245e-07	0.403745	0.123	0.033	0.0044621	OLIGO_1	UP p_val_adj
Slc25a40	2.00917e-07	0.253444	0.155	0.06	0.00452224	OLIGO_1	UP p_val_adj
Abca2	2.06272e-07	-0.563805	0.067	0.124	0.00464277	OLIGO_1	DOWN p_val_adj
Tcf12	2.08051e-07	0.320858	0.84	0.55	0.00468282	OLIGO_1	UP p_val_adj
Chsy1	2.08302e-07	0.361713	0.125	0.04	0.00468847	OLIGO_1	UP p_val_adj
Fam135b	2.11464e-07	-0.557545	0.1	0.16	0.00475964	OLIGO_1	DOWN p_val_adj
Ddb1	2.12033e-07	0.29239	0.17	0.066	0.00477245	OLIGO_1	UP p_val_adj
Pdxdc1	2.26728e-07	-0.419121	0.241	0.223	0.00510319	OLIGO_1	DOWN p_val_adj
Nr2c2	2.27031e-07	0.335728	0.243	0.116	0.00511001	OLIGO_1	UP p_val_adj
Grik1	2.28472e-07	-0.679148	0.225	0.333	0.00514244	OLIGO_1	DOWN p_val_adj & log2(FC)
Dclk1	2.30161e-07	1.32424	0.612	0.331	0.00518045	OLIGO_1	UP p_val_adj & log2(FC)
Rangap1	2.3715e-07	0.311511	0.139	0.047	0.00533778	OLIGO_1	UP p_val_adj
Mlh1	2.49302e-07	0.348879	0.148	0.05	0.00561129	OLIGO_1	UP p_val_adj
Stxbp3	2.52177e-07	-0.523329	0.16	0.179	0.005676	OLIGO_1	DOWN p_val_adj
Cert1	2.58302e-07	0.359959	0.366	0.19	0.00581385	OLIGO_1	UP p_val_adj
Slc4a10	2.59204e-07	-0.552277	0.195	0.244	0.00583417	OLIGO_1	DOWN p_val_adj
Eml1	2.62521e-07	-0.566342	0.178	0.213	0.00590881	OLIGO_1	DOWN p_val_adj
Ccny	2.67478e-07	-0.283859	0.325	0.267	0.00602039	OLIGO_1	DOWN p_val_adj
St3gal3	2.68727e-07	-0.341428	0.279	0.248	0.0060485	OLIGO_1	DOWN p_val_adj
Cep295	2.71688e-07	0.44078	0.232	0.095	0.00611516	OLIGO_1	UP p_val_adj
ENSRNOG00000067495	2.79098e-07	0.260826	0.146	0.059	0.00628193	OLIGO_1	UP p_val_adj
Rapgef1	2.79621e-07	-0.633931	0.199	0.217	0.00629372	OLIGO_1	DOWN p_val_adj & log2(FC)
Cux1	2.7992e-07	0.598025	0.48	0.244	0.00630044	OLIGO_1	UP p_val_adj
Colgalt2	2.82272e-07	0.338731	0.197	0.092	0.00635337	OLIGO_1	UP p_val_adj
Supt16h	2.84443e-07	0.259577	0.262	0.138	0.00640224	OLIGO_1	UP p_val_adj
Kcnn2	2.85117e-07	-0.285006	0.359	0.315	0.00641741	OLIGO_1	DOWN p_val_adj
Scamp2	2.91795e-07	0.341326	0.128	0.042	0.00656773	OLIGO_1	UP p_val_adj
Clvs1	2.92473e-07	-0.357659	0.046	0.102	0.00658297	OLIGO_1	DOWN p_val_adj
Cdk19	2.97248e-07	0.287218	0.367	0.207	0.00669046	OLIGO_1	UP p_val_adj
Itgb1	2.99947e-07	0.440042	0.228	0.098	0.0067512	OLIGO_1	UP p_val_adj
Pnpla6	3.03206e-07	-0.579819	0.056	0.125	0.00682457	OLIGO_1	DOWN p_val_adj
Cenpc	3.15992e-07	0.41315	0.207	0.086	0.00711234	OLIGO_1	UP p_val_adj
Strada	3.19181e-07	0.423461	0.169	0.061	0.00718414	OLIGO_1	UP p_val_adj
Ddhd2	3.27236e-07	-0.424588	0.26	0.253	0.00736542	OLIGO_1	DOWN p_val_adj
Fancc	3.32502e-07	0.322155	0.141	0.051	0.00748395	OLIGO_1	UP p_val_adj
Caprin1	3.32636e-07	0.336858	0.369	0.19	0.00748696	OLIGO_1	UP p_val_adj
Crebzf	3.34632e-07	0.350737	0.199	0.088	0.0075319	OLIGO_1	UP p_val_adj
Mob3b	3.35238e-07	-0.88204	0.127	0.212	0.00754555	OLIGO_1	DOWN p_val_adj & log2(FC)
Acaca	3.35826e-07	0.264935	0.473	0.29	0.00755877	OLIGO_1	UP p_val_adj
Obi1	3.36572e-07	0.266315	0.104	0.029	0.00757556	OLIGO_1	UP p_val_adj
Gle1	3.55828e-07	0.375611	0.132	0.041	0.00800898	OLIGO_1	UP p_val_adj
Zfand4	3.56781e-07	0.353224	0.178	0.07	0.00803042	OLIGO_1	UP p_val_adj
Csnk1g3	3.57869e-07	0.256294	0.357	0.194	0.00805491	OLIGO_1	UP p_val_adj
Myof	3.64995e-07	0.497399	0.111	0.029	0.00821532	OLIGO_1	UP p_val_adj
Ssh1	3.66423e-07	0.289048	0.144	0.057	0.00824744	OLIGO_1	UP p_val_adj
Cdc14a	3.71432e-07	0.365691	0.155	0.057	0.0083602	OLIGO_1	UP p_val_adj
Tfb1m	3.72519e-07	0.370493	0.127	0.041	0.00838466	OLIGO_1	UP p_val_adj
Naca	3.79602e-07	0.425342	0.156	0.055	0.00854409	OLIGO_1	UP p_val_adj
Bcat1	3.81183e-07	0.549021	0.359	0.174	0.00857968	OLIGO_1	UP p_val_adj
Serinc5	3.86516e-07	-0.639966	0.264	0.286	0.0086997	OLIGO_1	DOWN p_val_adj & log2(FC)
Prkg2	4.38932e-07	0.259681	0.179	0.086	0.00987948	OLIGO_1	UP p_val_adj
Zfc3h1	4.42152e-07	-0.289289	0.323	0.287	0.00995196	OLIGO_1	DOWN p_val_adj
Ric3	4.57942e-07	0.397566	0.158	0.06	0.0103073	OLIGO_1	UP p_val_adj
Atxn1	4.65241e-07	-0.25001	0.348	0.304	0.0104716	OLIGO_1	DOWN p_val_adj
Elapor2	4.76064e-07	-0.599568	0.267	0.3	0.0107153	OLIGO_1	DOWN p_val_adj
Chic1	4.83686e-07	0.258292	0.179	0.078	0.0108868	OLIGO_1	UP p_val_adj
Rbm26	4.84016e-07	0.390466	0.613	0.365	0.0108942	OLIGO_1	UP p_val_adj
Tipin	4.85746e-07	0.364976	0.1	0.026	0.0109332	OLIGO_1	UP p_val_adj
Ptpro	4.89959e-07	-0.56281	0.258	0.37	0.011028	OLIGO_1	DOWN p_val_adj
Marchf6	4.93474e-07	-0.305083	0.253	0.212	0.0111071	OLIGO_1	DOWN p_val_adj
Swap70	4.99372e-07	0.291808	0.162	0.063	0.0112399	OLIGO_1	UP p_val_adj
Acsl3	5.22539e-07	-0.585364	0.206	0.212	0.0117613	OLIGO_1	DOWN p_val_adj
Cttnbp2nl	5.32546e-07	0.322607	0.163	0.064	0.0119865	OLIGO_1	UP p_val_adj
Afdn	5.36399e-07	-0.298637	0.295	0.259	0.0120733	OLIGO_1	DOWN p_val_adj
Odf2l	5.43543e-07	0.302838	0.135	0.047	0.0122341	OLIGO_1	UP p_val_adj
Wdfy2	5.64456e-07	-0.633445	0.207	0.235	0.0127048	OLIGO_1	DOWN p_val_adj & log2(FC)
Uck2	5.66118e-07	0.349388	0.128	0.04	0.0127422	OLIGO_1	UP p_val_adj
Caln1	5.75177e-07	-0.513083	0.216	0.259	0.0129461	OLIGO_1	DOWN p_val_adj
Tsen2	5.7769e-07	0.337487	0.132	0.047	0.0130026	OLIGO_1	UP p_val_adj
Wwp1	5.79226e-07	-0.331729	0.185	0.175	0.0130372	OLIGO_1	DOWN p_val_adj
Alg6	5.86979e-07	0.318151	0.111	0.031	0.0132117	OLIGO_1	UP p_val_adj
Dock11	6.08922e-07	0.273792	0.199	0.087	0.0137056	OLIGO_1	UP p_val_adj
Hunk	6.15366e-07	0.468876	0.141	0.047	0.0138507	OLIGO_1	UP p_val_adj
Prkd1	6.22982e-07	-0.376788	0.362	0.324	0.0140221	OLIGO_1	DOWN p_val_adj
Naa50	6.39455e-07	0.332175	0.141	0.05	0.0143929	OLIGO_1	UP p_val_adj
Utp14a	6.46961e-07	0.41005	0.135	0.042	0.0145618	OLIGO_1	UP p_val_adj
Cep85	6.49673e-07	0.288018	0.153	0.056	0.0146228	OLIGO_1	UP p_val_adj
Hnrnpd	6.98547e-07	0.362827	0.26	0.123	0.0157229	OLIGO_1	UP p_val_adj
Neurl1	7.20334e-07	0.323513	0.149	0.054	0.0162133	OLIGO_1	UP p_val_adj
Eftud2	7.25727e-07	0.277033	0.13	0.049	0.0163347	OLIGO_1	UP p_val_adj
Col27a1	7.36351e-07	0.314066	0.181	0.078	0.0165738	OLIGO_1	UP p_val_adj
B3galnt1	7.43687e-07	0.294466	0.1	0.026	0.0167389	OLIGO_1	UP p_val_adj
Plcl2	7.47042e-07	-0.421131	0.181	0.217	0.0168144	OLIGO_1	DOWN p_val_adj
Tpst1	7.67793e-07	0.42475	0.121	0.033	0.0172815	OLIGO_1	UP p_val_adj
Zfp36l2	7.8121e-07	0.306513	0.1	0.029	0.0175835	OLIGO_1	UP p_val_adj
Gpm6b	8.01625e-07	0.585989	0.828	0.553	0.018043	OLIGO_1	UP p_val_adj
Dock6	8.06779e-07	-0.763364	0.093	0.156	0.018159	OLIGO_1	DOWN p_val_adj & log2(FC)
Klhl24	8.1572e-07	-0.550002	0.155	0.186	0.0183602	OLIGO_1	DOWN p_val_adj
Slc22a23	8.18005e-07	-0.448385	0.369	0.354	0.0184117	OLIGO_1	DOWN p_val_adj
Lig1	8.21909e-07	0.35116	0.174	0.072	0.0184995	OLIGO_1	UP p_val_adj
Fat1	8.34948e-07	0.323143	0.211	0.092	0.018793	OLIGO_1	UP p_val_adj
Zfhx3	8.34961e-07	0.502704	0.325	0.158	0.0187933	OLIGO_1	UP p_val_adj
Pcf11	8.46516e-07	-0.36919	0.179	0.183	0.0190534	OLIGO_1	DOWN p_val_adj
Iqsec1	8.59278e-07	-0.482068	0.139	0.184	0.0193406	OLIGO_1	DOWN p_val_adj
Selenof	8.62956e-07	0.47155	0.227	0.096	0.0194234	OLIGO_1	UP p_val_adj
Slc25a28	8.643e-07	0.334723	0.128	0.046	0.0194537	OLIGO_1	UP p_val_adj
Pikfyve	8.94672e-07	0.254688	0.32	0.18	0.0201373	OLIGO_1	UP p_val_adj
Agpat4	9.14121e-07	-0.263238	0.243	0.194	0.020575	OLIGO_1	DOWN p_val_adj
Fstl4	9.27344e-07	-0.61831	0.104	0.175	0.0208727	OLIGO_1	DOWN p_val_adj & log2(FC)
Ilf2	9.28136e-07	0.280992	0.207	0.101	0.0208905	OLIGO_1	UP p_val_adj
Tspan5	9.45083e-07	-0.440231	0.174	0.183	0.0212719	OLIGO_1	DOWN p_val_adj
Tcf7l2	9.7008e-07	-0.632571	0.387	0.384	0.0218346	OLIGO_1	DOWN p_val_adj & log2(FC)
Col25a1	9.73573e-07	-0.741678	0.079	0.156	0.0219132	OLIGO_1	DOWN p_val_adj & log2(FC)
Nlgn3	9.83489e-07	0.278131	0.144	0.054	0.0221364	OLIGO_1	UP p_val_adj
Kcnip1	9.95224e-07	-0.609413	0.202	0.258	0.0224005	OLIGO_1	DOWN p_val_adj & log2(FC)
Cnksr3	1.01174e-06	-1.12959	0.128	0.186	0.0227722	OLIGO_1	DOWN p_val_adj & log2(FC)
Med14	1.03674e-06	0.260486	0.281	0.144	0.023335	OLIGO_1	UP p_val_adj
Kif5c	1.04182e-06	0.301315	0.35	0.19	0.0234492	OLIGO_1	UP p_val_adj
Pcdh10	1.04447e-06	0.298507	0.218	0.105	0.0235089	OLIGO_1	UP p_val_adj
Kif13b	1.04878e-06	-0.364246	0.234	0.212	0.023606	OLIGO_1	DOWN p_val_adj
Bcl11a	1.05775e-06	-0.466995	0.037	0.1	0.0238079	OLIGO_1	DOWN p_val_adj
Rgcc	1.05892e-06	0.423724	0.149	0.056	0.0238342	OLIGO_1	UP p_val_adj
Myzap	1.06247e-06	0.273678	0.107	0.037	0.023914	OLIGO_1	UP p_val_adj
Adgrl1	1.06421e-06	0.290338	0.218	0.105	0.0239533	OLIGO_1	UP p_val_adj
Dpysl3	1.0739e-06	0.328784	0.137	0.047	0.0241713	OLIGO_1	UP p_val_adj
Rcbtb2	1.11388e-06	0.438322	0.134	0.045	0.0250712	OLIGO_1	UP p_val_adj
C2cd5	1.14782e-06	0.265635	0.406	0.234	0.0258352	OLIGO_1	UP p_val_adj
Papss1	1.1612e-06	0.276507	0.244	0.117	0.0261363	OLIGO_1	UP p_val_adj
Polr2a	1.16348e-06	0.252518	0.176	0.077	0.0261876	OLIGO_1	UP p_val_adj
Stk40	1.16441e-06	0.320919	0.13	0.049	0.0262084	OLIGO_1	UP p_val_adj
Fa2h	1.18751e-06	-0.641014	0.128	0.201	0.0267285	OLIGO_1	DOWN p_val_adj & log2(FC)
Rpn2	1.23762e-06	0.274731	0.149	0.06	0.0278565	OLIGO_1	UP p_val_adj
Ivns1abp	1.2513e-06	-0.271554	0.214	0.179	0.0281643	OLIGO_1	DOWN p_val_adj
Slc7a1	1.25662e-06	0.461181	0.12	0.036	0.0282839	OLIGO_1	UP p_val_adj
Pot1	1.3588e-06	0.292277	0.148	0.064	0.030584	OLIGO_1	UP p_val_adj
ENSRNOG00000065497	1.37572e-06	-0.267825	0.255	0.211	0.0309646	OLIGO_1	DOWN p_val_adj
Cux2	1.41362e-06	0.26821	0.23	0.125	0.0318178	OLIGO_1	UP p_val_adj
Cbx1	1.42919e-06	0.284864	0.142	0.051	0.0321683	OLIGO_1	UP p_val_adj
Klhl7	1.45204e-06	0.252638	0.262	0.142	0.0326826	OLIGO_1	UP p_val_adj
Reps2	1.45267e-06	-0.456316	0.039	0.102	0.0326966	OLIGO_1	DOWN p_val_adj
Baiap2	1.46748e-06	-0.545513	0.116	0.156	0.0330301	OLIGO_1	DOWN p_val_adj
Tlcd4	1.50605e-06	0.31237	0.141	0.054	0.0338982	OLIGO_1	UP p_val_adj
Mink1	1.50872e-06	-0.383803	0.128	0.155	0.0339582	OLIGO_1	DOWN p_val_adj
Rras2	1.51019e-06	-1.47066	0.098	0.18	0.0339914	OLIGO_1	DOWN p_val_adj & log2(FC)
Anxa6	1.54688e-06	0.363341	0.181	0.073	0.0348171	OLIGO_1	UP p_val_adj
Dctn2	1.61322e-06	0.412556	0.151	0.056	0.0363104	OLIGO_1	UP p_val_adj
Bcdin3d	1.63401e-06	0.32227	0.116	0.038	0.0367783	OLIGO_1	UP p_val_adj
Aplp2	1.63681e-06	-0.286026	0.178	0.133	0.0368413	OLIGO_1	DOWN p_val_adj
Smarca2	1.66456e-06	-0.491613	0.195	0.221	0.0374659	OLIGO_1	DOWN p_val_adj
Cdkl5	1.67503e-06	-0.651898	0.095	0.149	0.0377016	OLIGO_1	DOWN p_val_adj & log2(FC)
Sptbn4	1.69525e-06	-0.566857	0.077	0.143	0.0381567	OLIGO_1	DOWN p_val_adj
Ube3d	1.7119e-06	0.341512	0.118	0.038	0.0385314	OLIGO_1	UP p_val_adj
Sdccag8	1.75818e-06	-0.383929	0.26	0.232	0.0395731	OLIGO_1	DOWN p_val_adj
Ell2	1.76984e-06	-0.285441	0.248	0.213	0.0398356	OLIGO_1	DOWN p_val_adj
Eml2	1.7807e-06	-0.562736	0.091	0.148	0.04008	OLIGO_1	DOWN p_val_adj
Eri3	1.79398e-06	0.253547	0.388	0.226	0.0403789	OLIGO_1	UP p_val_adj
Ece1	1.80988e-06	0.379123	0.155	0.055	0.0407368	OLIGO_1	UP p_val_adj
Cuedc1	1.812e-06	0.410822	0.236	0.111	0.0407844	OLIGO_1	UP p_val_adj
Pknox1	1.89727e-06	0.250993	0.111	0.041	0.0427037	OLIGO_1	UP p_val_adj
Ptpre	1.90268e-06	-0.437474	0.293	0.292	0.0428254	OLIGO_1	DOWN p_val_adj
Lhfpl6	2.00163e-06	-0.42878	0.17	0.195	0.0450526	OLIGO_1	DOWN p_val_adj
Zfp346	2.01567e-06	0.25236	0.139	0.051	0.0453687	OLIGO_1	UP p_val_adj
Helz	2.01753e-06	-0.303857	0.316	0.269	0.0454105	OLIGO_1	DOWN p_val_adj
Akap8l	2.02051e-06	-0.29995	0.327	0.301	0.0454776	OLIGO_1	DOWN p_val_adj
Fam76b	2.11846e-06	0.30027	0.264	0.132	0.0476823	OLIGO_1	UP p_val_adj
Cand1	2.11981e-06	0.291653	0.197	0.093	0.0477127	OLIGO_1	UP p_val_adj
Ttyh1	2.15136e-06	-0.427774	0.183	0.194	0.0484229	OLIGO_1	DOWN p_val_adj
Zfyve28	2.16122e-06	-0.468073	0.074	0.133	0.0486447	OLIGO_1	DOWN p_val_adj
Tti1	2.18594e-06	0.283371	0.127	0.046	0.0492012	OLIGO_1	UP p_val_adj
Clk4	2.192e-06	-0.263836	0.2	0.178	0.0493375	OLIGO_1	DOWN p_val_adj
ENSRNOG00000065457	2.19522e-06	-0.59642	0.081	0.132	0.04941	OLIGO_1	DOWN p_val_adj
Adamts10	2.22558e-06	0.276759	0.125	0.045	0.0500933	OLIGO_1	Not sig.
Marcks	2.25581e-06	0.258212	0.16	0.069	0.0507737	OLIGO_1	Not sig.
Fancm	2.26164e-06	0.290099	0.207	0.103	0.0509051	OLIGO_1	Not sig.
Cacna1b	2.33217e-06	-0.476769	0.091	0.148	0.0524925	OLIGO_1	Not sig.
Plxnb3	2.33323e-06	-0.539042	0.206	0.206	0.0525164	OLIGO_1	Not sig.
Psip1	2.42712e-06	0.343531	0.332	0.176	0.0546297	OLIGO_1	Not sig.
Poc1b	2.45282e-06	0.253686	0.144	0.065	0.055208	OLIGO_1	Not sig.
Sirt2	2.47175e-06	-0.793161	0.202	0.294	0.0556341	OLIGO_1	Not sig.
Orc2	2.5094e-06	0.254818	0.271	0.139	0.0564815	OLIGO_1	Not sig.
Stk4	2.52908e-06	0.281341	0.121	0.045	0.0569245	OLIGO_1	Not sig.
Dcun1d4	2.54689e-06	-0.334793	0.251	0.243	0.0573253	OLIGO_1	Not sig.
Coq8b	2.5685e-06	0.384453	0.176	0.072	0.0578118	OLIGO_1	Not sig.
Cep89	2.66429e-06	0.319715	0.109	0.034	0.0599677	OLIGO_1	Not sig.
Phip	2.67761e-06	0.317312	0.49	0.272	0.0602677	OLIGO_1	Not sig.
ENSRNOG00000069594	2.97639e-06	0.575925	0.406	0.19	0.0669926	OLIGO_1	Not sig.
Zc3h7a	3.0044e-06	0.282788	0.26	0.139	0.0676231	OLIGO_1	Not sig.
Kmt5a	3.0201e-06	0.298923	0.153	0.061	0.0679765	OLIGO_1	Not sig.
Rpl13	3.03086e-06	0.35586	0.121	0.042	0.0682185	OLIGO_1	Not sig.
Snrpn	3.06037e-06	-0.479382	0.139	0.165	0.0688829	OLIGO_1	Not sig.
Stk39	3.10327e-06	-0.458897	0.227	0.243	0.0698483	OLIGO_1	Not sig.
Rps24	3.21256e-06	0.291839	0.1	0.034	0.0723083	OLIGO_1	Not sig.
Dnajc13	3.28582e-06	0.282392	0.276	0.151	0.0739573	OLIGO_1	Not sig.
Cnn3	3.35177e-06	0.279054	0.102	0.032	0.0754416	OLIGO_1	Not sig.
Kif1a	3.40598e-06	-0.314596	0.199	0.181	0.0766618	OLIGO_1	Not sig.
Hlcs	3.42031e-06	-0.391339	0.179	0.185	0.0769844	OLIGO_1	Not sig.
Adora1	3.43904e-06	0.298422	0.142	0.059	0.0774059	OLIGO_1	Not sig.
Taf3	3.46669e-06	0.373594	0.318	0.167	0.0780283	OLIGO_1	Not sig.
Bckdhb	3.51161e-06	0.265179	0.248	0.128	0.0790392	OLIGO_1	Not sig.
ENSRNOG00000064941	3.63506e-06	0.364771	0.104	0.028	0.081818	OLIGO_1	Not sig.
Clip1	3.81102e-06	-0.411436	0.176	0.166	0.0857785	OLIGO_1	Not sig.
Aagab	3.84703e-06	0.253686	0.105	0.037	0.086589	OLIGO_1	Not sig.
ENSRNOG00000062888	3.93668e-06	-0.534961	0.042	0.105	0.0886069	OLIGO_1	Not sig.
Zc3h18	3.96047e-06	0.264129	0.179	0.084	0.0891423	OLIGO_1	Not sig.
Ttc14	4.08277e-06	-0.319578	0.195	0.158	0.091895	OLIGO_1	Not sig.
Meis2	4.34343e-06	0.337856	0.506	0.307	0.0977618	OLIGO_1	Not sig.
Dlgap1	4.56049e-06	0.424985	0.754	0.525	0.102648	OLIGO_1	Not sig.
Ctdspl	4.75977e-06	0.260669	0.267	0.138	0.107133	OLIGO_1	Not sig.
Scarb1	4.86509e-06	-0.424031	0.148	0.125	0.109503	OLIGO_1	Not sig.
Slf1	4.89783e-06	0.25637	0.185	0.089	0.11024	OLIGO_1	Not sig.
Zfp462	4.9093e-06	0.276309	0.471	0.29	0.110499	OLIGO_1	Not sig.
Pros1	4.9518e-06	0.295675	0.116	0.038	0.111455	OLIGO_1	Not sig.
Pacs2	5.0285e-06	-0.500421	0.155	0.198	0.113181	OLIGO_1	Not sig.
Peg3	5.03204e-06	0.33659	0.422	0.246	0.113261	OLIGO_1	Not sig.
Cdkal1	5.23431e-06	0.266361	0.457	0.268	0.117814	OLIGO_1	Not sig.
Aaas	5.33385e-06	0.27625	0.114	0.041	0.120054	OLIGO_1	Not sig.
Calu	5.47856e-06	0.269664	0.105	0.033	0.123311	OLIGO_1	Not sig.
Hnrnpf	5.60099e-06	0.376006	0.185	0.077	0.126067	OLIGO_1	Not sig.
AABR07028769.1	5.72855e-06	-0.31698	0.225	0.207	0.128938	OLIGO_1	Not sig.
Zbtb20	5.76935e-06	0.306765	0.896	0.688	0.129856	OLIGO_1	Not sig.
Ulk4	5.84233e-06	0.359398	0.102	0.029	0.131499	OLIGO_1	Not sig.
Mical3	5.85223e-06	-0.496921	0.316	0.3	0.131722	OLIGO_1	Not sig.
Msra	5.87966e-06	-0.430414	0.105	0.152	0.132339	OLIGO_1	Not sig.
Klhl13	5.9566e-06	0.258511	0.134	0.055	0.134071	OLIGO_1	Not sig.
Ppp2r3c	5.96242e-06	0.257749	0.102	0.033	0.134202	OLIGO_1	Not sig.
Sephs1	5.97251e-06	0.285465	0.12	0.041	0.134429	OLIGO_1	Not sig.
Twf1	6.05431e-06	0.355678	0.127	0.042	0.13627	OLIGO_1	Not sig.
Eef2	6.0623e-06	0.34745	0.121	0.04	0.13645	OLIGO_1	Not sig.
Srgap2	6.15685e-06	0.293979	0.622	0.378	0.138578	OLIGO_1	Not sig.
Pam	6.50926e-06	-0.452688	0.156	0.165	0.14651	OLIGO_1	Not sig.
Ophn1	6.60916e-06	-0.341673	0.306	0.291	0.148759	OLIGO_1	Not sig.
Anln	6.66932e-06	0.354869	0.134	0.049	0.150113	OLIGO_1	Not sig.
Klc1	6.69835e-06	0.409969	0.244	0.121	0.150766	OLIGO_1	Not sig.
Ppard	6.84827e-06	0.280516	0.104	0.032	0.154141	OLIGO_1	Not sig.
Sqle	6.87821e-06	0.284137	0.111	0.04	0.154815	OLIGO_1	Not sig.
Lrrc1	6.87966e-06	-0.566258	0.084	0.135	0.154847	OLIGO_1	Not sig.
Sema5a	7.17597e-06	-0.675418	0.362	0.416	0.161517	OLIGO_1	Not sig.
Numb	7.30064e-06	-0.314631	0.22	0.193	0.164323	OLIGO_1	Not sig.
Adgrb3	7.31209e-06	0.286287	0.923	0.77	0.164581	OLIGO_1	Not sig.
Glrb	7.32553e-06	-0.551357	0.179	0.189	0.164883	OLIGO_1	Not sig.
Rock2	7.65386e-06	0.311784	0.381	0.207	0.172273	OLIGO_1	Not sig.
Dnmbp	7.71228e-06	0.31023	0.104	0.032	0.173588	OLIGO_1	Not sig.
Lrch1	7.93865e-06	0.409339	0.267	0.129	0.178683	OLIGO_1	Not sig.
Cbarp	8.49386e-06	0.349997	0.112	0.037	0.19118	OLIGO_1	Not sig.
Atp8a2	8.55786e-06	-0.519681	0.172	0.232	0.19262	OLIGO_1	Not sig.
Ralgps1	8.57497e-06	-0.350587	0.135	0.151	0.193005	OLIGO_1	Not sig.
Dym	8.62851e-06	-0.271073	0.206	0.166	0.194211	OLIGO_1	Not sig.
NEWGENE-1582771	9.18064e-06	0.283196	0.169	0.074	0.206638	OLIGO_1	Not sig.
Rfxank	9.23543e-06	0.405549	0.169	0.077	0.207871	OLIGO_1	Not sig.
Nr2c1	9.35418e-06	0.279726	0.221	0.112	0.210544	OLIGO_1	Not sig.
Phc1	9.78366e-06	0.311902	0.142	0.063	0.220211	OLIGO_1	Not sig.
Gtf3c3	9.91247e-06	0.257303	0.199	0.098	0.22311	OLIGO_1	Not sig.
Lims1	9.99395e-06	0.296752	0.337	0.185	0.224944	OLIGO_1	Not sig.
Prkcq	1.00631e-05	-0.478698	0.178	0.201	0.226499	OLIGO_1	Not sig.
Adam11	1.0308e-05	-0.602947	0.049	0.105	0.232012	OLIGO_1	Not sig.
Ankrd27	1.035e-05	0.338259	0.144	0.052	0.232957	OLIGO_1	Not sig.
Plekhg1	1.05029e-05	-0.553788	0.077	0.132	0.2364	OLIGO_1	Not sig.
Ppp1r13b	1.06156e-05	-0.534568	0.077	0.132	0.238937	OLIGO_1	Not sig.
Mtmr2	1.07125e-05	-0.314389	0.178	0.171	0.241118	OLIGO_1	Not sig.
Fnbp4	1.09358e-05	0.27274	0.485	0.296	0.246142	OLIGO_1	Not sig.
Ppp1r12c	1.10343e-05	0.296513	0.123	0.047	0.24836	OLIGO_1	Not sig.
ENSRNOG00000064841	1.12052e-05	0.255852	0.12	0.045	0.252207	OLIGO_1	Not sig.
AABR07045431.1	1.14462e-05	0.290706	0.206	0.102	0.257631	OLIGO_1	Not sig.
Ugt8	1.15571e-05	-0.563233	0.167	0.227	0.260126	OLIGO_1	Not sig.
Rin2	1.17839e-05	-0.55405	0.237	0.254	0.265232	OLIGO_1	Not sig.
Pcmtd1	1.2041e-05	-0.463662	0.206	0.225	0.271019	OLIGO_1	Not sig.
Cdyl	1.30298e-05	-0.394315	0.271	0.243	0.293275	OLIGO_1	Not sig.
Hm13	1.33689e-05	0.334769	0.207	0.1	0.300908	OLIGO_1	Not sig.
AABR07064719.2	1.3785e-05	-0.354205	0.179	0.178	0.310274	OLIGO_1	Not sig.
Scaper	1.3796e-05	-0.295755	0.353	0.332	0.31052	OLIGO_1	Not sig.
Mfsd6	1.3856e-05	-0.491002	0.137	0.163	0.311872	OLIGO_1	Not sig.
Atxn7	1.387e-05	0.27964	0.193	0.101	0.312187	OLIGO_1	Not sig.
Sec23a	1.40164e-05	-0.407415	0.112	0.112	0.315482	OLIGO_1	Not sig.
Ddx21	1.40576e-05	0.285631	0.111	0.04	0.316408	OLIGO_1	Not sig.
Slc20a1	1.41476e-05	0.302392	0.149	0.055	0.318435	OLIGO_1	Not sig.
Sik2	1.42923e-05	-0.301635	0.304	0.268	0.321691	OLIGO_1	Not sig.
Hs3st5	1.4356e-05	0.978423	0.178	0.096	0.323125	OLIGO_1	Not sig.
Nap1l1	1.47407e-05	0.369768	0.255	0.13	0.331784	OLIGO_1	Not sig.
Gprasp1	1.52851e-05	-0.348581	0.195	0.181	0.344037	OLIGO_1	Not sig.
Haus6	1.60458e-05	0.323817	0.137	0.055	0.361158	OLIGO_1	Not sig.
Epb41l2	1.62819e-05	-0.542618	0.351	0.354	0.366474	OLIGO_1	Not sig.
Ttc21b	1.67801e-05	0.273441	0.236	0.116	0.377687	OLIGO_1	Not sig.
Rtn3	1.73495e-05	0.262045	0.35	0.207	0.390503	OLIGO_1	Not sig.
Pde3b	1.74616e-05	0.331034	0.445	0.257	0.393027	OLIGO_1	Not sig.
Cp	2.03474e-05	0.433567	0.112	0.042	0.457979	OLIGO_1	Not sig.
Arfgef3	2.06269e-05	-0.418346	0.158	0.176	0.46427	OLIGO_1	Not sig.
Eps15	2.07641e-05	-0.486456	0.209	0.223	0.467359	OLIGO_1	Not sig.
Unc80	2.08658e-05	-0.483826	0.181	0.218	0.469647	OLIGO_1	Not sig.
Man1b1	2.12648e-05	0.35713	0.121	0.045	0.478629	OLIGO_1	Not sig.
Nfs1	2.13536e-05	0.35137	0.137	0.056	0.480628	OLIGO_1	Not sig.
Smurf1	2.25828e-05	-0.355091	0.206	0.197	0.508295	OLIGO_1	Not sig.
Sash1	2.26351e-05	-0.315897	0.279	0.264	0.509472	OLIGO_1	Not sig.
Nkain3	2.28607e-05	-0.567185	0.153	0.198	0.514548	OLIGO_1	Not sig.
Eri1	2.30149e-05	0.327241	0.105	0.034	0.518019	OLIGO_1	Not sig.
Ddx50	2.3025e-05	0.250237	0.257	0.143	0.518247	OLIGO_1	Not sig.
Cadps2	2.30989e-05	-0.606816	0.06	0.101	0.519911	OLIGO_1	Not sig.
Gpatch2	2.32913e-05	0.265295	0.199	0.1	0.524242	OLIGO_1	Not sig.
Cdh22	2.35027e-05	0.454714	0.132	0.046	0.528998	OLIGO_1	Not sig.
Tiam2	2.43137e-05	0.512264	0.163	0.063	0.547252	OLIGO_1	Not sig.
Rfx3	2.48069e-05	0.529871	0.52	0.281	0.558353	OLIGO_1	Not sig.
Slc9a7	2.4859e-05	0.25095	0.286	0.171	0.559527	OLIGO_1	Not sig.
Arhgap22	2.52863e-05	0.47191	0.156	0.063	0.569144	OLIGO_1	Not sig.
Rcan2	2.69228e-05	-0.308441	0.214	0.22	0.605979	OLIGO_1	Not sig.
Myrf	2.70349e-05	-0.596794	0.084	0.135	0.608502	OLIGO_1	Not sig.
Khdrbs3	2.72918e-05	-0.397375	0.114	0.123	0.614284	OLIGO_1	Not sig.
Esyt2	2.74004e-05	-0.305478	0.204	0.183	0.616729	OLIGO_1	Not sig.
Wscd1	2.74989e-05	-0.416417	0.158	0.151	0.618946	OLIGO_1	Not sig.
Slco3a1	2.76461e-05	-0.379699	0.116	0.151	0.622257	OLIGO_1	Not sig.
Ttll11	2.77973e-05	-0.470621	0.072	0.132	0.625662	OLIGO_1	Not sig.
Bace1	2.79239e-05	-0.561363	0.051	0.105	0.628511	OLIGO_1	Not sig.
Tns1	2.79335e-05	-0.708297	0.063	0.111	0.628728	OLIGO_1	Not sig.
Pogz	2.80106e-05	-0.258927	0.197	0.157	0.630463	OLIGO_1	Not sig.
Stard9	2.85221e-05	-0.313692	0.329	0.292	0.641976	OLIGO_1	Not sig.
Snca	2.86348e-05	-0.545457	0.062	0.111	0.644513	OLIGO_1	Not sig.
Nln	2.87758e-05	0.32746	0.225	0.11	0.647686	OLIGO_1	Not sig.
Tacc1	2.93703e-05	-0.339696	0.142	0.165	0.661067	OLIGO_1	Not sig.
Cacna1h	2.9573e-05	0.31309	0.105	0.036	0.665629	OLIGO_1	Not sig.
Pdia3	2.96853e-05	0.392483	0.211	0.095	0.668157	OLIGO_1	Not sig.
Cfap52	3.0806e-05	0.27801	0.104	0.043	0.693381	OLIGO_1	Not sig.
Zbtb38	3.10725e-05	0.403037	0.264	0.137	0.699379	OLIGO_1	Not sig.
Eif2ak4	3.19125e-05	0.275058	0.218	0.116	0.718286	OLIGO_1	Not sig.
Lztr1	3.20372e-05	0.306702	0.114	0.041	0.721094	OLIGO_1	Not sig.
Apba1	3.22824e-05	-0.266838	0.353	0.324	0.726613	OLIGO_1	Not sig.
Ptprs	3.24825e-05	0.434311	0.373	0.197	0.731115	OLIGO_1	Not sig.
Rps6ka2	3.32624e-05	-0.410904	0.144	0.195	0.748671	OLIGO_1	Not sig.
Wdr45b	3.33741e-05	0.330209	0.149	0.061	0.751184	OLIGO_1	Not sig.
Pld1	3.35275e-05	-0.60855	0.172	0.217	0.754638	OLIGO_1	Not sig.
Dtnbp1	3.37096e-05	0.259875	0.146	0.063	0.758736	OLIGO_1	Not sig.
ENSRNOG00000064120	3.37199e-05	-0.43087	0.097	0.152	0.758967	OLIGO_1	Not sig.
Ldb2	3.4056e-05	-0.458024	0.16	0.172	0.766532	OLIGO_1	Not sig.
Cryzl1	3.62327e-05	-0.308452	0.142	0.151	0.815525	OLIGO_1	Not sig.
Lpar1	3.71868e-05	-0.506747	0.06	0.115	0.837	OLIGO_1	Not sig.
Itgb8	3.79898e-05	0.266932	0.257	0.14	0.855075	OLIGO_1	Not sig.
Ildr2	4.00154e-05	0.310646	0.123	0.047	0.900667	OLIGO_1	Not sig.
RGD735065	4.05133e-05	0.26335	0.137	0.057	0.911874	OLIGO_1	Not sig.
Ddx3x	4.05391e-05	0.372219	0.2	0.091	0.912454	OLIGO_1	Not sig.
Actg1.1	4.23367e-05	0.283127	0.128	0.054	0.952915	OLIGO_1	Not sig.
Pomgnt1	4.29222e-05	0.303876	0.109	0.046	0.966093	OLIGO_1	Not sig.
Snd1	4.47622e-05	0.363722	0.476	0.272	1	OLIGO_1	Not sig.
Mdm1	4.55344e-05	0.264091	0.112	0.043	1	OLIGO_1	Not sig.
Tef	4.57941e-05	-0.547768	0.081	0.137	1	OLIGO_1	Not sig.
Ahcyl2	4.58427e-05	-0.351968	0.2	0.202	1	OLIGO_1	Not sig.
Stk38l	4.64884e-05	0.272942	0.104	0.037	1	OLIGO_1	Not sig.
Gabbr2	4.78298e-05	-0.524573	0.081	0.126	1	OLIGO_1	Not sig.
Acot7	4.78587e-05	0.282984	0.12	0.045	1	OLIGO_1	Not sig.
Gabrb2	4.88111e-05	-0.523294	0.114	0.172	1	OLIGO_1	Not sig.
Ninj2	4.91773e-05	-0.427797	0.158	0.189	1	OLIGO_1	Not sig.
Pfkfb3	5.08127e-05	0.324849	0.188	0.087	1	OLIGO_1	Not sig.
Grid2	5.21819e-05	-0.300095	0.928	0.908	1	OLIGO_1	Not sig.
Tmod2	5.24582e-05	-0.324605	0.193	0.198	1	OLIGO_1	Not sig.
Knop1	5.45947e-05	0.337566	0.132	0.054	1	OLIGO_1	Not sig.
Tut7	6.24998e-05	-0.262657	0.216	0.198	1	OLIGO_1	Not sig.
Mta1	6.30858e-05	0.256992	0.104	0.042	1	OLIGO_1	Not sig.
Szrd1	6.31436e-05	0.320523	0.112	0.041	1	OLIGO_1	Not sig.
Arhgef4	6.53123e-05	0.428287	0.111	0.038	1	OLIGO_1	Not sig.
Rnf216	6.87532e-05	0.29156	0.339	0.19	1	OLIGO_1	Not sig.
Arhgap44	6.87767e-05	-0.401354	0.132	0.163	1	OLIGO_1	Not sig.
Gldc	7.04341e-05	0.303787	0.112	0.043	1	OLIGO_1	Not sig.
Coro1c	7.19449e-05	-0.274274	0.163	0.128	1	OLIGO_1	Not sig.
Rundc3b	7.2263e-05	-0.43173	0.097	0.152	1	OLIGO_1	Not sig.
Leng8	7.28249e-05	0.284952	0.329	0.19	1	OLIGO_1	Not sig.
Myo1e	7.3206e-05	0.569083	0.165	0.073	1	OLIGO_1	Not sig.
Sh3gl2	7.34502e-05	-0.260423	0.227	0.218	1	OLIGO_1	Not sig.
Shank2	7.35395e-05	-0.461666	0.09	0.123	1	OLIGO_1	Not sig.
Ccdc91	7.55035e-05	0.406125	0.146	0.064	1	OLIGO_1	Not sig.
Gpcpd1	7.55251e-05	-0.318411	0.223	0.222	1	OLIGO_1	Not sig.
Adamtsl1	7.7274e-05	-0.509205	0.049	0.112	1	OLIGO_1	Not sig.
Nek9	7.72931e-05	0.313715	0.181	0.087	1	OLIGO_1	Not sig.
Dnajc6	7.82632e-05	-0.411645	0.12	0.143	1	OLIGO_1	Not sig.
Gpc6	7.95445e-05	0.404886	0.566	0.388	1	OLIGO_1	Not sig.
Man2a1	8.10769e-05	-0.434193	0.079	0.124	1	OLIGO_1	Not sig.
Nnt	8.24159e-05	0.26538	0.142	0.065	1	OLIGO_1	Not sig.
Nell2	8.2842e-05	-0.258384	0.248	0.234	1	OLIGO_1	Not sig.
Ttl	8.4747e-05	0.251839	0.112	0.045	1	OLIGO_1	Not sig.
Atp5pb	8.61971e-05	-0.270342	0.127	0.1	1	OLIGO_1	Not sig.
Adcy9	8.78309e-05	-0.39518	0.156	0.169	1	OLIGO_1	Not sig.
Dgkz	9.0485e-05	-0.286079	0.163	0.161	1	OLIGO_1	Not sig.
Hmg20a	9.17414e-05	-0.255121	0.216	0.188	1	OLIGO_1	Not sig.
Tubb4a	9.22498e-05	-0.501984	0.081	0.126	1	OLIGO_1	Not sig.
Fhip2a	9.35054e-05	0.262371	0.105	0.041	1	OLIGO_1	Not sig.
Man1a2	9.42737e-05	-0.336896	0.234	0.222	1	OLIGO_1	Not sig.
Dnm2	9.97007e-05	-0.317341	0.244	0.234	1	OLIGO_1	Not sig.
Stmn4	0.000107639	-0.566034	0.121	0.17	1	OLIGO_1	Not sig.
Pdia6	0.000111752	0.272697	0.114	0.046	1	OLIGO_1	Not sig.
Ipo5	0.000113205	0.290529	0.123	0.05	1	OLIGO_1	Not sig.
AABR07040864.1	0.000114976	-0.506753	0.118	0.146	1	OLIGO_1	Not sig.
Pcdhga7	0.000115688	0.275818	0.524	0.344	1	OLIGO_1	Not sig.
Snx29	0.000122974	-0.307467	0.269	0.258	1	OLIGO_1	Not sig.
Rnpc3	0.000131181	-0.283214	0.214	0.193	1	OLIGO_1	Not sig.
Zc3h12b	0.000132016	-0.371057	0.234	0.223	1	OLIGO_1	Not sig.
Ints7	0.000139433	0.261941	0.144	0.068	1	OLIGO_1	Not sig.
Eprs	0.000139456	0.28735	0.265	0.146	1	OLIGO_1	Not sig.
Cog6	0.000151618	-0.414958	0.088	0.125	1	OLIGO_1	Not sig.
ENSRNOG00000062629	0.0001522	0.316746	0.135	0.054	1	OLIGO_1	Not sig.
ENSRNOG00000069880	0.000153844	-0.261247	0.206	0.169	1	OLIGO_1	Not sig.
Pak3	0.000156162	0.343324	0.313	0.183	1	OLIGO_1	Not sig.
Ints6l	0.000160025	-0.344265	0.153	0.142	1	OLIGO_1	Not sig.
Sema3a	0.000163853	0.343166	0.142	0.064	1	OLIGO_1	Not sig.
Pik3c2b	0.000165028	-0.423701	0.086	0.12	1	OLIGO_1	Not sig.
Cldn11	0.000171813	-0.425487	0.083	0.143	1	OLIGO_1	Not sig.
Brinp1	0.000175148	-0.254857	0.32	0.276	1	OLIGO_1	Not sig.
Runx1	0.000176773	0.452926	0.137	0.056	1	OLIGO_1	Not sig.
Eefsec	0.000178421	0.263916	0.169	0.08	1	OLIGO_1	Not sig.
Tnpo2	0.000185509	0.271506	0.127	0.056	1	OLIGO_1	Not sig.
Wipi1	0.000186266	-0.334728	0.093	0.106	1	OLIGO_1	Not sig.
Arid1b	0.000188547	0.347747	0.617	0.373	1	OLIGO_1	Not sig.
Fam117b	0.000191868	-0.263777	0.181	0.175	1	OLIGO_1	Not sig.
Cep85l	0.000195559	0.331186	0.197	0.103	1	OLIGO_1	Not sig.
Peli1	0.000197235	-0.278121	0.271	0.223	1	OLIGO_1	Not sig.
Zfp68	0.000204981	0.324813	0.134	0.055	1	OLIGO_1	Not sig.
Aff3	0.000211491	-0.378023	0.218	0.223	1	OLIGO_1	Not sig.
Sema6d	0.000216845	-0.339508	0.172	0.16	1	OLIGO_1	Not sig.
Prima1	0.000221563	-0.550515	0.062	0.107	1	OLIGO_1	Not sig.
Yars1	0.00022305	0.259119	0.135	0.056	1	OLIGO_1	Not sig.
Rnf165	0.00022856	0.321988	0.148	0.065	1	OLIGO_1	Not sig.
Sugct	0.000230402	-0.452151	0.123	0.157	1	OLIGO_1	Not sig.
Mdga2	0.000250299	0.365906	0.924	0.793	1	OLIGO_1	Not sig.
Camk1d	0.000250542	0.265163	0.411	0.249	1	OLIGO_1	Not sig.
Reep5	0.000253167	-0.289418	0.135	0.115	1	OLIGO_1	Not sig.
Asxl1	0.000255875	0.344176	0.359	0.208	1	OLIGO_1	Not sig.
Evi5	0.000259601	-0.375679	0.121	0.125	1	OLIGO_1	Not sig.
Neto2	0.000262988	0.291613	0.293	0.169	1	OLIGO_1	Not sig.
Kcnt2	0.000264957	-0.508824	0.114	0.142	1	OLIGO_1	Not sig.
Ccdc186	0.000274736	-0.282196	0.151	0.132	1	OLIGO_1	Not sig.
Appl1	0.000278234	-0.368337	0.13	0.135	1	OLIGO_1	Not sig.
Adamts3	0.000284937	-0.503208	0.051	0.1	1	OLIGO_1	Not sig.
Hs3st1	0.000303842	-0.389887	0.067	0.125	1	OLIGO_1	Not sig.
Atm	0.000310112	0.40524	0.362	0.204	1	OLIGO_1	Not sig.
Arhgap24	0.000333775	-0.661454	0.237	0.277	1	OLIGO_1	Not sig.
Dip2c	0.000339322	0.390671	0.743	0.493	1	OLIGO_1	Not sig.
Gcn1	0.000346035	0.252843	0.178	0.092	1	OLIGO_1	Not sig.
Srcin1	0.000354187	-0.5485	0.148	0.201	1	OLIGO_1	Not sig.
Ptpn11	0.000376625	-0.443186	0.13	0.146	1	OLIGO_1	Not sig.
Elovl7	0.000387063	-0.433229	0.06	0.103	1	OLIGO_1	Not sig.
Stxbp4	0.000403325	0.264428	0.16	0.083	1	OLIGO_1	Not sig.
Rusc2	0.000407782	-0.445647	0.105	0.116	1	OLIGO_1	Not sig.
Ubl3	0.000407937	-0.409733	0.155	0.147	1	OLIGO_1	Not sig.
Taf1d	0.00041478	0.376761	0.38	0.213	1	OLIGO_1	Not sig.
Inpp4a	0.000416448	-0.368114	0.174	0.18	1	OLIGO_1	Not sig.
Diaph2	0.000428721	0.282723	0.517	0.328	1	OLIGO_1	Not sig.
Ccdc30	0.000432757	-0.392977	0.105	0.138	1	OLIGO_1	Not sig.
Rad51d	0.000454935	-0.277815	0.199	0.183	1	OLIGO_1	Not sig.
Bcl2l1	0.000476817	-0.285182	0.139	0.149	1	OLIGO_1	Not sig.
Cdk10	0.00047816	0.292169	0.174	0.092	1	OLIGO_1	Not sig.
Stxbp1	0.000481046	-0.33826	0.153	0.147	1	OLIGO_1	Not sig.
Ppip5k2	0.000489841	-0.282576	0.207	0.189	1	OLIGO_1	Not sig.
Nup58	0.000501316	0.253045	0.193	0.102	1	OLIGO_1	Not sig.
Ptprm	0.000503213	0.493796	0.429	0.249	1	OLIGO_1	Not sig.
Ddx3	0.000506829	-0.431802	0.125	0.142	1	OLIGO_1	Not sig.
Add3	0.000507347	0.282842	0.362	0.217	1	OLIGO_1	Not sig.
Slc44a2	0.000530686	0.282897	0.12	0.054	1	OLIGO_1	Not sig.
Nsf	0.000533064	-0.325468	0.181	0.198	1	OLIGO_1	Not sig.
Dzank1	0.000552823	-0.365795	0.083	0.116	1	OLIGO_1	Not sig.
Ccp110	0.000559229	-0.297416	0.128	0.135	1	OLIGO_1	Not sig.
Adcyap1r1	0.000565557	0.377935	0.109	0.042	1	OLIGO_1	Not sig.
Fhod3	0.000567459	-0.431525	0.083	0.114	1	OLIGO_1	Not sig.
Gkn1	0.000578969	-0.370163	0.079	0.12	1	OLIGO_1	Not sig.
Dnmt3a	0.000606029	-0.318612	0.151	0.148	1	OLIGO_1	Not sig.
Cfap69	0.000634352	-0.403315	0.169	0.185	1	OLIGO_1	Not sig.
Smyd3	0.000634465	0.316446	0.388	0.241	1	OLIGO_1	Not sig.
Pcgf3	0.000637447	0.256722	0.118	0.05	1	OLIGO_1	Not sig.
Rab40c	0.000652485	-0.435906	0.185	0.197	1	OLIGO_1	Not sig.
Ccnyl1	0.000688763	-0.436948	0.111	0.13	1	OLIGO_1	Not sig.
Phyhipl	0.0007027	-0.303905	0.327	0.291	1	OLIGO_1	Not sig.
Tmc7	0.000724258	-0.366795	0.074	0.107	1	OLIGO_1	Not sig.
Ccdc148	0.000738258	-0.362295	0.086	0.128	1	OLIGO_1	Not sig.
Aatk	0.000748086	-0.362519	0.142	0.155	1	OLIGO_1	Not sig.
Avl9	0.000757776	-0.336069	0.09	0.115	1	OLIGO_1	Not sig.
Gabrg3	0.000780894	0.419331	0.318	0.326	1	OLIGO_1	Not sig.
Osbp	0.000819705	-0.297311	0.107	0.101	1	OLIGO_1	Not sig.
Pik3r3	0.000838005	-0.767287	0.167	0.207	1	OLIGO_1	Not sig.
Ptn	0.000845031	0.608659	0.413	0.238	1	OLIGO_1	Not sig.
Tgfbr3	0.000866872	0.316244	0.163	0.087	1	OLIGO_1	Not sig.
Enox1	0.000881956	0.403759	0.555	0.34	1	OLIGO_1	Not sig.
Ptpn13	0.000920092	0.307867	0.125	0.055	1	OLIGO_1	Not sig.
Runx1t1	0.000978385	-0.380067	0.178	0.193	1	OLIGO_1	Not sig.
Sntg2	0.000981094	0.383992	0.1	0.04	1	OLIGO_1	Not sig.
Nin	0.000993318	-0.375934	0.123	0.142	1	OLIGO_1	Not sig.
Ergic2	0.00106907	0.29071	0.167	0.086	1	OLIGO_1	Not sig.
Gjc3	0.00109393	-0.560573	0.116	0.17	1	OLIGO_1	Not sig.
Fkbp5	0.00112798	0.32763	0.155	0.074	1	OLIGO_1	Not sig.
Tctn2	0.00115111	-0.486431	0.149	0.16	1	OLIGO_1	Not sig.
Map1a	0.00124184	-0.383644	0.083	0.105	1	OLIGO_1	Not sig.
Zfp532	0.00124628	0.363334	0.329	0.185	1	OLIGO_1	Not sig.
Ero1b	0.00126579	-0.324249	0.135	0.156	1	OLIGO_1	Not sig.
Ago2	0.00127357	0.252991	0.162	0.075	1	OLIGO_1	Not sig.
Map7d2	0.00129099	-0.296566	0.074	0.11	1	OLIGO_1	Not sig.
Agap1	0.00134739	0.361957	0.831	0.589	1	OLIGO_1	Not sig.
ENSRNOG00000068835	0.00139983	-0.274307	0.214	0.193	1	OLIGO_1	Not sig.
Chn1	0.00141597	-0.312489	0.179	0.165	1	OLIGO_1	Not sig.
Sv2c	0.00143377	0.525895	0.239	0.125	1	OLIGO_1	Not sig.
Parp6	0.00145627	0.269143	0.197	0.109	1	OLIGO_1	Not sig.
N4bp2	0.00146212	-0.261077	0.144	0.135	1	OLIGO_1	Not sig.
Acss2	0.00148106	-0.380496	0.111	0.126	1	OLIGO_1	Not sig.
Atosa	0.00151664	-0.368536	0.165	0.178	1	OLIGO_1	Not sig.
Nhsl2	0.0015278	-0.592932	0.079	0.138	1	OLIGO_1	Not sig.
Iqgap2	0.00156162	0.361363	0.128	0.065	1	OLIGO_1	Not sig.
Cers6	0.00157157	0.407466	0.264	0.144	1	OLIGO_1	Not sig.
Pcdh11x	0.00157642	0.583948	0.569	0.404	1	OLIGO_1	Not sig.
Socs5	0.00159473	0.258337	0.109	0.05	1	OLIGO_1	Not sig.
Camkk2	0.00160652	0.276922	0.109	0.049	1	OLIGO_1	Not sig.
Atp1b1	0.00161254	-0.377826	0.105	0.11	1	OLIGO_1	Not sig.
Nsg2	0.00162183	-0.354581	0.172	0.158	1	OLIGO_1	Not sig.
Unc13b	0.00165012	-0.360128	0.058	0.103	1	OLIGO_1	Not sig.
Cspg5	0.00167942	0.253008	0.118	0.057	1	OLIGO_1	Not sig.
Dach1	0.00169988	-0.557801	0.086	0.133	1	OLIGO_1	Not sig.
Osbp2	0.00175754	-0.316654	0.183	0.183	1	OLIGO_1	Not sig.
Thsd7a	0.00178371	-0.319678	0.311	0.331	1	OLIGO_1	Not sig.
Washc2c	0.00182667	-0.295971	0.139	0.138	1	OLIGO_1	Not sig.
Nos1ap	0.00187939	-0.285662	0.158	0.171	1	OLIGO_1	Not sig.
Kcnd3	0.00188419	0.435093	0.344	0.202	1	OLIGO_1	Not sig.
Tfdp2	0.00188871	-0.380333	0.149	0.178	1	OLIGO_1	Not sig.
Eif2s1	0.00192591	0.251987	0.149	0.074	1	OLIGO_1	Not sig.
Lgr4	0.00193071	-0.361147	0.121	0.13	1	OLIGO_1	Not sig.
ENSRNOG00000063437	0.00193669	-0.296094	0.141	0.13	1	OLIGO_1	Not sig.
Rgs20	0.0019539	0.37564	0.216	0.12	1	OLIGO_1	Not sig.
Immp2l	0.00196492	-0.291562	0.269	0.258	1	OLIGO_1	Not sig.
Fkbp1a	0.00197239	0.26341	0.13	0.068	1	OLIGO_1	Not sig.
Fam13c	0.00200056	-0.435189	0.132	0.152	1	OLIGO_1	Not sig.
Col20a1	0.00203652	-0.461629	0.102	0.1	1	OLIGO_1	Not sig.
Rbbp4	0.00212889	0.332797	0.118	0.056	1	OLIGO_1	Not sig.
Dstyk	0.00216652	-0.470851	0.1	0.128	1	OLIGO_1	Not sig.
Snx30	0.00219619	-0.407261	0.167	0.174	1	OLIGO_1	Not sig.
Flnb	0.00228162	-0.31972	0.063	0.106	1	OLIGO_1	Not sig.
Tmem245	0.0024046	-0.309834	0.149	0.124	1	OLIGO_1	Not sig.
Ank1	0.00245462	-0.330294	0.114	0.119	1	OLIGO_1	Not sig.
Acyp2	0.00257478	-0.352494	0.135	0.161	1	OLIGO_1	Not sig.
Tsga10	0.00268249	-0.260968	0.155	0.162	1	OLIGO_1	Not sig.
Zc3h6	0.00276695	-0.327903	0.107	0.124	1	OLIGO_1	Not sig.
Setd7	0.00277392	-0.261133	0.185	0.157	1	OLIGO_1	Not sig.
Glyr1	0.00292076	0.257002	0.202	0.117	1	OLIGO_1	Not sig.
Dock7	0.00304154	0.5141	0.295	0.16	1	OLIGO_1	Not sig.
Pigk	0.00309082	-0.33514	0.128	0.13	1	OLIGO_1	Not sig.
Nr3c1	0.00321804	0.258922	0.394	0.259	1	OLIGO_1	Not sig.
Gabpb1	0.0032598	0.260187	0.158	0.087	1	OLIGO_1	Not sig.
Dcun1d5	0.00345375	-0.275572	0.135	0.12	1	OLIGO_1	Not sig.
Asxl3	0.00350047	-0.280229	0.134	0.139	1	OLIGO_1	Not sig.
Adamtsl3	0.00352029	0.492931	0.144	0.068	1	OLIGO_1	Not sig.
Cyld	0.0035677	-0.439807	0.16	0.18	1	OLIGO_1	Not sig.
Cdin1	0.00356901	0.376613	0.23	0.134	1	OLIGO_1	Not sig.
Rgl1	0.00369054	-0.28507	0.105	0.12	1	OLIGO_1	Not sig.
Rpgr	0.00369891	-0.366671	0.109	0.139	1	OLIGO_1	Not sig.
Specc1	0.00373646	0.250983	0.601	0.395	1	OLIGO_1	Not sig.
Sytl5	0.0040845	0.266974	0.213	0.121	1	OLIGO_1	Not sig.
Abr	0.00416086	-0.324906	0.248	0.246	1	OLIGO_1	Not sig.
Dnm1	0.00425136	-0.250199	0.134	0.139	1	OLIGO_1	Not sig.
Abat	0.00442752	-0.337134	0.076	0.111	1	OLIGO_1	Not sig.
Ncl	0.00457511	-0.25381	0.127	0.114	1	OLIGO_1	Not sig.
Plekhh2	0.00468443	-0.291822	0.091	0.1	1	OLIGO_1	Not sig.
Stox2	0.00471633	0.350354	0.559	0.342	1	OLIGO_1	Not sig.
Ino80d	0.00471944	-0.253421	0.139	0.116	1	OLIGO_1	Not sig.
Selenoi	0.00492973	-0.377187	0.134	0.137	1	OLIGO_1	Not sig.
Syt16	0.00494372	-0.297558	0.1	0.132	1	OLIGO_1	Not sig.
Gramd2b	0.004951	-0.554034	0.076	0.13	1	OLIGO_1	Not sig.
Mtmr10	0.0051447	-0.267533	0.206	0.189	1	OLIGO_1	Not sig.
Dixdc1	0.00523529	-0.386531	0.091	0.119	1	OLIGO_1	Not sig.
Rap1gap2	0.00531923	-0.348877	0.091	0.114	1	OLIGO_1	Not sig.
Tnfrsf19	0.00562621	-0.387677	0.172	0.166	1	OLIGO_1	Not sig.
Gas7	0.00573889	-0.372336	0.262	0.273	1	OLIGO_1	Not sig.
Prkar2b	0.00582719	-0.306226	0.072	0.109	1	OLIGO_1	Not sig.
Fam102b	0.00583958	-0.27949	0.111	0.14	1	OLIGO_1	Not sig.
Amfr	0.00596624	-0.289093	0.097	0.109	1	OLIGO_1	Not sig.
Prpsap1	0.00622012	-0.252219	0.121	0.125	1	OLIGO_1	Not sig.
Gfod1	0.00634736	-0.313713	0.12	0.126	1	OLIGO_1	Not sig.
Tmcc2	0.00661445	-0.556519	0.086	0.13	1	OLIGO_1	Not sig.
Ksr1	0.00685042	-0.382876	0.081	0.101	1	OLIGO_1	Not sig.
Ndrg4	0.00708539	-0.342239	0.084	0.12	1	OLIGO_1	Not sig.
Abhd3	0.00715195	-0.319682	0.105	0.121	1	OLIGO_1	Not sig.
Jam3	0.00841371	-0.305854	0.142	0.143	1	OLIGO_1	Not sig.
Pitpnc1	0.00864115	0.541957	0.33	0.201	1	OLIGO_1	Not sig.
Rapgef3	0.0087962	-0.257209	0.079	0.103	1	OLIGO_1	Not sig.
Rab3c	0.00972511	-0.41628	0.093	0.132	1	OLIGO_1	Not sig.
Fam184a	0.010497	-0.327035	0.088	0.123	1	OLIGO_1	Not sig.
Agmo	0.0107958	-0.296871	0.292	0.284	1	OLIGO_1	Not sig.
Nrg2	0.0108781	-0.253035	0.142	0.149	1	OLIGO_1	Not sig.
Lap3	0.0111513	-0.318507	0.081	0.105	1	OLIGO_1	Not sig.
Grik3	0.0113769	0.33767	0.169	0.1	1	OLIGO_1	Not sig.
Prkag2	0.0120288	-0.261328	0.077	0.105	1	OLIGO_1	Not sig.
Rere	0.0120898	0.287444	0.764	0.52	1	OLIGO_1	Not sig.
Stim1	0.0135317	-0.336744	0.132	0.144	1	OLIGO_1	Not sig.
Dync2i1	0.0138299	-0.264639	0.098	0.11	1	OLIGO_1	Not sig.
Dse	0.0139073	-0.29526	0.114	0.107	1	OLIGO_1	Not sig.
Miga1	0.0141077	-0.316795	0.102	0.116	1	OLIGO_1	Not sig.
Tdrkh	0.0141542	0.30127	0.102	0.049	1	OLIGO_1	Not sig.
Cxadr	0.0159951	-0.287148	0.105	0.13	1	OLIGO_1	Not sig.
Zc3h10	0.0162169	0.345878	0.105	0.05	1	OLIGO_1	Not sig.
Sgsm1	0.0164253	-0.269131	0.086	0.103	1	OLIGO_1	Not sig.
Prp2l1	0.0165233	-0.301234	0.105	0.124	1	OLIGO_1	Not sig.
Man1a1	0.0166953	-0.413263	0.091	0.128	1	OLIGO_1	Not sig.
Sorbs1	0.0172543	0.467274	0.538	0.345	1	OLIGO_1	Not sig.
Prdm10	0.0177666	0.263575	0.142	0.08	1	OLIGO_1	Not sig.
Clip3	0.0177862	-0.267428	0.097	0.102	1	OLIGO_1	Not sig.
Dnajb2	0.0179072	-0.40048	0.091	0.121	1	OLIGO_1	Not sig.
Hycc2	0.0181468	-0.386489	0.1	0.105	1	OLIGO_1	Not sig.
Syndig1	0.0204313	-0.321904	0.079	0.114	1	OLIGO_1	Not sig.
Calm1.1	0.0217403	-0.294721	0.102	0.128	1	OLIGO_1	Not sig.
Pkd1	0.0256895	-0.270037	0.123	0.126	1	OLIGO_1	Not sig.
Rgs17	0.030214	-0.294409	0.102	0.101	1	OLIGO_1	Not sig.
Rbl2	0.0321627	-0.282606	0.095	0.115	1	OLIGO_1	Not sig.
Rab30	0.0331163	-0.265853	0.105	0.121	1	OLIGO_1	Not sig.
Sema3e	0.0332909	0.396172	0.33	0.235	1	OLIGO_1	Not sig.
Cc2d2a	0.0366626	-0.289301	0.155	0.152	1	OLIGO_1	Not sig.
Smpd3	0.0389198	0.338225	0.178	0.102	1	OLIGO_1	Not sig.
Exoc6	0.0391095	-0.333258	0.105	0.128	1	OLIGO_1	Not sig.
Gabra2	0.0429463	-0.256473	0.181	0.167	1	OLIGO_1	Not sig.
Dst	0.0433131	0.264271	0.896	0.683	1	OLIGO_1	Not sig.
ENSRNOG00000063651	0.0480345	-0.303955	0.151	0.165	1	OLIGO_1	Not sig.
Pde4b	0.0486247	0.360212	0.933	0.811	1	OLIGO_1	Not sig.
Shroom2	0.0512836	-0.335816	0.104	0.112	1	OLIGO_1	Not sig.
Serinc3	0.0513943	0.330529	0.128	0.074	1	OLIGO_1	Not sig.
Atg10	0.0552295	-0.26658	0.107	0.109	1	OLIGO_1	Not sig.
Pdcd4	0.0597569	-0.422686	0.156	0.183	1	OLIGO_1	Not sig.
Tars3	0.0732091	-0.290708	0.077	0.105	1	OLIGO_1	Not sig.
Ldlrad4	0.0790331	0.440154	0.494	0.319	1	OLIGO_1	Not sig.
Dach2	0.0879419	-0.305884	0.083	0.116	1	OLIGO_1	Not sig.
Rybp	0.100625	-0.253814	0.112	0.115	1	OLIGO_1	Not sig.
ENSRNOG00000070379	0.120705	0.337012	0.438	0.347	1	OLIGO_1	Not sig.
Atrip	0.129575	-0.256241	0.105	0.11	1	OLIGO_1	Not sig.
Vav3	0.507835	0.308375	0.227	0.155	1	OLIGO_1	Not sig.
Plcb1	0.639501	0.649802	0.654	0.471	1	OLIGO_1	Not sig.
Kcnip4	4.60193e-304	-4.28349	0.017	0.625	1.0358e-299	OLIGO_2	DOWN p_val_adj & log2(FC)
Dpp10	5.35083e-241	-3.89517	0.06	0.607	1.20437e-236	OLIGO_2	DOWN p_val_adj & log2(FC)
Nrxn3	8.76757e-239	-3.16866	0.033	0.561	1.97341e-234	OLIGO_2	DOWN p_val_adj & log2(FC)
Syt1	7.41364e-195	-3.19345	0.011	0.394	1.66866e-190	OLIGO_2	DOWN p_val_adj & log2(FC)
Csmd1	7.18222e-192	-2.97788	0.092	0.522	1.61658e-187	OLIGO_2	DOWN p_val_adj & log2(FC)
Sgcz	2.20311e-183	-3.29204	0.013	0.407	4.95875e-179	OLIGO_2	DOWN p_val_adj & log2(FC)
Fgf14	5.22224e-170	-3.04339	0.033	0.414	1.17542e-165	OLIGO_2	DOWN p_val_adj & log2(FC)
Kcnd2	5.60545e-170	-2.94112	0.032	0.381	1.26167e-165	OLIGO_2	DOWN p_val_adj & log2(FC)
Nrg3	8.68696e-170	-2.72919	0.137	0.542	1.95526e-165	OLIGO_2	DOWN p_val_adj & log2(FC)
Lrrtm4	6.8767e-152	-3.111	0.012	0.351	1.54781e-147	OLIGO_2	DOWN p_val_adj & log2(FC)
Tenm2	5.20313e-150	-2.91497	0.011	0.328	1.17112e-145	OLIGO_2	DOWN p_val_adj & log2(FC)
Nrg1	6.3811e-140	-2.95299	0.009	0.323	1.43626e-135	OLIGO_2	DOWN p_val_adj & log2(FC)
Grm5	3.50005e-135	-2.64773	0.013	0.303	7.87791e-131	OLIGO_2	DOWN p_val_adj & log2(FC)
Lrp1b	1.5057e-133	-2.69032	0.076	0.433	3.38902e-129	OLIGO_2	DOWN p_val_adj & log2(FC)
Grm7	3.48424e-132	-2.39929	0.069	0.376	7.84232e-128	OLIGO_2	DOWN p_val_adj & log2(FC)
Nrxn1	1.22602e-123	-1.95839	0.196	0.503	2.75952e-119	OLIGO_2	DOWN p_val_adj & log2(FC)
ENSRNOG00000069588	7.42177e-123	-2.51912	0.011	0.269	1.67049e-118	OLIGO_2	DOWN p_val_adj & log2(FC)
Frmpd4	1.04457e-121	-2.4953	0.006	0.261	2.35111e-117	OLIGO_2	DOWN p_val_adj & log2(FC)
Cntn5	8.07946e-118	-2.60007	0.008	0.251	1.81852e-113	OLIGO_2	DOWN p_val_adj & log2(FC)
Lrfn5	8.2493e-117	-2.31922	0.004	0.236	1.85675e-112	OLIGO_2	DOWN p_val_adj & log2(FC)
Rbfox1	3.2875e-116	-1.51723	0.46	0.696	7.39951e-112	OLIGO_2	DOWN p_val_adj & log2(FC)
Dcc	3.40214e-115	-2.40397	0.016	0.258	7.65754e-111	OLIGO_2	DOWN p_val_adj & log2(FC)
Nav3	7.80681e-115	-2.12437	0.08	0.368	1.75716e-110	OLIGO_2	DOWN p_val_adj & log2(FC)
Pde4b	1.11342e-112	0.632494	0.963	0.951	2.50608e-108	OLIGO_2	UP p_val_adj & log2(FC)
Tf	1.04044e-108	1.75066	0.773	0.373	2.34183e-104	OLIGO_2	UP p_val_adj & log2(FC)
Picalm	2.82601e-108	1.40572	0.844	0.462	6.36078e-104	OLIGO_2	UP p_val_adj & log2(FC)
Plcb1	1.25392e-106	-2.27886	0.036	0.274	2.82232e-102	OLIGO_2	DOWN p_val_adj & log2(FC)
Ralyl	4.98943e-106	-2.28014	0.048	0.326	1.12302e-101	OLIGO_2	DOWN p_val_adj & log2(FC)
Frmd4a	2.63788e-105	-1.97699	0.062	0.262	5.93734e-101	OLIGO_2	DOWN p_val_adj & log2(FC)
Opcml	5.45988e-105	-2.31113	0.092	0.371	1.22891e-100	OLIGO_2	DOWN p_val_adj & log2(FC)
Fmnl2	1.35214e-104	1.7512	0.791	0.387	3.04339e-100	OLIGO_2	UP p_val_adj & log2(FC)
Ntm	9.91312e-104	-2.28116	0.017	0.234	2.23125e-99	OLIGO_2	DOWN p_val_adj & log2(FC)
Nlgn1	5.818e-102	-1.43089	0.325	0.529	1.30952e-97	OLIGO_2	DOWN p_val_adj & log2(FC)
Asic2	3.32805e-98	-2.17699	0.013	0.206	7.49078e-94	OLIGO_2	DOWN p_val_adj & log2(FC)
Robo1	3.92918e-95	-1.59133	0.227	0.395	8.8438e-91	OLIGO_2	DOWN p_val_adj & log2(FC)
Kcnq5	8.07417e-95	-2.3768	0.037	0.275	1.81733e-90	OLIGO_2	DOWN p_val_adj & log2(FC)
Negr1	1.20456e-94	-1.74708	0.115	0.292	2.71122e-90	OLIGO_2	DOWN p_val_adj & log2(FC)
Dmd	3.30169e-94	-1.98461	0.045	0.255	7.43145e-90	OLIGO_2	DOWN p_val_adj & log2(FC)
ENSRNOG00000070284	2.2889e-93	2.42606	0.298	0.016	5.15185e-89	OLIGO_2	UP p_val_adj & log2(FC)
Kcnma1	2.62379e-91	-2.18588	0.008	0.212	5.90563e-87	OLIGO_2	DOWN p_val_adj & log2(FC)
Kctd16	1.81792e-89	-2.17527	0.005	0.198	4.09178e-85	OLIGO_2	DOWN p_val_adj & log2(FC)
Mctp1	2.59835e-88	-1.99924	0.007	0.178	5.84836e-84	OLIGO_2	DOWN p_val_adj & log2(FC)
Ankrd28	4.41887e-87	1.17526	0.871	0.537	9.94599e-83	OLIGO_2	UP p_val_adj & log2(FC)
Epha6	1.22069e-86	-2.11661	0.006	0.19	2.74752e-82	OLIGO_2	DOWN p_val_adj & log2(FC)
Celf2	3.05236e-86	-1.5048	0.171	0.342	6.87025e-82	OLIGO_2	DOWN p_val_adj & log2(FC)
Dgkb	9.3797e-86	-2.04743	0.015	0.21	2.11118e-81	OLIGO_2	DOWN p_val_adj & log2(FC)
Abca8a	8.93938e-85	1.17807	0.651	0.263	2.01207e-80	OLIGO_2	UP p_val_adj & log2(FC)
Nalf1	3.03062e-84	-1.65326	0.09	0.334	6.82133e-80	OLIGO_2	DOWN p_val_adj & log2(FC)
Scube1	5.66718e-83	1.75633	0.2	0.002	1.27557e-78	OLIGO_2	UP p_val_adj & log2(FC)
Pcdh7	1.26216e-81	-1.80618	0.095	0.289	2.84087e-77	OLIGO_2	DOWN p_val_adj & log2(FC)
Csmd3	1.40307e-81	-1.45335	0.232	0.427	3.15804e-77	OLIGO_2	DOWN p_val_adj & log2(FC)
Gria2	1.43304e-81	-1.87368	0.061	0.258	3.2255e-77	OLIGO_2	DOWN p_val_adj & log2(FC)
Rims1	1.28414e-80	-1.92506	0.049	0.254	2.89034e-76	OLIGO_2	DOWN p_val_adj & log2(FC)
Kcnh7	6.33016e-80	-2.15812	0.011	0.214	1.42479e-75	OLIGO_2	DOWN p_val_adj & log2(FC)
Cdh12	9.2543e-80	-2.25327	0.018	0.23	2.08296e-75	OLIGO_2	DOWN p_val_adj & log2(FC)
Kalrn	1.59616e-79	-1.8476	0.031	0.205	3.59264e-75	OLIGO_2	DOWN p_val_adj & log2(FC)
Grip1	2.44631e-79	-1.94633	0.042	0.245	5.50616e-75	OLIGO_2	DOWN p_val_adj & log2(FC)
Gabrb3	4.00897e-79	-1.91294	0.01	0.179	9.02339e-75	OLIGO_2	DOWN p_val_adj & log2(FC)
ENSRNOG00000070508	4.87367e-79	-1.99587	0.012	0.182	1.09696e-74	OLIGO_2	DOWN p_val_adj & log2(FC)
Gria1	6.93871e-78	-1.82107	0.008	0.161	1.56177e-73	OLIGO_2	DOWN p_val_adj & log2(FC)
Cnksr2	1.08968e-77	-2.06599	0.003	0.184	2.45264e-73	OLIGO_2	DOWN p_val_adj & log2(FC)
Stat3	1.92459e-77	1.68693	0.293	0.028	4.33186e-73	OLIGO_2	UP p_val_adj & log2(FC)
ENSRNOG00000067998	6.08978e-76	-1.86142	0.001	0.152	1.37069e-71	OLIGO_2	DOWN p_val_adj & log2(FC)
Phactr1	3.91188e-75	-0.725359	0.608	0.587	8.80486e-71	OLIGO_2	DOWN p_val_adj & log2(FC)
Galntl6	5.93136e-75	-2.2014	0.011	0.219	1.33503e-70	OLIGO_2	DOWN p_val_adj & log2(FC)
Pde1a	6.56727e-75	-1.81969	0.006	0.147	1.47816e-70	OLIGO_2	DOWN p_val_adj & log2(FC)
Snap25	4.03642e-74	-1.87594	0.008	0.172	9.08518e-70	OLIGO_2	DOWN p_val_adj & log2(FC)
Arpp21	6.38125e-74	-1.90721	0.012	0.173	1.43629e-69	OLIGO_2	DOWN p_val_adj & log2(FC)
Gabrb1	6.52411e-74	-1.81201	0.015	0.177	1.46845e-69	OLIGO_2	DOWN p_val_adj & log2(FC)
Ctnnd2	8.46471e-74	-1.75607	0.074	0.251	1.90524e-69	OLIGO_2	DOWN p_val_adj & log2(FC)
Hs6st3	1.9908e-73	-1.9207	0.005	0.157	4.48089e-69	OLIGO_2	DOWN p_val_adj & log2(FC)
Col5a3	2.17344e-73	1.62827	0.223	0.013	4.89198e-69	OLIGO_2	UP p_val_adj & log2(FC)
Cntnap2	2.47574e-73	-1.60931	0.183	0.398	5.57239e-69	OLIGO_2	DOWN p_val_adj & log2(FC)
Marchf1	4.40883e-73	-1.76328	0.058	0.24	9.92338e-69	OLIGO_2	DOWN p_val_adj & log2(FC)
Lrrc7	5.16803e-73	-1.33962	0.207	0.365	1.16322e-68	OLIGO_2	DOWN p_val_adj & log2(FC)
Slc4a10	7.59005e-73	-1.74718	0.003	0.143	1.70837e-68	OLIGO_2	DOWN p_val_adj & log2(FC)
AABR07006724.1	9.47432e-70	-1.70723	0.008	0.144	2.13248e-65	OLIGO_2	DOWN p_val_adj & log2(FC)
Dpp6	3.27734e-69	-1.68439	0.019	0.156	7.37664e-65	OLIGO_2	DOWN p_val_adj & log2(FC)
Trpm3	5.44891e-69	-1.86881	0.026	0.182	1.22644e-64	OLIGO_2	DOWN p_val_adj & log2(FC)
Col16a1	1.38e-68	1.38456	0.28	0.041	3.10611e-64	OLIGO_2	UP p_val_adj & log2(FC)
Rgs7	2.22861e-68	-1.67842	0.004	0.138	5.01615e-64	OLIGO_2	DOWN p_val_adj & log2(FC)
Dlgap2	4.89833e-68	-1.78333	0.009	0.155	1.10252e-63	OLIGO_2	DOWN p_val_adj & log2(FC)
Cadps	9.65018e-68	-1.87031	0.012	0.17	2.17206e-63	OLIGO_2	DOWN p_val_adj & log2(FC)
Rims2	7.47733e-67	-1.50698	0.101	0.248	1.683e-62	OLIGO_2	DOWN p_val_adj & log2(FC)
Bcas1	2.12009e-66	0.937742	0.867	0.561	4.7719e-62	OLIGO_2	UP p_val_adj & log2(FC)
Ppargc1a	2.24887e-66	-1.75372	0.049	0.217	5.06175e-62	OLIGO_2	DOWN p_val_adj & log2(FC)
Cacna2d3	8.07043e-66	-1.55226	0.042	0.203	1.81649e-61	OLIGO_2	DOWN p_val_adj & log2(FC)
Ptprd	8.45279e-66	-0.70244	0.918	0.934	1.90255e-61	OLIGO_2	DOWN p_val_adj & log2(FC)
Cntnap5a	2.56955e-65	-1.673	0.004	0.134	5.78355e-61	OLIGO_2	DOWN p_val_adj & log2(FC)
Erc2	7.58355e-64	-1.74185	0.067	0.238	1.70691e-59	OLIGO_2	DOWN p_val_adj & log2(FC)
Tenm3	1.91306e-62	-1.60425	0.051	0.23	4.30592e-58	OLIGO_2	DOWN p_val_adj & log2(FC)
Cacnb2	2.48659e-62	-1.66903	0.019	0.162	5.59681e-58	OLIGO_2	DOWN p_val_adj & log2(FC)
Qk	8.43698e-61	0.48847	0.976	0.923	1.89899e-56	OLIGO_2	UP p_val_adj
Erbin	1.71386e-60	1.04551	0.734	0.355	3.85755e-56	OLIGO_2	UP p_val_adj & log2(FC)
Glul	5.92268e-60	1.11275	0.455	0.138	1.33308e-55	OLIGO_2	UP p_val_adj & log2(FC)
Grin2b	7.92516e-60	-1.68885	0.015	0.152	1.78379e-55	OLIGO_2	DOWN p_val_adj & log2(FC)
Gabrg3	4.8949e-59	-1.66844	0.016	0.152	1.10175e-54	OLIGO_2	DOWN p_val_adj & log2(FC)
Nrcam	5.87244e-59	-1.60526	0.035	0.18	1.32177e-54	OLIGO_2	DOWN p_val_adj & log2(FC)
Pcdh15	7.55486e-59	-1.65524	0.014	0.149	1.70045e-54	OLIGO_2	DOWN p_val_adj & log2(FC)
Ryr2	4.85825e-58	-1.71608	0.028	0.178	1.09349e-53	OLIGO_2	DOWN p_val_adj & log2(FC)
Nkain2	9.08e-58	0.447877	0.967	0.981	2.04373e-53	OLIGO_2	UP p_val_adj
Mast4	1.48283e-57	0.454062	0.929	0.817	3.33755e-53	OLIGO_2	UP p_val_adj
Gria3	2.07687e-57	-1.64952	0.015	0.151	4.67463e-53	OLIGO_2	DOWN p_val_adj & log2(FC)
Tmem117	5.5288e-57	1.74557	0.577	0.231	1.24442e-52	OLIGO_2	UP p_val_adj & log2(FC)
Cntn4	5.72956e-57	-1.57013	0.002	0.121	1.28961e-52	OLIGO_2	DOWN p_val_adj & log2(FC)
Gria4	8.96858e-57	-1.66754	0.044	0.21	2.01865e-52	OLIGO_2	DOWN p_val_adj & log2(FC)
ENSRNOG00000062454	2.95495e-56	-1.66207	0.015	0.147	6.65099e-52	OLIGO_2	DOWN p_val_adj & log2(FC)
AC125757.1	6.84129e-56	-1.5928	0.012	0.142	1.53984e-51	OLIGO_2	DOWN p_val_adj & log2(FC)
Wdfy1	1.33273e-54	1.42253	0.293	0.048	2.99971e-50	OLIGO_2	UP p_val_adj & log2(FC)
[truncated: 41,874 more rows]

## Sheet: 5. DEG MCAO ipsi vs Sham
gene	p_val	avg_log2FC	pct.1	pct.2	p_val_adj	celltype	Threshold_met
[truncated: 29,503 more rows]

[truncated: 3 more sheets: 6. DEG MCAO ipsi vs contra, 7. DEG MCAO contra vs Sham, 8. DEG sMCAO ipsi vs mMCAO ipsi]
