# Supplementary material for: Single-nucleus RNA sequencing reveals glial cell type-specific responses to ischemic stroke in male rodents
Source: Nat Commun. 2024 Jul 24;15:6232. doi: 10.1038/s41467-024-50465-z (PMC11266704; doi:10.1038/s41467-024-50465-z)
Supplement: Supplementary file 6 — Supplementary Data 4 [file 41467_2024_50465_MOESM6_ESM.xlsx]

## Sheet: 1.DEG OPC_1 vs OPC_0
gene	p_val	avg_log2FC	pct.1	pct.2	p_val_adj	Threshold_met
Top2a	1.14305e-72	2.32484	0.522	0.025	2.57277e-68	UP p_val_adj & log2(FC)
Cenpf	6.01944e-67	2.44317	0.493	0.023	1.35486e-62	UP p_val_adj & log2(FC)
Hmga2	1.90544e-65	3.85254	0.405	0.005	4.28877e-61	UP p_val_adj & log2(FC)
Diaph3	1.29749e-64	2.28516	0.666	0.081	2.92038e-60	UP p_val_adj & log2(FC)
Mki67	4.60385e-61	2.02236	0.474	0.024	1.03623e-56	UP p_val_adj & log2(FC)
Reln	4.07639e-55	2.91948	0.399	0.014	9.17513e-51	UP p_val_adj & log2(FC)
Kif11	7.26228e-54	1.82208	0.382	0.013	1.63459e-49	UP p_val_adj & log2(FC)
Rad51b	7.77099e-49	1.99789	0.589	0.079	1.74909e-44	UP p_val_adj & log2(FC)
Kif4a	5.68385e-47	1.82853	0.422	0.029	1.27932e-42	UP p_val_adj & log2(FC)
Knl1	5.9185e-44	1.76032	0.372	0.022	1.33214e-39	UP p_val_adj & log2(FC)
Sgo2	7.33191e-43	1.82481	0.361	0.017	1.65027e-38	UP p_val_adj & log2(FC)
Kif18a	1.24108e-41	1.62351	0.342	0.018	2.79342e-37	UP p_val_adj & log2(FC)
Smc4	2.03083e-41	1.65461	0.407	0.035	4.571e-37	UP p_val_adj & log2(FC)
Prc1	2.79878e-41	1.7053	0.328	0.012	6.29949e-37	UP p_val_adj & log2(FC)
Stil	1.93558e-39	1.36623	0.271	0.007	4.35659e-35	UP p_val_adj & log2(FC)
Ndc80	4.02067e-38	1.56902	0.33	0.017	9.04972e-34	UP p_val_adj & log2(FC)
Aspm	4.30323e-38	1.75221	0.332	0.018	9.68571e-34	UP p_val_adj & log2(FC)
Cenpp	1.54713e-37	1.5923	0.484	0.065	3.48229e-33	UP p_val_adj & log2(FC)
Ect2	1.75323e-37	1.74029	0.334	0.017	3.94617e-33	UP p_val_adj & log2(FC)
Tnc	4.41578e-37	2.71708	0.453	0.053	9.93905e-33	UP p_val_adj & log2(FC)
Kif14	4.59727e-36	1.53145	0.288	0.014	1.03475e-31	UP p_val_adj & log2(FC)
Ezh2	1.01117e-35	1.63719	0.572	0.097	2.27595e-31	UP p_val_adj & log2(FC)
Rexo5	5.11005e-35	1.5418	0.317	0.019	1.15017e-30	UP p_val_adj & log2(FC)
Nusap1	9.6866e-35	1.51204	0.292	0.014	2.18026e-30	UP p_val_adj & log2(FC)
Bub1b	1.28772e-34	1.32259	0.251	0.006	2.89839e-30	UP p_val_adj & log2(FC)
Parpbp	4.19539e-34	1.33633	0.244	0.005	9.44299e-30	UP p_val_adj & log2(FC)
Adamts9	8.13338e-34	2.2425	0.282	0.008	1.83066e-29	UP p_val_adj & log2(FC)
Fanci	4.75892e-33	1.3272	0.288	0.017	1.07114e-28	UP p_val_adj & log2(FC)
Pola1	5.50765e-33	1.41526	0.616	0.144	1.23966e-28	UP p_val_adj & log2(FC)
Kif15	1.80631e-32	1.40991	0.344	0.03	4.06565e-28	UP p_val_adj & log2(FC)
Bub1	2.21881e-32	1.4296	0.278	0.01	4.9941e-28	UP p_val_adj & log2(FC)
Dclk1	2.97228e-32	2.05141	0.687	0.248	6.69001e-28	UP p_val_adj & log2(FC)
Sh3pxd2a	4.93048e-32	1.74593	0.482	0.071	1.10975e-27	UP p_val_adj & log2(FC)
Kcnq5	6.28297e-31	1.23091	0.858	0.618	1.41417e-26	UP p_val_adj & log2(FC)
Cenpe	9.37524e-31	1.65687	0.324	0.02	2.11018e-26	UP p_val_adj & log2(FC)
Troap	1.68353e-30	1.3028	0.219	0.005	3.78929e-26	UP p_val_adj & log2(FC)
Gen1	3.84327e-30	1.1431	0.244	0.015	8.65043e-26	UP p_val_adj & log2(FC)
Ckap2l	4.25246e-30	1.3815	0.28	0.017	9.57144e-26	UP p_val_adj & log2(FC)
Tpx2	4.58574e-30	1.62567	0.322	0.02	1.03216e-25	UP p_val_adj & log2(FC)
Vim	1.78831e-29	1.63896	0.34	0.021	4.02514e-25	UP p_val_adj & log2(FC)
Ccnf	1.98271e-29	1.26032	0.234	0.006	4.46268e-25	UP p_val_adj & log2(FC)
Kif18b	2.40901e-29	1.26335	0.23	0.01	5.4222e-25	UP p_val_adj & log2(FC)
Hmmr	1.03133e-28	1.38535	0.28	0.018	2.32132e-24	UP p_val_adj & log2(FC)
E2f7	1.38082e-28	1.10276	0.209	0.008	3.10794e-24	UP p_val_adj & log2(FC)
Ankle1	2.48303e-28	1.3387	0.265	0.011	5.58881e-24	UP p_val_adj & log2(FC)
Depdc1	2.85771e-28	1.29015	0.225	0.009	6.43214e-24	UP p_val_adj & log2(FC)
Ska1	3.20519e-28	1.23116	0.225	0.011	7.21424e-24	UP p_val_adj & log2(FC)
Maml3	3.48625e-28	1.25798	0.749	0.411	7.84686e-24	UP p_val_adj & log2(FC)
Nuf2	4.13176e-28	1.26582	0.265	0.014	9.29976e-24	UP p_val_adj & log2(FC)
Brca1	4.14135e-28	1.22708	0.326	0.037	9.32134e-24	UP p_val_adj & log2(FC)
Cd44	5.6398e-28	1.54585	0.294	0.016	1.26941e-23	UP p_val_adj & log2(FC)
Arhgap11a	8.10456e-28	1.16061	0.228	0.011	1.82417e-23	UP p_val_adj & log2(FC)
Iqgap3	9.81418e-28	1.3457	0.255	0.011	2.20898e-23	UP p_val_adj & log2(FC)
Cep128	1.19964e-27	1.56578	0.522	0.09	2.70016e-23	UP p_val_adj & log2(FC)
Il1rap	1.4562e-27	1.53814	0.691	0.227	3.2776e-23	UP p_val_adj & log2(FC)
Adam19	1.62171e-27	1.52495	0.361	0.041	3.65014e-23	UP p_val_adj & log2(FC)
Dlgap5	1.70874e-27	1.3261	0.255	0.012	3.84603e-23	UP p_val_adj & log2(FC)
Nfia	3.05062e-27	1.0454	0.894	0.552	6.86634e-23	UP p_val_adj & log2(FC)
Mastl	5.14464e-27	1.22974	0.244	0.012	1.15796e-22	UP p_val_adj & log2(FC)
ENSRNOG00000068039	6.38542e-27	1.76867	0.551	0.115	1.43723e-22	UP p_val_adj & log2(FC)
Hjurp	3.22511e-26	1.06333	0.203	0.007	7.25908e-22	UP p_val_adj & log2(FC)
Npas3	5.40497e-26	0.954052	0.977	0.81	1.21655e-21	UP p_val_adj & log2(FC)
Mis18bp1	1.2072e-25	1.15755	0.228	0.012	2.71717e-21	UP p_val_adj & log2(FC)
Brip1	1.29141e-25	1.38565	0.342	0.039	2.90671e-21	UP p_val_adj & log2(FC)
Cdk6	2.0179e-25	1.47337	0.296	0.022	4.5419e-21	UP p_val_adj & log2(FC)
Polq	3.00481e-25	1.2732	0.286	0.022	6.76324e-21	UP p_val_adj & log2(FC)
Cdk5rap2	3.0106e-25	1.15204	0.587	0.172	6.77626e-21	UP p_val_adj & log2(FC)
Kif20b	5.74485e-25	1.3558	0.294	0.026	1.29305e-20	UP p_val_adj & log2(FC)
Smc2	7.90281e-25	1.18012	0.307	0.041	1.77876e-20	UP p_val_adj & log2(FC)
Plcb1	7.9406e-25	1.69497	0.733	0.37	1.78727e-20	UP p_val_adj & log2(FC)
ENSRNOG00000064568	7.99058e-25	1.33247	0.246	0.008	1.79852e-20	UP p_val_adj & log2(FC)
Melk	1.07316e-24	1.15598	0.232	0.017	2.41548e-20	UP p_val_adj & log2(FC)
Racgap1	1.7608e-24	0.985502	0.186	0.008	3.96321e-20	UP p_val_adj & log2(FC)
Ubash3b	2.27918e-24	1.49251	0.505	0.099	5.12997e-20	UP p_val_adj & log2(FC)
Lmnb1	2.3682e-24	1.18878	0.307	0.028	5.33034e-20	UP p_val_adj & log2(FC)
Kif23	4.26588e-24	1.23411	0.232	0.01	9.60164e-20	UP p_val_adj & log2(FC)
Tacc3	4.40348e-24	1.1749	0.23	0.012	9.91135e-20	UP p_val_adj & log2(FC)
Depdc1b	7.18554e-24	0.980674	0.167	0.005	1.61732e-19	UP p_val_adj & log2(FC)
Ckap5	1.39669e-23	1.34383	0.574	0.157	3.14366e-19	UP p_val_adj & log2(FC)
Cep55	2.17893e-23	1.08706	0.186	0.005	4.90434e-19	UP p_val_adj & log2(FC)
Cdca2	3.372e-23	1.15514	0.246	0.014	7.58969e-19	UP p_val_adj & log2(FC)
Ncapg	7.67114e-23	1.1252	0.203	0.011	1.72662e-18	UP p_val_adj & log2(FC)
Espl1	1.58203e-22	0.948267	0.184	0.01	3.56083e-18	UP p_val_adj & log2(FC)
Bora	1.65182e-22	1.37564	0.29	0.03	3.71792e-18	UP p_val_adj & log2(FC)
Kif2c	2.13843e-22	0.896913	0.159	0.004	4.81318e-18	UP p_val_adj & log2(FC)
Cenpa	2.19406e-22	0.921595	0.146	0.001	4.9384e-18	UP p_val_adj & log2(FC)
Axl	2.50956e-22	1.35149	0.311	0.023	5.64852e-18	UP p_val_adj & log2(FC)
Kntc1	3.30942e-22	1.173	0.271	0.026	7.44883e-18	UP p_val_adj & log2(FC)
Bard1	4.11745e-22	1.04584	0.209	0.017	9.26755e-18	UP p_val_adj & log2(FC)
Trim37	5.63349e-22	1.17766	0.461	0.106	1.26799e-17	UP p_val_adj & log2(FC)
Ttk	5.97336e-22	1.15762	0.223	0.014	1.34448e-17	UP p_val_adj & log2(FC)
Tead1	2.06259e-21	1.364	0.388	0.055	4.64248e-17	UP p_val_adj & log2(FC)
Scfd2	8.34687e-21	1.40216	0.616	0.232	1.87871e-16	UP p_val_adj & log2(FC)
Atad5	1.19943e-20	1.13309	0.313	0.044	2.69967e-16	UP p_val_adj & log2(FC)
Gtse1	3.18345e-20	0.780191	0.125	0.004	7.16532e-16	UP p_val_adj & log2(FC)
Gas2l3	1.04557e-19	1.04123	0.184	0.008	2.35337e-15	UP p_val_adj & log2(FC)
Rad54b	1.07957e-19	1.12122	0.259	0.032	2.42989e-15	UP p_val_adj & log2(FC)
ENSRNOG00000065867	1.63879e-19	1.15006	0.322	0.053	3.68859e-15	UP p_val_adj & log2(FC)
Knstrn	1.94651e-19	0.896811	0.165	0.005	4.3812e-15	UP p_val_adj & log2(FC)
ENSRNOG00000070963	3.67061e-19	1.28206	0.278	0.027	8.26181e-15	UP p_val_adj & log2(FC)
Ckap2	6.88176e-19	0.789685	0.121	0.002	1.54895e-14	UP p_val_adj & log2(FC)
Ncapd3	7.03254e-19	0.994135	0.311	0.052	1.58288e-14	UP p_val_adj & log2(FC)
Ncaph	8.93995e-19	0.991261	0.263	0.033	2.0122e-14	UP p_val_adj & log2(FC)
Ccna2	9.21146e-19	0.846609	0.148	0.005	2.07332e-14	UP p_val_adj & log2(FC)
Mms22l	2.30722e-18	1.06756	0.259	0.037	5.1931e-14	UP p_val_adj & log2(FC)
ENSRNOG00000070284	2.35849e-18	1.60234	0.503	0.132	5.30849e-14	UP p_val_adj & log2(FC)
Zwilch	2.37737e-18	1.10933	0.271	0.023	5.351e-14	UP p_val_adj & log2(FC)
Ccnb1	2.42051e-18	0.690962	0.111	0.001	5.44809e-14	UP p_val_adj & log2(FC)
Mcm10	3.04216e-18	0.925326	0.169	0.011	6.8473e-14	UP p_val_adj & log2(FC)
Ccdc18	3.05995e-18	1.06571	0.28	0.044	6.88732e-14	UP p_val_adj & log2(FC)
Hs3st5	3.5194e-18	1.79585	0.248	0.024	7.92146e-14	UP p_val_adj & log2(FC)
Neil3	7.41307e-18	0.845161	0.144	0.006	1.66853e-13	UP p_val_adj & log2(FC)
Atad2	1.08738e-17	1.12779	0.299	0.052	2.44747e-13	UP p_val_adj & log2(FC)
Met	1.19607e-17	0.994473	0.171	0.007	2.69211e-13	UP p_val_adj & log2(FC)
Wdhd1	1.22952e-17	1.0286	0.269	0.045	2.76741e-13	UP p_val_adj & log2(FC)
Kif20a	1.38458e-17	0.79272	0.142	0.004	3.11642e-13	UP p_val_adj & log2(FC)
Shcbp1	2.21263e-17	0.838738	0.132	0.006	4.98019e-13	UP p_val_adj & log2(FC)
Sv2c	2.48076e-17	1.24826	0.307	0.046	5.58369e-13	UP p_val_adj & log2(FC)
Ticrr	2.71993e-17	0.911262	0.18	0.014	6.12201e-13	UP p_val_adj & log2(FC)
Mcph1	3.46023e-17	1.04912	0.365	0.078	7.78828e-13	UP p_val_adj & log2(FC)
Rad18	3.47765e-17	1.03904	0.261	0.036	7.82749e-13	UP p_val_adj & log2(FC)
Sdk2	3.66622e-17	0.987522	0.299	0.057	8.25194e-13	UP p_val_adj & log2(FC)
Dut	3.79585e-17	1.06486	0.319	0.053	8.5437e-13	UP p_val_adj & log2(FC)
Tmpo	4.55402e-17	1.0642	0.468	0.122	1.02502e-12	UP p_val_adj & log2(FC)
Birc5	5.49045e-17	0.704911	0.121	0.002	1.23579e-12	UP p_val_adj & log2(FC)
Vrk1	6.13147e-17	1.00252	0.267	0.039	1.38007e-12	UP p_val_adj & log2(FC)
Fancd2	1.20176e-16	1.11339	0.267	0.033	2.70492e-12	UP p_val_adj & log2(FC)
Kpna2	1.20657e-16	0.69636	0.111	0.002	2.71574e-12	UP p_val_adj & log2(FC)
Cep295	1.31794e-16	1.0231	0.301	0.049	2.96642e-12	UP p_val_adj & log2(FC)
Cenpi	2.09633e-16	0.946677	0.188	0.015	4.71843e-12	UP p_val_adj & log2(FC)
Map3k20	3.19411e-16	1.08033	0.282	0.04	7.1893e-12	UP p_val_adj & log2(FC)
Oip5	3.82641e-16	0.739287	0.121	0.004	8.61247e-12	UP p_val_adj & log2(FC)
Dbf4	4.33477e-16	0.855852	0.157	0.007	9.7567e-12	UP p_val_adj & log2(FC)
Plk4	4.5168e-16	0.865726	0.171	0.015	1.01664e-11	UP p_val_adj & log2(FC)
Cit	5.63496e-16	0.991502	0.43	0.114	1.26832e-11	UP p_val_adj & log2(FC)
Anln	6.42386e-16	1.03281	0.215	0.019	1.44588e-11	UP p_val_adj & log2(FC)
Blm	7.57984e-16	0.814236	0.188	0.026	1.70607e-11	UP p_val_adj & log2(FC)
Pbk	9.83213e-16	0.62234	0.104	0.003	2.21302e-11	UP p_val_adj & log2(FC)
Poc1a	1.27879e-15	0.722607	0.127	0.008	2.87829e-11	UP p_val_adj & log2(FC)
Pole	2.17865e-15	0.84107	0.177	0.025	4.9037e-11	UP p_val_adj & log2(FC)
Sgo1	2.30878e-15	0.770917	0.134	0.003	5.19661e-11	UP p_val_adj & log2(FC)
Wdpcp	2.43823e-15	1.18051	0.466	0.134	5.48797e-11	UP p_val_adj & log2(FC)
Runx2	3.14698e-15	1.15768	0.171	0.011	7.08323e-11	UP p_val_adj & log2(FC)
Ube2t	3.44861e-15	0.648003	0.117	0.005	7.76212e-11	UP p_val_adj & log2(FC)
Adam12	3.96894e-15	1.26207	0.528	0.19	8.93329e-11	UP p_val_adj & log2(FC)
Prr11	4.18815e-15	0.84435	0.144	0.008	9.42668e-11	UP p_val_adj & log2(FC)
Piezo1	5.36666e-15	0.828901	0.154	0.005	1.20793e-10	UP p_val_adj & log2(FC)
Kifc1	1.25484e-14	0.845377	0.146	0.008	2.82439e-10	UP p_val_adj & log2(FC)
Cdkn3	1.41956e-14	0.808351	0.129	0.006	3.19515e-10	UP p_val_adj & log2(FC)
Ccnb2	1.46741e-14	0.666915	0.102	0.004	3.30285e-10	UP p_val_adj & log2(FC)
Chl1	1.53746e-14	0.697295	0.779	0.472	3.46051e-10	UP p_val_adj & log2(FC)
Zmiz1	1.86546e-14	1.27659	0.597	0.217	4.19878e-10	UP p_val_adj & log2(FC)
Fancc	1.8737e-14	0.731378	0.203	0.035	4.21731e-10	UP p_val_adj & log2(FC)
Ccnd1	2.08601e-14	1.06884	0.344	0.07	4.69518e-10	UP p_val_adj & log2(FC)
Pclaf	2.28348e-14	0.895485	0.169	0.018	5.13966e-10	UP p_val_adj & log2(FC)
Vgf	2.48513e-14	1.10012	0.171	0.009	5.59352e-10	UP p_val_adj & log2(FC)
Calca	2.7198e-14	1.03411	0.119	0.003	6.12172e-10	UP p_val_adj & log2(FC)
Rrm2	3.05063e-14	0.630032	0.109	0.003	6.86636e-10	UP p_val_adj & log2(FC)
Incenp	5.49094e-14	0.779306	0.152	0.011	1.2359e-09	UP p_val_adj & log2(FC)
Dnmt1	5.96843e-14	0.775557	0.215	0.035	1.34337e-09	UP p_val_adj & log2(FC)
Tmem100	6.81896e-14	1.15947	0.418	0.093	1.53481e-09	UP p_val_adj & log2(FC)
Cenpu	7.58618e-14	0.745428	0.132	0.008	1.7075e-09	UP p_val_adj & log2(FC)
Nasp	1.45437e-13	0.831854	0.361	0.091	3.2735e-09	UP p_val_adj & log2(FC)
Dtl	1.84098e-13	0.932196	0.211	0.023	4.14367e-09	UP p_val_adj & log2(FC)
Mtap	2.36116e-13	0.964086	0.299	0.053	5.31449e-09	UP p_val_adj & log2(FC)
Sema3c	2.87466e-13	1.23956	0.223	0.025	6.47029e-09	UP p_val_adj & log2(FC)
LOC690035	4.55755e-13	0.684446	0.344	0.096	1.02581e-08	UP p_val_adj & log2(FC)
Map1b	5.1804e-13	0.971	0.347	0.092	1.16601e-08	UP p_val_adj & log2(FC)
Cdk1	5.40077e-13	0.660889	0.113	0.004	1.2156e-08	UP p_val_adj & log2(FC)
RT1-T24-1	7.3783e-13	0.687664	0.117	0.011	1.66071e-08	UP p_val_adj & log2(FC)
Esco2	7.74894e-13	0.758392	0.134	0.012	1.74413e-08	UP p_val_adj & log2(FC)
ENSRNOG00000069594	8.38609e-13	1.05218	0.455	0.121	1.88754e-08	UP p_val_adj & log2(FC)
Col6a3	8.50453e-13	0.806018	0.115	0.004	1.9142e-08	UP p_val_adj & log2(FC)
Ncapg2	8.59258e-13	1.11446	0.24	0.031	1.93402e-08	UP p_val_adj & log2(FC)
Cip2a	9.21395e-13	0.71412	0.125	0.011	2.07388e-08	UP p_val_adj & log2(FC)
Cenpk	1.0113e-12	0.784029	0.173	0.021	2.27624e-08	UP p_val_adj & log2(FC)
Trabd2b	1.14385e-12	0.932911	0.121	0.005	2.57457e-08	UP p_val_adj & log2(FC)
Ska3	1.18713e-12	0.616944	0.117	0.01	2.67199e-08	UP p_val_adj & log2(FC)
Slfn13	1.26761e-12	0.790206	0.192	0.023	2.85314e-08	UP p_val_adj & log2(FC)
Cdh2	1.31284e-12	1.1166	0.645	0.28	2.95494e-08	UP p_val_adj & log2(FC)
Srgap2	3.76772e-12	1.04268	0.643	0.254	8.48038e-08	UP p_val_adj & log2(FC)
Slc41a2	4.46166e-12	0.828981	0.263	0.048	1.00423e-07	UP p_val_adj & log2(FC)
Dscc1	5.00288e-12	0.693561	0.129	0.015	1.12605e-07	UP p_val_adj & log2(FC)
Hs2st1	5.73854e-12	0.920119	0.418	0.114	1.29163e-07	UP p_val_adj & log2(FC)
Rbl1	6.06999e-12	0.775266	0.203	0.034	1.36623e-07	UP p_val_adj & log2(FC)
Nsd2	6.34647e-12	1.02108	0.574	0.185	1.42846e-07	UP p_val_adj & log2(FC)
Arsj	6.83966e-12	0.765305	0.209	0.032	1.53947e-07	UP p_val_adj & log2(FC)
ENSRNOG00000064399	7.12633e-12	1.16545	0.559	0.193	1.60399e-07	UP p_val_adj & log2(FC)
Cep120	8.17025e-12	0.608179	0.313	0.079	1.83896e-07	UP p_val_adj & log2(FC)
Pole2	9.50086e-12	0.627815	0.129	0.011	2.13845e-07	UP p_val_adj & log2(FC)
Mybl2	1.01642e-11	0.68588	0.129	0.008	2.28776e-07	UP p_val_adj & log2(FC)
Lig1	1.05273e-11	0.824491	0.236	0.046	2.36949e-07	UP p_val_adj & log2(FC)
Pard3b	1.12575e-11	1.19834	0.392	0.095	2.53384e-07	UP p_val_adj & log2(FC)
Plpp1	1.12781e-11	0.99341	0.324	0.078	2.53848e-07	UP p_val_adj & log2(FC)
Asxl1	1.15175e-11	0.829365	0.418	0.132	2.59237e-07	UP p_val_adj & log2(FC)
Cenph	1.24616e-11	0.813758	0.177	0.021	2.80485e-07	UP p_val_adj & log2(FC)
Cdca8	1.4665e-11	0.648536	0.127	0.008	3.30079e-07	UP p_val_adj & log2(FC)
Chrm3	1.64732e-11	1.10204	0.334	0.151	3.70779e-07	UP p_val_adj & log2(FC)
Cep112	1.74109e-11	0.893871	0.428	0.139	3.91884e-07	UP p_val_adj & log2(FC)
Ncapd2	2.23117e-11	0.770184	0.186	0.02	5.02192e-07	UP p_val_adj & log2(FC)
Rbfox1	2.34726e-11	0.792482	0.919	0.746	5.28322e-07	UP p_val_adj & log2(FC)
Pdzrn3	2.48909e-11	1.08858	0.294	0.062	5.60245e-07	UP p_val_adj & log2(FC)
Atp2b1	2.50844e-11	0.889752	0.459	0.15	5.646e-07	UP p_val_adj & log2(FC)
Syne2	2.74777e-11	0.891389	0.474	0.157	6.18469e-07	UP p_val_adj & log2(FC)
Runx1	2.75265e-11	1.00856	0.161	0.017	6.19565e-07	UP p_val_adj & log2(FC)
Xpo1	3.01185e-11	0.678146	0.38	0.119	6.77908e-07	UP p_val_adj & log2(FC)
Mtmr12	3.09257e-11	0.930022	0.313	0.079	6.96076e-07	UP p_val_adj & log2(FC)
Nap1l1	3.24504e-11	0.767445	0.28	0.065	7.30393e-07	UP p_val_adj & log2(FC)
Haus3	3.72333e-11	0.730415	0.248	0.051	8.38047e-07	UP p_val_adj & log2(FC)
Kif24	3.74171e-11	0.831787	0.184	0.018	8.42185e-07	UP p_val_adj & log2(FC)
Cdc25c	4.03055e-11	0.719322	0.136	0.012	9.07196e-07	UP p_val_adj & log2(FC)
LOC498265	4.17215e-11	0.692669	0.15	0.017	9.39068e-07	UP p_val_adj & log2(FC)
Nop58	4.54216e-11	0.775561	0.347	0.106	1.02235e-06	UP p_val_adj & log2(FC)
Dek	4.63252e-11	0.809083	0.309	0.076	1.04269e-06	UP p_val_adj & log2(FC)
Nup93	5.10339e-11	0.607426	0.192	0.038	1.14867e-06	UP p_val_adj & log2(FC)
Cep89	5.18219e-11	0.774432	0.154	0.019	1.16641e-06	UP p_val_adj & log2(FC)
Gap43	5.61906e-11	1.19257	0.438	0.121	1.26474e-06	UP p_val_adj & log2(FC)
Pmepa1	7.46756e-11	1.02788	0.242	0.037	1.6808e-06	UP p_val_adj & log2(FC)
Wee1	8.23818e-11	0.776337	0.171	0.018	1.85425e-06	UP p_val_adj & log2(FC)
Tiam2	8.58886e-11	0.842575	0.167	0.014	1.93318e-06	UP p_val_adj & log2(FC)
Sae1	9.26148e-11	0.710285	0.351	0.099	2.08457e-06	UP p_val_adj & log2(FC)
Zgrf1	1.08443e-10	0.768162	0.19	0.03	2.44085e-06	UP p_val_adj & log2(FC)
Mcm4	1.10646e-10	0.7004	0.148	0.027	2.49042e-06	UP p_val_adj & log2(FC)
AABR07000398.1	1.16177e-10	0.947627	0.326	0.078	2.61491e-06	UP p_val_adj & log2(FC)
Odf2	1.23755e-10	0.722806	0.303	0.078	2.78548e-06	UP p_val_adj & log2(FC)
Spata5	1.24841e-10	0.74504	0.432	0.135	2.80992e-06	UP p_val_adj & log2(FC)
Hectd2	1.24855e-10	0.898636	0.476	0.175	2.81024e-06	UP p_val_adj & log2(FC)
Prim2	1.27562e-10	1.04981	0.317	0.064	2.87117e-06	UP p_val_adj & log2(FC)
Cacna1h	1.29786e-10	0.662499	0.136	0.011	2.92122e-06	UP p_val_adj & log2(FC)
Pctp	1.37232e-10	0.620878	0.117	0.009	3.08882e-06	UP p_val_adj & log2(FC)
Camk1d	1.43703e-10	0.87004	0.497	0.172	3.23446e-06	UP p_val_adj & log2(FC)
Prrg4	1.69881e-10	0.703332	0.125	0.008	3.82368e-06	UP p_val_adj & log2(FC)
Ska2	1.71113e-10	0.847979	0.23	0.038	3.8514e-06	UP p_val_adj & log2(FC)
Myof	1.96795e-10	0.898848	0.163	0.017	4.42947e-06	UP p_val_adj & log2(FC)
Zfand4	2.03219e-10	0.9	0.203	0.027	4.57405e-06	UP p_val_adj & log2(FC)
H1f4	2.11327e-10	0.735998	0.159	0.018	4.75655e-06	UP p_val_adj & log2(FC)
Fsip1	2.44482e-10	0.628877	0.106	0.008	5.50281e-06	UP p_val_adj & log2(FC)
Cep135	2.50571e-10	0.708976	0.18	0.027	5.63985e-06	UP p_val_adj & log2(FC)
Tmem117	2.8461e-10	0.78676	0.695	0.397	6.406e-06	UP p_val_adj & log2(FC)
Gab2	2.97602e-10	0.672038	0.641	0.293	6.69844e-06	UP p_val_adj & log2(FC)
Cmss1	3.55606e-10	0.934049	0.432	0.132	8.00398e-06	UP p_val_adj & log2(FC)
Ybx3	3.87973e-10	0.916225	0.257	0.049	8.73249e-06	UP p_val_adj & log2(FC)
Pcbp3	3.95354e-10	0.873693	0.292	0.071	8.89863e-06	UP p_val_adj & log2(FC)
Cenpc	4.33006e-10	0.797851	0.261	0.062	9.74611e-06	UP p_val_adj & log2(FC)
Polh	4.56365e-10	0.779044	0.205	0.031	1.02719e-05	UP p_val_adj & log2(FC)
Cdc45	5.02349e-10	0.770407	0.144	0.016	1.13069e-05	UP p_val_adj & log2(FC)
Atm	5.80595e-10	0.684933	0.363	0.119	1.3068e-05	UP p_val_adj & log2(FC)
Rfc4	6.26561e-10	0.632537	0.119	0.011	1.41026e-05	UP p_val_adj & log2(FC)
Fip1l1	6.57488e-10	0.803268	0.524	0.202	1.47987e-05	UP p_val_adj & log2(FC)
Cracd	7.80567e-10	0.749545	0.532	0.228	1.7569e-05	UP p_val_adj & log2(FC)
P4ha3	8.45561e-10	0.645992	0.111	0.005	1.90319e-05	UP p_val_adj & log2(FC)
Hells	9.85466e-10	0.788662	0.221	0.041	2.21809e-05	UP p_val_adj & log2(FC)
Terf1	1.0307e-09	0.745634	0.336	0.108	2.3199e-05	UP p_val_adj & log2(FC)
Fkbp5	1.10937e-09	0.712315	0.175	0.031	2.49696e-05	UP p_val_adj & log2(FC)
Bmal2	1.11053e-09	0.727447	0.127	0.008	2.49958e-05	UP p_val_adj & log2(FC)
Clic1	1.19808e-09	0.645814	0.138	0.01	2.69663e-05	UP p_val_adj & log2(FC)
Pkp4	1.2293e-09	0.865849	0.576	0.221	2.76692e-05	UP p_val_adj & log2(FC)
Iqgap1	1.31157e-09	0.768618	0.228	0.041	2.95209e-05	UP p_val_adj & log2(FC)
Rangap1	1.34155e-09	0.685981	0.161	0.017	3.01957e-05	UP p_val_adj & log2(FC)
Sh3pxd2b	1.42081e-09	0.900697	0.324	0.076	3.19795e-05	UP p_val_adj & log2(FC)
Aldh4a1	1.48866e-09	0.898924	0.209	0.03	3.35067e-05	UP p_val_adj & log2(FC)
Tk1	1.49116e-09	0.610724	0.104	0.008	3.3563e-05	UP p_val_adj & log2(FC)
Rap1gds1	1.56467e-09	0.702355	0.361	0.111	3.52176e-05	UP p_val_adj & log2(FC)
Supt16h	1.57345e-09	0.70755	0.284	0.084	3.54152e-05	UP p_val_adj & log2(FC)
Arhgap42	1.67539e-09	0.799913	0.651	0.338	3.77097e-05	UP p_val_adj & log2(FC)
Gabrg3	1.72409e-09	1.41987	0.455	0.241	3.88059e-05	UP p_val_adj & log2(FC)
Msn	1.95146e-09	0.720353	0.138	0.008	4.39234e-05	UP p_val_adj & log2(FC)
Phlda1	2.21052e-09	0.77033	0.154	0.017	4.97544e-05	UP p_val_adj & log2(FC)
B4galt6	2.2798e-09	0.710307	0.342	0.095	5.13138e-05	UP p_val_adj & log2(FC)
Cep152	2.38688e-09	0.640033	0.211	0.05	5.37239e-05	UP p_val_adj & log2(FC)
Cep85	2.50765e-09	0.721194	0.188	0.033	5.64423e-05	UP p_val_adj & log2(FC)
Nedd4l	2.85644e-09	0.914144	0.367	0.135	6.42927e-05	UP p_val_adj & log2(FC)
G2e3	3.15746e-09	0.89258	0.296	0.074	7.10682e-05	UP p_val_adj & log2(FC)
Prim1	3.23185e-09	0.682611	0.324	0.096	7.27426e-05	UP p_val_adj & log2(FC)
Atp2b4	3.65614e-09	0.771091	0.221	0.041	8.22924e-05	UP p_val_adj & log2(FC)
Nfib	3.77977e-09	0.613159	0.737	0.397	8.50752e-05	UP p_val_adj & log2(FC)
Bcat1	4.03224e-09	0.753251	0.365	0.11	9.07577e-05	UP p_val_adj & log2(FC)
Il33	4.43587e-09	1.0279	0.173	0.025	9.98427e-05	UP p_val_adj & log2(FC)
Dclk2	4.78052e-09	0.818781	0.499	0.205	0.0001076	UP p_val_adj & log2(FC)
Fyn	4.96285e-09	0.801782	0.731	0.354	0.000111704	UP p_val_adj & log2(FC)
Peak1	5.12476e-09	0.965229	0.482	0.159	0.000115348	UP p_val_adj & log2(FC)
Mmp15	5.71409e-09	0.601916	0.209	0.049	0.000128613	UP p_val_adj & log2(FC)
Frmpd1	5.77029e-09	0.814212	0.294	0.084	0.000129878	UP p_val_adj & log2(FC)
Efcab11	5.83176e-09	0.663489	0.125	0.012	0.000131261	UP p_val_adj & log2(FC)
Glis3	6.62326e-09	1.11893	0.207	0.032	0.000149076	UP p_val_adj & log2(FC)
Cdk19	6.63962e-09	0.822758	0.357	0.107	0.000149445	UP p_val_adj & log2(FC)
Ano6	6.93125e-09	0.937416	0.319	0.074	0.000156009	UP p_val_adj & log2(FC)
Fnbp4	8.24628e-09	0.776258	0.543	0.221	0.000185607	UP p_val_adj & log2(FC)
Hnrnpa2b1	8.74356e-09	0.611743	0.82	0.502	0.0001968	UP p_val_adj & log2(FC)
Trip13	8.87989e-09	0.62096	0.125	0.009	0.000199868	UP p_val_adj & log2(FC)
Papss1	9.06173e-09	0.719275	0.296	0.083	0.000203961	UP p_val_adj & log2(FC)
Phip	1.24132e-08	0.609877	0.532	0.226	0.000279395	UP p_val_adj & log2(FC)
Lef1	1.27921e-08	0.70387	0.106	0.011	0.000287925	UP p_val_adj & log2(FC)
Sf3b3	1.2974e-08	0.618008	0.261	0.071	0.00029202	UP p_val_adj & log2(FC)
Cep57l1	1.3592e-08	0.659571	0.219	0.049	0.00030593	UP p_val_adj & log2(FC)
Mipol1	1.36314e-08	0.67878	0.438	0.171	0.000306816	UP p_val_adj & log2(FC)
Rttn	1.37984e-08	0.679386	0.263	0.062	0.000310573	UP p_val_adj & log2(FC)
Vat1l	1.41993e-08	0.831081	0.438	0.155	0.000319598	UP p_val_adj & log2(FC)
Arid5b	1.77035e-08	0.752781	0.37	0.125	0.00039847	UP p_val_adj & log2(FC)
Adgra1	1.93154e-08	0.636128	0.15	0.022	0.000434752	UP p_val_adj & log2(FC)
Taf1d	2.16151e-08	0.88005	0.413	0.131	0.000486512	UP p_val_adj & log2(FC)
Arl6ip1	2.23834e-08	0.819748	0.194	0.032	0.000503806	UP p_val_adj & log2(FC)
Jpt1	2.40534e-08	0.778621	0.251	0.06	0.000541395	UP p_val_adj & log2(FC)
Brd8	2.8083e-08	0.654883	0.324	0.098	0.000632091	UP p_val_adj & log2(FC)
Myh9	2.84398e-08	0.736418	0.225	0.049	0.000640122	UP p_val_adj & log2(FC)
Fam111a	3.5445e-08	0.858642	0.261	0.054	0.000797796	UP p_val_adj & log2(FC)
H1f5	3.61716e-08	0.602172	0.104	0.011	0.00081415	UP p_val_adj & log2(FC)
Rab8b	3.66745e-08	0.726191	0.405	0.133	0.00082547	UP p_val_adj & log2(FC)
Lrrc8d	4.31786e-08	0.807769	0.359	0.107	0.000971865	UP p_val_adj & log2(FC)
Rabggtb	4.87754e-08	0.610633	0.2	0.039	0.00109784	UP p_val_adj & log2(FC)
Pnn	4.9543e-08	0.611392	0.461	0.176	0.00111511	UP p_val_adj & log2(FC)
Baz1b	6.28502e-08	0.707195	0.376	0.117	0.00141463	UP p_val_adj & log2(FC)
Ttf2	6.66024e-08	0.674085	0.152	0.022	0.00149909	UP p_val_adj & log2(FC)
Cep192	7.70013e-08	0.68567	0.29	0.083	0.00173314	UP p_val_adj & log2(FC)
Pdss1	8.59036e-08	0.60753	0.246	0.071	0.00193352	UP p_val_adj & log2(FC)
Vmp1	8.80188e-08	0.766853	0.344	0.101	0.00198113	UP p_val_adj & log2(FC)
Stox2	1.09344e-07	0.701941	0.633	0.289	0.00246111	UP p_val_adj & log2(FC)
Fgf2	1.24039e-07	0.726007	0.136	0.013	0.00279188	UP p_val_adj & log2(FC)
Iqgap2	1.24159e-07	0.866312	0.163	0.021	0.00279458	UP p_val_adj & log2(FC)
Eef1g	1.40748e-07	0.60443	0.154	0.027	0.00316795	UP p_val_adj & log2(FC)
Selenof	1.43551e-07	0.684643	0.263	0.071	0.00323104	UP p_val_adj & log2(FC)
Schip1	1.45512e-07	0.604525	0.407	0.165	0.00327519	UP p_val_adj & log2(FC)
Ccdc77	1.58128e-07	0.620964	0.161	0.026	0.00355914	UP p_val_adj & log2(FC)
Syncrip	1.60061e-07	0.635158	0.34	0.119	0.00360265	UP p_val_adj & log2(FC)
Ptp4a2	1.62669e-07	0.606581	0.192	0.046	0.00366136	UP p_val_adj & log2(FC)
Eprs	1.74693e-07	0.665947	0.278	0.075	0.00393198	UP p_val_adj & log2(FC)
Kpnb1	1.81448e-07	0.625692	0.236	0.054	0.00408404	UP p_val_adj & log2(FC)
Atr	1.82294e-07	0.603304	0.288	0.084	0.00410307	UP p_val_adj & log2(FC)
Rab31	2.27139e-07	0.753576	0.549	0.228	0.00511244	UP p_val_adj & log2(FC)
Nkain1	2.5181e-07	0.746092	0.173	0.023	0.00566774	UP p_val_adj & log2(FC)
Morf4l2	2.59214e-07	0.723483	0.269	0.066	0.0058344	UP p_val_adj & log2(FC)
Adamts1	3.03583e-07	0.721568	0.132	0.011	0.00683306	UP p_val_adj & log2(FC)
Tshz1	3.5637e-07	0.757712	0.303	0.081	0.00802117	UP p_val_adj & log2(FC)
Npas2	3.88504e-07	0.787723	0.165	0.023	0.00874444	UP p_val_adj & log2(FC)
Shc3	4.75136e-07	0.652301	0.453	0.182	0.0106944	UP p_val_adj & log2(FC)
Map4	6.8883e-07	0.872309	0.534	0.199	0.0155042	UP p_val_adj & log2(FC)
Ranbp9	7.19126e-07	0.646524	0.388	0.15	0.0161861	UP p_val_adj & log2(FC)
Gad1	8.71825e-07	0.947555	0.119	0.021	0.019623	UP p_val_adj & log2(FC)
Asap2	9.136e-07	0.793256	0.403	0.137	0.0205633	UP p_val_adj & log2(FC)
Pbx3	9.30904e-07	0.662208	0.265	0.078	0.0209528	UP p_val_adj & log2(FC)
Hnrnpd	1.11501e-06	0.612568	0.271	0.082	0.0250966	UP p_val_adj & log2(FC)
Gas7	1.24418e-06	0.84529	0.217	0.059	0.0280041	UP p_val_adj & log2(FC)
Rbbp8	1.25643e-06	0.642849	0.284	0.09	0.0282798	UP p_val_adj & log2(FC)
Rad21	1.48655e-06	0.669686	0.184	0.038	0.0334594	UP p_val_adj & log2(FC)
Nup160	1.55237e-06	0.642325	0.221	0.059	0.0349407	UP p_val_adj & log2(FC)
Sema3a	1.62319e-06	0.733265	0.177	0.046	0.0365347	UP p_val_adj & log2(FC)
Myo10	2.06759e-06	0.808748	0.353	0.127	0.0465372	UP p_val_adj & log2(FC)
Sipa1l2	2.07082e-06	0.629436	0.332	0.112	0.0466099	UP p_val_adj & log2(FC)
Rbm3	2.16587e-06	0.728797	0.273	0.068	0.0487494	UP p_val_adj & log2(FC)
Slc25a40	2.17644e-06	0.618375	0.194	0.048	0.0489874	UP p_val_adj & log2(FC)
Dock7	2.21418e-06	0.877982	0.28	0.074	0.0498368	UP p_val_adj & log2(FC)
Phf19	4.66115e-14	0.581355	0.104	0.005	1.04913e-09	UP p_val_adj
Gle1	9.31794e-10	0.572833	0.152	0.023	2.09728e-05	UP p_val_adj
Rhoa	1.56993e-09	0.592962	0.221	0.054	3.53359e-05	UP p_val_adj
Usp1	1.98456e-09	0.526626	0.109	0.01	4.46684e-05	UP p_val_adj
E2f5	2.04348e-09	0.576871	0.132	0.017	4.59948e-05	UP p_val_adj
Nup205	3.25605e-09	0.58879	0.18	0.038	7.32873e-05	UP p_val_adj
Traf3	3.4045e-09	0.305643	0.255	0.084	7.66284e-05	UP p_val_adj
Nde1	4.11462e-09	0.595077	0.117	0.011	9.26118e-05	UP p_val_adj
Smc1a	5.63513e-09	0.595771	0.307	0.087	0.000126835	UP p_val_adj
Nsl1	7.20453e-09	0.551981	0.117	0.011	0.000162159	UP p_val_adj
ENSRNOG00000070938	8.07628e-09	0.470209	0.106	0.009	0.000181781	UP p_val_adj
Copg2	9.75402e-09	0.303199	0.299	0.12	0.000219543	UP p_val_adj
Dsn1	9.87179e-09	0.556053	0.106	0.01	0.000222194	UP p_val_adj
Ttc9	1.00297e-08	0.489211	0.138	0.027	0.000225748	UP p_val_adj
Nptxr	1.79151e-08	0.580803	0.117	0.015	0.000403232	UP p_val_adj
Nfix	1.85152e-08	0.52114	0.294	0.096	0.00041674	UP p_val_adj
Smc6	2.11736e-08	0.435858	0.29	0.104	0.000476576	UP p_val_adj
Ddah1	2.4688e-08	0.520443	0.209	0.056	0.000555678	UP p_val_adj
Trim27	3.35385e-08	0.369662	0.111	0.017	0.000754886	UP p_val_adj
U2surp	3.40292e-08	0.584694	0.392	0.172	0.000765928	UP p_val_adj
Cnbp	3.86296e-08	0.582329	0.173	0.035	0.000869474	UP p_val_adj
Sardh	4.44289e-08	0.491299	0.125	0.018	0.00100001	UP p_val_adj
Rfwd3	5.61653e-08	0.487736	0.14	0.024	0.00126417	UP p_val_adj
Dgcr8	5.88327e-08	0.579206	0.225	0.057	0.00132421	UP p_val_adj
ENSRNOG00000068307	6.25074e-08	0.596624	0.511	0.275	0.00140692	UP p_val_adj
Pfas	6.58328e-08	0.541695	0.117	0.019	0.00148176	UP p_val_adj
Utp14a	7.38653e-08	0.55994	0.163	0.033	0.00166256	UP p_val_adj
Vrk2	8.39675e-08	0.535469	0.132	0.022	0.00188994	UP p_val_adj
Tmem209	8.48158e-08	0.597262	0.159	0.032	0.00190903	UP p_val_adj
Dock3	9.45625e-08	0.3325	0.614	0.337	0.00212841	UP p_val_adj
C5h1orf159	9.51101e-08	0.560058	0.119	0.019	0.00214074	UP p_val_adj
Cenpn	1.00347e-07	0.539173	0.104	0.01	0.00225862	UP p_val_adj
Spred3	1.13892e-07	0.505973	0.18	0.038	0.00256347	UP p_val_adj
Sacs	1.32945e-07	0.433882	0.292	0.105	0.00299233	UP p_val_adj
Wnt7b	1.6496e-07	0.50115	0.106	0.017	0.00371293	UP p_val_adj
Spry2	1.90264e-07	0.588215	0.146	0.023	0.00428247	UP p_val_adj
Psmg2	2.13152e-07	0.393294	0.148	0.04	0.00479763	UP p_val_adj
Ints13	2.15774e-07	0.426799	0.313	0.113	0.00485664	UP p_val_adj
Polk	2.27484e-07	0.559568	0.163	0.028	0.0051202	UP p_val_adj
Tfdp1	2.36453e-07	0.482061	0.159	0.031	0.0053221	UP p_val_adj
Myef2	2.64417e-07	0.575629	0.489	0.209	0.00595151	UP p_val_adj
Npm1	2.85349e-07	0.5614	0.138	0.023	0.00642264	UP p_val_adj
Pinx1	2.91337e-07	0.408943	0.115	0.024	0.00655742	UP p_val_adj
Zranb3	3.07089e-07	0.596308	0.169	0.035	0.00691195	UP p_val_adj
Uck2	3.25768e-07	0.481479	0.144	0.032	0.00733237	UP p_val_adj
Parg	3.39334e-07	0.339029	0.267	0.095	0.00763772	UP p_val_adj
Kmt2a	3.41629e-07	0.580019	0.463	0.187	0.00768939	UP p_val_adj
ENSRNOG00000067105	3.68938e-07	0.379667	0.311	0.114	0.00830406	UP p_val_adj
Ppp4r1	3.85987e-07	0.538502	0.351	0.124	0.00868779	UP p_val_adj
Hdgf	3.96814e-07	0.45813	0.113	0.018	0.00893149	UP p_val_adj
Entpd1	4.46321e-07	0.529161	0.186	0.05	0.0100458	UP p_val_adj
Snx5	4.66746e-07	0.465799	0.15	0.029	0.0105055	UP p_val_adj
Ndc1	5.08181e-07	0.461439	0.121	0.017	0.0114381	UP p_val_adj
Washc4	5.29447e-07	0.455986	0.263	0.09	0.0119168	UP p_val_adj
Fat1	5.33347e-07	0.594467	0.271	0.081	0.0120046	UP p_val_adj
Dnmbp	5.87761e-07	0.477806	0.136	0.029	0.0132293	UP p_val_adj
Supt20h	7.65904e-07	0.578873	0.363	0.135	0.017239	UP p_val_adj
Wnk1	7.97145e-07	0.460244	0.522	0.245	0.0179421	UP p_val_adj
Rrm1	8.1625e-07	0.530649	0.115	0.021	0.0183722	UP p_val_adj
Nup133	8.2733e-07	0.445597	0.14	0.032	0.0186215	UP p_val_adj
Zfp386	8.54668e-07	0.48858	0.278	0.09	0.0192369	UP p_val_adj
Huwe1	8.82535e-07	0.487755	0.553	0.261	0.0198641	UP p_val_adj
Fanca	9.71632e-07	0.594235	0.154	0.024	0.0218695	UP p_val_adj
Cenpj	9.77968e-07	0.489083	0.173	0.037	0.0220121	UP p_val_adj
Siah3	1.00824e-06	0.426558	0.14	0.03	0.0226935	UP p_val_adj
Wdr90	1.09015e-06	0.578592	0.123	0.014	0.0245372	UP p_val_adj
Fv1	1.12905e-06	0.456855	0.144	0.029	0.0254126	UP p_val_adj
Fads1	1.13818e-06	0.496488	0.109	0.015	0.0256182	UP p_val_adj
Lin9	1.14025e-06	0.557274	0.129	0.022	0.0256648	UP p_val_adj
Ggnbp2	1.2472e-06	0.535141	0.276	0.094	0.028072	UP p_val_adj
Rad54l	1.37214e-06	0.584907	0.129	0.014	0.0308841	UP p_val_adj
Fam76b	1.41186e-06	0.581347	0.276	0.082	0.0317782	UP p_val_adj
Dhx9	1.43976e-06	0.502186	0.265	0.09	0.0324061	UP p_val_adj
Spon1	1.57408e-06	0.519258	0.747	0.494	0.0354294	UP p_val_adj
Maml2	1.6224e-06	0.508261	0.942	0.769	0.0365169	UP p_val_adj
Depdc5	1.87399e-06	0.451179	0.265	0.091	0.0421797	UP p_val_adj
Phc2	1.90425e-06	0.541046	0.228	0.064	0.0428608	UP p_val_adj
Spag5	1.91814e-06	0.544018	0.119	0.016	0.0431735	UP p_val_adj
AABR07037995.1	1.96662e-06	0.512666	0.113	0.023	0.0442647	UP p_val_adj
Lars1	2.15179e-06	0.39184	0.286	0.099	0.0484325	UP p_val_adj
ENSRNOG00000067892	2.17378e-06	0.465006	0.152	0.038	0.0489275	UP p_val_adj
Anxa6	2.2348e-06	0.53485	0.215	0.055	0.0503008	Not sig.
NEWGENE-1306714	2.24133e-06	0.612693	0.132	0.017	0.0504479	Not sig.
Acadsb	2.26206e-06	-0.696449	0.065	0.11	0.0509144	Not sig.
Tmem131l	2.28709e-06	0.407776	0.261	0.09	0.0514779	Not sig.
Psmd14	2.29483e-06	0.533151	0.242	0.074	0.0516521	Not sig.
Slain1	2.31464e-06	-0.534418	0.098	0.11	0.0520978	Not sig.
Ccdc15	2.37793e-06	0.384128	0.154	0.041	0.0535225	Not sig.
Ilf3	2.42707e-06	0.614839	0.269	0.075	0.0546285	Not sig.
Cmip	2.43654e-06	0.519817	0.42	0.175	0.0548416	Not sig.
Ccdc14	2.44225e-06	0.459939	0.115	0.017	0.0549702	Not sig.
Zbtb38	2.61004e-06	0.677854	0.276	0.081	0.0587467	Not sig.
Ago3	2.6497e-06	-0.678019	0.134	0.161	0.0596395	Not sig.
Lhfpl2	2.71276e-06	0.604758	0.248	0.062	0.0610587	Not sig.
Cbl	2.76715e-06	0.586495	0.253	0.069	0.0622831	Not sig.
Dock1	2.84015e-06	0.706236	0.712	0.471	0.0639261	Not sig.
Camk2d	2.94595e-06	0.566131	0.547	0.245	0.0663074	Not sig.
Dcx	3.09738e-06	-0.624292	0.063	0.114	0.0697158	Not sig.
Nono	3.21329e-06	0.605466	0.228	0.056	0.0723248	Not sig.
Mrtfa	3.22433e-06	0.53609	0.24	0.07	0.0725731	Not sig.
Cdc25a	3.36024e-06	0.462009	0.132	0.028	0.0756324	Not sig.
Itgb3bp	3.58428e-06	0.427683	0.219	0.064	0.080675	Not sig.
Dlc1	3.62165e-06	-0.861947	0.044	0.112	0.0815161	Not sig.
ENSRNOG00000063720	3.63552e-06	0.487903	0.106	0.012	0.0818284	Not sig.
Lrfn5	3.63696e-06	-0.947514	0.234	0.37	0.0818606	Not sig.
Brca2	3.65598e-06	0.659888	0.148	0.028	0.0822888	Not sig.
Tlcd4	3.66025e-06	0.398769	0.188	0.062	0.082385	Not sig.
Rapgef6	3.70032e-06	0.420161	0.301	0.094	0.0832869	Not sig.
Kctd16	3.71595e-06	-0.863012	0.134	0.19	0.0836386	Not sig.
Eif4a2	3.8627e-06	0.503124	0.223	0.063	0.0869416	Not sig.
Casp8ap2	3.92989e-06	0.555863	0.173	0.038	0.088454	Not sig.
Tafa2	3.97259e-06	0.995321	0.234	0.083	0.0894151	Not sig.
Slf1	4.00939e-06	0.361714	0.205	0.062	0.0902434	Not sig.
Ipo5	4.04633e-06	0.540362	0.14	0.026	0.0910748	Not sig.
Slc4a10	4.26362e-06	-0.885061	0.152	0.222	0.0959657	Not sig.
Ptpn12	4.31068e-06	0.710906	0.324	0.096	0.0970248	Not sig.
Pde4dip	4.38573e-06	-0.550008	0.284	0.264	0.098714	Not sig.
Samd11	4.48244e-06	0.408787	0.1	0.024	0.100891	Not sig.
Arfgef3	4.50217e-06	-0.781464	0.092	0.141	0.101335	Not sig.
Kcnc2	4.53606e-06	-0.861335	0.044	0.112	0.102098	Not sig.
Taf15	4.76078e-06	0.466752	0.388	0.157	0.107156	Not sig.
Tbc1d1	4.79148e-06	0.550245	0.251	0.079	0.107847	Not sig.
Rfx3	4.83791e-06	0.663025	0.545	0.237	0.108892	Not sig.
Aurkaip1	4.87814e-06	0.311523	0.313	0.129	0.109797	Not sig.
Nufip2	4.90901e-06	0.39413	0.271	0.095	0.110492	Not sig.
Tox	4.91698e-06	-0.600818	0.491	0.494	0.110671	Not sig.
Uhrf2	4.936e-06	0.606825	0.397	0.149	0.111099	Not sig.
Ulk4	5.09835e-06	0.505321	0.117	0.017	0.114754	Not sig.
Mdm1	5.10348e-06	0.539515	0.136	0.021	0.114869	Not sig.
Rnf168	5.24354e-06	0.340905	0.144	0.038	0.118022	Not sig.
Cdyl	5.26861e-06	0.654696	0.251	0.07	0.118586	Not sig.
Ptges3	5.28135e-06	0.510153	0.163	0.036	0.118873	Not sig.
Smad3	5.54177e-06	0.525113	0.125	0.02	0.124734	Not sig.
Rbm15	5.77717e-06	0.383585	0.148	0.036	0.130033	Not sig.
Rnls	5.79725e-06	-0.463458	0.098	0.13	0.130484	Not sig.
Gpsm2	6.10082e-06	0.330052	0.228	0.09	0.137317	Not sig.
Adss	6.12522e-06	0.390694	0.142	0.035	0.137867	Not sig.
Smarca2	6.50773e-06	-0.811763	0.119	0.183	0.146476	Not sig.
Ctnna3	6.5939e-06	-0.577333	0.152	0.135	0.148416	Not sig.
Usp14	6.84327e-06	0.556601	0.236	0.067	0.154028	Not sig.
Cct4	6.93491e-06	0.420996	0.228	0.071	0.156091	Not sig.
Dna2	7.06232e-06	0.476197	0.18	0.055	0.158959	Not sig.
Zfr	7.19627e-06	0.46161	0.497	0.224	0.161974	Not sig.
Cbx5	7.63509e-06	0.571041	0.296	0.101	0.171851	Not sig.
Ccne2	7.72508e-06	0.429496	0.1	0.02	0.173876	Not sig.
Slc4a7	8.09954e-06	0.883416	0.365	0.141	0.182304	Not sig.
Suz12	8.22402e-06	0.566282	0.261	0.08	0.185106	Not sig.
Tmsb10	8.3102e-06	0.507702	0.157	0.042	0.187046	Not sig.
Lrrfip2	8.65265e-06	0.551759	0.353	0.124	0.194754	Not sig.
Phldb1	8.89535e-06	-0.620274	0.253	0.273	0.200217	Not sig.
Vav3	9.05685e-06	0.945529	0.205	0.045	0.203852	Not sig.
Nemp1	9.20171e-06	0.448894	0.119	0.02	0.207112	Not sig.
Lrrc4c	9.97665e-06	-0.411139	0.589	0.56	0.224555	Not sig.
Lims1	9.98886e-06	0.504649	0.351	0.144	0.224829	Not sig.
Arhgap10	1.01075e-05	0.39555	0.102	0.019	0.227499	Not sig.
Ctcf	1.01218e-05	0.442895	0.248	0.082	0.227822	Not sig.
Rpl3	1.02084e-05	0.502609	0.171	0.043	0.229771	Not sig.
Blmh	1.02156e-05	0.596489	0.192	0.051	0.229932	Not sig.
Map7	1.02481e-05	-0.467035	0.198	0.216	0.230664	Not sig.
Fmn2	1.03434e-05	-0.486903	0.382	0.361	0.232808	Not sig.
Ldlrad4	1.05537e-05	0.753226	0.541	0.254	0.237542	Not sig.
Sorcs3	1.08801e-05	-0.475204	0.589	0.558	0.24489	Not sig.
Nsun6	1.09261e-05	0.412802	0.125	0.027	0.245925	Not sig.
Srrt	1.09496e-05	0.529384	0.188	0.056	0.246454	Not sig.
Stmn1	1.09773e-05	0.509889	0.117	0.024	0.247078	Not sig.
Hnrnpab	1.09828e-05	0.351705	0.1	0.019	0.2472	Not sig.
Arhgef12	1.12046e-05	0.448706	0.534	0.26	0.252192	Not sig.
Prkca	1.12334e-05	-0.514782	0.259	0.248	0.252842	Not sig.
Pum2	1.14285e-05	0.549181	0.461	0.187	0.257234	Not sig.
Atp8a1	1.14353e-05	-0.31104	0.351	0.27	0.257385	Not sig.
Bend5	1.21115e-05	-0.812728	0.058	0.108	0.272605	Not sig.
Neto2	1.23931e-05	0.357146	0.342	0.158	0.278943	Not sig.
Crebrf	1.25361e-05	-0.625289	0.094	0.144	0.282162	Not sig.
Slf2	1.27443e-05	0.37435	0.311	0.124	0.286848	Not sig.
Elf2	1.28679e-05	0.413803	0.355	0.141	0.289632	Not sig.
Slc25a13	1.28858e-05	-0.585897	0.157	0.178	0.290034	Not sig.
Me3	1.31267e-05	-0.79531	0.063	0.132	0.295455	Not sig.
Cdh20	1.36066e-05	-0.435148	0.57	0.597	0.306257	Not sig.
Fgfr1	1.36141e-05	0.550134	0.271	0.087	0.306427	Not sig.
Chd7	1.36503e-05	0.524689	0.662	0.341	0.30724	Not sig.
Daam1	1.3683e-05	-0.450664	0.248	0.225	0.307977	Not sig.
Mllt10	1.3957e-05	0.492401	0.539	0.259	0.314145	Not sig.
Rpn2	1.39979e-05	0.50028	0.173	0.041	0.315064	Not sig.
Itgb1	1.42484e-05	0.570804	0.248	0.071	0.320702	Not sig.
Ubr7	1.42815e-05	0.400653	0.142	0.041	0.321448	Not sig.
Khdrbs1	1.43388e-05	0.446453	0.221	0.065	0.322737	Not sig.
Bcan	1.47872e-05	-0.575252	0.104	0.148	0.332829	Not sig.
Ric8b	1.53003e-05	0.351052	0.288	0.111	0.344379	Not sig.
Tdg	1.56139e-05	0.295599	0.14	0.038	0.351437	Not sig.
Rngtt	1.56497e-05	0.507191	0.376	0.157	0.352244	Not sig.
Ptpre	1.56537e-05	-0.562239	0.15	0.181	0.352334	Not sig.
Rgs12	1.57205e-05	0.461986	0.111	0.015	0.353836	Not sig.
Igsf11	1.60269e-05	0.947322	0.294	0.074	0.360732	Not sig.
ENSRNOG00000070508	1.61117e-05	-1.08207	0.09	0.187	0.362643	Not sig.
Cdh4	1.63599e-05	0.691172	0.324	0.131	0.368229	Not sig.
Cnot1	1.66032e-05	0.518834	0.361	0.148	0.373704	Not sig.
Arhgap24	1.72689e-05	-0.640369	0.096	0.123	0.388687	Not sig.
Ctnna2	1.77659e-05	-0.44138	0.833	0.843	0.399876	Not sig.
Klc1	1.83567e-05	0.586537	0.255	0.076	0.413173	Not sig.
Btbd1	1.88394e-05	0.41847	0.24	0.081	0.424038	Not sig.
Aak1	1.88438e-05	0.381193	0.422	0.194	0.424137	Not sig.
Tfg	1.90601e-05	0.388531	0.136	0.032	0.429005	Not sig.
Haus6	1.90615e-05	0.495034	0.144	0.032	0.429036	Not sig.
Creb1	1.91226e-05	0.591563	0.317	0.108	0.430411	Not sig.
Chst11	1.94427e-05	0.661535	0.814	0.52	0.437617	Not sig.
Suv39h1l1	1.96585e-05	0.369762	0.111	0.023	0.442473	Not sig.
Lrba	1.96608e-05	-0.608354	0.28	0.29	0.442525	Not sig.
Plxdc2	1.97901e-05	-0.498345	0.232	0.233	0.445435	Not sig.
Ssbp3	2.00217e-05	0.403273	0.186	0.059	0.450649	Not sig.
Septin9	2.08015e-05	0.558904	0.144	0.029	0.468199	Not sig.
Thsd4	2.09712e-05	-0.751042	0.209	0.264	0.472019	Not sig.
Cbfb	2.14218e-05	0.510274	0.228	0.071	0.482162	Not sig.
Atosa	2.14835e-05	-0.567428	0.09	0.122	0.483551	Not sig.
Gria4	2.16865e-05	-0.392331	0.797	0.713	0.48812	Not sig.
Col25a1	2.17756e-05	-1.00522	0.05	0.135	0.490125	Not sig.
Gstcd	2.19459e-05	0.39241	0.196	0.057	0.493958	Not sig.
Bdp1	2.23093e-05	0.485561	0.305	0.112	0.502137	Not sig.
Vxn	2.23457e-05	-0.79084	0.102	0.153	0.502957	Not sig.
Cttnbp2nl	2.23588e-05	0.51092	0.173	0.046	0.503251	Not sig.
Grid1	2.25701e-05	-0.401293	0.699	0.653	0.508009	Not sig.
Macroh2a1	2.2995e-05	0.413626	0.148	0.044	0.517572	Not sig.
Ptprn	2.34153e-05	0.600149	0.215	0.052	0.527032	Not sig.
Map3k1	2.34686e-05	0.351002	0.313	0.131	0.52823	Not sig.
Ddx50	2.38435e-05	0.527417	0.257	0.091	0.53667	Not sig.
Fsd1l	2.40368e-05	0.460845	0.317	0.119	0.54102	Not sig.
LOC498368	2.4245e-05	-0.783793	0.121	0.172	0.545708	Not sig.
Pex14	2.44804e-05	0.338926	0.157	0.037	0.551005	Not sig.
Kcnh8	2.48462e-05	-0.792831	0.154	0.224	0.559239	Not sig.
Adamtsl3	2.49071e-05	0.616336	0.152	0.038	0.560608	Not sig.
Hecw1	2.58842e-05	-0.847627	0.142	0.193	0.582601	Not sig.
Impact	2.59456e-05	-0.563787	0.236	0.229	0.583983	Not sig.
Srsf3	2.63437e-05	0.464122	0.211	0.059	0.592943	Not sig.
AC125757.1	2.69787e-05	-0.856572	0.113	0.187	0.607237	Not sig.
Eif4ebp3	2.72738e-05	0.633502	0.455	0.19	0.613878	Not sig.
Kcna3	2.81404e-05	0.409212	0.104	0.026	0.633385	Not sig.
Myh10	3.0343e-05	0.382173	0.265	0.102	0.68296	Not sig.
Camta1	3.05498e-05	-0.542411	0.47	0.433	0.687615	Not sig.
Zfp462	3.07247e-05	-0.502009	0.405	0.359	0.691551	Not sig.
Ctbp2	3.17649e-05	0.358336	0.276	0.099	0.714965	Not sig.
Atxn2	3.1909e-05	0.335934	0.424	0.19	0.718207	Not sig.
Adgrl3	3.23985e-05	0.34445	0.962	0.874	0.729225	Not sig.
Nup155	3.27005e-05	0.400416	0.136	0.033	0.736024	Not sig.
Cdan1	3.30521e-05	0.383609	0.125	0.027	0.743936	Not sig.
Tmtc2	3.38169e-05	-0.42673	0.434	0.422	0.76115	Not sig.
Tacc2	3.40819e-05	-0.598765	0.276	0.284	0.767116	Not sig.
Sox6	3.41581e-05	0.363353	0.958	0.832	0.768831	Not sig.
Mbd5	3.41611e-05	-0.407155	0.507	0.414	0.768898	Not sig.
Carmil1	3.43415e-05	-0.491493	0.081	0.12	0.772958	Not sig.
Hp1bp3	3.45208e-05	0.517716	0.338	0.122	0.776995	Not sig.
Ptprj	3.45882e-05	0.463581	0.53	0.254	0.778511	Not sig.
Rcan2	3.49407e-05	-0.609574	0.132	0.156	0.786446	Not sig.
Arpp21	3.65505e-05	-1.06319	0.106	0.205	0.82268	Not sig.
Rad50	3.68424e-05	0.556139	0.213	0.061	0.82925	Not sig.
Igdcc4	3.72515e-05	0.322505	0.163	0.056	0.838457	Not sig.
Epc1	3.76851e-05	0.497986	0.449	0.199	0.848216	Not sig.
Ikzf2	3.77908e-05	-0.638496	0.115	0.162	0.850596	Not sig.
Zfp367	3.84011e-05	0.568779	0.125	0.019	0.864333	Not sig.
Ascc3	3.95816e-05	0.469767	0.432	0.187	0.890902	Not sig.
Evi5l	3.9995e-05	-0.694457	0.196	0.214	0.900207	Not sig.
Smarcc1	4.00331e-05	0.556432	0.441	0.186	0.901065	Not sig.
Dip2c	4.01514e-05	0.591406	0.766	0.494	0.903727	Not sig.
Phactr4	4.01732e-05	0.497328	0.238	0.079	0.904219	Not sig.
Cbx3	4.03124e-05	0.422881	0.363	0.148	0.907351	Not sig.
Ncaph2	4.09672e-05	0.347033	0.1	0.024	0.922089	Not sig.
Bmp1	4.22844e-05	0.38038	0.154	0.041	0.951738	Not sig.
Septin10	4.452e-05	0.537356	0.163	0.043	1	Not sig.
Dcaf1	4.58396e-05	0.397076	0.194	0.071	1	Not sig.
Ptpn9	4.64702e-05	0.567221	0.461	0.208	1	Not sig.
Hnrnpr	4.82365e-05	0.452019	0.301	0.117	1	Not sig.
Mms19	4.8452e-05	0.383886	0.173	0.055	1	Not sig.
Gmds	4.90201e-05	-0.261622	0.428	0.33	1	Not sig.
Rpa1	4.9193e-05	0.367602	0.119	0.029	1	Not sig.
Lrrcc1	4.96571e-05	0.396609	0.165	0.056	1	Not sig.
Gpr176	5.01417e-05	0.623776	0.15	0.029	1	Not sig.
Recql	5.15389e-05	0.420069	0.1	0.021	1	Not sig.
Topbp1	5.24675e-05	0.589565	0.18	0.038	1	Not sig.
Itih5	5.26028e-05	-0.818734	0.056	0.12	1	Not sig.
Cpe	5.33597e-05	0.736088	0.649	0.334	1	Not sig.
Nav3	5.35246e-05	-0.422461	0.622	0.583	1	Not sig.
Rnf43	5.44072e-05	-0.535792	0.196	0.194	1	Not sig.
Nup37	5.45259e-05	0.345668	0.148	0.038	1	Not sig.
Myo6	5.83294e-05	-0.454279	0.096	0.111	1	Not sig.
Tra2b	5.85794e-05	0.73138	0.338	0.109	1	Not sig.
Zzz3	5.93773e-05	0.432522	0.251	0.094	1	Not sig.
Hsp90b1	5.97565e-05	0.654937	0.215	0.053	1	Not sig.
Lin52	5.99455e-05	0.402951	0.319	0.136	1	Not sig.
Med15	5.99722e-05	0.552982	0.319	0.108	1	Not sig.
Pphln1	6.07794e-05	0.35458	0.182	0.057	1	Not sig.
Ube2i.1	6.09698e-05	0.512821	0.18	0.047	1	Not sig.
Srpk1	6.09818e-05	0.470031	0.152	0.036	1	Not sig.
Tbl1x	6.14547e-05	0.493395	0.37	0.147	1	Not sig.
Zmym4	6.2063e-05	0.267963	0.472	0.24	1	Not sig.
Ppig	6.2148e-05	0.416152	0.24	0.086	1	Not sig.
Agbl3	6.23201e-05	-0.364615	0.106	0.124	1	Not sig.
Tenm3	6.29345e-05	0.751156	0.532	0.299	1	Not sig.
Dtymk	6.35989e-05	0.506533	0.186	0.048	1	Not sig.
Hnrnpa1	6.48198e-05	0.563721	0.319	0.111	1	Not sig.
Ddx21	6.48556e-05	0.425234	0.115	0.024	1	Not sig.
Col4a1	6.51604e-05	0.441327	0.134	0.036	1	Not sig.
Tmem132b	6.54078e-05	-0.64825	0.309	0.319	1	Not sig.
Ppp4r3a	6.56315e-05	0.387044	0.276	0.102	1	Not sig.
Flot2	6.61975e-05	0.575173	0.146	0.029	1	Not sig.
Slc16a2	6.6205e-05	0.342518	0.161	0.06	1	Not sig.
Pgap1	6.63813e-05	0.410521	0.311	0.129	1	Not sig.
Sema4c	6.66524e-05	0.401964	0.111	0.02	1	Not sig.
Yeats2	6.69528e-05	0.442713	0.234	0.085	1	Not sig.
Actn4	6.74886e-05	0.51639	0.242	0.073	1	Not sig.
Ppp2r3a	6.77132e-05	-0.423652	0.157	0.147	1	Not sig.
Sez6l	6.8808e-05	-0.583104	0.205	0.242	1	Not sig.
Chsy3	6.88166e-05	-0.825045	0.117	0.183	1	Not sig.
Rsu1	6.9462e-05	0.430183	0.395	0.173	1	Not sig.
Disc1	7.03755e-05	0.406627	0.397	0.188	1	Not sig.
Afdn	7.06728e-05	-0.509891	0.219	0.218	1	Not sig.
Gabrb3	7.21937e-05	-0.731366	0.211	0.264	1	Not sig.
Lin54	7.28505e-05	0.448166	0.167	0.044	1	Not sig.
Cdk11b	7.36001e-05	0.270601	0.19	0.073	1	Not sig.
Pde1a	7.41388e-05	-0.803091	0.225	0.32	1	Not sig.
Ttll7	7.51545e-05	-0.407848	0.154	0.139	1	Not sig.
Tsen2	7.5462e-05	0.314569	0.138	0.045	1	Not sig.
Lrrfip1	7.8088e-05	0.638481	0.317	0.099	1	Not sig.
Qser1	7.90545e-05	0.578027	0.361	0.132	1	Not sig.
Pomt1	7.96039e-05	0.41226	0.106	0.021	1	Not sig.
Meis2	7.96228e-05	0.53073	0.555	0.286	1	Not sig.
Srsf7	8.11099e-05	0.439875	0.276	0.102	1	Not sig.
Zfpm2	8.12957e-05	0.48875	0.668	0.391	1	Not sig.
Phf20	8.17978e-05	0.517672	0.309	0.103	1	Not sig.
Arhgef7	8.31206e-05	0.35982	0.265	0.108	1	Not sig.
Sestd1	8.37395e-05	0.581191	0.246	0.074	1	Not sig.
Top1	8.57928e-05	0.465733	0.42	0.181	1	Not sig.
Cramp1	8.66363e-05	0.34915	0.18	0.064	1	Not sig.
Usp24	8.84067e-05	-0.570182	0.639	0.592	1	Not sig.
Snx24	8.87927e-05	-0.333168	0.232	0.214	1	Not sig.
Akt3	9.09703e-05	0.413124	0.764	0.482	1	Not sig.
Cnot9	9.13852e-05	0.384511	0.154	0.046	1	Not sig.
Pkm	9.18037e-05	0.395127	0.132	0.035	1	Not sig.
Usp15	9.18962e-05	0.485737	0.326	0.131	1	Not sig.
Ctnnb1	9.20138e-05	0.424623	0.207	0.059	1	Not sig.
Fam13b	9.27971e-05	0.444312	0.413	0.181	1	Not sig.
Megf10	9.34004e-05	0.59131	0.269	0.093	1	Not sig.
Psip1	9.39699e-05	0.558756	0.357	0.145	1	Not sig.
Magi1	9.50877e-05	0.525463	0.674	0.379	1	Not sig.
Cnih4	9.73005e-05	0.283063	0.109	0.033	1	Not sig.
Arid1b	9.73884e-05	0.573173	0.622	0.316	1	Not sig.
H1f0	9.82291e-05	0.535031	0.111	0.019	1	Not sig.
Alms1	9.89001e-05	0.432426	0.317	0.122	1	Not sig.
Ubap2	0.000101472	0.577693	0.269	0.085	1	Not sig.
Sbno2	0.000101754	0.401954	0.123	0.021	1	Not sig.
Wapl	0.000101842	0.466255	0.309	0.118	1	Not sig.
Rab3gap2	0.000103173	0.293711	0.269	0.116	1	Not sig.
Snap25	0.000103381	-0.77586	0.186	0.251	1	Not sig.
Tardbp	0.000104193	0.521203	0.301	0.102	1	Not sig.
Sema3e	0.000104211	0.500171	0.273	0.126	1	Not sig.
Gdi2	0.000105721	0.41672	0.171	0.053	1	Not sig.
Pcgf5	0.000106022	0.510986	0.225	0.069	1	Not sig.
Ttc21b	0.000107488	0.4584	0.238	0.08	1	Not sig.
Apba1	0.000109552	-0.450665	0.234	0.227	1	Not sig.
Cux1	0.000109764	0.621061	0.493	0.204	1	Not sig.
Mapk1	0.000110727	0.383703	0.347	0.143	1	Not sig.
Rfc1	0.000114647	0.399338	0.194	0.066	1	Not sig.
Gria3	0.000115064	0.41039	0.71	0.485	1	Not sig.
Srsf10	0.000115692	0.567544	0.326	0.117	1	Not sig.
AABR07035218.1	0.000116589	0.560616	0.184	0.051	1	Not sig.
Gpcpd1	0.000117788	-0.592047	0.154	0.172	1	Not sig.
Ttc9c	0.000117821	0.343183	0.104	0.023	1	Not sig.
Agtpbp1	0.000118444	0.400079	0.294	0.111	1	Not sig.
Vps50	0.000119633	0.327435	0.255	0.102	1	Not sig.
Synj2	0.000122612	0.674058	0.167	0.032	1	Not sig.
Robo2	0.000124845	-1.02253	0.098	0.208	1	Not sig.
Eri2	0.000124975	0.592127	0.244	0.075	1	Not sig.
Atp1a2	0.00012517	-0.605777	0.109	0.135	1	Not sig.
Wdr44	0.000125271	0.362816	0.154	0.039	1	Not sig.
Gnl3	0.000126726	0.348145	0.125	0.036	1	Not sig.
Pkig	0.000129055	0.457522	0.194	0.053	1	Not sig.
Hat1	0.000129504	0.382142	0.127	0.03	1	Not sig.
Zfp207	0.000129923	0.32275	0.307	0.132	1	Not sig.
Map3k4	0.000130883	0.271684	0.167	0.058	1	Not sig.
Usp37	0.000132101	0.592345	0.261	0.079	1	Not sig.
Nebl	0.000133555	-0.339948	0.415	0.342	1	Not sig.
Kmt5a	0.000134206	0.462769	0.159	0.041	1	Not sig.
Nwd2	0.000135595	0.620897	0.144	0.045	1	Not sig.
Gsap	0.000135995	0.539434	0.121	0.02	1	Not sig.
Rock2	0.000136796	0.468258	0.384	0.156	1	Not sig.
Tcerg1	0.00013701	0.463811	0.493	0.229	1	Not sig.
Chm	0.000138788	-0.501871	0.129	0.147	1	Not sig.
Metap2	0.000139314	0.269401	0.175	0.065	1	Not sig.
Chpt1	0.000140071	-0.557042	0.119	0.145	1	Not sig.
Smchd1	0.000141018	0.426802	0.349	0.133	1	Not sig.
Pxn	0.000143933	0.255042	0.119	0.029	1	Not sig.
Neurl1	0.000144024	0.363058	0.18	0.056	1	Not sig.
Shisa9	0.000144473	-0.66588	0.081	0.14	1	Not sig.
Msh2	0.000144548	0.510014	0.129	0.028	1	Not sig.
Fbn1	0.000144846	0.389838	0.244	0.094	1	Not sig.
Kcnip4	0.000146221	-1.51669	0.127	0.253	1	Not sig.
Rad54l2	0.000148813	0.453202	0.217	0.071	1	Not sig.
Cstf3	0.00015136	0.619403	0.405	0.155	1	Not sig.
Mast2	0.000153168	0.415447	0.395	0.181	1	Not sig.
Etf1	0.00015348	0.364526	0.119	0.03	1	Not sig.
Dyrk1a	0.000154282	0.346536	0.459	0.211	1	Not sig.
Thoc2	0.000154668	0.3408	0.349	0.147	1	Not sig.
Dpy19l1	0.000155404	0.843481	0.288	0.08	1	Not sig.
Abtb2	0.000157564	-0.334028	0.395	0.33	1	Not sig.
Zdhhc6	0.000162128	0.355809	0.144	0.04	1	Not sig.
Eef2	0.000164	0.362517	0.121	0.026	1	Not sig.
Zfp184	0.000165431	0.347117	0.119	0.035	1	Not sig.
Kif13a	0.000167905	-0.344323	0.514	0.433	1	Not sig.
Stat3	0.000168749	0.676493	0.278	0.085	1	Not sig.
Nmnat2	0.000169179	-0.705571	0.255	0.273	1	Not sig.
Oxr1	0.000169525	0.616465	0.382	0.19	1	Not sig.
Arhgap22	0.000170451	0.66921	0.144	0.029	1	Not sig.
Phkb	0.000170687	-0.401698	0.251	0.226	1	Not sig.
Megf8	0.000172429	0.592475	0.246	0.072	1	Not sig.
Kxd1	0.000172797	0.315552	0.146	0.055	1	Not sig.
Ptpn2	0.00017642	0.310621	0.1	0.023	1	Not sig.
Cd63	0.000177843	0.518021	0.113	0.024	1	Not sig.
Ccdc57	0.000179892	0.304034	0.15	0.051	1	Not sig.
Alg6	0.000180222	0.390689	0.117	0.033	1	Not sig.
Hdac9	0.000181479	-0.573273	0.403	0.439	1	Not sig.
Golph3	0.000182396	0.401387	0.111	0.023	1	Not sig.
Rgs7bp	0.000182617	0.457321	0.278	0.125	1	Not sig.
Thada	0.000183833	0.307271	0.451	0.212	1	Not sig.
Ankrd11	0.000184663	-0.341557	0.541	0.421	1	Not sig.
Stip1	0.000186913	0.284065	0.129	0.035	1	Not sig.
Unc79	0.000196422	-0.550989	0.357	0.36	1	Not sig.
Odf2l	0.00019943	0.357858	0.132	0.03	1	Not sig.
Spen	0.000201507	0.451568	0.234	0.082	1	Not sig.
Irak3	0.000202747	0.477978	0.104	0.018	1	Not sig.
Snd1	0.000204074	0.661617	0.418	0.16	1	Not sig.
Dlgap2	0.000204117	-0.936622	0.038	0.111	1	Not sig.
Usp48	0.00020533	0.327278	0.257	0.096	1	Not sig.
Ptprs	0.00020621	0.298089	0.365	0.175	1	Not sig.
Lnpk	0.000206941	0.284622	0.244	0.095	1	Not sig.
Zfp827	0.0002085	-0.379854	0.361	0.307	1	Not sig.
Snrnp70	0.000212616	-0.452883	0.463	0.409	1	Not sig.
Tube1	0.00021337	0.492882	0.142	0.032	1	Not sig.
Bclaf1	0.000213484	0.342576	0.484	0.252	1	Not sig.
Fbxw11	0.00021358	0.367103	0.251	0.088	1	Not sig.
Tubgcp5	0.000215157	0.321231	0.157	0.057	1	Not sig.
Foxk2	0.000216944	0.407287	0.184	0.056	1	Not sig.
Hsp90ab1	0.000217151	0.452121	0.157	0.041	1	Not sig.
Tdp1	0.000221368	0.335589	0.1	0.021	1	Not sig.
Cspg5	0.000222412	-0.507728	0.088	0.106	1	Not sig.
Nedd4	0.000223433	0.563699	0.678	0.357	1	Not sig.
Pde3b	0.000224148	0.610938	0.474	0.218	1	Not sig.
Map4k3	0.000224379	0.56933	0.472	0.222	1	Not sig.
Fndc3b	0.000224771	0.385439	0.219	0.073	1	Not sig.
Nisch	0.000225598	0.420287	0.317	0.124	1	Not sig.
Zfhx3	0.000226355	0.545488	0.311	0.116	1	Not sig.
Ptprk	0.000226513	-0.531902	0.159	0.167	1	Not sig.
Tmed8	0.000226565	0.255172	0.154	0.061	1	Not sig.
Sh3gl3	0.000228334	-0.355395	0.132	0.12	1	Not sig.
Zwint	0.000230414	0.416298	0.196	0.065	1	Not sig.
Ptpn4	0.000231692	-0.552588	0.273	0.263	1	Not sig.
Ilf2	0.000232884	0.424259	0.207	0.073	1	Not sig.
H2az2	0.000233718	0.541084	0.211	0.068	1	Not sig.
Klf6	0.000234878	0.491125	0.119	0.017	1	Not sig.
Dcaf8	0.000236435	-0.329718	0.161	0.143	1	Not sig.
ENSRNOG00000020452	0.000240103	0.304422	0.115	0.03	1	Not sig.
Hspa4	0.000243138	0.30692	0.294	0.113	1	Not sig.
Nxph2	0.000243295	0.424294	0.1	0.036	1	Not sig.
Ppm1d	0.000246833	0.363871	0.123	0.038	1	Not sig.
Cobll1	0.000246847	0.384505	0.424	0.201	1	Not sig.
Ap3b1	0.000248187	0.413092	0.39	0.169	1	Not sig.
Rapgef4	0.000253177	0.307442	0.33	0.178	1	Not sig.
Luc7l	0.00025955	0.2588	0.311	0.137	1	Not sig.
Wdr76	0.000265038	0.355345	0.1	0.023	1	Not sig.
Socs5	0.000267335	0.405066	0.127	0.029	1	Not sig.
AABR07032097.1	0.000270984	-0.683404	0.084	0.129	1	Not sig.
Nacc1	0.000271577	0.340407	0.113	0.025	1	Not sig.
Desi2	0.00027287	0.250178	0.217	0.087	1	Not sig.
Ntrk3	0.000274738	-0.492596	0.526	0.486	1	Not sig.
Fam133b	0.000275457	0.318255	0.196	0.076	1	Not sig.
Hmgn3	0.000288217	0.39519	0.234	0.09	1	Not sig.
Esf1	0.000290422	0.365079	0.123	0.032	1	Not sig.
Ppm1g	0.000292467	0.43776	0.148	0.031	1	Not sig.
AABR07021955.1	0.000292554	0.449583	0.165	0.05	1	Not sig.
Fbn2	0.000293149	0.611505	0.173	0.053	1	Not sig.
Csnk2a2	0.000297189	0.374172	0.198	0.059	1	Not sig.
ENSRNOG00000067530	0.000298723	-0.316337	0.37	0.314	1	Not sig.
Mfn1	0.000300282	-0.361092	0.203	0.168	1	Not sig.
Rcan1	0.000301877	0.377077	0.257	0.099	1	Not sig.
Prickle2	0.000303777	-0.370827	0.397	0.338	1	Not sig.
Pcbp2	0.000304795	0.258725	0.255	0.112	1	Not sig.
Pde4d	0.000308987	-0.401756	0.656	0.602	1	Not sig.
Sgcd	0.00031173	-0.561162	0.392	0.373	1	Not sig.
Ppm1h	0.0003126	-0.5918	0.115	0.142	1	Not sig.
Zfp280d	0.000314352	0.455086	0.397	0.171	1	Not sig.
Rps2	0.000318681	0.385424	0.106	0.023	1	Not sig.
Ephb2	0.000321735	0.329995	0.113	0.032	1	Not sig.
Eif4e	0.000323214	0.384289	0.165	0.059	1	Not sig.
Ptprm	0.000323451	0.657705	0.474	0.234	1	Not sig.
Cspg4	0.000326579	-0.604238	0.215	0.226	1	Not sig.
Atrn	0.000352148	-0.349159	0.29	0.229	1	Not sig.
Rptor	0.000352359	0.437634	0.361	0.15	1	Not sig.
Ddx42	0.000353176	0.442911	0.228	0.085	1	Not sig.
Sapcd1	0.000356112	0.362137	0.113	0.031	1	Not sig.
Shroom4	0.000360175	0.372983	0.248	0.092	1	Not sig.
Mad1l1	0.000362216	0.53611	0.165	0.041	1	Not sig.
Fbxl7	0.000366647	0.295953	0.322	0.15	1	Not sig.
Gemin5	0.00036782	0.334303	0.129	0.033	1	Not sig.
Bclaf3	0.000368332	0.400148	0.165	0.05	1	Not sig.
Tmem178b	0.000379713	-0.486102	0.463	0.454	1	Not sig.
Stard7	0.000393113	0.437056	0.182	0.059	1	Not sig.
Cdr2l	0.000393114	0.502079	0.196	0.056	1	Not sig.
Kansl2	0.000398283	0.289441	0.134	0.044	1	Not sig.
Arhgap32	0.00040569	0.413058	0.566	0.305	1	Not sig.
RGD1566359	0.000406545	0.362719	0.161	0.05	1	Not sig.
Caprin1	0.000409468	0.550658	0.351	0.129	1	Not sig.
Fat3	0.000414779	0.256409	0.576	0.354	1	Not sig.
Gse1	0.000414825	0.616646	0.175	0.043	1	Not sig.
Paics	0.000424286	0.328923	0.117	0.032	1	Not sig.
LOC498154	0.000428247	0.36665	0.111	0.024	1	Not sig.
Pros1	0.0004347	0.361629	0.119	0.032	1	Not sig.
Pias1	0.00043519	0.296248	0.301	0.145	1	Not sig.
Sorbs1	0.00043686	0.583801	0.541	0.283	1	Not sig.
Spidr	0.000436987	0.533143	0.273	0.099	1	Not sig.
Suclg2	0.000443025	-0.338959	0.15	0.142	1	Not sig.
Yars1	0.000455003	0.397138	0.142	0.037	1	Not sig.
Brd7	0.000455249	0.282842	0.23	0.095	1	Not sig.
Ddhd2	0.000458511	-0.643499	0.171	0.185	1	Not sig.
Inka2	0.000464578	0.347864	0.223	0.09	1	Not sig.
Ubqln1	0.000466669	0.470148	0.196	0.057	1	Not sig.
Hnrnpa3	0.000467764	0.542665	0.284	0.096	1	Not sig.
Rabgap1	0.000469881	-0.289131	0.294	0.219	1	Not sig.
C1ql1	0.000470796	-0.629261	0.165	0.191	1	Not sig.
Mpzl1	0.000476153	-0.388085	0.159	0.138	1	Not sig.
Ildr2	0.000483424	0.341264	0.144	0.048	1	Not sig.
Stxbp6	0.000486555	-0.564518	0.167	0.183	1	Not sig.
Mapk1ip1l	0.000491227	0.540249	0.265	0.083	1	Not sig.
Tns3	0.000493232	-0.396642	0.37	0.292	1	Not sig.
Gsk3b	0.000507194	0.657876	0.501	0.226	1	Not sig.
Rcor3	0.000516318	0.295604	0.19	0.062	1	Not sig.
Ptar1	0.00052818	0.281731	0.18	0.061	1	Not sig.
Anp32e	0.00053235	0.38307	0.113	0.023	1	Not sig.
Glis1	0.000534505	0.360396	0.129	0.037	1	Not sig.
Sash1	0.000535015	-0.367301	0.219	0.198	1	Not sig.
Tp53	0.000542517	0.446779	0.144	0.035	1	Not sig.
Kcnt1	0.000543221	0.399356	0.182	0.053	1	Not sig.
Mthfd1l	0.000548119	0.377039	0.213	0.072	1	Not sig.
U2af1	0.000548935	0.316704	0.117	0.032	1	Not sig.
E2f3	0.000553007	0.40404	0.255	0.094	1	Not sig.
Cdh8	0.000570426	-0.897731	0.033	0.106	1	Not sig.
Dock11	0.000571701	0.251892	0.198	0.081	1	Not sig.
Chd2	0.000573841	0.359718	0.478	0.226	1	Not sig.
Scaper	0.000575783	-0.518059	0.244	0.248	1	Not sig.
Mdm2	0.000580543	0.50168	0.188	0.056	1	Not sig.
Ctif	0.000588664	0.357264	0.319	0.14	1	Not sig.
Usp25	0.00059025	0.529936	0.228	0.074	1	Not sig.
Ulk2	0.000594339	-0.402069	0.186	0.17	1	Not sig.
Fkbp1a	0.000598922	0.382448	0.123	0.034	1	Not sig.
RGD1304728	0.000612009	0.296174	0.175	0.065	1	Not sig.
Ccar1	0.000616233	0.297757	0.309	0.137	1	Not sig.
Rcor1	0.000621122	0.37679	0.228	0.081	1	Not sig.
Actb	0.000639865	0.419789	0.261	0.099	1	Not sig.
Clip4	0.000650912	0.251273	0.109	0.041	1	Not sig.
Kpna3	0.000659732	0.260822	0.221	0.094	1	Not sig.
Sorbs2	0.000662186	-0.500296	0.338	0.321	1	Not sig.
ENSRNOG00000067495	0.000664534	0.382258	0.148	0.044	1	Not sig.
Rlbp1	0.000671211	-0.53334	0.18	0.209	1	Not sig.
Cpeb2	0.000673336	-0.501707	0.207	0.197	1	Not sig.
Tmem132d	0.000680573	-0.545885	0.461	0.528	1	Not sig.
Prrc2b	0.000682206	0.363131	0.219	0.086	1	Not sig.
Itga8	0.00068664	0.464577	0.117	0.036	1	Not sig.
Smc5	0.000693366	0.452909	0.326	0.131	1	Not sig.
Ppp2r5e	0.000693488	0.334775	0.372	0.165	1	Not sig.
Nap1l4	0.000696528	0.470723	0.167	0.049	1	Not sig.
Cacng4	0.000703166	-0.620494	0.232	0.257	1	Not sig.
Ywhaq	0.000717089	0.423789	0.232	0.081	1	Not sig.
Srsf2	0.000717744	0.48347	0.386	0.166	1	Not sig.
Acvr1	0.000718771	0.443266	0.207	0.069	1	Not sig.
Dlgap4	0.000721576	-0.415725	0.092	0.106	1	Not sig.
Cdc27	0.000739194	0.435658	0.242	0.08	1	Not sig.
Lix1l	0.00074347	0.373349	0.125	0.031	1	Not sig.
Gpc6	0.000749803	0.550847	0.699	0.464	1	Not sig.
Abhd2	0.000750553	0.428346	0.322	0.134	1	Not sig.
Reck	0.000751641	-0.459422	0.19	0.179	1	Not sig.
Mapre1	0.000758176	0.325889	0.119	0.034	1	Not sig.
Gramd1a	0.000760482	0.41529	0.169	0.055	1	Not sig.
Nup153	0.000769474	0.502156	0.248	0.079	1	Not sig.
Rgs7	0.000780706	-0.436691	0.401	0.385	1	Not sig.
Btaf1	0.000781243	0.36818	0.29	0.117	1	Not sig.
Epdr1	0.000787881	0.367249	0.182	0.056	1	Not sig.
Tbc1d31	0.000788175	0.522027	0.23	0.081	1	Not sig.
Vapb	0.000799589	0.294629	0.102	0.023	1	Not sig.
Tnk2	0.000805236	-0.29721	0.336	0.26	1	Not sig.
Tyw1	0.000809603	0.289515	0.123	0.038	1	Not sig.
Nup35	0.000813396	0.328486	0.106	0.026	1	Not sig.
NEWGENE-1582771	0.000821333	0.41666	0.186	0.063	1	Not sig.
Arih1	0.000829697	0.486643	0.39	0.169	1	Not sig.
Cfap20	0.000837804	0.374943	0.219	0.084	1	Not sig.
Ugt8	0.000846747	-0.457956	0.1	0.12	1	Not sig.
Jazf1	0.000851427	-0.49609	0.388	0.332	1	Not sig.
Spop	0.000854359	0.355976	0.263	0.106	1	Not sig.
Tdrkh	0.00085629	0.383587	0.104	0.029	1	Not sig.
Eml5	0.000863654	-0.641453	0.086	0.121	1	Not sig.
Ankrd26	0.000875006	0.360062	0.15	0.047	1	Not sig.
Ddx5	0.000879296	0.447553	0.499	0.245	1	Not sig.
Cdh22	0.000883597	0.471296	0.127	0.03	1	Not sig.
Eif3a	0.000888207	0.481574	0.246	0.08	1	Not sig.
Trerf1	0.000891196	0.368856	0.309	0.142	1	Not sig.
Myo9b	0.000892064	0.469478	0.234	0.084	1	Not sig.
Snap91	0.000900273	-0.477604	0.246	0.205	1	Not sig.
Poc1b	0.00090038	0.414961	0.154	0.049	1	Not sig.
Zfp131	0.00092437	0.317554	0.123	0.039	1	Not sig.
Ttl	0.00092509	0.433674	0.125	0.028	1	Not sig.
Cers5	0.000927417	0.253541	0.148	0.056	1	Not sig.
Agps	0.000937785	0.263014	0.255	0.108	1	Not sig.
Hnrnph1	0.000938303	0.488824	0.355	0.142	1	Not sig.
Raly	0.00095062	0.417719	0.186	0.052	1	Not sig.
Pitpnb	0.000952182	0.481207	0.154	0.043	1	Not sig.
Itgb8	0.000985246	-0.417986	0.215	0.193	1	Not sig.
Itsn2	0.000991052	-0.444595	0.278	0.229	1	Not sig.
Tspan7	0.00100893	-0.347328	0.367	0.284	1	Not sig.
Mcmbp	0.001017	0.392414	0.142	0.044	1	Not sig.
Map6	0.0010177	0.411189	0.184	0.054	1	Not sig.
Gad2	0.00101909	0.584874	0.1	0.019	1	Not sig.
Rapgef5	0.00101964	0.506219	0.29	0.131	1	Not sig.
Ppp1cb	0.00102049	0.423742	0.217	0.078	1	Not sig.
Ccm2	0.00102136	0.439622	0.1	0.02	1	Not sig.
Nfkb1	0.00104645	0.352532	0.244	0.097	1	Not sig.
Basp1	0.00107011	0.360916	0.215	0.079	1	Not sig.
Clip2	0.0010771	0.288815	0.248	0.11	1	Not sig.
Larp1	0.00107971	0.324506	0.234	0.081	1	Not sig.
Anp32b	0.00108114	0.392294	0.121	0.025	1	Not sig.
Gatad2a	0.00108381	0.460798	0.119	0.023	1	Not sig.
Rbbp4	0.00109006	0.327119	0.119	0.037	1	Not sig.
Tmem108	0.00109365	0.456023	0.253	0.09	1	Not sig.
Knop1	0.00109427	0.391815	0.14	0.038	1	Not sig.
Iws1	0.00112158	0.36667	0.29	0.116	1	Not sig.
Cpeb3	0.00112344	-0.489629	0.225	0.215	1	Not sig.
Arl6ip6	0.00112573	0.427667	0.144	0.037	1	Not sig.
Hdgfl2	0.00113356	0.345113	0.142	0.04	1	Not sig.
Pfkfb3	0.0011562	0.556234	0.198	0.054	1	Not sig.
Ilk	0.00116559	0.310119	0.138	0.05	1	Not sig.
Ahdc1	0.00116996	0.287608	0.159	0.053	1	Not sig.
Cs	0.00117255	0.287413	0.157	0.05	1	Not sig.
Smpd3	0.00118026	0.313142	0.171	0.059	1	Not sig.
Phtf2	0.00118854	0.290954	0.159	0.056	1	Not sig.
Colgalt2	0.00120919	0.354307	0.177	0.07	1	Not sig.
Med14	0.00121731	0.516214	0.292	0.104	1	Not sig.
RGD1308601	0.00123146	0.298395	0.198	0.075	1	Not sig.
Ube2o	0.00124358	0.338804	0.1	0.026	1	Not sig.
Zfp148	0.00125445	0.327899	0.37	0.173	1	Not sig.
Abl1	0.00125545	0.262039	0.219	0.092	1	Not sig.
Grb2	0.00126701	0.382393	0.23	0.084	1	Not sig.
Cse1l	0.00127115	0.314316	0.171	0.053	1	Not sig.
Zfp804a	0.00127464	-0.622802	0.123	0.161	1	Not sig.
Dlgap1	0.00127861	-0.344495	0.752	0.705	1	Not sig.
Klhl24	0.00128255	-0.424518	0.127	0.134	1	Not sig.
Arhgap20	0.0012854	-0.520751	0.177	0.181	1	Not sig.
Abce1	0.00128566	0.366325	0.173	0.053	1	Not sig.
Rufy1	0.00129127	0.282003	0.207	0.084	1	Not sig.
Stard9	0.00129136	-0.575642	0.253	0.292	1	Not sig.
Calm2	0.00129394	0.329355	0.104	0.032	1	Not sig.
Suco	0.00130711	0.321375	0.299	0.138	1	Not sig.
Slit3	0.00131571	-0.803647	0.061	0.111	1	Not sig.
Trim59	0.00133589	0.452593	0.104	0.019	1	Not sig.
Chn2	0.0013512	-0.619992	0.182	0.202	1	Not sig.
Vac14	0.00136008	0.322147	0.129	0.038	1	Not sig.
Soga3	0.00136889	0.449667	0.355	0.163	1	Not sig.
Qrich1	0.00137554	0.28729	0.217	0.088	1	Not sig.
Ninj2	0.00138417	-0.60319	0.134	0.16	1	Not sig.
Slc20a1	0.00138565	0.467186	0.161	0.036	1	Not sig.
Ewsr1	0.0014037	0.277415	0.378	0.172	1	Not sig.
Cct6a	0.00140934	0.387937	0.146	0.041	1	Not sig.
Gpr137c	0.00143708	-0.589178	0.248	0.239	1	Not sig.
Sec14l1	0.00144844	0.364173	0.171	0.056	1	Not sig.
Tulp4	0.0014596	0.451204	0.397	0.169	1	Not sig.
Ythdf2	0.00148685	0.360441	0.15	0.042	1	Not sig.
Psmc6	0.00149657	0.259974	0.111	0.034	1	Not sig.
Dok5	0.00150722	0.519837	0.106	0.02	1	Not sig.
Taok1	0.00153792	0.330973	0.43	0.208	1	Not sig.
Ube2k	0.00154077	0.37622	0.445	0.215	1	Not sig.
Lrrc40	0.00158134	0.322746	0.127	0.04	1	Not sig.
Pcdh11x	0.00158517	-0.470681	0.551	0.552	1	Not sig.
Magi3	0.00160135	0.286108	0.217	0.087	1	Not sig.
Ttyh1	0.0016067	-0.419142	0.119	0.129	1	Not sig.
Fkbp15	0.00161601	0.296138	0.184	0.074	1	Not sig.
Skil	0.00163568	0.391002	0.167	0.049	1	Not sig.
Casc3	0.00167911	0.270373	0.144	0.049	1	Not sig.
Dctn4	0.00168176	0.363167	0.207	0.072	1	Not sig.
Zc3h18	0.00169044	0.303616	0.175	0.064	1	Not sig.
Efemp2	0.00169903	0.300079	0.123	0.041	1	Not sig.
Pacsin2	0.00169922	0.385537	0.15	0.054	1	Not sig.
Ppp2r5c	0.00170191	0.336725	0.382	0.178	1	Not sig.
Wtap	0.00170368	0.312185	0.207	0.08	1	Not sig.
Cep57	0.00170579	0.306603	0.165	0.057	1	Not sig.
Asic2	0.00172714	-0.447499	0.422	0.367	1	Not sig.
Tmeff2	0.00174561	-0.308834	0.626	0.533	1	Not sig.
Ncbp1	0.00177986	0.268363	0.186	0.068	1	Not sig.
Npat	0.00178412	0.474321	0.255	0.096	1	Not sig.
Tnpo2	0.00179712	0.418701	0.123	0.029	1	Not sig.
Arhgef40	0.00179872	0.367503	0.271	0.121	1	Not sig.
Kcnk10	0.00182791	0.463554	0.347	0.156	1	Not sig.
Hnrnpul2	0.00185081	0.291038	0.115	0.03	1	Not sig.
Dpp8	0.00186699	0.351663	0.223	0.091	1	Not sig.
Gspt1	0.00187055	0.257874	0.148	0.056	1	Not sig.
Hsf2	0.00189626	0.406827	0.24	0.081	1	Not sig.
Rev3l	0.00189671	-0.269814	0.582	0.484	1	Not sig.
Mid2	0.00191338	0.528417	0.138	0.023	1	Not sig.
RGD1308706	0.00191496	0.463033	0.225	0.084	1	Not sig.
ENSRNOG00000067004	0.00191802	0.304547	0.24	0.091	1	Not sig.
Pcf11	0.00194068	0.311774	0.192	0.077	1	Not sig.
Ank1	0.00194422	-0.57572	0.088	0.124	1	Not sig.
AABR07026291.1	0.00194579	-0.299164	0.317	0.249	1	Not sig.
Prpf38b	0.00195237	0.373348	0.167	0.052	1	Not sig.
Soat1	0.00199365	0.475617	0.144	0.029	1	Not sig.
Fstl1	0.00200432	0.267368	0.165	0.058	1	Not sig.
Rif1	0.00201714	0.355258	0.24	0.093	1	Not sig.
Snx7	0.00203366	0.385272	0.117	0.03	1	Not sig.
Rad17	0.00205132	0.277348	0.111	0.033	1	Not sig.
Zfp142	0.0020573	0.365515	0.171	0.054	1	Not sig.
Nhsl1	0.00205743	0.444754	0.386	0.169	1	Not sig.
ENSRNOG00000066115	0.00207006	-0.293364	0.532	0.457	1	Not sig.
Wbp11	0.00209229	0.350233	0.102	0.026	1	Not sig.
Akap8l	0.00210853	-0.482722	0.246	0.247	1	Not sig.
Baz1a	0.00211701	0.376579	0.129	0.032	1	Not sig.
Nup88	0.00215631	0.306958	0.129	0.04	1	Not sig.
Arsb	0.00216944	-0.306927	0.18	0.164	1	Not sig.
Setd2	0.00220028	0.353977	0.349	0.151	1	Not sig.
Txnrd1	0.0022166	0.433596	0.15	0.039	1	Not sig.
Cdc14a	0.00227293	0.334046	0.182	0.062	1	Not sig.
Rad51d	0.00227571	-0.264589	0.115	0.092	1	Not sig.
Gna12	0.00227624	0.288365	0.196	0.074	1	Not sig.
Mapk8ip3	0.00227826	0.506299	0.315	0.126	1	Not sig.
Gnb1	0.00230889	0.577693	0.426	0.184	1	Not sig.
Mbnl1	0.00231523	0.385555	0.407	0.187	1	Not sig.
Astn1	0.00232534	-0.289734	0.413	0.344	1	Not sig.
Bbs9	0.00232879	-0.375755	0.157	0.123	1	Not sig.
Usp5	0.0023342	0.271193	0.123	0.041	1	Not sig.
Mat2a	0.00235007	0.420643	0.19	0.056	1	Not sig.
Yy1	0.00235313	0.319405	0.14	0.041	1	Not sig.
Ahctf1	0.00239804	0.317851	0.184	0.075	1	Not sig.
Matr3	0.00240848	0.532995	0.407	0.167	1	Not sig.
Prkdc	0.00242494	0.395642	0.382	0.172	1	Not sig.
Dtd1	0.00242531	0.297797	0.167	0.068	1	Not sig.
Plpp5	0.0024301	0.287401	0.104	0.03	1	Not sig.
Pid1	0.00246546	-0.44994	0.407	0.388	1	Not sig.
Ssh1	0.00248912	0.261787	0.123	0.046	1	Not sig.
Sp3	0.00250466	0.401453	0.238	0.087	1	Not sig.
Ipo7	0.00253502	0.42626	0.267	0.092	1	Not sig.
Scaf8	0.00253923	0.306251	0.305	0.125	1	Not sig.
Rpp30	0.00254504	0.373949	0.157	0.055	1	Not sig.
Cdh12	0.0025491	-1.05989	0.042	0.129	1	Not sig.
Msmo1	0.00255769	0.315983	0.106	0.027	1	Not sig.
Xrn2	0.0025738	0.383301	0.357	0.16	1	Not sig.
Stam	0.00258732	0.30062	0.186	0.067	1	Not sig.
Rsrc2	0.00259179	0.477266	0.259	0.096	1	Not sig.
Vps41	0.0026444	-0.336906	0.194	0.155	1	Not sig.
Slc35e3	0.00264669	0.281338	0.109	0.029	1	Not sig.
Dcaf6	0.00265592	-0.332323	0.246	0.211	1	Not sig.
Lrch1	0.00267246	0.578435	0.273	0.105	1	Not sig.
Dennd4a	0.00269396	-0.29895	0.399	0.311	1	Not sig.
Nrg1	0.00271749	-1.10307	0.079	0.173	1	Not sig.
Serinc5	0.00273129	-0.310388	0.194	0.156	1	Not sig.
Litaf	0.00274207	0.293733	0.123	0.046	1	Not sig.
Dennd2b	0.00278292	-0.384926	0.117	0.121	1	Not sig.
Ddhd1	0.00280024	0.371559	0.288	0.117	1	Not sig.
Fam120a	0.00281084	0.407852	0.244	0.093	1	Not sig.
Churc1	0.00281693	0.251487	0.144	0.047	1	Not sig.
Kank1	0.00281967	-0.360729	0.344	0.302	1	Not sig.
Gnai3	0.00283172	0.268789	0.146	0.044	1	Not sig.
G3bp1	0.00285433	0.430275	0.198	0.062	1	Not sig.
Fxr2	0.00286721	0.299747	0.163	0.057	1	Not sig.
Vegfa	0.00289359	-0.516891	0.132	0.135	1	Not sig.
Larp4b	0.00297128	0.340561	0.242	0.09	1	Not sig.
Acbd3	0.00298491	0.263432	0.136	0.047	1	Not sig.
Grk4	0.00299878	-0.546946	0.299	0.29	1	Not sig.
Cep63	0.00300591	0.274356	0.152	0.057	1	Not sig.
Wsb1	0.00300776	-0.255328	0.292	0.218	1	Not sig.
Reep3	0.00302621	0.348648	0.19	0.064	1	Not sig.
Fam117b	0.00303805	-0.499705	0.117	0.117	1	Not sig.
Fry	0.00303926	-0.434059	0.248	0.228	1	Not sig.
Rnf150	0.00305997	-0.52666	0.104	0.134	1	Not sig.
Arpc2	0.00308332	0.293157	0.18	0.068	1	Not sig.
Sh3bp4	0.00308528	-0.46415	0.15	0.154	1	Not sig.
Cert1	0.00310155	0.496713	0.363	0.147	1	Not sig.
Maoa	0.00315743	0.317765	0.104	0.032	1	Not sig.
Slc7a1	0.00319136	0.511428	0.104	0.021	1	Not sig.
Lsm7	0.00322986	0.394921	0.119	0.031	1	Not sig.
Nvl	0.00328279	0.304192	0.169	0.059	1	Not sig.
RGD1310951	0.00329769	-0.260575	0.361	0.269	1	Not sig.
ST7	0.00331655	0.3452	0.255	0.108	1	Not sig.
Kcmf1	0.00332571	0.264544	0.207	0.083	1	Not sig.
Smyd3	0.00334681	0.257907	0.401	0.219	1	Not sig.
Tgfbr1	0.00335124	0.434784	0.23	0.085	1	Not sig.
Srsf4	0.00338381	0.318009	0.301	0.127	1	Not sig.
ENSRNOG00000070850	0.00339885	0.297849	0.207	0.074	1	Not sig.
Ddx31	0.00342653	0.255487	0.121	0.041	1	Not sig.
Scn2a	0.00343399	-0.323251	0.236	0.178	1	Not sig.
Add1	0.00343913	-0.391449	0.115	0.108	1	Not sig.
Brd2	0.00344231	0.259881	0.109	0.032	1	Not sig.
Cd276	0.00346454	0.472592	0.159	0.039	1	Not sig.
Etv6	0.00350213	0.428758	0.403	0.198	1	Not sig.
Rbbp7	0.0035632	0.314424	0.134	0.042	1	Not sig.
Tmem65	0.00357312	0.251939	0.242	0.102	1	Not sig.
Smurf1	0.00357407	0.343371	0.203	0.069	1	Not sig.
Otud4	0.00363314	0.361949	0.188	0.062	1	Not sig.
Cfap69	0.00369024	-0.453194	0.113	0.116	1	Not sig.
Dmxl2	0.00369404	-0.555765	0.228	0.226	1	Not sig.
Prmt7	0.00377628	0.283061	0.121	0.039	1	Not sig.
Vapa	0.00378522	0.291587	0.232	0.09	1	Not sig.
Wdr45b	0.00397464	0.326293	0.14	0.048	1	Not sig.
Pxk	0.00402777	0.465884	0.299	0.117	1	Not sig.
Faf1	0.00408418	0.310786	0.574	0.308	1	Not sig.
Cdh18	0.00411217	-0.705081	0.257	0.282	1	Not sig.
Acyp2	0.00412458	-0.601297	0.081	0.114	1	Not sig.
Atp7a	0.00420573	0.395527	0.196	0.076	1	Not sig.
Xpo5	0.0042865	0.255711	0.127	0.043	1	Not sig.
Snx6	0.00429672	0.267414	0.188	0.079	1	Not sig.
Sptbn1	0.00431124	0.303032	0.428	0.217	1	Not sig.
Hnrnpu	0.00433186	0.377321	0.447	0.227	1	Not sig.
Dtnb	0.00439221	-0.432659	0.219	0.196	1	Not sig.
Sfmbt1	0.00444247	0.282026	0.426	0.199	1	Not sig.
Lcorl	0.00444944	0.44562	0.614	0.351	1	Not sig.
Axin1	0.00446957	0.271439	0.125	0.042	1	Not sig.
Thrap3	0.00451934	0.5209	0.303	0.115	1	Not sig.
Dner	0.00460463	-0.491371	0.115	0.145	1	Not sig.
Mre11	0.00460814	0.290032	0.123	0.041	1	Not sig.
Ccdc82	0.00463018	0.365677	0.167	0.053	1	Not sig.
Nsd1	0.00464256	0.417083	0.543	0.282	1	Not sig.
F3	0.00467964	0.568329	0.136	0.026	1	Not sig.
Sh3gl1	0.00472595	0.33008	0.134	0.043	1	Not sig.
Eif4g3	0.00487196	0.583405	0.633	0.354	1	Not sig.
Hectd4	0.00489096	-0.407501	0.319	0.27	1	Not sig.
Cops2	0.00490312	0.330564	0.159	0.051	1	Not sig.
Eif3h	0.00495123	0.273984	0.146	0.05	1	Not sig.
Usp10	0.00510795	0.269545	0.111	0.03	1	Not sig.
Ywhae	0.0051653	0.411937	0.336	0.144	1	Not sig.
Fdft1	0.00519192	0.371845	0.146	0.05	1	Not sig.
Trps1	0.00522701	0.256132	0.557	0.329	1	Not sig.
Hspa4l	0.00530304	0.334118	0.15	0.045	1	Not sig.
Tuba1b	0.0053131	0.529388	0.276	0.102	1	Not sig.
Ercc6	0.00534163	-0.279864	0.167	0.138	1	Not sig.
Flna	0.00539258	0.361488	0.14	0.039	1	Not sig.
Dync1h1	0.00543229	0.321064	0.23	0.102	1	Not sig.
Brinp3	0.00543512	-0.270595	0.797	0.794	1	Not sig.
Heg1	0.00545669	0.274401	0.119	0.032	1	Not sig.
B3galnt1	0.00546001	0.330904	0.102	0.021	1	Not sig.
Slain2	0.00550291	0.279214	0.192	0.074	1	Not sig.
Ubtd2	0.00550481	0.411806	0.125	0.036	1	Not sig.
Pum1	0.00555493	0.501202	0.438	0.19	1	Not sig.
Disp1	0.00565453	0.393363	0.353	0.159	1	Not sig.
Cables1	0.00567745	-0.516029	0.152	0.153	1	Not sig.
Emsy	0.00576051	0.325594	0.253	0.105	1	Not sig.
Ctc1	0.00584248	0.308965	0.123	0.044	1	Not sig.
Slc10a7	0.00584317	0.436233	0.267	0.103	1	Not sig.
Dpysl2	0.00584682	0.289913	0.28	0.133	1	Not sig.
Atad3a	0.00585465	0.280286	0.1	0.03	1	Not sig.
ENSRNOG00000068054	0.00589895	0.372854	0.194	0.081	1	Not sig.
Rab3c	0.00596399	-0.606369	0.063	0.105	1	Not sig.
ENSRNOG00000063577	0.0060085	0.253583	0.129	0.046	1	Not sig.
Hmgxb3	0.00601281	0.315621	0.123	0.036	1	Not sig.
Ago2	0.00604004	0.432978	0.169	0.051	1	Not sig.
Nploc4	0.0060795	0.321488	0.157	0.049	1	Not sig.
Rap1a	0.00616026	0.340699	0.305	0.137	1	Not sig.
Gpsm1	0.00620633	0.265394	0.104	0.031	1	Not sig.
Hnrnpul1	0.00621195	0.344427	0.196	0.076	1	Not sig.
Tpm1	0.00621523	-0.44482	0.365	0.324	1	Not sig.
Snx25	0.0062407	-0.41732	0.299	0.256	1	Not sig.
Arid1a	0.00632103	0.358019	0.336	0.153	1	Not sig.
Dag1	0.00636367	0.269451	0.165	0.065	1	Not sig.
Sapcd2	0.00643487	0.298642	0.109	0.032	1	Not sig.
Tpst1	0.00654224	0.411258	0.127	0.035	1	Not sig.
Ppp1r9a	0.00655682	-0.493795	0.273	0.27	1	Not sig.
Xpo4	0.00665199	0.40576	0.213	0.079	1	Not sig.
Rad23b	0.00665422	0.47716	0.19	0.058	1	Not sig.
Nol7	0.00667722	0.325863	0.121	0.04	1	Not sig.
Cnot6	0.0068628	0.254767	0.234	0.098	1	Not sig.
Dennd10	0.00687304	-0.335372	0.104	0.096	1	Not sig.
Zc3h10	0.00687609	0.344062	0.129	0.053	1	Not sig.
Ptn	0.00694193	0.456174	0.489	0.26	1	Not sig.
Naa25	0.00698662	0.342803	0.14	0.051	1	Not sig.
Rtn4	0.00702677	0.521084	0.378	0.159	1	Not sig.
Pkd2	0.0070765	0.255308	0.24	0.106	1	Not sig.
Secisbp2l	0.00709088	-0.253608	0.169	0.127	1	Not sig.
ENSRNOG00000067240	0.00720218	-0.464017	0.138	0.138	1	Not sig.
Zc3h15	0.00722036	0.251777	0.19	0.07	1	Not sig.
Setx	0.00725767	0.291553	0.238	0.109	1	Not sig.
Aopep	0.00738045	0.276124	0.351	0.168	1	Not sig.
Tpm3	0.0074044	0.297105	0.109	0.031	1	Not sig.
Aars1	0.00746334	0.291816	0.119	0.032	1	Not sig.
Smad2	0.0074798	0.260375	0.18	0.065	1	Not sig.
Glmn	0.00748584	-0.280474	0.123	0.107	1	Not sig.
Eps15l1	0.00752871	0.405001	0.319	0.129	1	Not sig.
Rsbn1l	0.00757263	0.275801	0.165	0.06	1	Not sig.
Glyr1	0.00757777	0.400973	0.188	0.074	1	Not sig.
C2cd3	0.00758105	0.300021	0.14	0.046	1	Not sig.
Tbcd	0.00766307	0.382719	0.269	0.109	1	Not sig.
Tubgcp2	0.00772349	0.264927	0.119	0.036	1	Not sig.
Abcf1	0.00775633	0.318358	0.138	0.048	1	Not sig.
Skp2	0.00776293	0.321146	0.102	0.026	1	Not sig.
Zfp91	0.00782729	0.255286	0.188	0.078	1	Not sig.
Rps24	0.00790508	0.353699	0.109	0.029	1	Not sig.
Strn3	0.00790741	0.325334	0.543	0.291	1	Not sig.
Tbca	0.00793214	0.283471	0.148	0.053	1	Not sig.
Rufy2	0.00796847	-0.300588	0.211	0.155	1	Not sig.
Ctps1	0.00806424	0.371915	0.154	0.048	1	Not sig.
Afap1	0.0080778	0.343336	0.213	0.09	1	Not sig.
Nsmf	0.00812403	-0.422151	0.106	0.127	1	Not sig.
Glrb	0.00826349	-0.399893	0.086	0.105	1	Not sig.
Phf8	0.00827823	-0.320535	0.144	0.12	1	Not sig.
Tipin	0.0082983	0.305887	0.104	0.032	1	Not sig.
Ssh2	0.00833297	0.429884	0.635	0.353	1	Not sig.
Vav2	0.0083628	0.348699	0.127	0.04	1	Not sig.
Arhgap18	0.00837672	0.328756	0.161	0.064	1	Not sig.
Pcdh17	0.00839647	-0.391219	0.257	0.215	1	Not sig.
Txndc16	0.00850057	-0.398936	0.109	0.117	1	Not sig.
Cdv3	0.00851414	0.278655	0.117	0.037	1	Not sig.
Mdn1	0.00857567	0.369285	0.238	0.102	1	Not sig.
Cap1	0.00863014	0.306004	0.102	0.035	1	Not sig.
Prpf3	0.0087017	0.253578	0.148	0.05	1	Not sig.
Cdk10	0.00874188	0.299364	0.157	0.062	1	Not sig.
Tax1bp1	0.00878211	0.321563	0.336	0.16	1	Not sig.
Tmod2	0.00881625	-0.397853	0.152	0.151	1	Not sig.
Eif4e2	0.00885861	0.302408	0.111	0.033	1	Not sig.
Ipo9	0.00886812	0.399124	0.415	0.183	1	Not sig.
Itprid2	0.00894641	0.309903	0.309	0.145	1	Not sig.
Zfp426	0.00900342	0.272029	0.198	0.078	1	Not sig.
Ube2h	0.00902159	-0.355585	0.269	0.229	1	Not sig.
Soga1	0.00905233	0.421145	0.303	0.127	1	Not sig.
Nucks1	0.00909219	0.382288	0.171	0.06	1	Not sig.
Stk38l	0.00916938	0.361684	0.104	0.023	1	Not sig.
Neto1	0.00922286	-0.430981	0.457	0.394	1	Not sig.
Atp2b2	0.00926699	-0.451676	0.115	0.127	1	Not sig.
Hdac5	0.00927661	0.316987	0.167	0.055	1	Not sig.
Fbxl4	0.00932264	-0.262041	0.115	0.1	1	Not sig.
Plcxd3	0.00945044	0.582216	0.113	0.034	1	Not sig.
Arhgef17	0.00947888	0.257947	0.109	0.035	1	Not sig.
Usp29	0.00952043	-0.301617	0.355	0.296	1	Not sig.
Calcrl	0.00952718	0.254428	0.518	0.354	1	Not sig.
Limd1	0.0096317	0.3369	0.146	0.055	1	Not sig.
Itfg1	0.00971987	-0.379329	0.225	0.187	1	Not sig.
Als2	0.00976837	0.324235	0.109	0.035	1	Not sig.
Sf3a3	0.00989801	0.255204	0.152	0.065	1	Not sig.
Kdm3b	0.00992284	-0.273589	0.169	0.129	1	Not sig.
Pabpc1	0.00998005	0.402508	0.113	0.025	1	Not sig.
Npdc1	0.0100722	0.34891	0.14	0.05	1	Not sig.
Myt1	0.0100864	-0.421914	0.585	0.536	1	Not sig.
Spred1	0.0101126	0.338901	0.37	0.172	1	Not sig.
Strada	0.0101389	0.330478	0.14	0.051	1	Not sig.
Ehmt1	0.0101469	0.410406	0.388	0.178	1	Not sig.
Enah	0.0102189	0.320109	0.401	0.193	1	Not sig.
Gatad2b	0.0103476	0.253896	0.37	0.181	1	Not sig.
Kcnh1	0.010547	0.267004	0.15	0.052	1	Not sig.
Ddx1	0.0106632	0.304714	0.136	0.055	1	Not sig.
Nr2c2	0.0107101	0.349614	0.213	0.085	1	Not sig.
Sdk1	0.0107695	0.341143	0.495	0.313	1	Not sig.
Frmd4a	0.0108256	-0.253922	0.388	0.32	1	Not sig.
Top3a	0.010948	0.333927	0.115	0.033	1	Not sig.
Mettl9	0.0110219	0.275885	0.14	0.05	1	Not sig.
Cnot10	0.011147	0.282216	0.192	0.074	1	Not sig.
Sfpq	0.0111541	0.336675	0.585	0.33	1	Not sig.
Srsf11	0.0111615	0.319256	0.351	0.165	1	Not sig.
Gon4l	0.0112975	0.273359	0.238	0.103	1	Not sig.
Luc7l2	0.0114144	0.282819	0.557	0.315	1	Not sig.
Per3	0.0114655	-0.461607	0.154	0.161	1	Not sig.
Senp1	0.0115092	0.276066	0.184	0.081	1	Not sig.
Lrrc8c	0.0115345	0.384842	0.102	0.026	1	Not sig.
Phactr1	0.0115694	-0.386771	0.514	0.426	1	Not sig.
Scaf11	0.0115701	0.303947	0.228	0.091	1	Not sig.
Ddx24	0.0116701	0.368452	0.213	0.074	1	Not sig.
Exoc5	0.0117244	0.344802	0.221	0.085	1	Not sig.
Irf3	0.0117659	0.299089	0.14	0.04	1	Not sig.
Hnrnpdl	0.011811	0.375465	0.309	0.124	1	Not sig.
Tmem131	0.0118414	-0.377908	0.186	0.148	1	Not sig.
Ankrd28	0.0118428	0.320822	0.837	0.658	1	Not sig.
Cep85l	0.0119093	0.26656	0.19	0.083	1	Not sig.
Fbxw4	0.0121213	-0.304943	0.19	0.16	1	Not sig.
Gabrb2	0.01216	-0.64965	0.067	0.116	1	Not sig.
Dok6	0.0122066	-0.409839	0.428	0.379	1	Not sig.
Rgs20	0.012208	-0.261186	0.213	0.175	1	Not sig.
Csnk1g1	0.012236	0.287688	0.365	0.184	1	Not sig.
Hepacam	0.0122517	-0.376419	0.098	0.107	1	Not sig.
Cfdp1	0.012252	0.451679	0.259	0.093	1	Not sig.
Lima1	0.0122739	0.250678	0.248	0.114	1	Not sig.
LOC100366030	0.0122855	-0.271417	0.142	0.12	1	Not sig.
ENSRNOG00000070388	0.0123243	0.383669	0.19	0.072	1	Not sig.
Ogt	0.0127078	-0.289025	0.42	0.326	1	Not sig.
Atxn2l	0.0127566	0.323912	0.177	0.06	1	Not sig.
Rorb	0.0130971	0.848024	0.292	0.099	1	Not sig.
Ints7	0.0133081	0.417509	0.15	0.045	1	Not sig.
Fus	0.0134834	0.263801	0.434	0.218	1	Not sig.
Gopc	0.0135553	0.355476	0.129	0.044	1	Not sig.
Adgrb2	0.0136515	0.276762	0.102	0.035	1	Not sig.
Mmd2	0.0136992	-0.417367	0.084	0.102	1	Not sig.
Zfp266	0.0137828	0.321024	0.263	0.123	1	Not sig.
Acot7	0.0138562	0.286534	0.117	0.037	1	Not sig.
Tubgcp4	0.0139188	0.347704	0.132	0.05	1	Not sig.
Zfp608	0.0141079	-0.26225	0.309	0.253	1	Not sig.
Col27a1	0.0143532	-0.304348	0.142	0.113	1	Not sig.
Wdfy2	0.0144573	-0.268694	0.127	0.091	1	Not sig.
Mtch2	0.014462	0.284473	0.152	0.056	1	Not sig.
ENSRNOG00000067625	0.0145137	0.340224	0.1	0.034	1	Not sig.
Triobp	0.0146512	0.310197	0.1	0.021	1	Not sig.
Galnt1	0.0146953	0.26301	0.211	0.093	1	Not sig.
Aig1	0.0147627	-0.366809	0.23	0.202	1	Not sig.
Cand1	0.0148887	0.413871	0.196	0.071	1	Not sig.
Pdgfra	0.014993	-0.371741	0.495	0.432	1	Not sig.
Gmeb1	0.0151117	0.306135	0.127	0.038	1	Not sig.
Capn2	0.0155343	0.440111	0.18	0.059	1	Not sig.
Srsf1	0.0156193	0.32438	0.261	0.114	1	Not sig.
Rassf8	0.0157588	0.351575	0.171	0.058	1	Not sig.
Pdia6	0.0157891	0.310575	0.121	0.041	1	Not sig.
Prtfdc1	0.0158537	0.445613	0.543	0.276	1	Not sig.
Hif1a	0.0159971	0.352577	0.234	0.101	1	Not sig.
Tfrc	0.0161907	0.274564	0.129	0.053	1	Not sig.
Nol4	0.0161922	-0.419776	0.326	0.313	1	Not sig.
Bcl2l13	0.0163036	0.253275	0.104	0.032	1	Not sig.
Tet3	0.0166517	0.29638	0.23	0.098	1	Not sig.
Msi2	0.0167356	0.503259	0.562	0.296	1	Not sig.
Dnajc2	0.0168085	0.250216	0.102	0.035	1	Not sig.
Slc8a1	0.0170811	-0.357864	0.626	0.559	1	Not sig.
ENSRNOG00000062864	0.0172569	0.330222	0.365	0.172	1	Not sig.
Cmpk1	0.0172664	0.290657	0.129	0.043	1	Not sig.
Phyhipl	0.0173385	-0.257663	0.2	0.157	1	Not sig.
ENSRNOG00000063437	0.0173515	0.301992	0.127	0.043	1	Not sig.
Plekha5	0.0173686	0.286388	0.486	0.26	1	Not sig.
Ivns1abp	0.0174351	0.404216	0.2	0.066	1	Not sig.
Adgrg1	0.0178233	0.289555	0.159	0.057	1	Not sig.
Hnrnpk	0.0179019	0.25935	0.19	0.069	1	Not sig.
Dcakd	0.0179436	0.345621	0.121	0.032	1	Not sig.
Mboat2	0.0182045	-0.486886	0.188	0.177	1	Not sig.
Erp44	0.018221	0.282364	0.182	0.078	1	Not sig.
Rplp0	0.0182853	0.416378	0.106	0.026	1	Not sig.
Ttc13	0.0183735	0.37039	0.127	0.04	1	Not sig.
Rabgap1l	0.0184347	-0.359777	0.436	0.363	1	Not sig.
Gpt2	0.0187186	-0.467545	0.175	0.163	1	Not sig.
Canx	0.0187296	0.352224	0.261	0.107	1	Not sig.
Sox2	0.0187704	0.258828	0.127	0.049	1	Not sig.
Ublcp1	0.0188171	0.283482	0.163	0.067	1	Not sig.
Smoc1	0.0188447	-0.377669	0.221	0.203	1	Not sig.
Rere	0.0189248	0.388415	0.741	0.471	1	Not sig.
Rsrp1	0.019144	-0.286737	0.228	0.176	1	Not sig.
Zcchc8	0.0194182	0.277522	0.165	0.07	1	Not sig.
Cacna1c	0.0196354	-0.268855	0.399	0.329	1	Not sig.
Galnt7	0.0196614	0.256313	0.19	0.084	1	Not sig.
Cdh6	0.0196929	-0.273987	0.188	0.17	1	Not sig.
Akirin2	0.0198083	0.293943	0.125	0.041	1	Not sig.
Lrrn1	0.0199473	-0.344103	0.182	0.163	1	Not sig.
Adam22	0.020222	-0.505701	0.271	0.262	1	Not sig.
Smarca5	0.0203341	0.44146	0.182	0.06	1	Not sig.
Rgcc	0.0204312	-0.324414	0.098	0.109	1	Not sig.
Scamp2	0.0205643	0.25378	0.1	0.035	1	Not sig.
Psmd4	0.0207508	0.307566	0.121	0.041	1	Not sig.
Ddx3x	0.0208704	0.294477	0.186	0.067	1	Not sig.
Pigu	0.0215875	0.286067	0.169	0.062	1	Not sig.
RGD1562608	0.0221817	0.403547	0.415	0.202	1	Not sig.
Etv4	0.0221883	-0.391592	0.104	0.096	1	Not sig.
Kcnma1	0.0222823	-0.297878	0.537	0.449	1	Not sig.
Klhl2	0.0222988	0.327066	0.276	0.121	1	Not sig.
Zfand5	0.0224946	0.32484	0.106	0.029	1	Not sig.
Ube3a	0.0226196	0.315397	0.449	0.22	1	Not sig.
Cct3	0.0227126	0.250899	0.157	0.054	1	Not sig.
Rb1	0.0227879	0.258537	0.307	0.154	1	Not sig.
Tmed10	0.022814	0.296663	0.134	0.046	1	Not sig.
Rac1	0.0229033	0.292999	0.134	0.049	1	Not sig.
Dcaf10	0.0233242	0.383513	0.186	0.074	1	Not sig.
Lnx2	0.0233359	0.287265	0.104	0.03	1	Not sig.
Pik3r3	0.0234439	0.335472	0.134	0.048	1	Not sig.
Vps13c	0.0238291	-0.290562	0.42	0.33	1	Not sig.
Lurap1l	0.0239017	0.304934	0.104	0.026	1	Not sig.
Mecp2	0.0239202	0.268116	0.217	0.089	1	Not sig.
Sdcbp	0.0241275	0.38593	0.175	0.057	1	Not sig.
Antkmt	0.0241763	0.264893	0.106	0.034	1	Not sig.
Ttc28	0.0243724	0.445719	0.478	0.26	1	Not sig.
Rnf180	0.024626	-0.308056	0.223	0.189	1	Not sig.
Kifap3	0.0249853	-0.256276	0.236	0.175	1	Not sig.
Cep170	0.0250645	0.341319	0.428	0.203	1	Not sig.
Nav1	0.0250917	0.300328	0.741	0.487	1	Not sig.
Abhd17b	0.0250964	-0.260903	0.255	0.194	1	Not sig.
Cntn4	0.0251079	-0.432014	0.363	0.359	1	Not sig.
Atp11a	0.0251949	-0.270461	0.117	0.09	1	Not sig.
Tpp2	0.0252107	0.300958	0.305	0.135	1	Not sig.
Antxr1	0.0252223	-0.305772	0.146	0.118	1	Not sig.
Actr2	0.025357	0.307905	0.146	0.053	1	Not sig.
Galnt10	0.0255649	-0.365637	0.242	0.211	1	Not sig.
Helz	0.0257613	-0.499552	0.24	0.229	1	Not sig.
Fut10	0.025765	0.313666	0.123	0.046	1	Not sig.
Nln	0.0258622	0.436148	0.196	0.078	1	Not sig.
RGD1560883	0.0259279	-0.308313	0.338	0.275	1	Not sig.
Mindy2	0.0260446	-0.458244	0.115	0.124	1	Not sig.
Heatr3	0.0261545	0.3283	0.144	0.05	1	Not sig.
Tmem196	0.0262549	-0.457967	0.182	0.181	1	Not sig.
Nsrp1	0.0263838	0.253704	0.106	0.037	1	Not sig.
Fbxw2	0.0264698	0.27414	0.127	0.047	1	Not sig.
Morc3	0.0269375	0.282651	0.236	0.107	1	Not sig.
Runx1t1	0.0274247	-0.512252	0.127	0.143	1	Not sig.
Sgms1	0.0275229	-0.329464	0.257	0.211	1	Not sig.
Lrch2	0.0285013	-0.279381	0.129	0.094	1	Not sig.
Ctdspl2	0.0286793	0.3037	0.24	0.099	1	Not sig.
Gcn1	0.0287817	0.270446	0.146	0.052	1	Not sig.
LOC361346	0.0291299	0.326456	0.349	0.171	1	Not sig.
Crk	0.0291424	0.259718	0.111	0.044	1	Not sig.
Lrrc7	0.0293795	-0.360264	0.37	0.354	1	Not sig.
Osbp2	0.0295785	0.354646	0.129	0.039	1	Not sig.
Itpr2	0.0297243	-0.381498	0.37	0.324	1	Not sig.
Ddx39b	0.0297496	0.386931	0.395	0.192	1	Not sig.
Tnrc6a	0.0298539	0.257343	0.495	0.268	1	Not sig.
Tsc22d2	0.029942	0.416999	0.269	0.105	1	Not sig.
Cald1	0.0299786	0.349041	0.282	0.125	1	Not sig.
Nell2	0.0304956	-0.609231	0.167	0.201	1	Not sig.
Ift80	0.0313213	0.334538	0.169	0.07	1	Not sig.
Sh3gl2	0.0320393	-0.342049	0.175	0.166	1	Not sig.
Ybx1	0.0324385	0.280939	0.132	0.048	1	Not sig.
Glg1	0.032486	0.282481	0.261	0.128	1	Not sig.
Vps37b	0.0325927	0.345037	0.148	0.048	1	Not sig.
Map4k4	0.0329709	0.260834	0.624	0.383	1	Not sig.
Cstpp1	0.0336728	-0.342654	0.29	0.218	1	Not sig.
Yaf2	0.0339473	0.274043	0.184	0.068	1	Not sig.
Mbnl2	0.0344737	0.528875	0.526	0.259	1	Not sig.
Xylt1	0.0349906	-0.258665	0.883	0.819	1	Not sig.
Ptbp3	0.0350067	-0.276355	0.251	0.186	1	Not sig.
Taf3	0.035659	0.301795	0.301	0.143	1	Not sig.
Tcf12	0.0365742	0.313094	0.808	0.535	1	Not sig.
Sytl5	0.0367324	0.40081	0.225	0.105	1	Not sig.
Cct5	0.0368079	0.296256	0.134	0.041	1	Not sig.
Sephs1	0.0372219	0.361743	0.106	0.029	1	Not sig.
Brwd3	0.0372611	-0.297743	0.109	0.093	1	Not sig.
Naa15	0.0374578	0.374004	0.311	0.136	1	Not sig.
ENSRNOG00000069530	0.0374822	0.298816	0.134	0.046	1	Not sig.
Strn	0.0378007	-0.26559	0.194	0.15	1	Not sig.
RGD1309104	0.0381179	0.363473	0.53	0.293	1	Not sig.
Syt1	0.0383838	-0.71692	0.305	0.345	1	Not sig.
Ralgapa2	0.0385653	0.291108	0.271	0.126	1	Not sig.
Zbtb16	0.0387808	-0.482398	0.106	0.117	1	Not sig.
Stxbp5l	0.0388056	-0.603674	0.198	0.219	1	Not sig.
Ptbp2	0.0389614	0.388565	0.568	0.303	1	Not sig.
Golim4	0.0390285	0.284229	0.188	0.078	1	Not sig.
Fam89a	0.0397844	-0.467347	0.182	0.188	1	Not sig.
Xkr6	0.0413017	-0.336653	0.221	0.193	1	Not sig.
Pcm1	0.0430096	0.412547	0.58	0.315	1	Not sig.
Uty	0.0434613	0.36345	0.457	0.236	1	Not sig.
Pcgf3	0.043519	0.292088	0.106	0.038	1	Not sig.
Dhx15	0.0435693	0.345255	0.326	0.142	1	Not sig.
Cyld	0.0441096	-0.516218	0.09	0.107	1	Not sig.
Usp32	0.0441755	0.285907	0.395	0.208	1	Not sig.
Khdrbs3	0.0449141	-0.447276	0.094	0.11	1	Not sig.
Susd4	0.0450299	-0.392568	0.119	0.105	1	Not sig.
Pigf	0.0455268	0.294411	0.104	0.032	1	Not sig.
Col16a1	0.0456034	0.334887	0.317	0.15	1	Not sig.
Hspa5	0.0478157	0.28031	0.109	0.035	1	Not sig.
Eed	0.0478273	0.366422	0.111	0.034	1	Not sig.
Lrrc42	0.0481302	0.276141	0.154	0.07	1	Not sig.
Dync1li2	0.0482953	-0.326942	0.173	0.138	1	Not sig.
Tmeff1	0.0484438	-0.341527	0.127	0.123	1	Not sig.
Jmjd1c	0.0489437	0.437623	0.597	0.353	1	Not sig.
Dennd4c	0.0490268	-0.299006	0.194	0.146	1	Not sig.
Gtf2f2	0.0493709	0.332877	0.2	0.084	1	Not sig.
Ppip5k2	0.0496847	-0.274855	0.142	0.12	1	Not sig.
Usp45	0.0501078	-0.32726	0.117	0.095	1	Not sig.
Grip1	0.0508741	0.266301	0.737	0.575	1	Not sig.
Sobp	0.0515888	-0.414407	0.23	0.208	1	Not sig.
Naa50	0.0517321	0.374592	0.125	0.035	1	Not sig.
Ddb1	0.051833	0.269218	0.169	0.061	1	Not sig.
Prag1	0.0521458	0.260085	0.142	0.059	1	Not sig.
Lpcat2	0.0532368	-0.392475	0.084	0.105	1	Not sig.
Csgalnact1	0.0533142	0.29307	0.159	0.066	1	Not sig.
Elovl5	0.0536622	0.323612	0.104	0.033	1	Not sig.
Clcn5	0.0536726	0.287573	0.123	0.041	1	Not sig.
Gprasp1	0.0544573	-0.343923	0.169	0.138	1	Not sig.
Nipa2	0.0545387	0.254805	0.138	0.044	1	Not sig.
Caln1	0.0546306	-0.465143	0.194	0.211	1	Not sig.
Trit1	0.0547451	0.285911	0.232	0.099	1	Not sig.
Marchf7	0.0548111	0.353751	0.273	0.113	1	Not sig.
Tpr	0.0549229	0.252111	0.259	0.126	1	Not sig.
Rpap3	0.0549588	-0.29704	0.102	0.094	1	Not sig.
Scn1a	0.0553856	-0.602227	0.207	0.229	1	Not sig.
Tgfbr2	0.0558699	0.330462	0.125	0.038	1	Not sig.
ENSRNOG00000068835	0.0569818	-0.364276	0.15	0.141	1	Not sig.
Slc23a2	0.0578894	0.324993	0.242	0.105	1	Not sig.
Hip1	0.0585628	-0.357811	0.319	0.258	1	Not sig.
Krit1	0.0587147	-0.254651	0.167	0.124	1	Not sig.
Flrt2	0.0593298	-0.41515	0.154	0.149	1	Not sig.
Snx9	0.0600327	0.355493	0.355	0.174	1	Not sig.
Ints6l	0.0601418	-0.260083	0.115	0.086	1	Not sig.
Gabra2	0.0601529	-0.303918	0.167	0.147	1	Not sig.
Sugp2	0.0602511	0.399594	0.127	0.041	1	Not sig.
Dnttip1	0.0603217	0.2678	0.138	0.056	1	Not sig.
Notch1	0.0611366	0.383193	0.253	0.11	1	Not sig.
Cdin1	0.0612715	0.258929	0.24	0.123	1	Not sig.
Scn3a	0.0615126	-0.376171	0.234	0.196	1	Not sig.
Tmem87a	0.0616406	0.31141	0.142	0.048	1	Not sig.
Eml4	0.0629399	0.314251	0.378	0.19	1	Not sig.
Prkar2a	0.0630946	0.250913	0.19	0.083	1	Not sig.
Tjp2	0.063144	0.278895	0.19	0.084	1	Not sig.
Dab1	0.0637143	-0.251488	0.491	0.404	1	Not sig.
Pak3	0.0642477	0.299596	0.253	0.126	1	Not sig.
Pitpnc1	0.0647934	0.57488	0.334	0.147	1	Not sig.
Gramd1c	0.0649717	0.301954	0.182	0.074	1	Not sig.
Stxbp5	0.0651381	-0.299906	0.238	0.181	1	Not sig.
Cdkal1	0.0659038	0.29956	0.447	0.239	1	Not sig.
Cers6	0.0659432	0.333815	0.248	0.117	1	Not sig.
Igsf21	0.0662267	-0.331265	0.144	0.153	1	Not sig.
Elapor2	0.0673488	-0.29159	0.161	0.138	1	Not sig.
Cacna1d	0.0673547	-0.471838	0.23	0.214	1	Not sig.
Atp6v1h	0.0675073	-0.268321	0.232	0.183	1	Not sig.
Uchl3	0.0686097	-0.310818	0.1	0.096	1	Not sig.
Nipsnap1	0.0688395	0.286347	0.117	0.052	1	Not sig.
Galnt16	0.0699323	-0.251239	0.14	0.111	1	Not sig.
Ltbp4	0.0704099	0.355173	0.138	0.045	1	Not sig.
Dhrs7b	0.0706269	0.328348	0.1	0.027	1	Not sig.
Eftud2	0.0712009	0.310545	0.129	0.043	1	Not sig.
Nudcd3	0.071607	0.325128	0.211	0.081	1	Not sig.
Prkg2	0.0719356	-0.403309	0.121	0.132	1	Not sig.
Ppp1r12a	0.0720345	0.273721	0.484	0.26	1	Not sig.
Ppp1r14c	0.0723003	-0.252636	0.154	0.131	1	Not sig.
Lyn	0.0726889	-0.422149	0.119	0.113	1	Not sig.
Hmgcr	0.0727516	0.279679	0.123	0.041	1	Not sig.
Cachd1	0.0728943	0.302589	0.209	0.087	1	Not sig.
Nphp1	0.0734198	0.256481	0.106	0.038	1	Not sig.
Csnk1g3	0.0738121	0.270986	0.326	0.163	1	Not sig.
Cyb5b	0.0744125	0.316513	0.165	0.059	1	Not sig.
Armh3	0.074829	-0.282914	0.113	0.102	1	Not sig.
Septin8	0.075674	-0.365606	0.203	0.187	1	Not sig.
Hmgxb4	0.0762592	0.262132	0.129	0.053	1	Not sig.
Zfand3	0.0764761	0.320065	0.438	0.229	1	Not sig.
Elavl1	0.0768104	0.323035	0.338	0.166	1	Not sig.
U2af2	0.0776369	0.344104	0.161	0.062	1	Not sig.
Lrif1	0.0779001	-0.312206	0.127	0.12	1	Not sig.
Focad	0.0798729	-0.372305	0.219	0.187	1	Not sig.
Tfb1m	0.0798733	0.266919	0.109	0.042	1	Not sig.
Prpf4b	0.0799348	0.336231	0.551	0.301	1	Not sig.
Slc9a9	0.0799636	-0.327278	0.39	0.339	1	Not sig.
Polr2a	0.0811976	0.287507	0.144	0.053	1	Not sig.
Map3k13	0.08245	-0.319145	0.121	0.108	1	Not sig.
Smarce1	0.0829432	0.343786	0.15	0.057	1	Not sig.
Dot1l	0.0860066	0.331323	0.19	0.08	1	Not sig.
Prpf40a	0.0866845	0.352992	0.263	0.105	1	Not sig.
Psma3	0.0875205	0.366429	0.157	0.055	1	Not sig.
Actr1a	0.0888308	0.335921	0.127	0.041	1	Not sig.
Syt14	0.0904852	-0.343667	0.154	0.141	1	Not sig.
Spats2	0.0908508	0.296267	0.177	0.074	1	Not sig.
Stard13	0.0922114	0.310534	0.447	0.251	1	Not sig.
Memo1	0.0922695	0.279948	0.338	0.178	1	Not sig.
Rubcn	0.0933069	-0.269689	0.119	0.096	1	Not sig.
Noc3l	0.0935372	0.252686	0.109	0.041	1	Not sig.
Epha5	0.0961744	-0.377122	0.267	0.266	1	Not sig.
Prdm5	0.0968863	-0.260255	0.113	0.093	1	Not sig.
Tmem59	0.0973357	-0.259794	0.138	0.102	1	Not sig.
Slc9a7	0.098422	-0.33253	0.232	0.212	1	Not sig.
Lpp	0.0992345	0.470831	0.434	0.211	1	Not sig.
Zmynd8	0.0999588	0.313155	0.361	0.182	1	Not sig.
Sos1	0.10059	0.294052	0.23	0.101	1	Not sig.
Col11a1	0.101149	0.580931	0.221	0.099	1	Not sig.
Cdh11	0.1017	-0.297787	0.236	0.205	1	Not sig.
Esco1	0.101764	-0.262395	0.182	0.152	1	Not sig.
Sgsm2	0.102499	0.339966	0.129	0.047	1	Not sig.
Cntn1	0.104151	-0.28776	0.704	0.637	1	Not sig.
Rb1cc1	0.10457	-0.381193	0.223	0.184	1	Not sig.
Srgap1	0.106864	0.301521	0.568	0.336	1	Not sig.
Hnrnpf	0.107058	0.403507	0.186	0.068	1	Not sig.
Zc3h12b	0.10784	-0.387233	0.205	0.178	1	Not sig.
Ywhaz	0.108794	0.251371	0.171	0.071	1	Not sig.
Hdgfl3	0.10891	0.282657	0.301	0.145	1	Not sig.
Bmp2k	0.11256	0.344405	0.165	0.057	1	Not sig.
Cdk14	0.113704	0.284277	0.438	0.231	1	Not sig.
Vgll4	0.114412	0.279014	0.205	0.083	1	Not sig.
Asrgl1	0.116134	-0.306969	0.144	0.128	1	Not sig.
Ppp6r3	0.11714	0.308893	0.357	0.169	1	Not sig.
Nup58	0.118842	0.312316	0.169	0.068	1	Not sig.
Krcc1	0.119148	0.258818	0.148	0.059	1	Not sig.
Usp16	0.12032	0.27718	0.138	0.058	1	Not sig.
Tbc1d23	0.12125	-0.329814	0.109	0.096	1	Not sig.
Tmlhe	0.122292	-0.277345	0.167	0.14	1	Not sig.
Tsga10	0.12454	-0.390586	0.106	0.115	1	Not sig.
Tcf4	0.125574	0.321223	0.852	0.664	1	Not sig.
Cntnap2	0.128138	-0.621861	0.198	0.289	1	Not sig.
Grk5	0.129289	-0.254246	0.184	0.141	1	Not sig.
Sik3	0.13043	0.450053	0.605	0.342	1	Not sig.
Ktn1	0.132524	0.31106	0.415	0.22	1	Not sig.
Pogz	0.132725	-0.293478	0.169	0.135	1	Not sig.
Sin3a	0.133462	0.303497	0.144	0.054	1	Not sig.
Hlcs	0.134105	-0.258043	0.127	0.104	1	Not sig.
Gpbp1	0.134761	0.312001	0.234	0.103	1	Not sig.
Uggt1	0.136128	0.270608	0.219	0.093	1	Not sig.
Arhgef3	0.138227	0.358476	0.238	0.118	1	Not sig.
Sltm	0.138616	0.265577	0.349	0.175	1	Not sig.
Tti1	0.13881	0.261849	0.119	0.042	1	Not sig.
Lclat1	0.138937	0.289189	0.18	0.065	1	Not sig.
Ermard	0.140894	-0.287489	0.117	0.09	1	Not sig.
Fancm	0.14099	0.344163	0.213	0.096	1	Not sig.
Dazap1	0.144221	0.290987	0.209	0.097	1	Not sig.
Gfpt1	0.144969	-0.262141	0.177	0.136	1	Not sig.
Rbm25	0.150418	0.259926	0.449	0.236	1	Not sig.
Rasal2	0.151871	0.428421	0.43	0.22	1	Not sig.
Edil3	0.153224	0.392931	0.772	0.567	1	Not sig.
Ica1	0.153277	-0.406892	0.106	0.109	1	Not sig.
Slc25a17	0.153817	0.292876	0.286	0.126	1	Not sig.
Gabrg1	0.153891	-0.332129	0.28	0.248	1	Not sig.
Snrpn	0.154989	-0.317144	0.113	0.086	1	Not sig.
Slc1a1	0.156021	0.313359	0.405	0.223	1	Not sig.
Cacnb4	0.156478	-0.370765	0.261	0.233	1	Not sig.
Rbm6	0.159107	0.316076	0.388	0.199	1	Not sig.
Pdia3	0.160338	0.298273	0.192	0.074	1	Not sig.
Nrf1	0.160615	0.299736	0.29	0.132	1	Not sig.
Frmd6	0.166033	-0.361939	0.117	0.116	1	Not sig.
Ttc14	0.167532	-0.258829	0.173	0.112	1	Not sig.
Tmem255a	0.170324	-0.360785	0.098	0.105	1	Not sig.
Zdhhc21	0.170328	0.263046	0.15	0.062	1	Not sig.
Brd4	0.170853	0.267689	0.276	0.141	1	Not sig.
Atl2	0.170939	0.272241	0.109	0.041	1	Not sig.
Dipk1a	0.17149	-0.348722	0.106	0.102	1	Not sig.
Spred2	0.172438	0.371562	0.334	0.146	1	Not sig.
Acap3	0.174057	-0.320176	0.15	0.126	1	Not sig.
ENSRNOG00000069650	0.174085	0.349346	0.173	0.062	1	Not sig.
Csnk1d	0.174192	0.298741	0.207	0.09	1	Not sig.
App	0.174298	0.398462	0.528	0.297	1	Not sig.
Adgrl1	0.175424	0.283268	0.186	0.079	1	Not sig.
Frmpd4	0.177157	-0.791581	0.102	0.158	1	Not sig.
Slc30a7	0.179524	0.288747	0.132	0.051	1	Not sig.
Tmem245	0.181055	-0.255981	0.109	0.096	1	Not sig.
Wwc2	0.181325	0.289565	0.171	0.067	1	Not sig.
Kcnab1	0.184225	0.318578	0.257	0.126	1	Not sig.
Ubxn2b	0.18843	-0.30217	0.104	0.09	1	Not sig.
Cobl	0.1887	-0.254009	0.207	0.171	1	Not sig.
Akap6	0.188882	0.399601	0.737	0.504	1	Not sig.
Myo1e	0.193027	0.627828	0.152	0.035	1	Not sig.
Tanc1	0.195446	-0.259249	0.173	0.15	1	Not sig.
Nsmaf	0.196577	-0.398282	0.121	0.118	1	Not sig.
Znrf3	0.198751	0.252178	0.273	0.145	1	Not sig.
Hnrnpc	0.198892	0.299657	0.273	0.124	1	Not sig.
NEWGENE-619861	0.201738	0.32819	0.161	0.066	1	Not sig.
Ralgps2	0.201955	-0.271494	0.144	0.112	1	Not sig.
Septin2	0.207253	0.388997	0.242	0.104	1	Not sig.
Alk	0.218783	0.309596	0.104	0.05	1	Not sig.
Mybl1	0.22909	-0.255469	0.338	0.247	1	Not sig.
Enox1	0.229687	0.471634	0.539	0.309	1	Not sig.
Ist1	0.234851	0.280821	0.194	0.082	1	Not sig.
Nktr	0.2381	0.270573	0.443	0.248	1	Not sig.
Iqcb1	0.238467	-0.310111	0.106	0.092	1	Not sig.
Plcd1	0.240315	0.27068	0.106	0.03	1	Not sig.
Acaca	0.242638	0.317712	0.434	0.244	1	Not sig.
Lrp4	0.244446	0.260187	0.238	0.116	1	Not sig.
Grb14	0.246866	-0.353757	0.132	0.123	1	Not sig.
RGD1561327	0.253385	-0.293549	0.405	0.348	1	Not sig.
Rbms1	0.26365	0.42302	0.261	0.109	1	Not sig.
Adamts20	0.269949	-0.335854	0.313	0.274	1	Not sig.
Zc3h7a	0.27272	0.295906	0.236	0.106	1	Not sig.
Sytl2	0.276943	0.465194	0.102	0.05	1	Not sig.
Lin7a	0.278805	-0.352131	0.106	0.096	1	Not sig.
Rbfox2	0.285597	0.282603	0.572	0.33	1	Not sig.
Kcnt2	0.287919	-0.451627	0.09	0.1	1	Not sig.
Peli2	0.290399	-0.329773	0.109	0.09	1	Not sig.
Rbm26	0.291845	0.285315	0.539	0.332	1	Not sig.
Ppm1e	0.292504	-0.258439	0.307	0.254	1	Not sig.
Erlec1	0.303168	-0.286594	0.125	0.101	1	Not sig.
Nrg2	0.303772	-0.404633	0.109	0.114	1	Not sig.
Pptc7	0.306755	0.252759	0.109	0.045	1	Not sig.
Rai1	0.308407	0.323366	0.138	0.052	1	Not sig.
Abl2	0.314745	0.292279	0.311	0.144	1	Not sig.
Rap1gap	0.32299	-0.390615	0.129	0.128	1	Not sig.
Kif5c	0.324119	0.255009	0.324	0.168	1	Not sig.
Shisal1	0.32436	-0.389742	0.148	0.149	1	Not sig.
Zfp532	0.325022	0.341448	0.276	0.126	1	Not sig.
Lbh	0.326414	0.482757	0.169	0.064	1	Not sig.
Crppa	0.330601	-0.335384	0.157	0.129	1	Not sig.
Me2	0.335408	0.261056	0.106	0.041	1	Not sig.
Msl2	0.366641	0.340547	0.284	0.147	1	Not sig.
Arid2	0.37469	0.263122	0.401	0.217	1	Not sig.
Ttc39c	0.389143	0.275616	0.161	0.066	1	Not sig.
Specc1	0.390689	0.332651	0.53	0.321	1	Not sig.
Znrf1	0.394217	0.353779	0.284	0.126	1	Not sig.
Zfp407	0.395462	0.342139	0.422	0.217	1	Not sig.
Prune2	0.403191	0.287393	0.278	0.151	1	Not sig.
ENSRNOG00000069588	0.419101	-0.761317	0.052	0.105	1	Not sig.
Gnaq	0.430765	0.288219	0.476	0.268	1	Not sig.
Pds5b	0.436727	0.380093	0.282	0.133	1	Not sig.
Shisa6	0.446094	-0.266995	0.225	0.197	1	Not sig.
Tgfa	0.448403	-0.351857	0.127	0.128	1	Not sig.
Olfm2	0.45437	-0.398996	0.196	0.169	1	Not sig.
Arhgef26	0.476086	0.34268	0.104	0.039	1	Not sig.
Aff3	0.481756	-0.292038	0.186	0.16	1	Not sig.
Akap13	0.494157	0.334266	0.466	0.271	1	Not sig.
Cc2d2a	0.536847	-0.326098	0.14	0.121	1	Not sig.
Mgat5	0.551603	0.392942	0.286	0.132	1	Not sig.
Gabrg2	0.561184	-0.313828	0.146	0.131	1	Not sig.
Ssbp2	0.588202	-0.282151	0.213	0.178	1	Not sig.
Zfp329	0.602895	0.260172	0.117	0.05	1	Not sig.
Immp2l	0.635227	-0.304891	0.246	0.197	1	Not sig.
Pdzrn4	0.644153	-0.276985	0.234	0.211	1	Not sig.
Setd3	0.647273	0.319697	0.159	0.062	1	Not sig.
Abr	0.693835	0.424034	0.161	0.062	1	Not sig.
Pgd	0.694202	0.256573	0.593	0.381	1	Not sig.
Src	0.759358	-0.255485	0.104	0.083	1	Not sig.
B3gat2	0.769734	-0.315912	0.113	0.11	1	Not sig.
Ralyl	0.869126	-0.572339	0.104	0.159	1	Not sig.
Cacnb2	0.919203	0.293106	0.351	0.248	1	Not sig.
Slc8a2	0.920545	-0.256125	0.111	0.101	1	Not sig.
Tnik	0.953047	0.277664	0.622	0.418	1	Not sig.
Csmd1	3.20446e-81	-1.3834	0.829	0.969	7.21259e-77	DOWN p_val_adj & log2(FC)
Lsamp	6.69145e-77	-0.878034	0.942	0.999	1.50611e-72	DOWN p_val_adj & log2(FC)
Ptprt	2.11555e-74	-1.87823	0.422	0.792	4.76169e-70	DOWN p_val_adj & log2(FC)
Csmd3	7.41545e-61	-1.3992	0.722	0.921	1.66907e-56	DOWN p_val_adj & log2(FC)
Ntm	3.38242e-58	-1.37811	0.678	0.907	7.61315e-54	DOWN p_val_adj & log2(FC)
Dscam	1.04416e-56	-1.36683	0.762	0.897	2.35019e-52	DOWN p_val_adj & log2(FC)
Rora	3.53834e-55	-1.40968	0.639	0.844	7.96409e-51	DOWN p_val_adj & log2(FC)
Gpc5	5.03315e-49	-1.85038	0.39	0.761	1.13286e-44	DOWN p_val_adj & log2(FC)
Il1rapl1	1.06995e-47	-0.832862	0.9	0.963	2.40825e-43	DOWN p_val_adj & log2(FC)
Fhit	3.02102e-43	-1.59392	0.336	0.585	6.79972e-39	DOWN p_val_adj & log2(FC)
Kazn	6.53506e-43	-1.59904	0.451	0.709	1.47091e-38	DOWN p_val_adj & log2(FC)
Bcas1	2.09176e-42	-1.23814	0.651	0.717	4.70813e-38	DOWN p_val_adj & log2(FC)
Dpp6	8.72414e-41	-1.47828	0.61	0.833	1.96363e-36	DOWN p_val_adj & log2(FC)
Epn2	9.96052e-41	-1.43826	0.478	0.657	2.24191e-36	DOWN p_val_adj & log2(FC)
Sgcz	1.38747e-40	-1.65509	0.384	0.734	3.12292e-36	DOWN p_val_adj & log2(FC)
Lrrtm4	3.64688e-40	-1.44286	0.61	0.853	8.20841e-36	DOWN p_val_adj & log2(FC)
Pcdh15	1.18426e-39	-0.965112	0.896	0.975	2.66554e-35	DOWN p_val_adj & log2(FC)
Kcnd2	3.05451e-39	-1.43744	0.543	0.836	6.87509e-35	DOWN p_val_adj & log2(FC)
Dmd	8.11063e-38	-1.3837	0.441	0.724	1.82554e-33	DOWN p_val_adj & log2(FC)
Fgf14	5.60292e-35	-1.66864	0.451	0.696	1.26111e-30	DOWN p_val_adj & log2(FC)
Dnm3	7.30525e-35	-1.16663	0.539	0.698	1.64427e-30	DOWN p_val_adj & log2(FC)
Pcdh9	2.66749e-34	-0.630565	0.965	0.98	6.00398e-30	DOWN p_val_adj & log2(FC)
Nlgn1	1.78533e-33	-0.774937	0.921	0.968	4.01842e-29	DOWN p_val_adj & log2(FC)
Sema5a	4.29366e-31	-1.73247	0.134	0.389	9.66416e-27	DOWN p_val_adj & log2(FC)
Adarb2	4.8333e-30	-0.709057	0.891	0.946	1.08788e-25	DOWN p_val_adj & log2(FC)
Cntn6	2.79694e-29	-1.69605	0.173	0.451	6.29535e-25	DOWN p_val_adj & log2(FC)
Nrg3	3.41498e-29	-1.15145	0.635	0.8	7.68644e-25	DOWN p_val_adj & log2(FC)
Abca8a	3.72322e-29	-1.57567	0.111	0.329	8.38022e-25	DOWN p_val_adj & log2(FC)
Luzp2	5.00151e-29	-1.084	0.574	0.758	1.12574e-24	DOWN p_val_adj & log2(FC)
AABR07001519.1	1.26799e-28	-1.11935	0.507	0.673	2.85399e-24	DOWN p_val_adj & log2(FC)
Nalf1	1.94707e-27	-1.22467	0.597	0.749	4.38247e-23	DOWN p_val_adj & log2(FC)
Ryr3	1.93141e-26	-1.4376	0.324	0.535	4.34723e-22	DOWN p_val_adj & log2(FC)
Magi2	3.25903e-26	-0.675559	0.877	0.888	7.33543e-22	DOWN p_val_adj & log2(FC)
Ppp2r2b	5.74661e-26	-0.775216	0.818	0.885	1.29345e-21	DOWN p_val_adj & log2(FC)
Nrxn1	3.3259e-25	-0.603927	0.946	0.981	7.48594e-21	DOWN p_val_adj & log2(FC)
Anks1b	3.24447e-24	-0.632417	0.967	0.959	7.30265e-20	DOWN p_val_adj & log2(FC)
Agmo	5.64401e-24	-1.4645	0.173	0.391	1.27035e-19	DOWN p_val_adj & log2(FC)
Sntg1	1.05953e-22	-0.890352	0.649	0.819	2.38479e-18	DOWN p_val_adj & log2(FC)
Samd12	2.65818e-22	-1.16344	0.311	0.428	5.98303e-18	DOWN p_val_adj & log2(FC)
Lrmda	5.13675e-22	-1.28152	0.23	0.445	1.15618e-17	DOWN p_val_adj & log2(FC)
Naaladl2	5.99797e-22	-1.68591	0.067	0.253	1.35002e-17	DOWN p_val_adj & log2(FC)
Spock3	1.30098e-21	-1.60227	0.106	0.313	2.92825e-17	DOWN p_val_adj & log2(FC)
Macrod2	1.57963e-21	-1.04712	0.516	0.695	3.55543e-17	DOWN p_val_adj & log2(FC)
Gria2	5.88237e-21	-1.10864	0.518	0.655	1.324e-16	DOWN p_val_adj & log2(FC)
Robo1	2.44877e-20	-1.13013	0.545	0.713	5.51169e-16	DOWN p_val_adj & log2(FC)
ENSRNOG00000070379	4.973e-20	-1.23498	0.328	0.573	1.11932e-15	DOWN p_val_adj & log2(FC)
Grm7	7.89415e-20	-0.913706	0.591	0.69	1.77682e-15	DOWN p_val_adj & log2(FC)
Megf11	1.6584e-19	-0.943157	0.704	0.747	3.73273e-15	DOWN p_val_adj & log2(FC)
Thsd7b	2.78459e-19	-1.44496	0.04	0.201	6.26757e-15	DOWN p_val_adj & log2(FC)
Prex2	1.82289e-18	-1.12918	0.046	0.148	4.10295e-14	DOWN p_val_adj & log2(FC)
Itga9	1.84329e-18	-1.11792	0.315	0.45	4.14888e-14	DOWN p_val_adj & log2(FC)
Lrp1b	1.92949e-18	-0.673542	0.814	0.898	4.34291e-14	DOWN p_val_adj & log2(FC)
Grid2	2.29371e-18	-0.614468	0.894	0.916	5.16267e-14	DOWN p_val_adj & log2(FC)
Dlg2	8.78794e-18	-0.821228	0.729	0.837	1.97799e-13	DOWN p_val_adj & log2(FC)
Dock9	1.04859e-17	-1.29284	0.106	0.268	2.36018e-13	DOWN p_val_adj & log2(FC)
Dgkb	1.14827e-17	-1.041	0.363	0.554	2.58453e-13	DOWN p_val_adj & log2(FC)
Dpp10	1.66285e-17	-1.39417	0.401	0.603	3.74275e-13	DOWN p_val_adj & log2(FC)
Kctd8	2.07751e-17	-1.31378	0.196	0.405	4.67605e-13	DOWN p_val_adj & log2(FC)
Gabrb1	2.56193e-17	-1.46677	0.096	0.268	5.76638e-13	DOWN p_val_adj & log2(FC)
Fstl4	3.23888e-17	-1.37651	0.019	0.153	7.29008e-13	DOWN p_val_adj & log2(FC)
Rit2	4.20137e-16	-1.13848	0.192	0.355	9.45644e-12	DOWN p_val_adj & log2(FC)
Septin7	4.4255e-16	-0.682906	0.432	0.389	9.96091e-12	DOWN p_val_adj & log2(FC)
Grm3	7.95367e-16	-1.30152	0.058	0.149	1.79021e-11	DOWN p_val_adj & log2(FC)
Grin3a	1.00005e-15	-1.24454	0.188	0.374	2.25092e-11	DOWN p_val_adj & log2(FC)
Ank3	1.11589e-15	-0.802659	0.463	0.494	2.51164e-11	DOWN p_val_adj & log2(FC)
Ptprd	1.18645e-15	-1.36964	0.322	0.503	2.67046e-11	DOWN p_val_adj & log2(FC)
Nxph1	1.31248e-15	-0.617105	0.939	0.96	2.95414e-11	DOWN p_val_adj & log2(FC)
Ppargc1a	1.57128e-15	-1.14463	0.392	0.56	3.53665e-11	DOWN p_val_adj & log2(FC)
Thsd7a	1.89134e-15	-1.27458	0.236	0.404	4.25703e-11	DOWN p_val_adj & log2(FC)
Nalcn	4.25918e-15	-1.08648	0.196	0.347	9.58656e-11	DOWN p_val_adj & log2(FC)
Cacna1e	4.34882e-15	-1.37484	0.136	0.336	9.78832e-11	DOWN p_val_adj & log2(FC)
ENSRNOG00000067970	5.07456e-15	-0.985338	0.411	0.541	1.14218e-10	DOWN p_val_adj & log2(FC)
Astn2	5.86491e-15	-1.02071	0.372	0.487	1.32007e-10	DOWN p_val_adj & log2(FC)
Ppfia2	9.73392e-15	-0.826668	0.541	0.606	2.19091e-10	DOWN p_val_adj & log2(FC)
Gramd1b	1.04202e-14	-1.0456	0.221	0.325	2.34538e-10	DOWN p_val_adj & log2(FC)
ENSRNOG00000062454	2.3069e-13	-1.33543	0.134	0.302	5.19238e-09	DOWN p_val_adj & log2(FC)
Elmo1	2.57815e-13	-0.842277	0.38	0.443	5.80289e-09	DOWN p_val_adj & log2(FC)
Psd3	5.91237e-13	-0.800505	0.317	0.378	1.33076e-08	DOWN p_val_adj & log2(FC)
Vcan	7.59888e-13	-0.652062	0.756	0.755	1.71036e-08	DOWN p_val_adj & log2(FC)
Ryr2	1.01714e-12	-1.53099	0.077	0.266	2.28938e-08	DOWN p_val_adj & log2(FC)
Mbp	1.12105e-12	-1.06156	0.077	0.136	2.52325e-08	DOWN p_val_adj & log2(FC)
Enpp2	1.20043e-12	-1.06474	0.142	0.26	2.70192e-08	DOWN p_val_adj & log2(FC)
Dock4	1.26471e-12	-0.76545	0.422	0.478	2.8466e-08	DOWN p_val_adj & log2(FC)
Phactr3	1.667e-12	-0.955681	0.242	0.343	3.75209e-08	DOWN p_val_adj & log2(FC)
Atp8a2	4.23988e-12	-1.16748	0.067	0.193	9.54312e-08	DOWN p_val_adj & log2(FC)
Ccser1	6.68998e-12	-0.829797	0.499	0.563	1.50578e-07	DOWN p_val_adj & log2(FC)
Dnah5	1.06222e-11	-1.20203	0.144	0.259	2.39085e-07	DOWN p_val_adj & log2(FC)
Mtss2	1.1622e-11	-0.898986	0.182	0.259	2.61589e-07	DOWN p_val_adj & log2(FC)
Grik1	1.20449e-11	-1.14196	0.196	0.394	2.71107e-07	DOWN p_val_adj & log2(FC)
Ccbe1	2.56853e-11	-1.53836	0.123	0.281	5.78124e-07	DOWN p_val_adj & log2(FC)
Emid1	2.67114e-11	-0.985991	0.163	0.288	6.01221e-07	DOWN p_val_adj & log2(FC)
Fnbp1	4.27771e-11	-0.724	0.134	0.147	9.62826e-07	DOWN p_val_adj & log2(FC)
Tenm2	5.1827e-11	-1.50058	0.19	0.384	1.16652e-06	DOWN p_val_adj & log2(FC)
Unc80	5.95636e-11	-1.12631	0.077	0.195	1.34066e-06	DOWN p_val_adj & log2(FC)
Armh4	6.49342e-11	-0.810345	0.163	0.221	1.46154e-06	DOWN p_val_adj & log2(FC)
Kcnq3	9.46883e-11	-0.830244	0.422	0.485	2.13124e-06	DOWN p_val_adj & log2(FC)
Nr3c2	1.0446e-10	-0.865495	0.046	0.126	2.35118e-06	DOWN p_val_adj & log2(FC)
Ptpro	1.62684e-10	-0.858437	0.077	0.165	3.6617e-06	DOWN p_val_adj & log2(FC)
Sulf2	1.69423e-10	-1.00275	0.319	0.404	3.81337e-06	DOWN p_val_adj & log2(FC)
Fa2h	1.98965e-10	-0.787789	0.042	0.114	4.47831e-06	DOWN p_val_adj & log2(FC)
Trpm3	2.30803e-10	-1.15849	0.069	0.168	5.1949e-06	DOWN p_val_adj & log2(FC)
Chst9	3.60606e-10	-0.8396	0.056	0.127	8.11653e-06	DOWN p_val_adj & log2(FC)
Rin2	3.76302e-10	-0.925709	0.134	0.208	8.4698e-06	DOWN p_val_adj & log2(FC)
Fgf12	3.84228e-10	-0.661188	0.678	0.711	8.6482e-06	DOWN p_val_adj & log2(FC)
Sema3d	5.0506e-10	-0.673966	0.338	0.355	1.13679e-05	DOWN p_val_adj & log2(FC)
Nkain3	5.1175e-10	-1.29391	0.111	0.246	1.15185e-05	DOWN p_val_adj & log2(FC)
Rbpjl	5.13491e-10	-0.946326	0.048	0.137	1.15576e-05	DOWN p_val_adj & log2(FC)
Folh1	5.32853e-10	-0.871674	0.052	0.136	1.19934e-05	DOWN p_val_adj & log2(FC)
Ak5	5.37798e-10	-0.858465	0.234	0.353	1.21048e-05	DOWN p_val_adj & log2(FC)
Pclo	5.56027e-10	-1.11596	0.24	0.353	1.25151e-05	DOWN p_val_adj & log2(FC)
Nrcam	5.70586e-10	-0.716466	0.499	0.53	1.28427e-05	DOWN p_val_adj & log2(FC)
Gpm6a	7.51501e-10	-0.673354	0.413	0.433	1.69148e-05	DOWN p_val_adj & log2(FC)
Gucy1a2	8.82722e-10	-1.01798	0.238	0.32	1.98683e-05	DOWN p_val_adj & log2(FC)
Cyfip2	9.75414e-10	-0.806044	0.29	0.339	2.19546e-05	DOWN p_val_adj & log2(FC)
Nkain2	1.00227e-09	-1.16092	0.188	0.308	2.2559e-05	DOWN p_val_adj & log2(FC)
Kcnip3	1.15077e-09	-0.958518	0.094	0.185	2.59016e-05	DOWN p_val_adj & log2(FC)
Cacna2d3	1.18378e-09	-0.732303	0.344	0.375	2.66445e-05	DOWN p_val_adj & log2(FC)
Srgap3	1.27231e-09	-0.684199	0.269	0.31	2.86371e-05	DOWN p_val_adj & log2(FC)
Vps13b	2.26284e-09	-0.681334	0.359	0.363	5.0932e-05	DOWN p_val_adj & log2(FC)
Cdh10	2.66275e-09	-0.716211	0.386	0.451	5.99332e-05	DOWN p_val_adj & log2(FC)
Ppp1r16b	2.69855e-09	-0.759267	0.159	0.189	6.0739e-05	DOWN p_val_adj & log2(FC)
Epb41l4b	4.60213e-09	-0.76839	0.054	0.122	0.000103585	DOWN p_val_adj & log2(FC)
Fchsd2	4.60225e-09	-0.612555	0.574	0.561	0.000103587	DOWN p_val_adj & log2(FC)
Col5a3	4.87032e-09	-0.915972	0.374	0.445	0.000109621	DOWN p_val_adj & log2(FC)
Negr1	5.09689e-09	-0.689186	0.503	0.549	0.000114721	DOWN p_val_adj & log2(FC)
Ophn1	5.38871e-09	-0.687268	0.184	0.214	0.000121289	DOWN p_val_adj & log2(FC)
Nrxn2	5.71921e-09	-0.794181	0.292	0.363	0.000128728	DOWN p_val_adj & log2(FC)
Grik4	8.85578e-09	-0.856097	0.215	0.272	0.000199326	DOWN p_val_adj & log2(FC)
Pak5	9.24809e-09	-0.805906	0.211	0.257	0.000208156	DOWN p_val_adj & log2(FC)
Bcas3	9.75869e-09	-0.753907	0.207	0.246	0.000219649	DOWN p_val_adj & log2(FC)
Xkr4	1.83777e-08	-0.71738	0.484	0.586	0.000413646	DOWN p_val_adj & log2(FC)
Plcl1	1.90698e-08	-0.663297	0.436	0.454	0.000429222	DOWN p_val_adj & log2(FC)
Plp1	1.9406e-08	-0.860705	0.077	0.146	0.00043679	DOWN p_val_adj & log2(FC)
Kcnh7	2.40088e-08	-1.02017	0.242	0.381	0.000540391	DOWN p_val_adj & log2(FC)
Tnr	2.80878e-08	-0.717283	0.384	0.434	0.000632201	DOWN p_val_adj & log2(FC)
Slc24a2	3.61196e-08	-0.849246	0.079	0.129	0.000812979	DOWN p_val_adj & log2(FC)
Mtmr10	3.71961e-08	-0.843092	0.113	0.175	0.000837209	DOWN p_val_adj & log2(FC)
Cadps	6.26323e-08	-0.862225	0.332	0.455	0.00140973	DOWN p_val_adj & log2(FC)
Brinp1	6.45001e-08	-0.822034	0.225	0.306	0.00145177	DOWN p_val_adj & log2(FC)
Pex5l	7.17848e-08	-1.02692	0.063	0.127	0.00161573	DOWN p_val_adj & log2(FC)
Grm5	8.23574e-08	-0.795374	0.336	0.444	0.0018537	DOWN p_val_adj & log2(FC)
Rundc3b	8.70184e-08	-0.854878	0.033	0.111	0.00195861	DOWN p_val_adj & log2(FC)
Ghr	9.22289e-08	-0.792147	0.102	0.154	0.00207589	DOWN p_val_adj & log2(FC)
Khdrbs2	1.12062e-07	-0.995298	0.246	0.362	0.00252229	DOWN p_val_adj & log2(FC)
Pde3a	1.13584e-07	-0.901844	0.106	0.19	0.00255654	DOWN p_val_adj & log2(FC)
Kcnn2	1.23191e-07	-0.898535	0.271	0.326	0.00277279	DOWN p_val_adj & log2(FC)
Pcmtd2	1.24692e-07	-0.657753	0.459	0.472	0.00280657	DOWN p_val_adj & log2(FC)
Galnt13	1.56952e-07	-0.6733	0.432	0.444	0.00353267	DOWN p_val_adj & log2(FC)
Plppr1	1.594e-07	-0.67835	0.359	0.469	0.00358778	DOWN p_val_adj & log2(FC)
Tspan2	2.02865e-07	-0.601055	0.127	0.149	0.00456608	DOWN p_val_adj & log2(FC)
Klhl5	3.44858e-07	-0.682433	0.223	0.239	0.00776206	DOWN p_val_adj & log2(FC)
Pcdha4	3.49072e-07	-0.768458	0.263	0.336	0.00785692	DOWN p_val_adj & log2(FC)
Ncald	3.67449e-07	-0.666507	0.332	0.363	0.00827055	DOWN p_val_adj & log2(FC)
Rapgef3	3.79402e-07	-0.698269	0.048	0.111	0.00853958	DOWN p_val_adj & log2(FC)
Lrp1	3.83007e-07	-0.640858	0.265	0.29	0.00862072	DOWN p_val_adj & log2(FC)
Pcsk2	4.43811e-07	-1.09468	0.084	0.179	0.00998929	DOWN p_val_adj & log2(FC)
Syne1	4.60883e-07	-0.607647	0.219	0.248	0.0103736	DOWN p_val_adj & log2(FC)
Slc1a2	5.5749e-07	-0.613315	0.19	0.181	0.012548	DOWN p_val_adj & log2(FC)
Adamts17	5.64283e-07	-0.809636	0.044	0.102	0.0127009	DOWN p_val_adj & log2(FC)
Gabbr2	7.21e-07	-0.782738	0.033	0.107	0.0162283	DOWN p_val_adj & log2(FC)
Prkd1	1.11822e-06	-0.683165	0.319	0.345	0.0251689	DOWN p_val_adj & log2(FC)
Neu4	1.18789e-06	-0.885436	0.031	0.108	0.026737	DOWN p_val_adj & log2(FC)
Utrn	1.24372e-06	-0.656845	0.278	0.294	0.0279937	DOWN p_val_adj & log2(FC)
Prkcq	1.37332e-06	-0.648997	0.081	0.129	0.0309107	DOWN p_val_adj & log2(FC)
Tmem163	1.65475e-06	-0.67527	0.121	0.175	0.0372451	DOWN p_val_adj & log2(FC)
Hecw2	1.70714e-06	-0.697662	0.154	0.19	0.0384243	DOWN p_val_adj & log2(FC)
Kcnip1	1.91964e-06	-0.92325	0.19	0.291	0.0432072	DOWN p_val_adj & log2(FC)
Egfem1	1.93542e-06	-1.13934	0.088	0.181	0.0435623	DOWN p_val_adj & log2(FC)
Erbb4	1.76778e-19	-0.560838	0.856	0.91	3.97892e-15	DOWN p_val_adj
Cadm2	5.31866e-15	-0.572034	0.875	0.91	1.19712e-10	DOWN p_val_adj
Nrxn3	2.85811e-14	-0.38707	0.712	0.807	6.43303e-10	DOWN p_val_adj
Grik2	8.0425e-12	-0.54599	0.793	0.772	1.81021e-07	DOWN p_val_adj
Zbtb20	1.80308e-11	-0.485642	0.835	0.783	4.05838e-07	DOWN p_val_adj
Usp54	5.81907e-11	-0.462632	0.608	0.533	1.30976e-06	DOWN p_val_adj
Opcml	4.37997e-09	-0.313538	0.939	0.97	9.85845e-05	DOWN p_val_adj
Fut9	2.89834e-08	-0.553823	0.449	0.399	0.000652359	DOWN p_val_adj
St6galnac3	3.09337e-08	-0.331616	0.303	0.225	0.000696255	DOWN p_val_adj
Mast4	6.10007e-08	-0.368113	0.292	0.225	0.001373	DOWN p_val_adj
Zfp423	1.16828e-07	-0.59067	0.079	0.12	0.00262956	DOWN p_val_adj
B3galt1	1.40542e-07	-0.375349	0.351	0.29	0.00316332	DOWN p_val_adj
Auts2l1	1.58764e-07	-0.437049	0.574	0.529	0.00357346	DOWN p_val_adj
Slc1a3	2.40957e-07	-0.53485	0.263	0.263	0.00542346	DOWN p_val_adj
Frmd5	4.04814e-07	-0.319212	0.708	0.643	0.00911155	DOWN p_val_adj
Pbx1	1.06875e-06	-0.484218	0.505	0.481	0.0240555	DOWN p_val_adj
Sox5	1.59584e-06	-0.488415	0.691	0.671	0.0359192	DOWN p_val_adj
Rbms3	1.72896e-06	-0.557216	0.378	0.377	0.0389153	DOWN p_val_adj

## Sheet: 2.DEG MOLIGO_1 vs MOLIGO_2
gene	p_val	avg_log2FC	pct.1	pct.2	p_val_adj	Threshold_met
Ankrd28	2.61545e-130	1.59279	0.946	0.573	5.88686e-126	UP p_val_adj & log2(FC)
ENSRNOG00000066703	8.70646e-98	2.4756	0.687	0.135	1.95965e-93	UP p_val_adj & log2(FC)
Tmem117	2.60785e-80	1.87842	0.814	0.418	5.86974e-76	UP p_val_adj & log2(FC)
Picalm	4.80279e-78	1.23117	0.926	0.639	1.08101e-73	UP p_val_adj & log2(FC)
Wdfy1	3.24956e-71	2.04563	0.537	0.082	7.31411e-67	UP p_val_adj & log2(FC)
App	2.37005e-68	1.56172	0.832	0.402	5.33451e-64	UP p_val_adj & log2(FC)
Ybx3	7.78083e-67	2.15484	0.461	0.064	1.75131e-62	UP p_val_adj & log2(FC)
Adgrb3	1.02345e-64	1.60801	0.888	0.58	2.30358e-60	UP p_val_adj & log2(FC)
Maml2	1.09088e-62	2.53932	0.351	0.022	2.45535e-58	UP p_val_adj & log2(FC)
Rhoj	1.88127e-48	2.09318	0.251	0.014	4.23436e-44	UP p_val_adj & log2(FC)
Nav2	1.90963e-48	2.59833	0.357	0.049	4.29819e-44	UP p_val_adj & log2(FC)
Nkain1	2.72112e-48	1.86663	0.297	0.019	6.1247e-44	UP p_val_adj & log2(FC)
Bcas1	5.97485e-48	1.0442	0.917	0.707	1.34482e-43	UP p_val_adj & log2(FC)
Col5a3	6.00243e-48	1.88186	0.371	0.05	1.35103e-43	UP p_val_adj & log2(FC)
Adgrl3	1.06141e-47	1.20697	0.867	0.579	2.38902e-43	UP p_val_adj & log2(FC)
Macf1	2.64434e-47	1.23868	0.856	0.578	5.95187e-43	UP p_val_adj & log2(FC)
Ano4	1.61003e-45	0.814347	0.956	0.785	3.62386e-41	UP p_val_adj & log2(FC)
Stat3	5.68919e-45	1.7706	0.448	0.084	1.28052e-40	UP p_val_adj & log2(FC)
Fyn	9.18067e-45	1.79652	0.419	0.073	2.06638e-40	UP p_val_adj & log2(FC)
Ubash3b	1.22076e-44	1.87411	0.331	0.035	2.74769e-40	UP p_val_adj & log2(FC)
Arap2	1.43117e-44	1.08977	0.762	0.423	3.22127e-40	UP p_val_adj & log2(FC)
Fmnl2	2.75563e-44	1.03944	0.924	0.702	6.20237e-40	UP p_val_adj & log2(FC)
Zeb1	2.92302e-44	1.94502	0.421	0.068	6.57913e-40	UP p_val_adj & log2(FC)
Scube1	4.54127e-44	1.88238	0.357	0.037	1.02215e-39	UP p_val_adj & log2(FC)
Sv2c	2.88725e-43	1.96614	0.215	0.007	6.49863e-39	UP p_val_adj & log2(FC)
Syne2	2.71624e-42	1.70663	0.342	0.05	6.11371e-38	UP p_val_adj & log2(FC)
Ncam2	4.78678e-42	0.876235	0.935	0.771	1.07741e-37	UP p_val_adj & log2(FC)
Srgap1	2.04796e-40	1.87343	0.274	0.024	4.60955e-36	UP p_val_adj & log2(FC)
Stox2	2.13408e-38	1.31199	0.667	0.3	4.80338e-34	UP p_val_adj & log2(FC)
Gpd1	7.05774e-38	1.73639	0.395	0.105	1.58856e-33	UP p_val_adj & log2(FC)
Tf	8.42969e-38	1.2346	0.802	0.632	1.89736e-33	UP p_val_adj & log2(FC)
Sema5b	4.83308e-37	1.99115	0.3	0.033	1.08783e-32	UP p_val_adj & log2(FC)
Sytl2	3.73651e-36	1.23931	0.723	0.414	8.41013e-32	UP p_val_adj & log2(FC)
Cadm1	1.60811e-35	1.34145	0.71	0.356	3.61952e-31	UP p_val_adj & log2(FC)
Itprid2	2.20557e-35	1.5797	0.274	0.033	4.96429e-31	UP p_val_adj & log2(FC)
Lsamp	1.6997e-34	1.11349	0.753	0.502	3.82568e-30	UP p_val_adj & log2(FC)
Iqsec1	5.02152e-34	1.37548	0.569	0.198	1.13024e-29	UP p_val_adj & log2(FC)
Hs2st1	1.51441e-33	1.54921	0.411	0.087	3.40864e-29	UP p_val_adj & log2(FC)
Mdga2	1.274e-32	1.16487	0.749	0.441	2.86753e-28	UP p_val_adj & log2(FC)
Plppr5	4.77195e-32	1.65564	0.322	0.056	1.07407e-27	UP p_val_adj & log2(FC)
Erbin	7.08112e-31	0.937665	0.829	0.509	1.59382e-26	UP p_val_adj & log2(FC)
Csmd2	1.76863e-30	1.44243	0.416	0.11	3.98084e-26	UP p_val_adj & log2(FC)
Gabrg1	3.21018e-30	1.74802	0.277	0.044	7.22547e-26	UP p_val_adj & log2(FC)
Nedd4l	1.34743e-29	1.87377	0.336	0.067	3.0328e-25	UP p_val_adj & log2(FC)
Dlg1	2.4254e-29	1.14516	0.643	0.288	5.45909e-25	UP p_val_adj & log2(FC)
Limch1	4.3488e-29	0.973973	0.77	0.435	9.78829e-25	UP p_val_adj & log2(FC)
Gas7	9.41763e-28	1.53501	0.395	0.09	2.11972e-23	UP p_val_adj & log2(FC)
Cd63	4.27037e-27	1.27274	0.197	0.02	9.61174e-23	UP p_val_adj & log2(FC)
Sgk1	5.29964e-27	1.22528	0.374	0.097	1.19284e-22	UP p_val_adj & log2(FC)
Gfod1	5.75996e-27	1.47278	0.321	0.073	1.29645e-22	UP p_val_adj & log2(FC)
Abca8a	6.36336e-27	1.06419	0.64	0.351	1.43227e-22	UP p_val_adj & log2(FC)
Sppl2b	1.08414e-26	1.28465	0.23	0.034	2.44019e-22	UP p_val_adj & log2(FC)
Ece1	2.73081e-26	1.56778	0.204	0.016	6.14651e-22	UP p_val_adj & log2(FC)
Jmjd1c	2.95478e-25	1.21919	0.448	0.146	6.65062e-21	UP p_val_adj & log2(FC)
Mcam	7.83032e-25	1.28031	0.177	0.018	1.76245e-20	UP p_val_adj & log2(FC)
Plpp1	2.48279e-24	1.50249	0.283	0.054	5.58827e-20	UP p_val_adj & log2(FC)
Nfasc	5.27099e-24	1.06266	0.634	0.303	1.18639e-19	UP p_val_adj & log2(FC)
Tmod1	7.05735e-24	1.17563	0.343	0.089	1.58847e-19	UP p_val_adj & log2(FC)
Zfp608	1.12589e-23	1.19053	0.499	0.181	2.53416e-19	UP p_val_adj & log2(FC)
Samd4a	1.65465e-23	1.33436	0.478	0.167	3.72429e-19	UP p_val_adj & log2(FC)
Clic4	3.74847e-23	1.14951	0.455	0.169	8.43706e-19	UP p_val_adj & log2(FC)
Ubl7	4.96162e-23	1.5203	0.315	0.073	1.11676e-18	UP p_val_adj & log2(FC)
Cit	5.97519e-23	1.16975	0.138	0.01	1.3449e-18	UP p_val_adj & log2(FC)
Twf1	9.12637e-23	1.54839	0.253	0.044	2.05416e-18	UP p_val_adj & log2(FC)
Efhd1	1.71598e-22	1.17138	0.175	0.021	3.86233e-18	UP p_val_adj & log2(FC)
Col16a1	2.19834e-22	1.20008	0.362	0.095	4.94802e-18	UP p_val_adj & log2(FC)
Auts2l1	8.45175e-22	0.872288	0.759	0.557	1.90232e-17	UP p_val_adj & log2(FC)
Mdga1	1.45992e-21	1.31786	0.16	0.018	3.28598e-17	UP p_val_adj & log2(FC)
Igf1r	2.29943e-21	1.20319	0.483	0.195	5.17556e-17	UP p_val_adj & log2(FC)
Notch1	2.75578e-21	1.04541	0.124	0.006	6.20272e-17	UP p_val_adj & log2(FC)
Ttc9	3.08355e-21	0.95848	0.12	0.006	6.94047e-17	UP p_val_adj & log2(FC)
Vcan	3.51484e-21	1.27453	0.307	0.077	7.9112e-17	UP p_val_adj & log2(FC)
Dgka	9.74592e-21	1.11869	0.408	0.127	2.19361e-16	UP p_val_adj & log2(FC)
Cd9	1.06518e-19	1.32067	0.33	0.081	2.39752e-15	UP p_val_adj & log2(FC)
Pfkfb4	1.32189e-19	1.17839	0.16	0.014	2.9753e-15	UP p_val_adj & log2(FC)
Sh3pxd2b	1.53572e-19	1.25668	0.174	0.017	3.4566e-15	UP p_val_adj & log2(FC)
Arid5b	1.56707e-19	1.2341	0.34	0.099	3.52715e-15	UP p_val_adj & log2(FC)
Lhfpl2	9.20867e-19	1.36702	0.275	0.052	2.07269e-14	UP p_val_adj & log2(FC)
Spred3	1.36045e-18	1.02693	0.144	0.014	3.06211e-14	UP p_val_adj & log2(FC)
Atp13a3	2.27656e-18	1.11289	0.428	0.152	5.12408e-14	UP p_val_adj & log2(FC)
Npas3	2.99065e-18	0.816544	0.79	0.513	6.73135e-14	UP p_val_adj & log2(FC)
Mdm2	6.17604e-18	1.24122	0.3	0.086	1.3901e-13	UP p_val_adj & log2(FC)
Akap6	6.19735e-18	0.906141	0.663	0.335	1.3949e-13	UP p_val_adj & log2(FC)
Arhgef12	6.59923e-18	0.947647	0.517	0.209	1.48535e-13	UP p_val_adj & log2(FC)
Plcb4	9.41156e-18	1.13379	0.278	0.074	2.11835e-13	UP p_val_adj & log2(FC)
Npdc1	1.0331e-17	1.15312	0.209	0.041	2.32529e-13	UP p_val_adj & log2(FC)
Spry2	1.19539e-17	1.05252	0.144	0.015	2.69057e-13	UP p_val_adj & log2(FC)
Svep1	1.90731e-17	0.887211	0.113	0.012	4.29297e-13	UP p_val_adj & log2(FC)
Abr	1.95026e-17	1.4659	0.162	0.026	4.38965e-13	UP p_val_adj & log2(FC)
Cadm2	2.831e-17	0.623098	0.787	0.554	6.37201e-13	UP p_val_adj & log2(FC)
ENSRNOG00000067560	3.63611e-17	0.974539	0.127	0.01	8.18416e-13	UP p_val_adj & log2(FC)
Adamts1	7.86473e-17	0.978444	0.104	0.006	1.77019e-12	UP p_val_adj & log2(FC)
Cttnbp2nl	1.26908e-16	1.12657	0.162	0.022	2.85645e-12	UP p_val_adj & log2(FC)
Il6st	1.70131e-16	0.947261	0.153	0.024	3.82932e-12	UP p_val_adj & log2(FC)
Dclk1	2.0389e-16	1.17837	0.349	0.12	4.58915e-12	UP p_val_adj & log2(FC)
Fermt2	6.76887e-16	0.97072	0.467	0.198	1.52354e-11	UP p_val_adj & log2(FC)
Arhgap42	1.1014e-15	1.15881	0.154	0.016	2.47903e-11	UP p_val_adj & log2(FC)
Lifr	1.41195e-15	0.978023	0.121	0.016	3.17802e-11	UP p_val_adj & log2(FC)
Hs3st1	1.44727e-15	0.946143	0.416	0.166	3.25753e-11	UP p_val_adj & log2(FC)
Pfkfb3	1.60981e-15	1.08258	0.192	0.037	3.62335e-11	UP p_val_adj & log2(FC)
Tnik	1.76886e-15	1.05514	0.241	0.064	3.98135e-11	UP p_val_adj & log2(FC)
ENSRNOG00000070284	2.04792e-15	1.05692	0.304	0.098	4.60947e-11	UP p_val_adj & log2(FC)
Tpm3	3.01374e-15	0.93602	0.182	0.036	6.78332e-11	UP p_val_adj & log2(FC)
Tafa5	3.19099e-15	1.02877	0.254	0.067	7.18229e-11	UP p_val_adj & log2(FC)
Zmiz1	4.62504e-15	1.09222	0.236	0.054	1.041e-10	UP p_val_adj & log2(FC)
Slc1a1	5.43148e-15	0.979589	0.133	0.014	1.22252e-10	UP p_val_adj & log2(FC)
ENSRNOG00000067004	7.41752e-15	0.984868	0.189	0.037	1.66953e-10	UP p_val_adj & log2(FC)
Add3	1.10078e-14	0.937878	0.342	0.128	2.47764e-10	UP p_val_adj & log2(FC)
Elapor2	1.31009e-14	0.851026	0.593	0.301	2.94875e-10	UP p_val_adj & log2(FC)
Ppfibp2	2.74912e-14	0.896858	0.38	0.158	6.18771e-10	UP p_val_adj & log2(FC)
Dock1	3.44755e-14	0.686248	0.663	0.369	7.75975e-10	UP p_val_adj & log2(FC)
Cdc14a	4.52873e-14	1.15859	0.179	0.031	1.01933e-09	UP p_val_adj & log2(FC)
Agap1	4.75249e-14	0.661266	0.814	0.602	1.06969e-09	UP p_val_adj & log2(FC)
Pcgf5	8.51442e-14	0.960294	0.189	0.044	1.91643e-09	UP p_val_adj & log2(FC)
Ptpn2	1.33032e-13	1.02662	0.207	0.05	2.99427e-09	UP p_val_adj & log2(FC)
Chd7	2.03684e-13	0.863906	0.531	0.256	4.58453e-09	UP p_val_adj & log2(FC)
Mical3	2.36949e-13	0.973225	0.349	0.122	5.33325e-09	UP p_val_adj & log2(FC)
Sh3gl2	2.60125e-13	0.857773	0.265	0.105	5.85489e-09	UP p_val_adj & log2(FC)
Cystm1	3.27317e-13	0.938707	0.132	0.018	7.36726e-09	UP p_val_adj & log2(FC)
Sema7a	3.72377e-13	0.923587	0.25	0.077	8.38145e-09	UP p_val_adj & log2(FC)
Snx7	4.97807e-13	0.942686	0.157	0.027	1.12046e-08	UP p_val_adj & log2(FC)
Adarb2	5.07341e-13	0.632957	0.817	0.616	1.14192e-08	UP p_val_adj & log2(FC)
Cdr2l	1.92812e-12	0.925511	0.148	0.024	4.33981e-08	UP p_val_adj & log2(FC)
Eya4	2.30924e-12	0.636131	0.64	0.39	5.19764e-08	UP p_val_adj & log2(FC)
Lsm7	3.31993e-12	0.840575	0.11	0.016	7.47249e-08	UP p_val_adj & log2(FC)
Man1a1	4.83904e-12	0.851378	0.159	0.04	1.08917e-07	UP p_val_adj & log2(FC)
Tshz2	5.87905e-12	0.902346	0.107	0.015	1.32326e-07	UP p_val_adj & log2(FC)
Sdk1	7.37799e-12	1.26305	0.171	0.04	1.66064e-07	UP p_val_adj & log2(FC)
Ust	1.17783e-11	0.860082	0.179	0.049	2.65107e-07	UP p_val_adj & log2(FC)
Myof	1.23404e-11	0.95796	0.256	0.073	2.77758e-07	UP p_val_adj & log2(FC)
Dusp10	1.34894e-11	0.849313	0.175	0.041	3.03618e-07	UP p_val_adj & log2(FC)
Sh3d19	1.36118e-11	0.933507	0.377	0.159	3.06375e-07	UP p_val_adj & log2(FC)
Pkp4	1.46524e-11	0.725332	0.761	0.532	3.29797e-07	UP p_val_adj & log2(FC)
Dpy19l1	1.48376e-11	0.671416	0.705	0.404	3.33965e-07	UP p_val_adj & log2(FC)
Ephb1	1.6876e-11	0.797764	0.422	0.209	3.79845e-07	UP p_val_adj & log2(FC)
Fam219b	1.78464e-11	0.779645	0.127	0.024	4.01686e-07	UP p_val_adj & log2(FC)
Gatm	1.85135e-11	0.958716	0.454	0.202	4.16702e-07	UP p_val_adj & log2(FC)
Mpzl1	2.22677e-11	1.0127	0.268	0.077	5.01202e-07	UP p_val_adj & log2(FC)
Ywhaq	2.53165e-11	0.756926	0.477	0.257	5.69823e-07	UP p_val_adj & log2(FC)
Ppfibp1	2.76296e-11	0.906816	0.144	0.025	6.21886e-07	UP p_val_adj & log2(FC)
Sbno2	3.06811e-11	0.953528	0.138	0.022	6.9057e-07	UP p_val_adj & log2(FC)
Lamc1	3.65288e-11	1.13889	0.236	0.06	8.22191e-07	UP p_val_adj & log2(FC)
Camk2d	4.72911e-11	0.807732	0.319	0.118	1.06443e-06	UP p_val_adj & log2(FC)
Lpp	6.43378e-11	0.777983	0.11	0.02	1.44812e-06	UP p_val_adj & log2(FC)
Atosa	7.52462e-11	1.06321	0.257	0.086	1.69364e-06	UP p_val_adj & log2(FC)
Wdr59	8.52561e-11	0.963922	0.275	0.086	1.91894e-06	UP p_val_adj & log2(FC)
Arhgap31	9.22209e-11	0.790388	0.1	0.011	2.07571e-06	UP p_val_adj & log2(FC)
Rsu1	9.8985e-11	0.825777	0.269	0.096	2.22795e-06	UP p_val_adj & log2(FC)
Ccdc88c	1.21391e-10	0.73133	0.531	0.268	2.73227e-06	UP p_val_adj & log2(FC)
Tbc1d1	1.38182e-10	0.831291	0.145	0.027	3.1102e-06	UP p_val_adj & log2(FC)
Creb5	1.79655e-10	0.767847	0.508	0.283	4.04367e-06	UP p_val_adj & log2(FC)
Ppp1r12a	1.88214e-10	0.770618	0.433	0.21	4.23631e-06	UP p_val_adj & log2(FC)
Tmsb4x	1.89393e-10	0.774448	0.165	0.05	4.26286e-06	UP p_val_adj & log2(FC)
Myo18a	2.00733e-10	0.863895	0.218	0.074	4.51809e-06	UP p_val_adj & log2(FC)
Nav1	2.41625e-10	0.755191	0.549	0.29	5.4385e-06	UP p_val_adj & log2(FC)
Mapk10	2.83019e-10	0.861584	0.357	0.148	6.37019e-06	UP p_val_adj & log2(FC)
Kank1	3.41149e-10	0.784897	0.251	0.084	7.67859e-06	UP p_val_adj & log2(FC)
Lap3	3.5236e-10	0.729346	0.455	0.222	7.93092e-06	UP p_val_adj & log2(FC)
Qdpr	4.90406e-10	0.751492	0.188	0.057	1.10381e-05	UP p_val_adj & log2(FC)
Xylt1	6.74284e-10	0.771041	0.138	0.033	1.51768e-05	UP p_val_adj & log2(FC)
Galnt6	1.62337e-09	0.718836	0.215	0.074	3.65387e-05	UP p_val_adj & log2(FC)
Pim3	1.68222e-09	0.840962	0.177	0.049	3.78634e-05	UP p_val_adj & log2(FC)
Msn	1.78389e-09	0.803061	0.112	0.021	4.01518e-05	UP p_val_adj & log2(FC)
Flot2	2.00519e-09	0.743935	0.109	0.024	4.51328e-05	UP p_val_adj & log2(FC)
Ncor2	2.33302e-09	0.657013	0.218	0.08	5.25115e-05	UP p_val_adj & log2(FC)
Dclk2	3.54307e-09	0.750886	0.224	0.074	7.97474e-05	UP p_val_adj & log2(FC)
Trpv3	3.57191e-09	0.712724	0.116	0.024	8.03967e-05	UP p_val_adj & log2(FC)
Klf7	3.83491e-09	0.866621	0.416	0.19	8.63161e-05	UP p_val_adj & log2(FC)
Ppp1r9a	4.68677e-09	0.647396	0.43	0.221	0.00010549	UP p_val_adj & log2(FC)
Psme4	4.77284e-09	0.699354	0.536	0.273	0.000107427	UP p_val_adj & log2(FC)
Kndc1	5.02168e-09	0.672739	0.732	0.51	0.000113028	UP p_val_adj & log2(FC)
Atp6v1h	5.22364e-09	0.810094	0.28	0.111	0.000117574	UP p_val_adj & log2(FC)
ENSRNOG00000068039	6.36107e-09	0.734655	0.212	0.071	0.000143175	UP p_val_adj & log2(FC)
Rasal2	7.65731e-09	0.877191	0.437	0.247	0.000172351	UP p_val_adj & log2(FC)
Coro1c	1.24219e-08	0.705254	0.316	0.126	0.000279593	UP p_val_adj & log2(FC)
Cdk17	1.2468e-08	0.786125	0.349	0.162	0.000280629	UP p_val_adj & log2(FC)
Napepld	1.43579e-08	0.75016	0.183	0.063	0.000323168	UP p_val_adj & log2(FC)
Sulf2	2.06673e-08	0.777587	0.271	0.113	0.00046518	UP p_val_adj & log2(FC)
Slc26a2	2.58967e-08	0.72389	0.104	0.021	0.000582882	UP p_val_adj & log2(FC)
Uty	3.0026e-08	0.703318	0.418	0.226	0.000675826	UP p_val_adj & log2(FC)
Adam12	3.44301e-08	0.904213	0.207	0.063	0.000774953	UP p_val_adj & log2(FC)
Sema6a	3.6628e-08	0.634759	0.303	0.131	0.000824424	UP p_val_adj & log2(FC)
Oca2	4.65338e-08	1.02237	0.225	0.071	0.00104738	UP p_val_adj & log2(FC)
Sgip1	5.98443e-08	0.626403	0.287	0.114	0.00134697	UP p_val_adj & log2(FC)
Sema3e	6.12007e-08	0.660788	0.281	0.123	0.00137751	UP p_val_adj & log2(FC)
Zdhhc14	6.69574e-08	0.710384	0.617	0.349	0.00150708	UP p_val_adj & log2(FC)
Mindy4	7.87738e-08	0.727507	0.123	0.032	0.00177304	UP p_val_adj & log2(FC)
Smurf1	9.0822e-08	0.697433	0.227	0.083	0.00204422	UP p_val_adj & log2(FC)
Cdyl	1.01025e-07	0.697936	0.289	0.12	0.00227388	UP p_val_adj & log2(FC)
Mat2a	1.02483e-07	0.835367	0.144	0.04	0.00230669	UP p_val_adj & log2(FC)
Gng12	1.05392e-07	0.753912	0.408	0.194	0.00237216	UP p_val_adj & log2(FC)
RGD1309104	1.24716e-07	0.715622	0.225	0.081	0.00280711	UP p_val_adj & log2(FC)
Bmp2k	1.27089e-07	0.666327	0.392	0.19	0.00286051	UP p_val_adj & log2(FC)
Cdh19	1.3687e-07	0.694061	0.185	0.072	0.00308066	UP p_val_adj & log2(FC)
Stk40	1.70961e-07	0.756356	0.145	0.035	0.00384799	UP p_val_adj & log2(FC)
Peak1	1.72397e-07	0.785484	0.177	0.053	0.00388031	UP p_val_adj & log2(FC)
Gmds	1.79095e-07	0.882229	0.38	0.172	0.00403106	UP p_val_adj & log2(FC)
Tgfbr2	2.22793e-07	0.821893	0.271	0.104	0.00501462	UP p_val_adj & log2(FC)
Fut8	2.35225e-07	0.618608	0.346	0.167	0.00529443	UP p_val_adj & log2(FC)
Rps6ka3	2.42691e-07	0.693938	0.281	0.125	0.00546248	UP p_val_adj & log2(FC)
LOC680039	2.49991e-07	0.738925	0.393	0.199	0.0056268	UP p_val_adj & log2(FC)
Morf4l2	3.08854e-07	0.698673	0.166	0.056	0.00695168	UP p_val_adj & log2(FC)
Actb	4.06821e-07	0.793266	0.327	0.127	0.00915672	UP p_val_adj & log2(FC)
Arhgap28	4.62686e-07	0.663093	0.106	0.022	0.0104141	UP p_val_adj & log2(FC)
Pcdhga7	4.77672e-07	0.670439	0.242	0.097	0.0107514	UP p_val_adj & log2(FC)
Herc3	5.39777e-07	0.759477	0.165	0.045	0.0121493	UP p_val_adj & log2(FC)
ENSRNOG00000069594	5.60171e-07	0.683628	0.234	0.103	0.0126083	UP p_val_adj & log2(FC)
Tgfbr3	5.93635e-07	0.666601	0.103	0.022	0.0133615	UP p_val_adj & log2(FC)
Rasa3	5.93944e-07	0.731939	0.219	0.082	0.0133685	UP p_val_adj & log2(FC)
Zfp827	6.30578e-07	0.69307	0.169	0.059	0.0141931	UP p_val_adj & log2(FC)
Zbtb38	8.35764e-07	0.713306	0.301	0.126	0.0188114	UP p_val_adj & log2(FC)
Snx25	8.91989e-07	0.636696	0.163	0.055	0.0200769	UP p_val_adj & log2(FC)
Sqle	9.38664e-07	0.862247	0.204	0.068	0.0211275	UP p_val_adj & log2(FC)
Znrf1	1.03062e-06	0.712688	0.169	0.061	0.0231972	UP p_val_adj & log2(FC)
Actg1.1	1.05053e-06	0.81174	0.151	0.035	0.0236454	UP p_val_adj & log2(FC)
L3mbtl4	1.38691e-06	0.652854	0.113	0.035	0.0312166	UP p_val_adj & log2(FC)

## Sheet: 3.DEG counts conserved clusters
#DEG MCAO ipsi vs MCAO contra				#DEG MCAO ipsi vs Sham				#DEG MCAO contra vs Sham				#DEG sMCAO ipsi vs mMCAO ipsi
Celltype	UP_DEG	DOWN_DEG		Celltype	UP_DEG	DOWN_DEG		Celltype	UP_DEG	DOWN_DEG		Celltype	UP_DEG	DOWN_DEG
OPC_0	3	10		OPC_0	14	36		OPC_0	7	38		OPC_0	0	6
COP	1	1		COP	2	3		COP	1	4		OPC_1	0	8
NFOLIGO	0	0		NFOLIGO	1	1		NFOLIGO	0	4		COP	1	0
MFOLIGO_1	1	1		MFOLIGO_1	0	0		MFOLIGO_1	0	1		NFOLIGO	0	0
MFOLIGO_2	6	2		MFOLIGO_2	3	14		MFOLIGO_2	1	42		MFOLIGO_1	0	0
MOLIGO_0	6	1		MOLIGO_0	31	154		MOLIGO_0	18	148		MFOLIGO_2	0	5
MOLIGO_2	7	1		MOLIGO_2	3	36		MOLIGO_2	5	80		MOLIGO_0	4	28
MC_OLIGO	21	6		MC_OLIGO	63	35		MC_OLIGO	3	10		MOLIGO_1	0	6
												MOLIGO_2	1	6
												MC_OLIGO	0	5

## Sheet: 4.DEG MCAO ipsi vs contra
gene	p_val	avg_log2FC	pct.1	pct.2	p_val_adj	celltype	Threshold_met
Gpc5	3.08987e-17	-0.782951	0.658	0.82	6.95468e-13	OPC_0	DOWN p_val_adj & log2(FC)
ENSRNOG00000070284	4.94699e-12	1.38159	0.283	0.086	1.11347e-07	OPC_0	UP p_val_adj & log2(FC)
Dpp10	5.96479e-12	0.359526	0.698	0.452	1.34256e-07	OPC_0	UP p_val_adj
Col5a3	6.63161e-11	-0.997905	0.372	0.546	1.49264e-06	OPC_0	DOWN p_val_adj & log2(FC)
Grm3	1.13463e-09	-0.948434	0.077	0.141	2.55383e-05	OPC_0	DOWN p_val_adj & log2(FC)
Opcml	1.6344e-09	0.377	0.984	0.97	3.67871e-05	OPC_0	UP p_val_adj
Fnbp1	2.40216e-09	-0.666591	0.102	0.152	5.40678e-05	OPC_0	DOWN p_val_adj & log2(FC)
Ptprd	3.57723e-09	0.545359	0.574	0.327	8.05163e-05	OPC_0	UP p_val_adj
Ccbe1	3.73655e-09	-1.10999	0.172	0.343	8.41022e-05	OPC_0	DOWN p_val_adj & log2(FC)
St6galnac3	5.3465e-09	-0.734608	0.172	0.25	0.000120339	OPC_0	DOWN p_val_adj & log2(FC)
AABR07021536.1	9.36472e-09	0.475773	0.834	0.684	0.000210781	OPC_0	UP p_val_adj
Kazn	3.1707e-08	-0.583669	0.685	0.754	0.000713662	OPC_0	DOWN p_val_adj
Kcnip1	3.54207e-08	-0.793473	0.224	0.354	0.000797249	OPC_0	DOWN p_val_adj & log2(FC)
Ptprz1	4.03835e-08	0.336681	0.98	0.938	0.000908952	OPC_0	UP p_val_adj
Rora	5.42946e-08	-0.403418	0.848	0.868	0.00122206	OPC_0	DOWN p_val_adj
Nkain3	6.37383e-08	-0.951974	0.181	0.332	0.00143462	OPC_0	DOWN p_val_adj & log2(FC)
Adgrl3	7.22401e-08	0.33665	0.95	0.873	0.00162598	OPC_0	UP p_val_adj
Pcdh15	8.1739e-08	-0.344343	0.966	0.986	0.00183978	OPC_0	DOWN p_val_adj
Arhgap42	8.50226e-08	0.712653	0.494	0.282	0.00191369	OPC_0	UP p_val_adj & log2(FC)
Mbp	2.03621e-07	-0.87296	0.091	0.129	0.00458311	OPC_0	DOWN p_val_adj & log2(FC)
Rnf220	3.60571e-07	-0.573385	0.061	0.105	0.00811574	OPC_0	DOWN p_val_adj
Glcci1	4.17809e-07	0.606527	0.569	0.382	0.00940405	OPC_0	UP p_val_adj & log2(FC)
Maml2	4.40727e-07	0.36873	0.882	0.782	0.00991987	OPC_0	UP p_val_adj
Zfp536	1.15198e-06	-0.576571	0.177	0.243	0.0259287	OPC_0	DOWN p_val_adj
Thsd7a	1.53423e-06	-0.692275	0.356	0.489	0.0345324	OPC_0	DOWN p_val_adj & log2(FC)
Epn2	1.71493e-06	-0.510558	0.658	0.739	0.0385998	OPC_0	DOWN p_val_adj
Ctnna3	8.68292e-06	-0.754241	0.098	0.139	0.195435	OPC_0	Not sig.
Fstl4	1.0423e-05	-0.75679	0.109	0.205	0.234601	OPC_0	Not sig.
Dmd	1.31317e-05	-0.436999	0.707	0.766	0.295569	OPC_0	Not sig.
Ntm	1.41222e-05	-0.280669	0.937	0.912	0.317863	OPC_0	Not sig.
Sema3d	1.61618e-05	0.449005	0.497	0.341	0.363771	OPC_0	Not sig.
Macrod2	1.71775e-05	-0.422269	0.712	0.727	0.38663	OPC_0	Not sig.
Thsd7b	1.97812e-05	-0.580038	0.147	0.248	0.445236	OPC_0	Not sig.
Mmp16	1.99126e-05	0.354929	0.785	0.632	0.448192	OPC_0	Not sig.
Naaladl2	2.04726e-05	-0.69424	0.193	0.295	0.460797	OPC_0	Not sig.
Kcnh8	3.03149e-05	-0.641742	0.184	0.293	0.682327	OPC_0	Not sig.
Matr3	4.20367e-05	0.617473	0.254	0.104	0.946161	OPC_0	Not sig.
Slc24a2	4.2759e-05	-0.466467	0.084	0.13	0.96242	OPC_0	Not sig.
Kcnip4	4.37191e-05	0.614825	0.2	0.125	0.984029	OPC_0	Not sig.
Mfn1	6.13444e-05	-0.611606	0.143	0.184	1	OPC_0	Not sig.
Robo1	7.23572e-05	-0.434209	0.689	0.748	1	OPC_0	Not sig.
Trim2	7.43962e-05	-0.456981	0.188	0.184	1	OPC_0	Not sig.
Chn2	7.68283e-05	-0.31745	0.175	0.241	1	OPC_0	Not sig.
Sox6	7.75035e-05	0.256128	0.925	0.857	1	OPC_0	Not sig.
Dock7	8.1642e-05	0.751204	0.132	0.034	1	OPC_0	Not sig.
Gria1	8.86555e-05	0.767609	0.324	0.184	1	OPC_0	Not sig.
Plcl1	9.072e-05	-0.450449	0.451	0.43	1	OPC_0	Not sig.
Kcnd2	9.28263e-05	-0.405766	0.839	0.852	1	OPC_0	Not sig.
Ppargc1a	0.00011165	-0.465008	0.535	0.596	1	OPC_0	Not sig.
Atp11a	0.000115918	-0.58024	0.059	0.118	1	OPC_0	Not sig.
Chst9	0.000131316	0.676286	0.22	0.107	1	OPC_0	Not sig.
Vcan	0.000141779	0.30433	0.846	0.734	1	OPC_0	Not sig.
Ttll7	0.000163544	-0.514313	0.104	0.157	1	OPC_0	Not sig.
Stard13	0.000192137	-0.387394	0.238	0.271	1	OPC_0	Not sig.
Auts2l1	0.000193302	-0.293603	0.508	0.529	1	OPC_0	Not sig.
Slc25a13	0.000234357	-0.401496	0.145	0.202	1	OPC_0	Not sig.
Gria3	0.00023994	0.314903	0.599	0.45	1	OPC_0	Not sig.
Ttll5	0.000240155	-0.44174	0.156	0.159	1	OPC_0	Not sig.
Cbx3	0.000242762	0.634174	0.215	0.111	1	OPC_0	Not sig.
Tgfbr1	0.000245095	0.620154	0.138	0.052	1	OPC_0	Not sig.
Dclk1	0.000288761	0.556423	0.345	0.191	1	OPC_0	Not sig.
Pex5l	0.00029021	-0.642381	0.07	0.116	1	OPC_0	Not sig.
Fam111a	0.000318468	0.606997	0.102	0.023	1	OPC_0	Not sig.
Lrrtm4	0.000336995	-0.365893	0.828	0.864	1	OPC_0	Not sig.
Hmcn1	0.000348587	-0.463907	0.043	0.1	1	OPC_0	Not sig.
Cnksr2	0.000350924	0.481115	0.154	0.075	1	OPC_0	Not sig.
Syt1	0.000357472	0.364678	0.374	0.246	1	OPC_0	Not sig.
Cenpp	0.000358994	0.62543	0.12	0.032	1	OPC_0	Not sig.
Prex2	0.0003674	-0.302397	0.111	0.157	1	OPC_0	Not sig.
Glce	0.000461067	0.574995	0.218	0.105	1	OPC_0	Not sig.
Npas3	0.000461369	0.365766	0.884	0.836	1	OPC_0	Not sig.
Grm5	0.000482649	0.479069	0.526	0.359	1	OPC_0	Not sig.
Bmpr2	0.000497531	0.300995	0.277	0.159	1	OPC_0	Not sig.
Chsy3	0.000524645	-0.677095	0.132	0.209	1	OPC_0	Not sig.
Fut9	0.000580263	-0.413554	0.381	0.441	1	OPC_0	Not sig.
Sdk2	0.0006014	0.56261	0.102	0.03	1	OPC_0	Not sig.
Xylt1	0.000612687	-0.322712	0.85	0.866	1	OPC_0	Not sig.
Hif1a	0.000617347	0.653424	0.175	0.064	1	OPC_0	Not sig.
Kcnq5	0.000631343	0.357372	0.705	0.582	1	OPC_0	Not sig.
Bin1	0.000653882	-0.380037	0.127	0.155	1	OPC_0	Not sig.
ENSRNOG00000068307	0.000660991	0.57937	0.324	0.198	1	OPC_0	Not sig.
Ercc6	0.000665337	0.568654	0.222	0.114	1	OPC_0	Not sig.
Lrrtm3	0.000668121	0.325737	0.596	0.462	1	OPC_0	Not sig.
Qk	0.000685097	0.349279	0.889	0.768	1	OPC_0	Not sig.
Arglu1	0.000799621	0.544572	0.317	0.171	1	OPC_0	Not sig.
Rapgef5	0.000845989	0.600898	0.202	0.086	1	OPC_0	Not sig.
Kcnma1	0.000909932	-0.319676	0.467	0.457	1	OPC_0	Not sig.
Usp24	0.000963353	-0.396538	0.569	0.648	1	OPC_0	Not sig.
Lrmda	0.00103506	-0.41094	0.424	0.502	1	OPC_0	Not sig.
Prkd1	0.00104133	-0.422021	0.324	0.38	1	OPC_0	Not sig.
Slain1	0.00106891	-0.338847	0.088	0.12	1	OPC_0	Not sig.
Rapgef3	0.00112239	-0.414679	0.098	0.146	1	OPC_0	Not sig.
Rin2	0.0011394	-0.507794	0.19	0.238	1	OPC_0	Not sig.
Meis2	0.00118474	0.393938	0.381	0.25	1	OPC_0	Not sig.
Erc2	0.00127869	0.286707	0.295	0.177	1	OPC_0	Not sig.
Dscam	0.00136474	-0.279834	0.923	0.918	1	OPC_0	Not sig.
Ccser1	0.00140972	-0.433895	0.571	0.591	1	OPC_0	Not sig.
Phlpp1	0.00145695	-0.267702	0.456	0.436	1	OPC_0	Not sig.
Dpp6	0.00149475	-0.355901	0.864	0.863	1	OPC_0	Not sig.
Mat2a	0.00155839	0.520632	0.104	0.025	1	OPC_0	Not sig.
Camkmt	0.00156103	-0.437167	0.265	0.325	1	OPC_0	Not sig.
Erbin	0.00164967	0.609487	0.261	0.129	1	OPC_0	Not sig.
Rfx3	0.00171566	0.557154	0.32	0.184	1	OPC_0	Not sig.
Ipo9	0.0017219	0.316888	0.274	0.148	1	OPC_0	Not sig.
Dclk2	0.00178521	0.35064	0.288	0.166	1	OPC_0	Not sig.
Nr3c2	0.00181266	-0.404195	0.104	0.146	1	OPC_0	Not sig.
Cacna2d3	0.00184541	0.563952	0.46	0.309	1	OPC_0	Not sig.
Smarcad1	0.00191892	0.395558	0.193	0.1	1	OPC_0	Not sig.
Ppp1r16b	0.00195768	-0.406748	0.172	0.198	1	OPC_0	Not sig.
Pik3c2a	0.00199556	0.253808	0.202	0.102	1	OPC_0	Not sig.
Fyn	0.00202393	0.441077	0.481	0.325	1	OPC_0	Not sig.
Slc44a1	0.00210264	0.364388	0.533	0.357	1	OPC_0	Not sig.
Pak5	0.0022626	-0.329364	0.229	0.27	1	OPC_0	Not sig.
Schip1	0.00235235	0.444022	0.202	0.105	1	OPC_0	Not sig.
Dnm3	0.00235914	-0.269667	0.739	0.723	1	OPC_0	Not sig.
Pde8a	0.00236158	-0.387473	0.118	0.152	1	OPC_0	Not sig.
Cdr2l	0.00237382	0.401803	0.1	0.036	1	OPC_0	Not sig.
Col11a1	0.00240713	0.606282	0.17	0.073	1	OPC_0	Not sig.
Sorcs3	0.00244995	0.31814	0.664	0.559	1	OPC_0	Not sig.
Col25a1	0.00275202	-0.538621	0.095	0.168	1	OPC_0	Not sig.
Cltc	0.00282628	0.412526	0.159	0.079	1	OPC_0	Not sig.
Hnrnpc	0.00286814	0.564925	0.181	0.082	1	OPC_0	Not sig.
Spock3	0.00315182	-0.54109	0.261	0.332	1	OPC_0	Not sig.
Sema3e	0.00330191	0.530452	0.193	0.1	1	OPC_0	Not sig.
Phactr3	0.00333316	-0.456559	0.349	0.405	1	OPC_0	Not sig.
Sgcz	0.00358147	-0.362008	0.712	0.746	1	OPC_0	Not sig.
Tuba1b	0.00362144	0.52235	0.17	0.071	1	OPC_0	Not sig.
Akap13	0.00377816	0.391601	0.388	0.234	1	OPC_0	Not sig.
Chst2	0.00390812	0.436426	0.134	0.054	1	OPC_0	Not sig.
Pdgfra	0.0040422	-0.338756	0.492	0.5	1	OPC_0	Not sig.
Creb5	0.00407672	-0.393889	0.195	0.241	1	OPC_0	Not sig.
Plpp1	0.00407715	0.564804	0.136	0.048	1	OPC_0	Not sig.
Itprid2	0.00433636	0.515652	0.227	0.112	1	OPC_0	Not sig.
Sdk1	0.00434746	-0.437787	0.283	0.354	1	OPC_0	Not sig.
Dlc1	0.00458956	-0.540424	0.091	0.145	1	OPC_0	Not sig.
Ptprr	0.00460203	0.510541	0.136	0.079	1	OPC_0	Not sig.
Kcnk10	0.00482529	0.605224	0.238	0.121	1	OPC_0	Not sig.
Tmem255b	0.00512287	0.401709	0.147	0.073	1	OPC_0	Not sig.
Tmem108	0.00562967	-0.433316	0.086	0.104	1	OPC_0	Not sig.
Vgll4	0.00567304	-0.36321	0.082	0.109	1	OPC_0	Not sig.
Ralgps1	0.00571398	-0.505147	0.079	0.107	1	OPC_0	Not sig.
Cabin1	0.0057849	-0.515123	0.063	0.105	1	OPC_0	Not sig.
Atxn2	0.00623577	-0.393438	0.17	0.204	1	OPC_0	Not sig.
Sanbr	0.0065386	-0.457795	0.077	0.121	1	OPC_0	Not sig.
Zfx	0.00665747	0.531861	0.113	0.048	1	OPC_0	Not sig.
Invs	0.00713878	0.453836	0.152	0.07	1	OPC_0	Not sig.
Fubp1	0.00742984	0.359544	0.299	0.177	1	OPC_0	Not sig.
Camta1	0.00751775	-0.308609	0.426	0.466	1	OPC_0	Not sig.
Plce1	0.00753399	0.549038	0.374	0.254	1	OPC_0	Not sig.
Pdia3	0.00773377	0.495744	0.127	0.048	1	OPC_0	Not sig.
Tmem178b	0.00777147	-0.258513	0.488	0.464	1	OPC_0	Not sig.
Mettl15	0.00780138	0.570067	0.122	0.057	1	OPC_0	Not sig.
Zbtb16	0.0079501	-0.524096	0.082	0.132	1	OPC_0	Not sig.
Kctd16	0.0082881	-0.320599	0.143	0.191	1	OPC_0	Not sig.
Sgms1	0.00842708	-0.460602	0.2	0.236	1	OPC_0	Not sig.
Stim2	0.00861164	0.45797	0.211	0.12	1	OPC_0	Not sig.
Npepps	0.00862001	0.500178	0.268	0.139	1	OPC_0	Not sig.
Sema5b	0.00871331	0.347327	0.383	0.282	1	OPC_0	Not sig.
RragB	0.00882516	0.319922	0.141	0.07	1	OPC_0	Not sig.
ENSRNOG00000070388	0.00892479	0.302672	0.12	0.052	1	OPC_0	Not sig.
Tenm3	0.00920338	-0.351419	0.29	0.268	1	OPC_0	Not sig.
Gpc6	0.00926403	-0.324514	0.463	0.486	1	OPC_0	Not sig.
Samd4a	0.00936757	-0.353656	0.365	0.404	1	OPC_0	Not sig.
Prkca	0.00961194	-0.314659	0.259	0.268	1	OPC_0	Not sig.
Chrm3	0.0098824	0.405062	0.213	0.123	1	OPC_0	Not sig.
Dazap1	0.00988605	-0.307537	0.093	0.123	1	OPC_0	Not sig.
Ptprj	0.0100345	0.44944	0.354	0.232	1	OPC_0	Not sig.
Kcnq3	0.0102769	-0.288714	0.485	0.525	1	OPC_0	Not sig.
Gabrb1	0.0103254	-0.42109	0.22	0.25	1	OPC_0	Not sig.
Enpp2	0.0106267	-0.4025	0.249	0.277	1	OPC_0	Not sig.
Sntg1	0.0107301	-0.261639	0.816	0.857	1	OPC_0	Not sig.
Cdh2	0.0107396	0.327719	0.39	0.254	1	OPC_0	Not sig.
Grid2	0.0107507	-0.252245	0.932	0.943	1	OPC_0	Not sig.
Mertk	0.0108312	-0.356485	0.077	0.111	1	OPC_0	Not sig.
Sh3d19	0.0113323	0.37183	0.535	0.404	1	OPC_0	Not sig.
Rad23b	0.0114363	0.435523	0.1	0.034	1	OPC_0	Not sig.
Grik1	0.0115422	-0.436967	0.392	0.414	1	OPC_0	Not sig.
Tnr	0.0120862	0.330966	0.553	0.423	1	OPC_0	Not sig.
Mapkap1	0.0127839	-0.289855	0.159	0.182	1	OPC_0	Not sig.
Sash1	0.0130954	-0.388667	0.206	0.227	1	OPC_0	Not sig.
Ppfia2	0.0135385	-0.293887	0.619	0.618	1	OPC_0	Not sig.
Tspan7	0.0135798	-0.368207	0.286	0.325	1	OPC_0	Not sig.
Serpine2	0.0137302	-0.477742	0.122	0.159	1	OPC_0	Not sig.
Nalf1	0.014012	-0.274739	0.771	0.732	1	OPC_0	Not sig.
Rasa2	0.0140665	-0.447464	0.136	0.189	1	OPC_0	Not sig.
Cpeb2	0.0141448	0.388888	0.27	0.155	1	OPC_0	Not sig.
Col27a1	0.014366	-0.465643	0.111	0.143	1	OPC_0	Not sig.
Xkr6	0.0145399	-0.394787	0.195	0.221	1	OPC_0	Not sig.
Syne2	0.0147141	0.31969	0.231	0.129	1	OPC_0	Not sig.
Ghr	0.0154651	-0.328619	0.15	0.177	1	OPC_0	Not sig.
Dgkb	0.0158693	-0.286909	0.558	0.588	1	OPC_0	Not sig.
Rbm6	0.0161339	0.383554	0.279	0.161	1	OPC_0	Not sig.
Rgs7	0.0163709	-0.347659	0.376	0.393	1	OPC_0	Not sig.
ENSRNOG00000070508	0.0166045	-0.545461	0.134	0.202	1	OPC_0	Not sig.
Ntn1	0.0166698	-0.411596	0.268	0.296	1	OPC_0	Not sig.
B4galt6	0.0166865	0.335753	0.152	0.079	1	OPC_0	Not sig.
Marchf1	0.0169276	-0.267985	0.839	0.854	1	OPC_0	Not sig.
Osbpl8	0.0170713	0.377094	0.206	0.118	1	OPC_0	Not sig.
Sulf2	0.0170803	-0.416345	0.401	0.427	1	OPC_0	Not sig.
Ubxn4	0.0172079	-0.490849	0.077	0.12	1	OPC_0	Not sig.
ENSRNOG00000064399	0.0174222	0.59165	0.281	0.157	1	OPC_0	Not sig.
Vdac2	0.0189436	0.397306	0.107	0.046	1	OPC_0	Not sig.
Cadps2	0.0192534	-0.582035	0.063	0.111	1	OPC_0	Not sig.
Vps13d	0.0194576	0.423992	0.204	0.114	1	OPC_0	Not sig.
Spag9	0.0194963	0.27061	0.503	0.355	1	OPC_0	Not sig.
Tmem241	0.0197471	0.453647	0.116	0.052	1	OPC_0	Not sig.
Adamts20	0.0197979	-0.379567	0.268	0.309	1	OPC_0	Not sig.
Lrfn5	0.0200872	-0.409503	0.342	0.398	1	OPC_0	Not sig.
Cstf3	0.0202021	0.449039	0.234	0.13	1	OPC_0	Not sig.
Tra2a	0.0202501	0.31123	0.46	0.307	1	OPC_0	Not sig.
Snrnp70	0.0205939	-0.27325	0.424	0.418	1	OPC_0	Not sig.
Atr	0.0209015	0.38709	0.122	0.052	1	OPC_0	Not sig.
Tspan2	0.0209977	-0.295543	0.138	0.148	1	OPC_0	Not sig.
Dock9	0.0213003	-0.476887	0.263	0.296	1	OPC_0	Not sig.
Stard9	0.021416	-0.334948	0.295	0.316	1	OPC_0	Not sig.
Smyd3	0.0215315	-0.322496	0.227	0.241	1	OPC_0	Not sig.
Cacna1e	0.0216003	-0.431627	0.311	0.379	1	OPC_0	Not sig.
Ranbp17	0.021742	-0.358246	0.17	0.193	1	OPC_0	Not sig.
ENSRNOG00000065902	0.0219686	0.358302	0.168	0.091	1	OPC_0	Not sig.
AABR07035338.1	0.0219985	-0.426833	0.265	0.284	1	OPC_0	Not sig.
AABR07019403.1	0.0221642	-0.325295	0.272	0.302	1	OPC_0	Not sig.
Reep3	0.0224178	0.365146	0.102	0.05	1	OPC_0	Not sig.
Plxdc2	0.022426	-0.319223	0.229	0.257	1	OPC_0	Not sig.
Cep290	0.0225011	0.478068	0.136	0.064	1	OPC_0	Not sig.
Ppm1b	0.0227141	-0.401444	0.095	0.139	1	OPC_0	Not sig.
Grip1	0.0227345	-0.254897	0.587	0.573	1	OPC_0	Not sig.
Ireb2	0.0227662	0.3464	0.136	0.07	1	OPC_0	Not sig.
Plcb1	0.0231429	0.518056	0.442	0.296	1	OPC_0	Not sig.
Sh3kbp1	0.023189	-0.368947	0.1	0.116	1	OPC_0	Not sig.
Btaf1	0.0233446	-0.370553	0.1	0.136	1	OPC_0	Not sig.
Arl2bp	0.0233744	0.315769	0.141	0.08	1	OPC_0	Not sig.
Tanc1	0.023767	-0.428046	0.138	0.177	1	OPC_0	Not sig.
Impact	0.0238596	-0.329829	0.211	0.239	1	OPC_0	Not sig.
Lrba	0.0238795	-0.325311	0.302	0.305	1	OPC_0	Not sig.
Utrn	0.0245457	-0.303143	0.322	0.311	1	OPC_0	Not sig.
Myo6	0.0247636	-0.407381	0.109	0.12	1	OPC_0	Not sig.
Mapk1ip1l	0.0248899	0.443717	0.134	0.057	1	OPC_0	Not sig.
Abca1	0.0257903	-0.308476	0.088	0.123	1	OPC_0	Not sig.
Tmem167a	0.0258311	0.368766	0.122	0.061	1	OPC_0	Not sig.
Eya3	0.0264317	-0.440455	0.077	0.104	1	OPC_0	Not sig.
Ankrd28	0.0265253	0.294726	0.751	0.661	1	OPC_0	Not sig.
ENSRNOG00000067703	0.0270703	0.464297	0.156	0.08	1	OPC_0	Not sig.
Cntnap2	0.0276299	-0.339917	0.236	0.232	1	OPC_0	Not sig.
Fam171b	0.027778	0.365303	0.111	0.061	1	OPC_0	Not sig.
Ddx50	0.0279443	0.332049	0.134	0.066	1	OPC_0	Not sig.
Srgap2	0.0286493	0.447537	0.358	0.211	1	OPC_0	Not sig.
Pola1	0.0290022	0.463104	0.204	0.107	1	OPC_0	Not sig.
Mkln1	0.0293105	0.325745	0.336	0.212	1	OPC_0	Not sig.
Cdk13	0.0296403	0.273106	0.265	0.186	1	OPC_0	Not sig.
Tom1l2	0.0302516	-0.433751	0.154	0.188	1	OPC_0	Not sig.
Diaph3	0.0319841	0.454879	0.134	0.055	1	OPC_0	Not sig.
Cstf2	0.0320235	0.313064	0.181	0.109	1	OPC_0	Not sig.
Smc6	0.0321624	0.417175	0.138	0.075	1	OPC_0	Not sig.
Selenof	0.032408	0.278133	0.107	0.055	1	OPC_0	Not sig.
Marcks	0.0325188	0.309396	0.109	0.059	1	OPC_0	Not sig.
Col16a1	0.0332341	0.37636	0.227	0.123	1	OPC_0	Not sig.
Sez6	0.0337523	0.296665	0.166	0.093	1	OPC_0	Not sig.
Acin1	0.0338746	-0.262369	0.193	0.204	1	OPC_0	Not sig.
ENSRNOG00000070379	0.0348297	-0.349564	0.605	0.657	1	OPC_0	Not sig.
Tmem100	0.0348458	0.423165	0.163	0.082	1	OPC_0	Not sig.
Phldb1	0.0355985	-0.321162	0.281	0.305	1	OPC_0	Not sig.
Nmnat2	0.0358171	-0.430469	0.281	0.28	1	OPC_0	Not sig.
Zfp207	0.0359288	0.393403	0.188	0.109	1	OPC_0	Not sig.
Tesk2	0.0366775	-0.443821	0.088	0.123	1	OPC_0	Not sig.
Khdrbs2	0.0367892	-0.339538	0.349	0.405	1	OPC_0	Not sig.
Nhsl1	0.0371096	0.347088	0.252	0.146	1	OPC_0	Not sig.
Me3	0.0386227	-0.399822	0.118	0.146	1	OPC_0	Not sig.
ENSRNOG00000067004	0.0386411	0.386024	0.129	0.068	1	OPC_0	Not sig.
Cog4	0.0387093	0.395456	0.1	0.041	1	OPC_0	Not sig.
Lin52	0.038717	-0.446161	0.125	0.159	1	OPC_0	Not sig.
Edil3	0.0390227	0.272536	0.683	0.555	1	OPC_0	Not sig.
Cd9	0.0391606	0.416957	0.209	0.116	1	OPC_0	Not sig.
Cacna1b	0.0393054	-0.524441	0.075	0.109	1	OPC_0	Not sig.
Atg7	0.0397963	-0.386859	0.086	0.111	1	OPC_0	Not sig.
Tpm1	0.0400886	-0.439533	0.34	0.348	1	OPC_0	Not sig.
Lonrf2	0.0405115	-0.461842	0.086	0.114	1	OPC_0	Not sig.
Mpped2	0.0407667	0.288252	0.32	0.227	1	OPC_0	Not sig.
Plcb4	0.041374	0.282023	0.254	0.155	1	OPC_0	Not sig.
Map2k4	0.0415802	-0.41087	0.138	0.157	1	OPC_0	Not sig.
Git2	0.0417419	0.38626	0.145	0.073	1	OPC_0	Not sig.
Cdh4	0.0422252	0.518508	0.188	0.107	1	OPC_0	Not sig.
Rnf43	0.0430153	-0.262321	0.22	0.205	1	OPC_0	Not sig.
Acsl6	0.043474	0.324296	0.118	0.057	1	OPC_0	Not sig.
Syn3	0.0446206	-0.371327	0.206	0.241	1	OPC_0	Not sig.
Sec61a2	0.0448908	0.265144	0.17	0.095	1	OPC_0	Not sig.
Snx4	0.0453495	-0.42447	0.113	0.134	1	OPC_0	Not sig.
Ddx42	0.0458912	0.353041	0.129	0.064	1	OPC_0	Not sig.
Arfgef1	0.0460143	-0.367818	0.211	0.246	1	OPC_0	Not sig.
Aig1	0.0471945	-0.349641	0.204	0.221	1	OPC_0	Not sig.
Flrt2	0.0472399	0.283917	0.19	0.134	1	OPC_0	Not sig.
Arhgef4	0.0476722	0.385006	0.109	0.045	1	OPC_0	Not sig.
Etnk1	0.0478249	0.253767	0.22	0.136	1	OPC_0	Not sig.
Olfm2	0.0480436	-0.531591	0.161	0.205	1	OPC_0	Not sig.
Stk32a	0.0512346	0.353547	0.288	0.195	1	OPC_0	Not sig.
Nasp	0.0518033	-0.370819	0.088	0.107	1	OPC_0	Not sig.
Fbxl4	0.0519361	0.327862	0.143	0.073	1	OPC_0	Not sig.
Ktn1	0.0523677	0.342066	0.288	0.177	1	OPC_0	Not sig.
Itih5	0.0527405	-0.419967	0.116	0.15	1	OPC_0	Not sig.
Plppr1	0.0528341	-0.315861	0.49	0.521	1	OPC_0	Not sig.
Zfp326	0.0529373	0.346976	0.177	0.104	1	OPC_0	Not sig.
Hnrnpdl	0.0532093	0.33357	0.184	0.093	1	OPC_0	Not sig.
Tnrc6a	0.0533705	0.262786	0.345	0.229	1	OPC_0	Not sig.
C1ql1	0.0543091	0.281753	0.265	0.193	1	OPC_0	Not sig.
Sh3glb1	0.0545574	-0.296023	0.1	0.105	1	OPC_0	Not sig.
Il1rap	0.0546983	0.5879	0.302	0.207	1	OPC_0	Not sig.
Tex2	0.0547636	-0.394201	0.086	0.105	1	OPC_0	Not sig.
Eif4g3	0.0549375	0.286656	0.444	0.341	1	OPC_0	Not sig.
Slc8a1	0.0552261	-0.273289	0.583	0.586	1	OPC_0	Not sig.
Kdm5a	0.0552929	0.367493	0.159	0.088	1	OPC_0	Not sig.
Zfp521	0.0556603	-0.34263	0.283	0.305	1	OPC_0	Not sig.
Kmt5b	0.0581808	-0.355999	0.161	0.175	1	OPC_0	Not sig.
Cnot1	0.0582164	0.293184	0.204	0.123	1	OPC_0	Not sig.
Helz	0.0582275	-0.430691	0.22	0.252	1	OPC_0	Not sig.
Agfg1	0.0591296	0.373336	0.345	0.227	1	OPC_0	Not sig.
Stat3	0.0593058	0.482718	0.154	0.07	1	OPC_0	Not sig.
Prex1	0.0605704	-0.325141	0.295	0.304	1	OPC_0	Not sig.
ENSRNOG00000067105	0.0628183	0.284649	0.143	0.082	1	OPC_0	Not sig.
Hnrnpl	0.0643996	-0.330559	0.075	0.102	1	OPC_0	Not sig.
St3gal3	0.0649894	-0.251893	0.17	0.171	1	OPC_0	Not sig.
Mapk8ip3	0.0655054	0.409404	0.195	0.096	1	OPC_0	Not sig.
Rab2a	0.0662919	-0.266853	0.147	0.141	1	OPC_0	Not sig.
Hdac4	0.0669985	-0.42165	0.113	0.132	1	OPC_0	Not sig.
Pip5k1b	0.0672148	-0.280451	0.143	0.146	1	OPC_0	Not sig.
Cnot6	0.0678596	0.28335	0.132	0.071	1	OPC_0	Not sig.
ENSRNOG00000066877	0.0681187	0.357951	0.104	0.048	1	OPC_0	Not sig.
Zfp386	0.0683821	0.329869	0.127	0.064	1	OPC_0	Not sig.
Rap1gds1	0.0693381	0.276308	0.152	0.084	1	OPC_0	Not sig.
Robo2	0.0696795	-0.485499	0.154	0.207	1	OPC_0	Not sig.
Atp11c	0.0697362	-0.42273	0.102	0.121	1	OPC_0	Not sig.
Tsc22d2	0.0707411	0.2629	0.147	0.08	1	OPC_0	Not sig.
Akap8l	0.0721902	-0.260808	0.254	0.273	1	OPC_0	Not sig.
Txndc11	0.0722327	0.34545	0.107	0.05	1	OPC_0	Not sig.
Cab39l	0.07282	-0.278074	0.136	0.129	1	OPC_0	Not sig.
Trio	0.0747061	-0.296259	0.531	0.523	1	OPC_0	Not sig.
Pik3r1	0.0751508	-0.350475	0.229	0.248	1	OPC_0	Not sig.
Scn3a	0.0760392	0.290894	0.247	0.177	1	OPC_0	Not sig.
Folh1	0.0763408	-0.337595	0.141	0.154	1	OPC_0	Not sig.
RGD1308601	0.0764356	0.38939	0.111	0.05	1	OPC_0	Not sig.
Zswim5	0.0770138	-0.290121	0.304	0.307	1	OPC_0	Not sig.
Jazf1	0.077475	-0.341602	0.333	0.373	1	OPC_0	Not sig.
Nrdc	0.0782608	0.35403	0.22	0.13	1	OPC_0	Not sig.
Rtn4	0.0789294	0.268121	0.222	0.134	1	OPC_0	Not sig.
Nktr	0.0793446	0.25654	0.322	0.221	1	OPC_0	Not sig.
Sh3rf1	0.0795367	0.359284	0.299	0.209	1	OPC_0	Not sig.
Smarca2	0.079682	-0.396174	0.172	0.191	1	OPC_0	Not sig.
Med27	0.0799048	-0.270789	0.088	0.111	1	OPC_0	Not sig.
Scn1a	0.0808529	-0.430703	0.206	0.246	1	OPC_0	Not sig.
Nrxn2	0.0809536	-0.297654	0.41	0.402	1	OPC_0	Not sig.
Acsl4	0.0817859	0.266058	0.147	0.093	1	OPC_0	Not sig.
Ppp4r3b	0.0818001	0.317018	0.17	0.102	1	OPC_0	Not sig.
Ralyl	0.0819737	0.283201	0.138	0.096	1	OPC_0	Not sig.
Ube2b	0.0832687	0.28784	0.172	0.093	1	OPC_0	Not sig.
Rbm3	0.0832899	0.287977	0.104	0.052	1	OPC_0	Not sig.
Micu1	0.0881924	-0.317327	0.107	0.111	1	OPC_0	Not sig.
Xkr4	0.0883411	-0.312114	0.596	0.591	1	OPC_0	Not sig.
Eps15l1	0.0895523	-0.317118	0.136	0.136	1	OPC_0	Not sig.
Rbm33	0.0896886	0.312911	0.243	0.15	1	OPC_0	Not sig.
Kif13a	0.0897143	-0.251104	0.467	0.454	1	OPC_0	Not sig.
Ppp1r9a	0.0907425	-0.262245	0.281	0.289	1	OPC_0	Not sig.
AABR07045431.1	0.0913084	0.353331	0.154	0.084	1	OPC_0	Not sig.
Map4k3	0.0929084	-0.332681	0.227	0.241	1	OPC_0	Not sig.
Cntn6	0.0935676	-0.263377	0.465	0.505	1	OPC_0	Not sig.
Srsf10	0.0958159	0.354528	0.175	0.096	1	OPC_0	Not sig.
Rundc3b	0.0959535	-0.413809	0.088	0.123	1	OPC_0	Not sig.
Med13	0.0964718	0.316227	0.265	0.175	1	OPC_0	Not sig.
Cpe	0.0980026	0.344964	0.429	0.304	1	OPC_0	Not sig.
Qser1	0.0981787	0.310165	0.188	0.102	1	OPC_0	Not sig.
Ankrd11	0.0985431	-0.296548	0.458	0.454	1	OPC_0	Not sig.
Nfyc	0.100653	-0.309408	0.113	0.121	1	OPC_0	Not sig.
Atp7a	0.101599	0.340418	0.111	0.054	1	OPC_0	Not sig.
Mbnl2	0.101653	0.418931	0.342	0.207	1	OPC_0	Not sig.
Arhgap35	0.102965	0.254529	0.333	0.264	1	OPC_0	Not sig.
ENSRNOG00000062864	0.103503	0.286491	0.24	0.154	1	OPC_0	Not sig.
Gdap1	0.105333	0.254001	0.113	0.064	1	OPC_0	Not sig.
Ranbp2	0.105508	0.35274	0.202	0.121	1	OPC_0	Not sig.
Cdh8	0.108311	-0.444129	0.077	0.112	1	OPC_0	Not sig.
Ctnnd1	0.11029	0.2949	0.159	0.093	1	OPC_0	Not sig.
Macf1	0.110634	0.250784	0.696	0.561	1	OPC_0	Not sig.
Eef1akmt2	0.110668	-0.303905	0.095	0.109	1	OPC_0	Not sig.
Rapgef4	0.112503	-0.363162	0.175	0.179	1	OPC_0	Not sig.
Dnmt3a	0.114627	-0.354992	0.084	0.111	1	OPC_0	Not sig.
Tmem163	0.116154	-0.252746	0.197	0.189	1	OPC_0	Not sig.
Ank1	0.11696	-0.398667	0.118	0.143	1	OPC_0	Not sig.
Sh3bp4	0.118965	-0.271226	0.168	0.177	1	OPC_0	Not sig.
Suz12	0.119511	0.269385	0.12	0.062	1	OPC_0	Not sig.
Bod1l1	0.119896	0.309206	0.116	0.064	1	OPC_0	Not sig.
Hip1	0.121327	-0.329024	0.272	0.268	1	OPC_0	Not sig.
Meis1	0.121756	-0.313418	0.116	0.116	1	OPC_0	Not sig.
Adk	0.122107	-0.263492	0.118	0.127	1	OPC_0	Not sig.
Mtmr10	0.125289	-0.340373	0.184	0.196	1	OPC_0	Not sig.
Rgcc	0.125628	0.377244	0.159	0.095	1	OPC_0	Not sig.
Shisal1	0.125809	-0.352963	0.154	0.166	1	OPC_0	Not sig.
Pkn2	0.126699	0.443139	0.247	0.143	1	OPC_0	Not sig.
Zranb1	0.127057	-0.294385	0.109	0.125	1	OPC_0	Not sig.
Rab27b	0.128758	-0.338977	0.236	0.266	1	OPC_0	Not sig.
Syt14	0.129077	0.254138	0.186	0.12	1	OPC_0	Not sig.
Erc1	0.129979	0.340725	0.213	0.132	1	OPC_0	Not sig.
Neto2	0.132713	-0.33844	0.166	0.18	1	OPC_0	Not sig.
Lin7a	0.133181	-0.446413	0.086	0.123	1	OPC_0	Not sig.
Epb41l4b	0.134972	-0.286269	0.122	0.127	1	OPC_0	Not sig.
Rasa1	0.135829	0.250488	0.188	0.118	1	OPC_0	Not sig.
Ptprm	0.13626	-0.306337	0.245	0.262	1	OPC_0	Not sig.
Rcan2	0.136314	-0.331023	0.156	0.168	1	OPC_0	Not sig.
Mnat1	0.140495	0.27025	0.116	0.055	1	OPC_0	Not sig.
Morf4l2	0.142407	0.306913	0.113	0.055	1	OPC_0	Not sig.
Mark1	0.148702	-0.250528	0.134	0.157	1	OPC_0	Not sig.
Sybu	0.151703	0.266216	0.147	0.084	1	OPC_0	Not sig.
Hnrnph1	0.153382	0.319369	0.204	0.111	1	OPC_0	Not sig.
AC125757.1	0.153479	-0.296	0.159	0.186	1	OPC_0	Not sig.
Agbl3	0.159118	0.332289	0.177	0.096	1	OPC_0	Not sig.
Map4	0.160384	0.376281	0.277	0.166	1	OPC_0	Not sig.
Homer1	0.16103	-0.348486	0.147	0.146	1	OPC_0	Not sig.
Atp8a2	0.161975	-0.322595	0.188	0.221	1	OPC_0	Not sig.
Fa2h	0.16208	-0.261935	0.113	0.12	1	OPC_0	Not sig.
Snx1	0.162776	0.265059	0.145	0.098	1	OPC_0	Not sig.
Ddx46	0.1653	0.269893	0.141	0.086	1	OPC_0	Not sig.
Neu4	0.168119	-0.437484	0.104	0.148	1	OPC_0	Not sig.
Supt20h	0.16826	0.32536	0.175	0.109	1	OPC_0	Not sig.
Gabra3	0.169981	0.253589	0.107	0.062	1	OPC_0	Not sig.
Pspc1	0.170545	0.276781	0.272	0.179	1	OPC_0	Not sig.
Frmd6	0.17156	-0.40465	0.109	0.138	1	OPC_0	Not sig.
Otud7a	0.174813	-0.261962	0.263	0.273	1	OPC_0	Not sig.
Fgfr1op2	0.175994	0.284801	0.109	0.062	1	OPC_0	Not sig.
Tasor	0.178306	-0.27682	0.188	0.191	1	OPC_0	Not sig.
Creb1	0.179825	0.279991	0.15	0.093	1	OPC_0	Not sig.
Capza2	0.183354	0.2625	0.116	0.064	1	OPC_0	Not sig.
Vps53	0.185246	0.271834	0.17	0.104	1	OPC_0	Not sig.
Hmces	0.185275	0.288963	0.109	0.066	1	OPC_0	Not sig.
Slc1a3	0.186394	0.296013	0.331	0.243	1	OPC_0	Not sig.
Dhx36	0.187393	0.271317	0.245	0.168	1	OPC_0	Not sig.
Tmem132d	0.189567	-0.294782	0.56	0.554	1	OPC_0	Not sig.
Ica1	0.192457	-0.389282	0.109	0.129	1	OPC_0	Not sig.
Tacc2	0.192974	-0.290499	0.327	0.327	1	OPC_0	Not sig.
Kdm7a	0.196348	0.277862	0.104	0.061	1	OPC_0	Not sig.
Dhx9	0.196835	0.358971	0.127	0.059	1	OPC_0	Not sig.
Sat1	0.200618	0.341918	0.116	0.079	1	OPC_0	Not sig.
Pde8b	0.201457	0.30642	0.245	0.17	1	OPC_0	Not sig.
Xrcc4	0.202126	0.275145	0.249	0.168	1	OPC_0	Not sig.
Hp1bp3	0.203339	0.2715	0.17	0.114	1	OPC_0	Not sig.
ENSRNOG00000063966	0.206666	0.308832	0.104	0.057	1	OPC_0	Not sig.
Ankle2	0.207767	0.25036	0.136	0.079	1	OPC_0	Not sig.
Cables1	0.210706	-0.297768	0.147	0.166	1	OPC_0	Not sig.
Slc8a3	0.21136	-0.262335	0.166	0.171	1	OPC_0	Not sig.
Larp1	0.212417	0.390895	0.118	0.07	1	OPC_0	Not sig.
Trrap	0.213096	-0.347937	0.1	0.116	1	OPC_0	Not sig.
AABR07028769.1	0.220067	-0.274137	0.127	0.129	1	OPC_0	Not sig.
Taf2	0.222615	0.317543	0.107	0.061	1	OPC_0	Not sig.
Smc1a	0.222729	0.290406	0.125	0.068	1	OPC_0	Not sig.
Rnf157	0.223213	-0.288835	0.12	0.125	1	OPC_0	Not sig.
ENSRNOG00000068039	0.223764	0.280195	0.179	0.098	1	OPC_0	Not sig.
Ibtk	0.224418	0.272622	0.17	0.104	1	OPC_0	Not sig.
Bach2	0.225478	-0.265832	0.288	0.277	1	OPC_0	Not sig.
Sf3b3	0.227412	0.296959	0.107	0.055	1	OPC_0	Not sig.
Wasl	0.230112	0.276074	0.147	0.102	1	OPC_0	Not sig.
Cyrib	0.231416	-0.262427	0.211	0.198	1	OPC_0	Not sig.
Gpr158	0.24057	-0.353591	0.1	0.12	1	OPC_0	Not sig.
Htt	0.241602	-0.257626	0.277	0.27	1	OPC_0	Not sig.
Entr1	0.241703	0.271284	0.1	0.057	1	OPC_0	Not sig.
Nf2	0.244912	-0.272415	0.127	0.132	1	OPC_0	Not sig.
Cacna2d1	0.247685	0.253234	0.215	0.15	1	OPC_0	Not sig.
Zfp91	0.25026	0.250141	0.109	0.062	1	OPC_0	Not sig.
RGD1308706	0.251032	0.304803	0.129	0.068	1	OPC_0	Not sig.
Cspg4	0.252851	-0.254144	0.27	0.25	1	OPC_0	Not sig.
Kctd8	0.254099	-0.299979	0.426	0.466	1	OPC_0	Not sig.
Hdac8	0.254122	0.250514	0.308	0.229	1	OPC_0	Not sig.
Nsd2	0.254528	0.279482	0.249	0.155	1	OPC_0	Not sig.
Gpr137c	0.255164	-0.273218	0.265	0.266	1	OPC_0	Not sig.
Aff2	0.25918	-0.266234	0.17	0.182	1	OPC_0	Not sig.
Rnpc3	0.259463	-0.30826	0.12	0.123	1	OPC_0	Not sig.
Wnk1	0.261739	0.252313	0.302	0.229	1	OPC_0	Not sig.
Ptbp3	0.264733	-0.305384	0.195	0.204	1	OPC_0	Not sig.
Phf8	0.278561	-0.256392	0.134	0.132	1	OPC_0	Not sig.
Arfgef3	0.281516	-0.270242	0.136	0.15	1	OPC_0	Not sig.
Elapor2	0.2818	-0.256149	0.136	0.148	1	OPC_0	Not sig.
Scrn1	0.290224	0.291597	0.161	0.105	1	OPC_0	Not sig.
Pdzd2	0.297604	0.285287	0.116	0.073	1	OPC_0	Not sig.
Pcdha4	0.306568	-0.273996	0.333	0.359	1	OPC_0	Not sig.
Tmeff1	0.308419	-0.27752	0.125	0.141	1	OPC_0	Not sig.
Mboat2	0.30961	-0.280437	0.179	0.184	1	OPC_0	Not sig.
Taf3	0.318537	0.261247	0.195	0.127	1	OPC_0	Not sig.
Lrp4	0.323279	0.280472	0.159	0.096	1	OPC_0	Not sig.
Rnf13	0.331076	-0.252719	0.12	0.127	1	OPC_0	Not sig.
Soga3	0.331744	0.266922	0.202	0.13	1	OPC_0	Not sig.
Pi4kb	0.34155	0.255487	0.12	0.07	1	OPC_0	Not sig.
Pde1a	0.341963	-0.338154	0.324	0.35	1	OPC_0	Not sig.
Ldah	0.342935	-0.300329	0.091	0.102	1	OPC_0	Not sig.
Ext2	0.354383	0.254346	0.118	0.073	1	OPC_0	Not sig.
ENSRNOG00000066309	0.357101	-0.279785	0.138	0.154	1	OPC_0	Not sig.
Zfp704	0.360515	-0.309599	0.093	0.114	1	OPC_0	Not sig.
C11h3orf70	0.36595	0.250954	0.109	0.061	1	OPC_0	Not sig.
Cpsf7	0.376509	0.265518	0.116	0.075	1	OPC_0	Not sig.
Clint1	0.379707	0.270575	0.111	0.066	1	OPC_0	Not sig.
Ncald	0.380481	-0.252544	0.399	0.405	1	OPC_0	Not sig.
Bdp1	0.383379	0.345463	0.134	0.084	1	OPC_0	Not sig.
Atp2b1	0.392467	0.277271	0.184	0.123	1	OPC_0	Not sig.
Gdpd1	0.396084	-0.315708	0.088	0.102	1	OPC_0	Not sig.
Kcnip3	0.402548	-0.279392	0.193	0.205	1	OPC_0	Not sig.
Cit	0.404329	-0.263833	0.118	0.121	1	OPC_0	Not sig.
Krit1	0.404477	0.282951	0.161	0.096	1	OPC_0	Not sig.
Asap2	0.407421	0.283091	0.184	0.114	1	OPC_0	Not sig.
Pi4ka	0.413985	-0.250241	0.111	0.109	1	OPC_0	Not sig.
Ppp2r2a	0.422466	0.402952	0.247	0.184	1	OPC_0	Not sig.
Trit1	0.423815	0.265402	0.136	0.086	1	OPC_0	Not sig.
Rgs7bp	0.477143	-0.337056	0.12	0.136	1	OPC_0	Not sig.
Sorbs1	0.510845	0.310986	0.354	0.271	1	OPC_0	Not sig.
Dync1li2	0.519229	-0.279377	0.132	0.145	1	OPC_0	Not sig.
Ldb2	0.519842	-0.265673	0.107	0.12	1	OPC_0	Not sig.
Tet2	0.533007	-0.251634	0.129	0.129	1	OPC_0	Not sig.
Slit3	0.533641	-0.26758	0.1	0.116	1	OPC_0	Not sig.
Glmn	0.706263	0.276287	0.136	0.082	1	OPC_0	Not sig.
Hnrnpa1	0.720366	0.256173	0.132	0.089	1	OPC_0	Not sig.
Nrg3	1.13675e-09	1.85554	0.704	0.278	2.5586e-05	COP	UP p_val_adj & log2(FC)
Dock9	4.36355e-08	-1.19644	0.363	0.704	0.000982149	COP	DOWN p_val_adj & log2(FC)
Elmo1	5.5172e-06	-0.654801	0.815	0.963	0.124181	COP	Not sig.
Tjp1	1.65903e-05	-0.790795	0.541	0.657	0.373416	COP	Not sig.
Nav3	2.20735e-05	1.36226	0.489	0.194	0.496829	COP	Not sig.
Tns3	2.21038e-05	-0.649446	0.83	0.926	0.497513	COP	Not sig.
RGD1310951	2.51353e-05	-0.785255	0.496	0.704	0.565746	COP	Not sig.
Dpp10	3.16097e-05	0.977481	0.593	0.287	0.711472	COP	Not sig.
Nrxn3	4.38758e-05	0.720055	0.593	0.306	0.987557	COP	Not sig.
Col11a1	5.8356e-05	1.48938	0.607	0.324	1	COP	Not sig.
Stk32a	6.13386e-05	1.38908	0.2	0.009	1	COP	Not sig.
Ggt7	0.000100321	0.730907	0.111	0	1	COP	Not sig.
Opcml	0.000114082	-0.354734	1	1	1	COP	Not sig.
Sdk2	0.000125861	1.19914	0.17	0.009	1	COP	Not sig.
Plcb1	0.00013979	1.34548	0.356	0.102	1	COP	Not sig.
Dlg2	0.000141599	0.657867	0.57	0.296	1	COP	Not sig.
Tmem108	0.000220966	-0.443074	0.652	0.843	1	COP	Not sig.
Agpat4	0.000226452	-0.819719	0.259	0.426	1	COP	Not sig.
Epb41l2	0.000339179	-0.549084	0.667	0.852	1	COP	Not sig.
Sema3d	0.00036593	0.294151	0.556	0.324	1	COP	Not sig.
Larp6	0.000462496	-0.849367	0.007	0.12	1	COP	Not sig.
Edil3	0.00054153	1.0776	0.585	0.37	1	COP	Not sig.
Cdyl	0.000600886	-0.728462	0.363	0.546	1	COP	Not sig.
Rassf10	0.000610629	-0.625398	0.015	0.102	1	COP	Not sig.
RGD1306271	0.000858545	-0.804114	0.259	0.481	1	COP	Not sig.
Dock10	0.000908566	-0.637547	0.674	0.833	1	COP	Not sig.
Lrp1b	0.000987034	0.420124	0.726	0.491	1	COP	Not sig.
Cntnap3	0.00104793	0.863132	0.111	0	1	COP	Not sig.
Kif21a	0.00147985	-0.906612	0.289	0.481	1	COP	Not sig.
Slc22a23	0.00179141	-0.57463	0.652	0.704	1	COP	Not sig.
Ptpre	0.00186596	-0.638691	0.511	0.713	1	COP	Not sig.
Rasgef1b	0.00193609	-0.739375	0.259	0.463	1	COP	Not sig.
Atrn	0.00206774	-0.694945	0.511	0.694	1	COP	Not sig.
Schip1	0.00208336	0.931106	0.237	0.065	1	COP	Not sig.
Ttll5	0.00211123	-0.877496	0.296	0.37	1	COP	Not sig.
Kcnq5	0.0021512	1.07398	0.496	0.269	1	COP	Not sig.
Ptprd	0.00220711	0.821005	0.4	0.185	1	COP	Not sig.
Baz2b	0.0022116	-0.64227	0.444	0.611	1	COP	Not sig.
Hdac9	0.00223393	1.31897	0.326	0.139	1	COP	Not sig.
Asxl3	0.00232318	-0.873037	0.059	0.194	1	COP	Not sig.
Sirt2	0.00232333	-0.600185	0.526	0.713	1	COP	Not sig.
Dclk1	0.0025758	1.28281	0.304	0.093	1	COP	Not sig.
Bcas1	0.00270038	-0.358003	0.963	0.991	1	COP	Not sig.
Astn1	0.00282389	0.859403	0.356	0.148	1	COP	Not sig.
Adgrl3	0.00288332	0.88081	0.733	0.611	1	COP	Not sig.
Sh3d19	0.00296158	0.454826	0.748	0.722	1	COP	Not sig.
Sgms1	0.0030481	0.503503	0.259	0.093	1	COP	Not sig.
ENSRNOG00000067004	0.00326097	0.863473	0.252	0.065	1	COP	Not sig.
Cdh13	0.00327159	-0.542411	0.637	0.722	1	COP	Not sig.
Gpm6a	0.00338489	0.780467	0.326	0.13	1	COP	Not sig.
Nrxn1	0.00348251	0.709784	0.667	0.444	1	COP	Not sig.
Usp34	0.00424578	0.45175	0.548	0.296	1	COP	Not sig.
Wdr20	0.00432977	-0.911125	0.133	0.278	1	COP	Not sig.
Ptprz1	0.00463282	0.98249	0.563	0.426	1	COP	Not sig.
RGD1309104	0.0046837	0.710128	0.363	0.157	1	COP	Not sig.
Mbp	0.00477662	-0.596884	0.481	0.611	1	COP	Not sig.
Arpp21	0.00498002	-0.681286	0.17	0.343	1	COP	Not sig.
Tgfbr3	0.00504874	1.08984	0.215	0.046	1	COP	Not sig.
Grm3	0.00513797	-1.36148	0.067	0.167	1	COP	Not sig.
Gria3	0.00521529	0.698494	0.43	0.231	1	COP	Not sig.
Cacna2d3	0.00523109	0.751982	0.23	0.083	1	COP	Not sig.
Sema5a	0.0054285	-0.419966	0.852	0.898	1	COP	Not sig.
Serinc5	0.00548143	-0.676974	0.533	0.62	1	COP	Not sig.
Vdac2	0.00598647	0.740611	0.111	0.019	1	COP	Not sig.
Enpp6	0.00610472	-0.407892	0.4	0.574	1	COP	Not sig.
Plekhm3	0.00647037	0.825419	0.23	0.065	1	COP	Not sig.
Sema4d	0.00651452	-0.794837	0.148	0.259	1	COP	Not sig.
ENSRNOG00000070284	0.006555	1.20604	0.363	0.167	1	COP	Not sig.
Celf2	0.00660735	0.492033	0.326	0.176	1	COP	Not sig.
Dock7	0.00675811	0.920247	0.311	0.13	1	COP	Not sig.
Enox1	0.00705066	1.27527	0.37	0.148	1	COP	Not sig.
Iqsec2	0.00743866	0.735164	0.119	0.019	1	COP	Not sig.
Trio	0.00750043	-0.395343	0.778	0.815	1	COP	Not sig.
Clk2	0.00752054	0.706417	0.215	0.065	1	COP	Not sig.
Mdga2	0.00801288	0.65227	0.763	0.574	1	COP	Not sig.
Marchf7	0.00804055	0.819878	0.267	0.093	1	COP	Not sig.
Ctnnd2	0.00820962	0.68524	0.704	0.481	1	COP	Not sig.
Kcna1	0.00832853	-0.809531	0.067	0.185	1	COP	Not sig.
Mrtfb	0.00835126	0.89484	0.348	0.148	1	COP	Not sig.
Ttll7	0.00838926	-0.643212	0.089	0.204	1	COP	Not sig.
Gng12	0.00843144	-0.318667	0.467	0.611	1	COP	Not sig.
Snrnp70	0.00877152	-0.613782	0.43	0.528	1	COP	Not sig.
St3gal3	0.00887675	-0.704335	0.126	0.25	1	COP	Not sig.
Kifap3	0.00916769	0.439936	0.319	0.148	1	COP	Not sig.
Fbxo25	0.0096641	0.661337	0.104	0.009	1	COP	Not sig.
Arhgap24	0.00973444	-0.606002	0.63	0.787	1	COP	Not sig.
St6galnac3	0.0105219	-0.886527	0.156	0.25	1	COP	Not sig.
Tmem131l	0.0108643	0.609786	0.126	0.028	1	COP	Not sig.
Mitf	0.0110988	-0.851071	0.193	0.324	1	COP	Not sig.
Sulf2	0.0111175	-0.694727	0.333	0.491	1	COP	Not sig.
ENSRNOG00000067530	0.0112771	-0.593435	0.556	0.556	1	COP	Not sig.
Ppfibp1	0.0113228	-0.488656	0.563	0.704	1	COP	Not sig.
Nrg1	0.0113255	0.483404	0.104	0.028	1	COP	Not sig.
Itpr2	0.0115114	-0.393146	0.733	0.722	1	COP	Not sig.
Canx	0.0115446	0.704024	0.185	0.056	1	COP	Not sig.
Tppp	0.0117985	-0.454067	0.03	0.111	1	COP	Not sig.
Mast4	0.0118902	-1.07244	0.17	0.241	1	COP	Not sig.
Akap6	0.0119191	0.891641	0.437	0.259	1	COP	Not sig.
Phactr3	0.0120105	-0.646561	0.178	0.306	1	COP	Not sig.
Tnr	0.012602	-0.48049	0.859	0.926	1	COP	Not sig.
Asap1	0.0128532	0.618965	0.57	0.426	1	COP	Not sig.
Mog	0.0128817	-0.384267	0.037	0.12	1	COP	Not sig.
Dclre1c	0.0131959	0.858077	0.104	0.019	1	COP	Not sig.
Lyrm4	0.0143661	0.825283	0.111	0.019	1	COP	Not sig.
Map7d1	0.0149205	-0.47049	0.059	0.148	1	COP	Not sig.
ENSRNOG00000070508	0.0149854	-0.8304	0.022	0.102	1	COP	Not sig.
Shprh	0.0153205	0.637973	0.296	0.13	1	COP	Not sig.
Klf9	0.0154196	-0.513953	0.03	0.102	1	COP	Not sig.
Zfp606	0.0155642	-0.619815	0.03	0.111	1	COP	Not sig.
Eml4	0.0157981	-0.506652	0.126	0.222	1	COP	Not sig.
Sema3e	0.0160565	0.890112	0.548	0.38	1	COP	Not sig.
Arap2	0.0167786	-0.838476	0.052	0.13	1	COP	Not sig.
Thumpd3	0.0167938	0.652373	0.104	0.009	1	COP	Not sig.
Map1b	0.0171648	-0.670178	0.326	0.463	1	COP	Not sig.
ENSRNOG00000066233	0.0172455	-1.04363	0.104	0.222	1	COP	Not sig.
Sntg2	0.0174057	0.527056	0.111	0.019	1	COP	Not sig.
Gnb4	0.0174062	-1.05283	0.17	0.296	1	COP	Not sig.
Stx8	0.0176394	-0.636383	0.2	0.343	1	COP	Not sig.
Fyn	0.0176416	-0.420764	0.867	0.898	1	COP	Not sig.
Fam168a	0.0176543	0.842917	0.319	0.148	1	COP	Not sig.
Chn2	0.0178229	-0.45123	0.681	0.741	1	COP	Not sig.
Cdc27	0.0179	0.621769	0.185	0.046	1	COP	Not sig.
Mtss1	0.0179602	-0.666296	0.37	0.5	1	COP	Not sig.
Foxn3	0.0185178	-0.566846	0.481	0.611	1	COP	Not sig.
Ncam1	0.0187774	-0.370181	0.852	0.935	1	COP	Not sig.
Wnk1	0.0189592	0.62442	0.444	0.241	1	COP	Not sig.
Ptar1	0.0190572	0.717291	0.156	0.037	1	COP	Not sig.
Atp6v0a1	0.0196027	0.783811	0.222	0.093	1	COP	Not sig.
Rnps1	0.0196962	0.571559	0.133	0.028	1	COP	Not sig.
Dusp15	0.0198543	-0.715655	0.133	0.259	1	COP	Not sig.
Brinp3	0.0204809	0.753653	0.519	0.389	1	COP	Not sig.
Myh14	0.0208832	-0.564183	0.037	0.12	1	COP	Not sig.
Myzap	0.0209071	0.612861	0.104	0.019	1	COP	Not sig.
Kcnk10	0.0212191	0.85941	0.133	0.028	1	COP	Not sig.
Akap13	0.0214729	0.626683	0.385	0.194	1	COP	Not sig.
Hipk2	0.0215293	-0.637686	0.496	0.611	1	COP	Not sig.
Cwc27	0.021632	0.749489	0.185	0.065	1	COP	Not sig.
Zfp207	0.0221787	0.755213	0.341	0.167	1	COP	Not sig.
Aatf	0.0223877	-0.773019	0.037	0.12	1	COP	Not sig.
Hdac5	0.0224686	0.678398	0.141	0.028	1	COP	Not sig.
Clstn2	0.0228272	1.22299	0.207	0.065	1	COP	Not sig.
Rbfox1	0.0228375	0.759027	0.37	0.204	1	COP	Not sig.
Suco	0.0229395	-0.659753	0.156	0.241	1	COP	Not sig.
Arpc1a	0.0233104	-0.515898	0.059	0.13	1	COP	Not sig.
Lpp	0.0233441	0.628899	0.222	0.083	1	COP	Not sig.
ENSRNOG00000062721	0.0235762	-0.823122	0.163	0.259	1	COP	Not sig.
Plekhg3	0.0235848	-0.613888	0.215	0.352	1	COP	Not sig.
Arhgap42	0.0236343	0.395988	0.644	0.63	1	COP	Not sig.
RGD1565158	0.023863	0.663687	0.126	0.028	1	COP	Not sig.
Ppp1r16b	0.0240517	-0.440491	0.541	0.611	1	COP	Not sig.
Zup1	0.0241445	0.823851	0.156	0.037	1	COP	Not sig.
Zfp536	0.0242138	-0.528961	0.304	0.324	1	COP	Not sig.
Slc25a36	0.024775	0.652669	0.252	0.102	1	COP	Not sig.
Abcc5	0.02519	0.45071	0.289	0.13	1	COP	Not sig.
Myo16	0.025285	0.608518	0.178	0.056	1	COP	Not sig.
Faf2	0.0254501	0.577876	0.148	0.037	1	COP	Not sig.
Lima1	0.0258256	0.318583	0.356	0.204	1	COP	Not sig.
Morf4l2	0.0258884	0.583679	0.148	0.028	1	COP	Not sig.
Ibtk	0.0259311	0.792338	0.252	0.111	1	COP	Not sig.
Hdac1	0.0263861	0.295377	0.104	0.019	1	COP	Not sig.
Lrrc8d	0.0267107	0.4389	0.304	0.139	1	COP	Not sig.
Chst9	0.0274456	0.873503	0.133	0.037	1	COP	Not sig.
Kcnj12	0.0275029	0.575174	0.126	0.028	1	COP	Not sig.
Usp12	0.0278314	-0.497018	0.059	0.13	1	COP	Not sig.
Mapt	0.0281142	-0.44959	0.548	0.63	1	COP	Not sig.
Thsd7b	0.0282528	-0.486193	0.407	0.574	1	COP	Not sig.
Ppp2r2d	0.0283398	-0.303809	0.104	0.194	1	COP	Not sig.
Rnf217	0.0283866	0.602204	0.104	0.019	1	COP	Not sig.
Lrp4	0.0290368	0.989306	0.23	0.074	1	COP	Not sig.
Rab31	0.0295296	0.475587	0.2	0.074	1	COP	Not sig.
Cwf19l2	0.0295467	0.649262	0.207	0.083	1	COP	Not sig.
Lmtk2	0.0306787	0.676653	0.104	0.019	1	COP	Not sig.
Kdm4a	0.0308372	-0.727242	0.096	0.204	1	COP	Not sig.
Hipk3	0.031121	0.495771	0.119	0.028	1	COP	Not sig.
Skil	0.0312554	0.388275	0.141	0.037	1	COP	Not sig.
Tmbim6	0.0326072	0.717455	0.126	0.028	1	COP	Not sig.
Rap2a	0.0330448	-0.446361	0.044	0.111	1	COP	Not sig.
Bin1	0.033345	-0.587413	0.356	0.417	1	COP	Not sig.
Maml3	0.0336207	0.748491	0.467	0.278	1	COP	Not sig.
Scfd2	0.0341216	0.617841	0.281	0.13	1	COP	Not sig.
Plp1	0.0345245	-0.45929	0.615	0.75	1	COP	Not sig.
Ahi1	0.0346646	0.494851	0.415	0.241	1	COP	Not sig.
Pcdh11x	0.034666	1.18199	0.281	0.139	1	COP	Not sig.
Tanc2	0.034749	0.390585	0.689	0.593	1	COP	Not sig.
Huwe1	0.0351841	0.457421	0.467	0.278	1	COP	Not sig.
Dock6	0.0352185	-0.537415	0.222	0.343	1	COP	Not sig.
Khdc4	0.0367179	0.773886	0.267	0.12	1	COP	Not sig.
Rcor1	0.0370374	-0.706572	0.081	0.167	1	COP	Not sig.
Mettl15	0.0379253	0.252154	0.111	0.037	1	COP	Not sig.
Dbi	0.0383644	-0.489079	0.037	0.12	1	COP	Not sig.
Aff2	0.0387142	-0.591307	0.03	0.102	1	COP	Not sig.
Tctn2	0.0397212	-0.622988	0.259	0.37	1	COP	Not sig.
Phyhipl	0.0398331	-0.476827	0.637	0.676	1	COP	Not sig.
Macroh2a1	0.0403813	-0.652766	0.037	0.102	1	COP	Not sig.
Apbb3	0.0406578	0.469738	0.104	0.019	1	COP	Not sig.
Olig2	0.0422331	0.598783	0.119	0.037	1	COP	Not sig.
Mtmr2	0.0422831	0.583342	0.244	0.102	1	COP	Not sig.
Scrg1	0.0424625	0.646161	0.126	0.037	1	COP	Not sig.
Zfx	0.0425099	0.521499	0.163	0.056	1	COP	Not sig.
Stt3b	0.0427954	0.623267	0.104	0.019	1	COP	Not sig.
Pcdha4	0.0449152	-0.368205	0.185	0.278	1	COP	Not sig.
Iffo1	0.0453396	-0.458964	0.459	0.5	1	COP	Not sig.
Akap11	0.0455678	0.69612	0.23	0.102	1	COP	Not sig.
Tspan2	0.0455821	-0.502455	0.459	0.546	1	COP	Not sig.
Akap2	0.0456718	-0.478135	0.378	0.491	1	COP	Not sig.
Ptpn11	0.0456988	-0.616392	0.081	0.167	1	COP	Not sig.
Sfi1	0.0458649	-0.551448	0.074	0.12	1	COP	Not sig.
Lgi3	0.0465048	0.316454	0.148	0.046	1	COP	Not sig.
Kif5c	0.046879	0.463533	0.193	0.065	1	COP	Not sig.
Cast	0.0469437	0.754052	0.222	0.093	1	COP	Not sig.
Pogz	0.0470154	0.517098	0.178	0.065	1	COP	Not sig.
Cfap69	0.0473467	0.79288	0.17	0.065	1	COP	Not sig.
Lnx1	0.047609	0.704548	0.148	0.046	1	COP	Not sig.
Wasf3	0.04812	-0.671296	0.081	0.194	1	COP	Not sig.
Sytl2	0.0482192	0.872218	0.37	0.278	1	COP	Not sig.
Zwint	0.0497047	0.610576	0.126	0.019	1	COP	Not sig.
Pde4d	0.0500219	0.265868	0.556	0.38	1	COP	Not sig.
Elovl6	0.0501027	-0.46449	0.193	0.287	1	COP	Not sig.
Ywhae	0.050345	0.570203	0.296	0.148	1	COP	Not sig.
Mmp16	0.0503648	0.665054	0.378	0.204	1	COP	Not sig.
Psd3	0.0503704	-0.323949	0.756	0.806	1	COP	Not sig.
Lrrtm4	0.0504176	0.447023	0.733	0.63	1	COP	Not sig.
Klhl24	0.0506678	-0.623678	0.156	0.259	1	COP	Not sig.
Kat7	0.0508778	0.492656	0.156	0.056	1	COP	Not sig.
Adam23	0.0510578	0.510961	0.17	0.056	1	COP	Not sig.
Zeb1	0.0514369	0.384416	0.659	0.593	1	COP	Not sig.
Dlat	0.0515592	0.506465	0.133	0.046	1	COP	Not sig.
Ctdspl	0.0528029	0.43885	0.148	0.056	1	COP	Not sig.
Ankrd44	0.0532103	-0.320101	0.837	0.889	1	COP	Not sig.
Cttnbp2	0.0536319	0.680008	0.378	0.259	1	COP	Not sig.
Dcaf10	0.0537243	-0.332663	0.148	0.25	1	COP	Not sig.
Lrrtm3	0.0537526	0.702687	0.385	0.269	1	COP	Not sig.
Ttc3	0.05421	0.327072	0.652	0.472	1	COP	Not sig.
Dscaml1	0.0542811	-0.434328	0.556	0.537	1	COP	Not sig.
Slc20a1	0.0543148	-0.508321	0.044	0.111	1	COP	Not sig.
Ccnjl	0.0544289	-0.448261	0.17	0.269	1	COP	Not sig.
Dock1	0.0545708	-0.494107	0.533	0.667	1	COP	Not sig.
Thada	0.0548519	0.433324	0.4	0.231	1	COP	Not sig.
Syt1	0.0549064	0.715646	0.289	0.204	1	COP	Not sig.
Sez6l	0.0551854	-0.442064	0.474	0.481	1	COP	Not sig.
Fkbp11.1	0.056279	-0.487166	0.037	0.102	1	COP	Not sig.
Rab28	0.0564145	0.339367	0.207	0.204	1	COP	Not sig.
Frs2	0.0566373	0.511771	0.163	0.056	1	COP	Not sig.
Megf11	0.0567395	-0.325046	0.385	0.306	1	COP	Not sig.
Syn2	0.0582548	-0.651612	0.03	0.102	1	COP	Not sig.
Arhgap35	0.0583286	-0.342529	0.756	0.843	1	COP	Not sig.
Exoc6b	0.0585674	-0.552067	0.341	0.38	1	COP	Not sig.
Fam102a	0.058851	-0.726515	0.081	0.167	1	COP	Not sig.
Usp40	0.0590801	0.49333	0.444	0.278	1	COP	Not sig.
Camta1	0.0591011	-0.547349	0.333	0.444	1	COP	Not sig.
Pik3c2b	0.0593258	-0.863229	0.03	0.102	1	COP	Not sig.
Fam110b	0.0593616	0.443029	0.237	0.12	1	COP	Not sig.
Rims1	0.0593911	0.397605	0.407	0.231	1	COP	Not sig.
Pot1	0.0600401	0.547922	0.119	0.037	1	COP	Not sig.
Lars1	0.0606367	0.640188	0.252	0.12	1	COP	Not sig.
Tlk2	0.0610717	0.379911	0.341	0.204	1	COP	Not sig.
Mob3b	0.0611238	-0.491904	0.222	0.296	1	COP	Not sig.
Zfp280d	0.0614869	0.460383	0.422	0.269	1	COP	Not sig.
Clk1	0.061567	0.537357	0.319	0.157	1	COP	Not sig.
Vxn	0.0616279	0.458764	0.2	0.074	1	COP	Not sig.
Pde8b	0.0620244	0.762546	0.2	0.065	1	COP	Not sig.
Immp2l	0.0624948	0.460213	0.237	0.222	1	COP	Not sig.
Tex22	0.0625023	-0.356983	0.059	0.12	1	COP	Not sig.
Atic	0.0627228	-0.58117	0.03	0.111	1	COP	Not sig.
Rnf220	0.0635195	-0.654073	0.074	0.139	1	COP	Not sig.
Rpgrip1l	0.0635562	0.58937	0.119	0.037	1	COP	Not sig.
Cdc37l1	0.0638448	-0.488141	0.444	0.528	1	COP	Not sig.
Rad51b	0.0647804	0.76647	0.156	0.046	1	COP	Not sig.
Grm7	0.065086	0.429414	0.474	0.306	1	COP	Not sig.
Ntm	0.0656094	0.556728	0.481	0.333	1	COP	Not sig.
Sema6a	0.0658328	-0.2713	0.252	0.352	1	COP	Not sig.
Mapk8	0.0660139	0.286762	0.207	0.093	1	COP	Not sig.
Trim44	0.0661747	0.356385	0.274	0.13	1	COP	Not sig.
Usp47	0.0667634	-0.389466	0.289	0.287	1	COP	Not sig.
Pdpk1	0.0671675	-0.437602	0.126	0.222	1	COP	Not sig.
Prnp	0.0672634	0.411684	0.178	0.074	1	COP	Not sig.
Scn3a	0.0673024	0.466896	0.148	0.056	1	COP	Not sig.
Ewsr1	0.0680129	0.306687	0.407	0.25	1	COP	Not sig.
Tmeff1	0.0681177	-0.550917	0.178	0.278	1	COP	Not sig.
Pafah1b1	0.0688968	0.430166	0.548	0.417	1	COP	Not sig.
Smc5	0.0689621	0.489311	0.281	0.25	1	COP	Not sig.
Plce1	0.0691602	0.904443	0.2	0.093	1	COP	Not sig.
Ppp3ca	0.069668	0.324242	0.526	0.352	1	COP	Not sig.
Slc25a17	0.0699429	0.462232	0.259	0.13	1	COP	Not sig.
Auts2l1	0.070097	-0.592138	0.526	0.574	1	COP	Not sig.
Pld1	0.070335	-0.564493	0.296	0.398	1	COP	Not sig.
Zfr	0.0705201	0.269177	0.4	0.25	1	COP	Not sig.
Pbx1	0.0710793	0.523369	0.459	0.296	1	COP	Not sig.
Wscd1	0.0711755	-0.648693	0.207	0.296	1	COP	Not sig.
Gstcd	0.0715621	0.438613	0.133	0.037	1	COP	Not sig.
Tgfb2	0.071721	-0.570267	0.104	0.194	1	COP	Not sig.
Cpm	0.0722936	-0.572129	0.17	0.287	1	COP	Not sig.
Ptma	0.0724062	-0.461346	0.074	0.139	1	COP	Not sig.
Mgll	0.0726775	-0.361102	0.185	0.306	1	COP	Not sig.
Tgds	0.0729156	-0.622721	0.037	0.111	1	COP	Not sig.
Tgfbr2	0.073233	0.725706	0.156	0.056	1	COP	Not sig.
Wwox	0.0732709	-0.598524	0.378	0.472	1	COP	Not sig.
Scp2	0.0732818	-0.594371	0.037	0.102	1	COP	Not sig.
Il1rapl1	0.0734049	0.313805	0.919	0.824	1	COP	Not sig.
Chd7	0.07353	0.50542	0.6	0.5	1	COP	Not sig.
Arid2	0.0735382	0.494431	0.37	0.231	1	COP	Not sig.
Gan	0.0736672	-0.62769	0.044	0.111	1	COP	Not sig.
Srrm2	0.074023	0.308742	0.704	0.537	1	COP	Not sig.
Septin5	0.0741998	-0.713868	0.156	0.259	1	COP	Not sig.
Nup50	0.0743619	-0.264016	0.044	0.102	1	COP	Not sig.
Rora	0.074549	-0.669386	0.326	0.352	1	COP	Not sig.
Caap1	0.0753878	0.605844	0.126	0.046	1	COP	Not sig.
Afap1	0.0759183	-0.556054	0.267	0.398	1	COP	Not sig.
Fam162a	0.0759812	-0.589454	0.052	0.111	1	COP	Not sig.
Oxr1	0.0763596	-0.609659	0.111	0.194	1	COP	Not sig.
Mapk14	0.0769697	0.394757	0.148	0.046	1	COP	Not sig.
Wdfy2	0.0769992	-0.574706	0.215	0.278	1	COP	Not sig.
Syncrip	0.0773004	-0.520335	0.141	0.25	1	COP	Not sig.
Wls	0.0773098	0.561768	0.163	0.056	1	COP	Not sig.
ENSRNOG00000067812	0.0778563	0.483684	0.296	0.157	1	COP	Not sig.
Gab2	0.0787858	0.629956	0.407	0.25	1	COP	Not sig.
Acbd5	0.0790907	0.391586	0.2	0.102	1	COP	Not sig.
Plcl1	0.0791756	-0.416231	0.585	0.556	1	COP	Not sig.
Vps4b	0.0802947	0.379254	0.133	0.046	1	COP	Not sig.
Zmym4	0.0804606	0.389035	0.393	0.231	1	COP	Not sig.
Nrxn2	0.0808201	-0.704692	0.319	0.37	1	COP	Not sig.
Spred2	0.0815209	0.708036	0.133	0.037	1	COP	Not sig.
Gjc3	0.0815898	-0.541776	0.156	0.25	1	COP	Not sig.
Tf	0.0821048	-0.638597	0.067	0.148	1	COP	Not sig.
Cit	0.0833471	0.514494	0.17	0.056	1	COP	Not sig.
Nxph1	0.0837263	0.521289	0.6	0.546	1	COP	Not sig.
Pus10	0.0847106	-0.617285	0.089	0.148	1	COP	Not sig.
Arglu1	0.084749	0.339688	0.452	0.269	1	COP	Not sig.
Usp6nl	0.085095	-0.384456	0.081	0.13	1	COP	Not sig.
Ckap5	0.0857174	0.578931	0.296	0.157	1	COP	Not sig.
Ywhah	0.0859096	0.581647	0.104	0.028	1	COP	Not sig.
Prrc2b	0.0860429	0.527846	0.163	0.046	1	COP	Not sig.
Cfap20dc	0.0861438	-0.449508	0.326	0.407	1	COP	Not sig.
ENSRNOG00000069594	0.0867592	0.559104	0.193	0.074	1	COP	Not sig.
Pex5l	0.0867726	-0.682411	0.074	0.157	1	COP	Not sig.
Dnajc7	0.0868664	0.477205	0.244	0.102	1	COP	Not sig.
Plcb4	0.086877	0.528574	0.378	0.25	1	COP	Not sig.
Slc6a6	0.0869694	0.44068	0.133	0.046	1	COP	Not sig.
Rnf157	0.0871697	0.477774	0.178	0.074	1	COP	Not sig.
Ywhaq	0.0872805	-0.502111	0.119	0.204	1	COP	Not sig.
Pspc1	0.087733	-0.379384	0.244	0.343	1	COP	Not sig.
Specc1	0.0891628	0.507217	0.452	0.37	1	COP	Not sig.
Asap2	0.0894268	0.554095	0.222	0.083	1	COP	Not sig.
Glcci1	0.0912205	0.445328	0.556	0.463	1	COP	Not sig.
Slain1	0.091477	-0.539957	0.111	0.194	1	COP	Not sig.
Pde6d	0.0920276	-0.678068	0.052	0.13	1	COP	Not sig.
Adgrb1	0.0926028	-0.485277	0.067	0.139	1	COP	Not sig.
Syde2	0.0930052	-0.257414	0.067	0.12	1	COP	Not sig.
Nsmce2	0.0930737	0.473439	0.333	0.231	1	COP	Not sig.
Mprip	0.0936366	-0.60096	0.081	0.148	1	COP	Not sig.
Smurf2	0.0945928	-0.523387	0.17	0.213	1	COP	Not sig.
Apod	0.0949324	-0.512657	0.052	0.13	1	COP	Not sig.
Tnrc18	0.0959663	-0.497469	0.17	0.241	1	COP	Not sig.
Pdss1	0.096344	0.461001	0.156	0.065	1	COP	Not sig.
Frmd4b	0.0964504	-0.266844	0.637	0.639	1	COP	Not sig.
Ntrk3	0.096544	0.696607	0.244	0.12	1	COP	Not sig.
Syt11	0.0972065	-0.643984	0.089	0.148	1	COP	Not sig.
Marchf5	0.0973962	0.377871	0.119	0.037	1	COP	Not sig.
Sik2	0.0976135	-0.37356	0.311	0.38	1	COP	Not sig.
Aurkaip1	0.0978379	0.472646	0.281	0.176	1	COP	Not sig.
Sin3a	0.0981359	0.506003	0.163	0.056	1	COP	Not sig.
Efcab2	0.0983174	-0.588831	0.052	0.111	1	COP	Not sig.
ENSRNOG00000009950	0.09858	0.525169	0.267	0.139	1	COP	Not sig.
Spata5	0.0987656	-0.578087	0.2	0.287	1	COP	Not sig.
Npepps	0.0988411	0.628351	0.259	0.139	1	COP	Not sig.
Csmd2	0.0989851	0.503597	0.541	0.352	1	COP	Not sig.
Ddx24	0.0992203	0.519	0.178	0.065	1	COP	Not sig.
Terf1	0.0992267	0.541408	0.178	0.074	1	COP	Not sig.
Usp45	0.0994793	0.386666	0.126	0.046	1	COP	Not sig.
Sat1	0.100234	0.758085	0.17	0.111	1	COP	Not sig.
Smc6	0.100461	0.590588	0.156	0.056	1	COP	Not sig.
Nipsnap1	0.100479	-0.434337	0.081	0.139	1	COP	Not sig.
Trim35	0.100509	0.465842	0.185	0.074	1	COP	Not sig.
Vcan	0.101073	0.45733	0.867	0.843	1	COP	Not sig.
Scai	0.101261	-0.696707	0.111	0.185	1	COP	Not sig.
Zfp40	0.101808	0.441829	0.163	0.074	1	COP	Not sig.
Epha5	0.102592	0.321583	0.148	0.065	1	COP	Not sig.
Carmil1	0.102596	-0.251487	0.059	0.102	1	COP	Not sig.
Mrs2	0.102757	-0.61946	0.059	0.111	1	COP	Not sig.
Psme4	0.103466	0.461211	0.526	0.398	1	COP	Not sig.
Kank2	0.104861	-0.529429	0.104	0.167	1	COP	Not sig.
ENSRNOG00000067240	0.105353	0.495098	0.178	0.074	1	COP	Not sig.
Ccdc107	0.105835	-0.481693	0.178	0.259	1	COP	Not sig.
Mycbp2	0.105978	0.346058	0.563	0.389	1	COP	Not sig.
Amd1	0.107029	-0.391277	0.044	0.12	1	COP	Not sig.
Shroom2	0.107337	-0.502161	0.237	0.315	1	COP	Not sig.
Top2b	0.107521	0.331633	0.363	0.204	1	COP	Not sig.
AABR07040864.1	0.107658	0.515198	0.156	0.065	1	COP	Not sig.
Dusp16	0.10771	0.357275	0.119	0.037	1	COP	Not sig.
Zfp84.1	0.107953	-0.491522	0.059	0.111	1	COP	Not sig.
Clip2	0.108102	-0.401794	0.126	0.185	1	COP	Not sig.
Ankrd28	0.110205	0.363715	0.711	0.62	1	COP	Not sig.
Helz	0.110393	-0.50862	0.215	0.333	1	COP	Not sig.
Zfpm2	0.110745	-0.350102	0.156	0.241	1	COP	Not sig.
Rngtt	0.110763	0.461664	0.281	0.157	1	COP	Not sig.
Fbxo7	0.110971	-0.586554	0.104	0.185	1	COP	Not sig.
Rps6kb1	0.111117	0.301588	0.326	0.185	1	COP	Not sig.
Mipol1	0.111509	0.628206	0.267	0.167	1	COP	Not sig.
Snx1	0.111997	-0.361864	0.222	0.306	1	COP	Not sig.
Ric8b	0.112636	-0.589263	0.096	0.167	1	COP	Not sig.
Sp3	0.11355	0.460695	0.185	0.074	1	COP	Not sig.
Atg16l1	0.113643	-0.502355	0.111	0.185	1	COP	Not sig.
Entpd4	0.114572	-0.592065	0.052	0.13	1	COP	Not sig.
Nedd4	0.116039	0.377118	0.644	0.519	1	COP	Not sig.
Myo10	0.116875	0.377468	0.104	0.028	1	COP	Not sig.
Dennd10	0.11731	0.601852	0.193	0.102	1	COP	Not sig.
Pias2	0.117581	0.545406	0.37	0.222	1	COP	Not sig.
Prima1	0.11784	-0.538957	0.119	0.185	1	COP	Not sig.
Thra	0.118169	-0.383968	0.215	0.315	1	COP	Not sig.
Atxn2	0.11831	-0.421044	0.296	0.389	1	COP	Not sig.
Hdhd2	0.119113	-0.30474	0.052	0.111	1	COP	Not sig.
Mast2	0.120439	0.605507	0.163	0.083	1	COP	Not sig.
Prag1	0.120588	0.272786	0.104	0.037	1	COP	Not sig.
Srbd1	0.121566	0.550461	0.222	0.111	1	COP	Not sig.
Litaf	0.121666	0.666813	0.133	0.046	1	COP	Not sig.
Cpe	0.122051	0.77373	0.23	0.102	1	COP	Not sig.
Tatdn1	0.122205	0.461265	0.104	0.028	1	COP	Not sig.
Smc3	0.122288	-0.629686	0.067	0.139	1	COP	Not sig.
Mios	0.122376	0.499642	0.111	0.028	1	COP	Not sig.
Pclo	0.122542	0.483019	0.215	0.102	1	COP	Not sig.
Ptprg	0.122637	0.330302	0.659	0.546	1	COP	Not sig.
Efl1	0.124447	0.456493	0.17	0.056	1	COP	Not sig.
Acyp2	0.124944	0.324095	0.185	0.093	1	COP	Not sig.
Sox4	0.125485	0.54566	0.119	0.037	1	COP	Not sig.
Gpm6b	0.125858	0.331341	0.785	0.685	1	COP	Not sig.
Dnajc17	0.126245	-0.514569	0.044	0.102	1	COP	Not sig.
Mef2d	0.126374	0.347912	0.104	0.028	1	COP	Not sig.
Igf2r	0.126393	0.426812	0.126	0.046	1	COP	Not sig.
Slc23a2	0.126445	0.506871	0.23	0.102	1	COP	Not sig.
Slc6a8	0.127562	-0.398331	0.081	0.148	1	COP	Not sig.
Phaf1	0.127786	-0.653943	0.037	0.111	1	COP	Not sig.
Supt3h	0.128211	0.580116	0.326	0.185	1	COP	Not sig.
G3bp2	0.129085	0.442133	0.111	0.037	1	COP	Not sig.
Lrrc28	0.12922	0.406717	0.126	0.046	1	COP	Not sig.
Acer3	0.129494	0.374524	0.126	0.046	1	COP	Not sig.
Asxl2	0.129529	0.371592	0.259	0.139	1	COP	Not sig.
Pfdn1	0.130946	-0.636643	0.074	0.139	1	COP	Not sig.
Ercc6	0.131357	0.32594	0.244	0.13	1	COP	Not sig.
Tfdp2	0.131482	0.363665	0.163	0.074	1	COP	Not sig.
Rftn2	0.131489	0.539468	0.193	0.102	1	COP	Not sig.
Ppargc1a	0.131501	-0.753625	0.281	0.324	1	COP	Not sig.
Arfip2	0.131898	-0.414251	0.059	0.139	1	COP	Not sig.
Bicc1	0.131913	0.485666	0.133	0.046	1	COP	Not sig.
Rfx3	0.132239	0.379427	0.348	0.278	1	COP	Not sig.
Exoc4	0.132403	0.484766	0.541	0.38	1	COP	Not sig.
Rc3h1	0.133763	0.323501	0.37	0.25	1	COP	Not sig.
Ubn2	0.133817	-0.393504	0.215	0.231	1	COP	Not sig.
Asxl1	0.133871	0.573164	0.281	0.148	1	COP	Not sig.
Pinx1	0.134029	0.450698	0.104	0.046	1	COP	Not sig.
Ntrk2	0.134185	-0.585079	0.178	0.167	1	COP	Not sig.
Stimate	0.134895	-0.578703	0.133	0.185	1	COP	Not sig.
Chd6	0.135281	0.331305	0.541	0.38	1	COP	Not sig.
Aftph	0.135419	0.628326	0.141	0.065	1	COP	Not sig.
Atp11a	0.135488	-0.535991	0.207	0.278	1	COP	Not sig.
Pak2	0.135587	-0.329916	0.089	0.111	1	COP	Not sig.
Ube2k	0.136385	-0.36978	0.259	0.343	1	COP	Not sig.
Pde7a	0.137199	-0.467293	0.074	0.12	1	COP	Not sig.
Dram2	0.137472	0.586453	0.156	0.065	1	COP	Not sig.
Abcg3l1	0.137827	0.605461	0.156	0.056	1	COP	Not sig.
Arel1	0.13825	0.454203	0.104	0.037	1	COP	Not sig.
Acly	0.138689	-0.653023	0.096	0.167	1	COP	Not sig.
Pde10a	0.139712	0.49413	0.296	0.157	1	COP	Not sig.
Rbpj	0.139919	-0.330848	0.17	0.259	1	COP	Not sig.
Zmynd11	0.140272	-0.490583	0.281	0.37	1	COP	Not sig.
Cnksr3	0.14051	-0.412481	0.17	0.241	1	COP	Not sig.
Glce	0.140843	0.584242	0.156	0.065	1	COP	Not sig.
Sypl1	0.141	0.636162	0.111	0.046	1	COP	Not sig.
Nrdc	0.141805	0.387034	0.244	0.167	1	COP	Not sig.
Dock4	0.141826	-0.287544	0.815	0.815	1	COP	Not sig.
Ago2	0.141987	-0.378039	0.096	0.157	1	COP	Not sig.
Strn4	0.143025	-0.508971	0.148	0.194	1	COP	Not sig.
Cdk14	0.143513	-0.341041	0.541	0.611	1	COP	Not sig.
Dlgap4	0.143802	-0.461538	0.326	0.426	1	COP	Not sig.
Cmip	0.143874	0.31709	0.341	0.213	1	COP	Not sig.
Dek	0.144732	0.470441	0.119	0.037	1	COP	Not sig.
Pik3r3	0.144816	-0.337468	0.163	0.231	1	COP	Not sig.
ENSRNOG00000063014	0.144831	-0.424164	0.119	0.185	1	COP	Not sig.
Parg	0.145021	0.696351	0.252	0.12	1	COP	Not sig.
ENSRNOG00000066307	0.145276	-0.551262	0.052	0.111	1	COP	Not sig.
Mthfr	0.145909	-0.368356	0.052	0.102	1	COP	Not sig.
Sgcd	0.145986	0.29882	0.215	0.213	1	COP	Not sig.
Rabgap1	0.146057	0.480015	0.319	0.185	1	COP	Not sig.
Tenm3	0.1461	0.942197	0.23	0.102	1	COP	Not sig.
Max	0.146281	-0.536734	0.052	0.111	1	COP	Not sig.
Prex2	0.14657	-0.552346	0.081	0.157	1	COP	Not sig.
Crim1	0.147032	-0.583583	0.104	0.194	1	COP	Not sig.
Ccny	0.147181	-0.298905	0.4	0.491	1	COP	Not sig.
Zfp804a	0.147921	-0.501207	0.178	0.278	1	COP	Not sig.
Slc24a2	0.147983	-0.702315	0.119	0.157	1	COP	Not sig.
Map2	0.148153	-0.258994	0.881	0.88	1	COP	Not sig.
Ptprt	0.148561	-0.283383	0.911	0.926	1	COP	Not sig.
Tulp4	0.148651	0.459699	0.489	0.315	1	COP	Not sig.
Wdr13	0.148781	0.528819	0.133	0.056	1	COP	Not sig.
Hmcn1	0.149281	-0.640012	0.111	0.213	1	COP	Not sig.
Mllt3	0.149461	0.539521	0.393	0.25	1	COP	Not sig.
Septin7	0.149675	-0.377683	0.607	0.694	1	COP	Not sig.
Kansl1l	0.150132	0.518967	0.178	0.093	1	COP	Not sig.
Spsb1	0.150185	-0.299762	0.126	0.194	1	COP	Not sig.
Bmp4	0.150203	-0.369522	0.259	0.324	1	COP	Not sig.
Sorcs1	0.150459	-0.507014	0.259	0.278	1	COP	Not sig.
Cyfip2	0.150853	-0.331427	0.63	0.593	1	COP	Not sig.
Ubqln1	0.151004	0.391408	0.156	0.065	1	COP	Not sig.
Soga1	0.15125	-0.472783	0.385	0.407	1	COP	Not sig.
Ophn1	0.151295	-0.297674	0.496	0.574	1	COP	Not sig.
Hook1	0.151304	0.557712	0.104	0.037	1	COP	Not sig.
Ube3b	0.151494	0.307721	0.104	0.037	1	COP	Not sig.
Ptp4a2	0.151627	-0.401362	0.081	0.139	1	COP	Not sig.
Zfp106	0.152125	0.492997	0.141	0.065	1	COP	Not sig.
Sec22a	0.15333	0.604806	0.141	0.056	1	COP	Not sig.
Senp7	0.153617	0.412802	0.326	0.185	1	COP	Not sig.
Aplf	0.153822	0.574324	0.111	0.037	1	COP	Not sig.
Etv6	0.15419	-0.311336	0.496	0.537	1	COP	Not sig.
Gria1	0.15482	0.71732	0.185	0.083	1	COP	Not sig.
Antxr1	0.154839	-0.553109	0.059	0.13	1	COP	Not sig.
Usp25	0.155056	0.699209	0.185	0.083	1	COP	Not sig.
LOC690035	0.155216	0.417667	0.133	0.046	1	COP	Not sig.
Eri2	0.15802	0.551476	0.215	0.111	1	COP	Not sig.
Ric3	0.158361	0.407454	0.111	0.028	1	COP	Not sig.
Trdmt1	0.158514	0.378399	0.111	0.037	1	COP	Not sig.
Rnmt	0.158796	0.446901	0.111	0.046	1	COP	Not sig.
Kmt2a	0.159597	-0.269413	0.215	0.269	1	COP	Not sig.
Ptpn12	0.160591	0.494975	0.141	0.056	1	COP	Not sig.
NEWGENE-619861	0.160615	0.501261	0.148	0.065	1	COP	Not sig.
Pja2	0.160908	0.319197	0.222	0.12	1	COP	Not sig.
Orc3	0.161883	0.619792	0.17	0.093	1	COP	Not sig.
Dst	0.162667	0.405476	0.83	0.75	1	COP	Not sig.
Gtf3c3	0.162882	0.474419	0.163	0.065	1	COP	Not sig.
Add3	0.162997	0.351645	0.252	0.12	1	COP	Not sig.
Parp8	0.163737	0.515031	0.281	0.148	1	COP	Not sig.
Abca1	0.163767	0.488469	0.163	0.111	1	COP	Not sig.
AC095693.1	0.163773	-0.586283	0.081	0.12	1	COP	Not sig.
Srgap1	0.164201	0.515746	0.333	0.194	1	COP	Not sig.
Fgf12	0.164388	0.364593	0.467	0.333	1	COP	Not sig.
Mllt10	0.164438	0.256762	0.481	0.333	1	COP	Not sig.
Bltp3a	0.164703	-0.442072	0.104	0.157	1	COP	Not sig.
Sgce	0.164916	0.503296	0.222	0.111	1	COP	Not sig.
Fv1	0.165288	-0.624642	0.044	0.102	1	COP	Not sig.
Phc2	0.166482	-0.333673	0.096	0.139	1	COP	Not sig.
Pak5	0.166767	-0.471876	0.222	0.306	1	COP	Not sig.
Cspp1	0.166977	0.394742	0.437	0.278	1	COP	Not sig.
Abcd3	0.166997	-0.472515	0.163	0.231	1	COP	Not sig.
Cep290	0.168148	0.60045	0.148	0.056	1	COP	Not sig.
ENSRNOG00000067595	0.168699	0.556359	0.156	0.074	1	COP	Not sig.
Supt20h	0.169428	0.522116	0.259	0.139	1	COP	Not sig.
Snx13	0.169977	0.545382	0.222	0.13	1	COP	Not sig.
Prickle1	0.17134	-0.3587	0.059	0.12	1	COP	Not sig.
Fgfr1	0.171375	0.637208	0.163	0.056	1	COP	Not sig.
Clk4	0.17176	0.390071	0.178	0.083	1	COP	Not sig.
ENSRNOG00000070442	0.17192	-0.537235	0.17	0.194	1	COP	Not sig.
Map4k4	0.172249	-0.366265	0.704	0.731	1	COP	Not sig.
Ctdsp2	0.172824	0.42048	0.141	0.056	1	COP	Not sig.
Irf2	0.173128	-0.50485	0.119	0.157	1	COP	Not sig.
Astn2	0.17346	-0.603651	0.296	0.389	1	COP	Not sig.
Ube2e3	0.173808	0.303431	0.126	0.046	1	COP	Not sig.
Hbs1l	0.174202	0.49423	0.185	0.093	1	COP	Not sig.
Cux1	0.174476	0.382028	0.37	0.269	1	COP	Not sig.
Slc30a9	0.174777	0.513207	0.363	0.231	1	COP	Not sig.
Naa35	0.175238	-0.356221	0.141	0.185	1	COP	Not sig.
Zer1	0.175391	-0.478274	0.052	0.12	1	COP	Not sig.
Slc30a7	0.175667	-0.510561	0.074	0.12	1	COP	Not sig.
Pde3a	0.176488	0.460494	0.252	0.204	1	COP	Not sig.
Myrf	0.176523	-0.49464	0.244	0.352	1	COP	Not sig.
Gatad2b	0.176635	-0.399698	0.193	0.259	1	COP	Not sig.
Amotl2	0.17699	-0.607152	0.059	0.12	1	COP	Not sig.
Kpna4	0.177073	0.355685	0.267	0.148	1	COP	Not sig.
Acss1	0.178022	-0.254385	0.133	0.213	1	COP	Not sig.
Cnp	0.178257	-0.563393	0.133	0.185	1	COP	Not sig.
Krit1	0.179277	0.289353	0.207	0.111	1	COP	Not sig.
Tjp2	0.179328	-0.274128	0.059	0.102	1	COP	Not sig.
Mycl	0.179491	-0.362858	0.044	0.111	1	COP	Not sig.
Ano6	0.179628	0.51711	0.119	0.028	1	COP	Not sig.
Atp11c	0.181174	-0.550956	0.067	0.13	1	COP	Not sig.
Atp2c1	0.181398	0.408257	0.23	0.13	1	COP	Not sig.
Glyr1	0.181516	0.538767	0.215	0.102	1	COP	Not sig.
Fbxl17	0.181761	-0.411759	0.504	0.583	1	COP	Not sig.
Phrf1	0.181829	-0.423676	0.052	0.102	1	COP	Not sig.
LOC100174910	0.182844	0.569321	0.111	0.046	1	COP	Not sig.
Negr1	0.183092	-0.299789	0.422	0.37	1	COP	Not sig.
Ralyl	0.183449	-0.557434	0.089	0.111	1	COP	Not sig.
Sox10	0.183953	-0.382859	0.274	0.352	1	COP	Not sig.
Osbpl1a	0.185529	-0.374595	0.237	0.269	1	COP	Not sig.
Ythdf3	0.185551	0.410696	0.237	0.13	1	COP	Not sig.
Sec23ip	0.186392	0.380498	0.133	0.056	1	COP	Not sig.
Asb3	0.186442	0.517586	0.23	0.13	1	COP	Not sig.
Actr2	0.186871	0.409878	0.126	0.056	1	COP	Not sig.
LOC679894	0.187502	0.310364	0.348	0.222	1	COP	Not sig.
Plekha1	0.187519	-0.551734	0.281	0.352	1	COP	Not sig.
Tbc1d5	0.18796	-0.357512	0.57	0.639	1	COP	Not sig.
Ncald	0.188157	0.304223	0.459	0.296	1	COP	Not sig.
Sfmbt1	0.188191	-0.293063	0.222	0.287	1	COP	Not sig.
Snrpd1	0.188356	-0.40894	0.111	0.185	1	COP	Not sig.
Srsf11	0.189303	0.514293	0.341	0.222	1	COP	Not sig.
Slc15a4	0.18957	-0.439598	0.148	0.241	1	COP	Not sig.
Fam117b	0.190037	0.524135	0.215	0.111	1	COP	Not sig.
Paxbp1	0.191453	0.410302	0.237	0.12	1	COP	Not sig.
Kirrel3	0.191537	-0.388369	0.674	0.676	1	COP	Not sig.
Khdrbs2	0.191658	0.35348	0.119	0.102	1	COP	Not sig.
B4galt6	0.193215	0.456945	0.126	0.037	1	COP	Not sig.
Osbpl8	0.193425	0.593185	0.244	0.12	1	COP	Not sig.
Tspan5	0.193741	-0.436204	0.059	0.111	1	COP	Not sig.
Ptprk	0.194366	-0.576126	0.178	0.194	1	COP	Not sig.
Ostf1	0.194644	-0.574858	0.089	0.157	1	COP	Not sig.
Vps41	0.195059	0.384983	0.267	0.157	1	COP	Not sig.
Acad8	0.195668	0.28419	0.111	0.046	1	COP	Not sig.
Smg6	0.196168	0.290738	0.296	0.185	1	COP	Not sig.
Rilpl1	0.196187	-0.556149	0.052	0.111	1	COP	Not sig.
Sec24b	0.196554	0.401195	0.111	0.046	1	COP	Not sig.
Kazn	0.197246	-0.301316	0.852	0.926	1	COP	Not sig.
Pcbp2	0.197832	0.362686	0.215	0.111	1	COP	Not sig.
Secisbp2l	0.198227	-0.43545	0.222	0.25	1	COP	Not sig.
Ubap1	0.199596	-0.384709	0.067	0.12	1	COP	Not sig.
Prpf38b	0.199629	0.504592	0.163	0.056	1	COP	Not sig.
Dynlt1	0.200599	-0.463882	0.081	0.139	1	COP	Not sig.
Cdc42se2	0.202269	-0.378212	0.319	0.407	1	COP	Not sig.
Srpk2	0.20357	-0.323819	0.422	0.454	1	COP	Not sig.
Ranbp9	0.203813	0.422999	0.252	0.157	1	COP	Not sig.
Lbh	0.20412	-0.43325	0.067	0.13	1	COP	Not sig.
Dock3	0.204162	0.50209	0.296	0.204	1	COP	Not sig.
Stard9	0.204503	-0.46406	0.407	0.454	1	COP	Not sig.
Tle4	0.204646	0.392442	0.23	0.13	1	COP	Not sig.
Sh3pxd2b	0.205494	0.507453	0.2	0.093	1	COP	Not sig.
Cntn1	0.205549	0.450055	0.4	0.287	1	COP	Not sig.
Rmnd5a	0.205685	-0.27619	0.089	0.139	1	COP	Not sig.
Ammecr1	0.206167	0.735904	0.281	0.157	1	COP	Not sig.
Mbd2	0.206312	0.455747	0.148	0.074	1	COP	Not sig.
Hecw2	0.206431	-0.434408	0.081	0.157	1	COP	Not sig.
Dzip3	0.206572	0.283119	0.252	0.148	1	COP	Not sig.
Mink1	0.206651	-0.368155	0.074	0.139	1	COP	Not sig.
Depdc5	0.206653	-0.46158	0.141	0.194	1	COP	Not sig.
Wdr1	0.208043	0.561059	0.141	0.065	1	COP	Not sig.
Csnk1g3	0.208186	0.307805	0.289	0.167	1	COP	Not sig.
Zswim5	0.208565	-0.286773	0.341	0.407	1	COP	Not sig.
Selenot	0.208836	0.423143	0.111	0.037	1	COP	Not sig.
Syne2	0.209256	0.589477	0.163	0.065	1	COP	Not sig.
Med12l	0.209267	0.599554	0.348	0.259	1	COP	Not sig.
Cables1	0.209353	0.397811	0.119	0.056	1	COP	Not sig.
Limd1	0.209517	-0.483603	0.43	0.5	1	COP	Not sig.
Yme1l1	0.210095	0.561484	0.207	0.111	1	COP	Not sig.
Sfpq	0.210199	0.320289	0.548	0.417	1	COP	Not sig.
Numa1	0.210586	0.290772	0.163	0.083	1	COP	Not sig.
Zfp945	0.210821	0.501242	0.111	0.028	1	COP	Not sig.
AABR07028769.1	0.211886	-0.310334	0.2	0.204	1	COP	Not sig.
Sorcs3	0.211922	0.264178	0.341	0.222	1	COP	Not sig.
Robo2	0.212866	-0.619924	0.319	0.426	1	COP	Not sig.
Mapk1ip1	0.212987	-0.362437	0.081	0.13	1	COP	Not sig.
Yes1	0.213037	0.281199	0.185	0.111	1	COP	Not sig.
Sacm1l	0.213279	-0.443161	0.237	0.315	1	COP	Not sig.
Phf20	0.214322	0.498757	0.2	0.093	1	COP	Not sig.
Slc29a3	0.214906	-0.467868	0.081	0.148	1	COP	Not sig.
Cstf3	0.216933	-0.437777	0.193	0.213	1	COP	Not sig.
Smarcd1	0.217653	-0.314247	0.052	0.102	1	COP	Not sig.
Dhx57	0.218168	-0.415715	0.259	0.306	1	COP	Not sig.
Gpat4	0.218472	-0.299584	0.044	0.102	1	COP	Not sig.
Prim1	0.21927	0.580998	0.104	0.037	1	COP	Not sig.
Cse1l	0.219795	-0.358852	0.104	0.148	1	COP	Not sig.
Ankrd13c	0.220019	-0.29915	0.096	0.167	1	COP	Not sig.
Ppp2r2b	0.220803	0.369333	0.926	0.88	1	COP	Not sig.
Fut9	0.221136	-0.486575	0.341	0.435	1	COP	Not sig.
Gria2	0.221786	0.303207	0.563	0.491	1	COP	Not sig.
Kif19	0.223842	-0.447323	0.067	0.111	1	COP	Not sig.
Cox16	0.224116	-0.475851	0.319	0.352	1	COP	Not sig.
AABR07035218.1	0.2243	0.339585	0.133	0.056	1	COP	Not sig.
Cs	0.224578	0.527398	0.111	0.037	1	COP	Not sig.
Nktr	0.224738	0.413762	0.467	0.324	1	COP	Not sig.
Rps6ka2	0.225048	0.308826	0.222	0.13	1	COP	Not sig.
Hlcs	0.225688	-0.653611	0.111	0.194	1	COP	Not sig.
Wdr45b	0.225689	-0.290004	0.059	0.111	1	COP	Not sig.
Dgkz	0.225774	0.450482	0.104	0.046	1	COP	Not sig.
Eps15	0.226229	0.644067	0.289	0.167	1	COP	Not sig.
Megf8	0.226991	-0.422452	0.148	0.185	1	COP	Not sig.
Tmem30a	0.227849	0.425307	0.111	0.037	1	COP	Not sig.
Tmpo	0.229154	0.630395	0.178	0.074	1	COP	Not sig.
Ube2e2	0.230072	-0.341693	0.452	0.528	1	COP	Not sig.
Virma	0.231255	0.284412	0.119	0.046	1	COP	Not sig.
Eml5	0.231804	-0.41776	0.081	0.157	1	COP	Not sig.
Sarnp	0.231835	0.431033	0.281	0.167	1	COP	Not sig.
Eif4g3	0.232167	0.563289	0.444	0.296	1	COP	Not sig.
Tacc2	0.232598	0.25177	0.148	0.074	1	COP	Not sig.
Rapgef1	0.232823	-0.309565	0.37	0.37	1	COP	Not sig.
Tspan7	0.233146	0.445437	0.222	0.139	1	COP	Not sig.
Itgav	0.233713	-0.329466	0.126	0.157	1	COP	Not sig.
Usf2	0.233933	-0.310999	0.059	0.102	1	COP	Not sig.
Ero1b	0.234724	-0.542455	0.067	0.139	1	COP	Not sig.
Zfp609	0.234837	0.68298	0.296	0.231	1	COP	Not sig.
Trim33	0.235056	0.360957	0.393	0.259	1	COP	Not sig.
Rb1	0.23515	0.524562	0.252	0.185	1	COP	Not sig.
Vac14	0.235285	-0.302322	0.074	0.12	1	COP	Not sig.
Ola1	0.23704	0.322576	0.156	0.074	1	COP	Not sig.
G2e3	0.237618	0.270715	0.141	0.065	1	COP	Not sig.
Hnrnpk	0.238204	-0.384701	0.17	0.185	1	COP	Not sig.
Washc5	0.23899	-0.42736	0.059	0.111	1	COP	Not sig.
Nek7	0.239018	0.439557	0.281	0.176	1	COP	Not sig.
Fxr2	0.239606	0.283773	0.111	0.046	1	COP	Not sig.
Shc3	0.240417	0.492297	0.119	0.037	1	COP	Not sig.
Tcp11x2	0.240683	0.38875	0.111	0.056	1	COP	Not sig.
Gdpd1	0.241021	-0.620669	0.193	0.278	1	COP	Not sig.
Atosa	0.24104	0.532082	0.141	0.065	1	COP	Not sig.
Tmtc2	0.241102	0.587746	0.341	0.241	1	COP	Not sig.
Eif2s3y	0.241186	0.276668	0.126	0.074	1	COP	Not sig.
Ttc14	0.241539	0.404059	0.2	0.111	1	COP	Not sig.
Kank1	0.242145	0.35567	0.481	0.352	1	COP	Not sig.
Neto1	0.242204	0.367993	0.289	0.259	1	COP	Not sig.
Ptges3	0.242313	0.389377	0.104	0.046	1	COP	Not sig.
Kiz	0.242566	0.515049	0.148	0.074	1	COP	Not sig.
Pak1	0.244993	-0.420287	0.133	0.157	1	COP	Not sig.
Vipas39	0.245101	-0.360355	0.074	0.12	1	COP	Not sig.
Septin2	0.245116	0.304688	0.215	0.13	1	COP	Not sig.
Atp7a	0.245673	0.381152	0.17	0.083	1	COP	Not sig.
Apba2	0.246991	-0.25073	0.296	0.352	1	COP	Not sig.
Reep5	0.247076	-0.289888	0.126	0.176	1	COP	Not sig.
Adam11	0.248162	-0.31023	0.096	0.148	1	COP	Not sig.
Supt16h	0.248833	-0.418145	0.089	0.13	1	COP	Not sig.
Ptdss1	0.24929	0.312104	0.104	0.037	1	COP	Not sig.
ENSRNOG00000067105	0.249535	0.250744	0.193	0.102	1	COP	Not sig.
Fgfr1op2	0.250169	0.4989	0.163	0.074	1	COP	Not sig.
Rnf180	0.250886	-0.452908	0.074	0.12	1	COP	Not sig.
Atg7	0.251241	-0.551621	0.185	0.213	1	COP	Not sig.
Marchf1	0.251321	0.342409	0.326	0.231	1	COP	Not sig.
Me3	0.251907	-0.512321	0.111	0.148	1	COP	Not sig.
Trrap	0.252305	0.290834	0.2	0.102	1	COP	Not sig.
Kpnb1	0.253207	0.394876	0.104	0.028	1	COP	Not sig.
Rtn3	0.253296	0.28062	0.23	0.13	1	COP	Not sig.
Myef2	0.253843	-0.332519	0.215	0.287	1	COP	Not sig.
Ttc7b	0.254303	-0.385531	0.104	0.148	1	COP	Not sig.
Cacna2d1	0.25466	0.435101	0.207	0.13	1	COP	Not sig.
Tasor2	0.255432	0.35558	0.133	0.065	1	COP	Not sig.
Rfx7	0.257452	-0.415522	0.267	0.333	1	COP	Not sig.
Apbb2	0.257519	-0.472334	0.274	0.343	1	COP	Not sig.
Dgki	0.258311	0.634856	0.148	0.102	1	COP	Not sig.
Ift80	0.259313	0.491732	0.141	0.056	1	COP	Not sig.
Aig1	0.259474	-0.342921	0.23	0.231	1	COP	Not sig.
Snx30	0.259967	-0.665705	0.207	0.278	1	COP	Not sig.
Cep83	0.260088	0.270757	0.2	0.12	1	COP	Not sig.
Dync2h1	0.26049	0.537437	0.296	0.194	1	COP	Not sig.
Atp13a3	0.260859	0.405868	0.237	0.148	1	COP	Not sig.
Dym	0.261361	-0.500201	0.119	0.157	1	COP	Not sig.
Dyrk1a	0.261838	0.262006	0.356	0.222	1	COP	Not sig.
Ipo9	0.262362	-0.346344	0.244	0.296	1	COP	Not sig.
Mtmr4	0.262984	0.416144	0.126	0.046	1	COP	Not sig.
Clcn3	0.263375	-0.446653	0.156	0.204	1	COP	Not sig.
Arsb	0.263928	0.393869	0.563	0.546	1	COP	Not sig.
Hps5	0.263977	0.334516	0.156	0.083	1	COP	Not sig.
Ptbp2	0.264262	0.252048	0.541	0.417	1	COP	Not sig.
Zfp512	0.264972	0.401517	0.148	0.065	1	COP	Not sig.
Zc3h11a	0.265427	0.294964	0.43	0.324	1	COP	Not sig.
Map6	0.265487	0.298819	0.2	0.111	1	COP	Not sig.
Cep85l	0.265552	0.418841	0.133	0.065	1	COP	Not sig.
Dnaja1	0.26577	0.482145	0.104	0.046	1	COP	Not sig.
Galnt16	0.266238	-0.310711	0.074	0.13	1	COP	Not sig.
Dnm1l	0.26668	-0.342585	0.207	0.222	1	COP	Not sig.
Invs	0.26707	0.353387	0.178	0.102	1	COP	Not sig.
Gabrg1	0.267831	0.412291	0.207	0.111	1	COP	Not sig.
Arhgef11	0.269104	0.506583	0.289	0.185	1	COP	Not sig.
Plxdc2	0.269166	-0.442197	0.156	0.204	1	COP	Not sig.
Zcchc7	0.269273	0.280431	0.615	0.481	1	COP	Not sig.
Dpp8	0.270273	-0.603089	0.17	0.222	1	COP	Not sig.
Mbnl2	0.27127	0.421385	0.363	0.269	1	COP	Not sig.
Elapor2	0.271412	-0.257742	0.474	0.491	1	COP	Not sig.
Heg1	0.271777	-0.37288	0.067	0.102	1	COP	Not sig.
Cct4	0.272438	0.435557	0.148	0.083	1	COP	Not sig.
Sos2	0.272698	0.362269	0.326	0.204	1	COP	Not sig.
Psma3	0.272912	0.282503	0.111	0.056	1	COP	Not sig.
Adgrl1	0.274091	-0.59359	0.104	0.148	1	COP	Not sig.
Sucla2	0.275271	0.308197	0.111	0.056	1	COP	Not sig.
Ctps1	0.275288	0.469346	0.133	0.083	1	COP	Not sig.
Nup160	0.275292	-0.354571	0.067	0.102	1	COP	Not sig.
Dhx40	0.275484	0.28864	0.104	0.046	1	COP	Not sig.
Frmpd4	0.275839	0.651583	0.104	0.065	1	COP	Not sig.
Rcan2	0.27602	0.382306	0.274	0.157	1	COP	Not sig.
Phf8	0.276238	-0.46966	0.141	0.204	1	COP	Not sig.
Igsf9b	0.277084	-0.540352	0.096	0.148	1	COP	Not sig.
Srsf3	0.277972	0.452425	0.148	0.083	1	COP	Not sig.
Trim24	0.278542	-0.394323	0.163	0.167	1	COP	Not sig.
Efs	0.278726	-0.39704	0.104	0.167	1	COP	Not sig.
Sorbs2	0.279003	0.415615	0.333	0.241	1	COP	Not sig.
RGD1308601	0.279231	0.466853	0.133	0.065	1	COP	Not sig.
Xrcc5	0.279632	0.414488	0.111	0.046	1	COP	Not sig.
Wbp1	0.280366	0.300999	0.23	0.12	1	COP	Not sig.
Elmod2	0.2806	-0.26834	0.089	0.12	1	COP	Not sig.
Dennd4c	0.282856	-0.388208	0.141	0.194	1	COP	Not sig.
Fnbp4	0.28313	0.35617	0.326	0.25	1	COP	Not sig.
Mrpl3	0.283408	-0.295419	0.104	0.148	1	COP	Not sig.
Atp8a1	0.284525	-0.258256	0.244	0.296	1	COP	Not sig.
Rgs7	0.284785	-0.545749	0.067	0.12	1	COP	Not sig.
Mapk1	0.286132	0.372649	0.237	0.139	1	COP	Not sig.
Inava	0.286345	0.542049	0.193	0.083	1	COP	Not sig.
Washc2c	0.28665	-0.493642	0.111	0.157	1	COP	Not sig.
Tmem132b	0.286882	-0.369859	0.615	0.657	1	COP	Not sig.
Mfsd6	0.28691	0.281738	0.126	0.056	1	COP	Not sig.
C1ql1	0.287127	0.400209	0.252	0.157	1	COP	Not sig.
Prkdc	0.2878	0.386284	0.311	0.213	1	COP	Not sig.
Hsp90ab1	0.288542	0.401585	0.133	0.065	1	COP	Not sig.
Ppp1r9a	0.289271	-0.378257	0.185	0.231	1	COP	Not sig.
Tbce	0.28944	-0.521412	0.126	0.185	1	COP	Not sig.
Kidins220	0.289698	0.275024	0.4	0.315	1	COP	Not sig.
Gnl3	0.289762	-0.373314	0.059	0.111	1	COP	Not sig.
Dag1	0.290082	-0.29984	0.059	0.111	1	COP	Not sig.
Selenoi	0.290523	-0.329721	0.17	0.231	1	COP	Not sig.
Sf3b1	0.290908	-0.31096	0.326	0.343	1	COP	Not sig.
Pola1	0.292129	0.551926	0.104	0.037	1	COP	Not sig.
Kcnma1	0.29245	-0.491483	0.274	0.287	1	COP	Not sig.
Vamp7	0.292694	0.365517	0.111	0.046	1	COP	Not sig.
Taf15	0.293276	0.388797	0.2	0.111	1	COP	Not sig.
Ate1	0.29346	0.67001	0.326	0.204	1	COP	Not sig.
Cdk17	0.293804	-0.306211	0.104	0.139	1	COP	Not sig.
Tank	0.294086	0.473358	0.119	0.046	1	COP	Not sig.
Cyp20a1	0.294233	-0.402641	0.074	0.12	1	COP	Not sig.
Cpsf6	0.295015	-0.333295	0.37	0.352	1	COP	Not sig.
Sun1	0.295376	-0.546257	0.081	0.139	1	COP	Not sig.
Rbbp8	0.296033	0.540181	0.104	0.046	1	COP	Not sig.
Ctcf	0.296147	0.272487	0.17	0.102	1	COP	Not sig.
Naa20	0.296785	-0.368905	0.104	0.157	1	COP	Not sig.
Xkr6	0.29723	-0.385922	0.126	0.185	1	COP	Not sig.
Pot1b	0.297641	-0.423278	0.104	0.157	1	COP	Not sig.
Stard7	0.298427	0.393066	0.126	0.074	1	COP	Not sig.
Abca3	0.29897	-0.302629	0.059	0.102	1	COP	Not sig.
Smarcc2	0.298992	0.286059	0.185	0.111	1	COP	Not sig.
Nin	0.299865	-0.59201	0.052	0.102	1	COP	Not sig.
Acap3	0.29998	-0.534038	0.163	0.241	1	COP	Not sig.
Osbp2	0.300039	-0.264316	0.4	0.463	1	COP	Not sig.
Mboat2	0.300207	-0.485368	0.319	0.407	1	COP	Not sig.
ENSRNOG00000065308	0.300359	0.515819	0.111	0.056	1	COP	Not sig.
Nap1l4	0.300696	-0.427652	0.067	0.102	1	COP	Not sig.
Grik4	0.30077	-0.416273	0.319	0.343	1	COP	Not sig.
Mtmr10	0.300839	-0.490292	0.178	0.213	1	COP	Not sig.
Rps6ka5	0.300869	-0.36418	0.23	0.315	1	COP	Not sig.
Zfp148	0.30196	-0.436349	0.259	0.315	1	COP	Not sig.
ENSRNOG00000064399	0.302804	0.621175	0.17	0.083	1	COP	Not sig.
Rlf	0.303023	-0.375181	0.074	0.111	1	COP	Not sig.
Hacd3	0.303623	0.432021	0.133	0.056	1	COP	Not sig.
Brd1	0.303742	-0.290584	0.133	0.194	1	COP	Not sig.
Xpo1	0.304888	-0.263571	0.148	0.185	1	COP	Not sig.
Enpp2	0.305667	-0.540692	0.193	0.222	1	COP	Not sig.
Cdk13	0.305806	-0.353754	0.267	0.315	1	COP	Not sig.
Ube3a	0.30633	-0.389148	0.304	0.343	1	COP	Not sig.
Phf3	0.308025	0.394965	0.185	0.102	1	COP	Not sig.
Prickle2	0.308378	0.572102	0.304	0.194	1	COP	Not sig.
Lrrc1	0.308386	-0.523753	0.126	0.185	1	COP	Not sig.
Col16a1	0.308641	0.332581	0.341	0.204	1	COP	Not sig.
Mff	0.309217	0.266638	0.333	0.231	1	COP	Not sig.
Kat2a	0.309429	-0.49537	0.089	0.12	1	COP	Not sig.
Pcyt1a	0.309744	-0.355173	0.081	0.13	1	COP	Not sig.
Rin2	0.310774	-0.331493	0.378	0.454	1	COP	Not sig.
Rbl2	0.311131	-0.428348	0.096	0.13	1	COP	Not sig.
Ptbp3	0.311559	0.338486	0.237	0.139	1	COP	Not sig.
Slf2	0.31209	0.434814	0.237	0.13	1	COP	Not sig.
Plpp1	0.312143	0.722948	0.111	0.037	1	COP	Not sig.
Dennd2b	0.312544	-0.644643	0.096	0.176	1	COP	Not sig.
Tns1	0.312739	-0.283866	0.111	0.13	1	COP	Not sig.
Lrrn1	0.313404	-0.452122	0.126	0.157	1	COP	Not sig.
Ezh2	0.314184	0.25873	0.119	0.046	1	COP	Not sig.
Bace1	0.314465	0.270635	0.126	0.065	1	COP	Not sig.
Gak	0.315086	0.387135	0.156	0.083	1	COP	Not sig.
Itga9	0.315497	0.374471	0.4	0.278	1	COP	Not sig.
Nasp	0.315551	0.483959	0.156	0.093	1	COP	Not sig.
R3hdm1	0.315781	-0.312465	0.304	0.315	1	COP	Not sig.
Ppp1r12b	0.31592	-0.281109	0.193	0.241	1	COP	Not sig.
Chsy3	0.31669	-0.388341	0.289	0.37	1	COP	Not sig.
AABR07007068.1	0.316904	0.363673	0.148	0.083	1	COP	Not sig.
Map2k4	0.317082	-0.383138	0.178	0.194	1	COP	Not sig.
Stxbp4	0.317899	0.276717	0.178	0.111	1	COP	Not sig.
Pcm1	0.318903	0.3432	0.489	0.361	1	COP	Not sig.
Atm	0.319001	0.481723	0.193	0.12	1	COP	Not sig.
Nfat5	0.319683	0.308726	0.415	0.296	1	COP	Not sig.
Nckap5	0.321606	0.391258	0.296	0.194	1	COP	Not sig.
Chn1	0.321802	-0.423312	0.074	0.12	1	COP	Not sig.
Zzz3	0.322673	-0.405414	0.178	0.204	1	COP	Not sig.
Ppp3cb	0.323054	-0.281554	0.326	0.352	1	COP	Not sig.
Prtfdc1	0.323929	0.316727	0.281	0.185	1	COP	Not sig.
Col11a2	0.325115	-0.603534	0.111	0.185	1	COP	Not sig.
Lamp2	0.32521	0.434701	0.193	0.111	1	COP	Not sig.
Actb	0.326094	-0.341457	0.193	0.25	1	COP	Not sig.
Fam91a1	0.326364	0.263287	0.141	0.083	1	COP	Not sig.
Lgr5	0.326494	-0.588118	0.059	0.12	1	COP	Not sig.
Cadps	0.327107	0.458055	0.267	0.167	1	COP	Not sig.
Bbs4	0.328424	-0.35143	0.081	0.13	1	COP	Not sig.
Cntnap2	0.328784	0.526315	0.126	0.083	1	COP	Not sig.
Tjap1	0.328914	-0.392064	0.252	0.269	1	COP	Not sig.
Trpm7	0.33021	0.409532	0.304	0.213	1	COP	Not sig.
FAM120C	0.331553	-0.41909	0.156	0.139	1	COP	Not sig.
Ndfip1	0.332884	0.425121	0.222	0.13	1	COP	Not sig.
Sccpdh	0.334072	-0.379735	0.081	0.12	1	COP	Not sig.
Spata7	0.334287	0.348629	0.111	0.056	1	COP	Not sig.
ENSRNOG00000057706	0.334491	-0.27014	0.104	0.13	1	COP	Not sig.
Dcbld2	0.335801	-0.382524	0.089	0.148	1	COP	Not sig.
Vgll4	0.336209	-0.381361	0.17	0.222	1	COP	Not sig.
Atp2a2	0.336241	0.376265	0.207	0.111	1	COP	Not sig.
Pank2	0.336852	-0.359572	0.104	0.148	1	COP	Not sig.
Pan3	0.337642	-0.250505	0.319	0.343	1	COP	Not sig.
Arhgap22	0.337948	-0.47099	0.081	0.139	1	COP	Not sig.
Pcnx1	0.338451	0.535881	0.252	0.176	1	COP	Not sig.
ENSRNOG00000063577	0.338903	0.3763	0.111	0.056	1	COP	Not sig.
Dzip1	0.339218	-0.251452	0.274	0.315	1	COP	Not sig.
RGD1562608	0.339642	0.530865	0.259	0.139	1	COP	Not sig.
Gpc5	0.34053	-0.93703	0.244	0.269	1	COP	Not sig.
Rfc1	0.340586	-0.314199	0.081	0.12	1	COP	Not sig.
Dpy19l1	0.341329	0.789088	0.141	0.065	1	COP	Not sig.
Ascc3	0.34161	0.430664	0.311	0.194	1	COP	Not sig.
Ash1l	0.34186	0.312674	0.511	0.38	1	COP	Not sig.
Arid5b	0.342316	0.607376	0.133	0.056	1	COP	Not sig.
Tmeff2	0.343502	-0.341466	0.481	0.528	1	COP	Not sig.
Gpbp1	0.344522	-0.380564	0.119	0.176	1	COP	Not sig.
Kdm2a	0.345397	0.499553	0.185	0.12	1	COP	Not sig.
Ywhaz	0.345687	0.378829	0.119	0.056	1	COP	Not sig.
Nova1	0.346018	0.348262	0.393	0.296	1	COP	Not sig.
Kifc3	0.346458	0.288125	0.237	0.185	1	COP	Not sig.
ENSRNOG00000066023	0.347028	0.43686	0.133	0.056	1	COP	Not sig.
Spop	0.347203	0.365033	0.23	0.13	1	COP	Not sig.
Kat6a	0.347732	-0.267192	0.207	0.231	1	COP	Not sig.
Rhoa	0.348297	0.415239	0.141	0.065	1	COP	Not sig.
Rasa3	0.348302	-0.359398	0.207	0.259	1	COP	Not sig.
ENSRNOG00000068855	0.34831	0.433629	0.111	0.046	1	COP	Not sig.
Chmp7	0.348505	-0.303177	0.089	0.13	1	COP	Not sig.
Carhsp1	0.348574	-0.362592	0.081	0.12	1	COP	Not sig.
Tmem117	0.348734	0.528697	0.496	0.38	1	COP	Not sig.
Myo5a	0.349492	-0.284546	0.17	0.222	1	COP	Not sig.
Erlec1	0.349968	-0.356197	0.126	0.157	1	COP	Not sig.
Ddx5	0.351145	-0.311586	0.363	0.426	1	COP	Not sig.
Reck	0.351304	0.359388	0.163	0.102	1	COP	Not sig.
Atat1	0.351331	0.374755	0.193	0.12	1	COP	Not sig.
Cbfb	0.352926	0.34171	0.156	0.074	1	COP	Not sig.
Fbxl12	0.353166	0.502927	0.148	0.083	1	COP	Not sig.
Xpo7	0.353651	-0.469243	0.17	0.185	1	COP	Not sig.
Ppp6c	0.354105	-0.415265	0.059	0.111	1	COP	Not sig.
Zfp426	0.354982	-0.29803	0.089	0.12	1	COP	Not sig.
Cdc123	0.35634	0.261156	0.126	0.056	1	COP	Not sig.
Rab10	0.358378	-0.334983	0.289	0.324	1	COP	Not sig.
Cul4a	0.358577	-0.264175	0.133	0.111	1	COP	Not sig.
Acsl1	0.359187	-0.259171	0.148	0.204	1	COP	Not sig.
Ryr3	0.3592	0.259579	0.2	0.157	1	COP	Not sig.
Naca	0.359557	0.32856	0.133	0.074	1	COP	Not sig.
Gramd1b	0.360591	-0.410925	0.467	0.537	1	COP	Not sig.
Myl12a	0.361691	-0.401862	0.059	0.102	1	COP	Not sig.
Herpud2	0.36244	0.352504	0.111	0.056	1	COP	Not sig.
Naaladl2	0.362853	-0.306148	0.104	0.167	1	COP	Not sig.
Ehbp1	0.363427	-0.390021	0.304	0.352	1	COP	Not sig.
Phlpp2	0.36369	0.538806	0.156	0.083	1	COP	Not sig.
Uba6	0.364734	0.433587	0.148	0.074	1	COP	Not sig.
Twf1	0.365476	0.406892	0.126	0.046	1	COP	Not sig.
Scmh1	0.366032	0.267588	0.319	0.213	1	COP	Not sig.
Hip1	0.366191	-0.263973	0.237	0.231	1	COP	Not sig.
ENSRNOG00000015699	0.367556	0.578722	0.133	0.056	1	COP	Not sig.
Cdc14b	0.368243	-0.275818	0.067	0.102	1	COP	Not sig.
Cpsf7	0.369344	-0.380355	0.111	0.157	1	COP	Not sig.
Dip2c	0.369724	0.352281	0.533	0.426	1	COP	Not sig.
Zfp612	0.370126	0.474291	0.111	0.056	1	COP	Not sig.
Zfp958	0.370907	0.29845	0.119	0.056	1	COP	Not sig.
Tmem237	0.371919	0.347216	0.17	0.093	1	COP	Not sig.
Hecw1	0.371933	-0.320878	0.074	0.12	1	COP	Not sig.
Acaca	0.373358	-0.323463	0.281	0.315	1	COP	Not sig.
Ppm1b	0.374602	0.461846	0.178	0.102	1	COP	Not sig.
AABR07029581.1	0.375681	0.433036	0.274	0.167	1	COP	Not sig.
Camk2d	0.37575	0.419583	0.319	0.213	1	COP	Not sig.
Agtpbp1	0.375834	-0.33168	0.133	0.167	1	COP	Not sig.
Trappc13	0.376406	-0.39721	0.17	0.185	1	COP	Not sig.
Gabrb1	0.37646	-0.338201	0.081	0.102	1	COP	Not sig.
Adam10	0.378552	0.325964	0.193	0.12	1	COP	Not sig.
Kpna3	0.37879	-0.488239	0.104	0.157	1	COP	Not sig.
Zfp507	0.379292	-0.500385	0.067	0.111	1	COP	Not sig.
Scn8a	0.379631	0.398719	0.133	0.065	1	COP	Not sig.
Lrpprc	0.380002	-0.460948	0.096	0.167	1	COP	Not sig.
Map3k3	0.380086	0.286199	0.222	0.139	1	COP	Not sig.
Spats2	0.381133	0.400557	0.111	0.056	1	COP	Not sig.
Pitpnc1	0.381606	0.530739	0.133	0.065	1	COP	Not sig.
Epn2	0.381763	-0.302967	0.37	0.426	1	COP	Not sig.
Slc8a3	0.382656	-0.449106	0.141	0.176	1	COP	Not sig.
Snap25	0.383066	-0.386758	0.074	0.13	1	COP	Not sig.
Zbtb38	0.384603	0.343627	0.141	0.074	1	COP	Not sig.
Afap1l2	0.386132	-0.281496	0.452	0.417	1	COP	Not sig.
Caprin1	0.388281	0.337334	0.23	0.13	1	COP	Not sig.
Bcl2l1	0.388381	-0.474102	0.096	0.13	1	COP	Not sig.
Pxk	0.388511	-0.328881	0.17	0.204	1	COP	Not sig.
Srsf10	0.388625	0.387022	0.141	0.102	1	COP	Not sig.
Itprid2	0.389101	0.319758	0.281	0.157	1	COP	Not sig.
Swt1	0.389133	0.255786	0.156	0.102	1	COP	Not sig.
Plekhm1	0.3892	-0.412142	0.081	0.13	1	COP	Not sig.
ENSRNOG00000065909	0.390466	0.361978	0.133	0.074	1	COP	Not sig.
Stx6	0.39057	-0.417909	0.081	0.12	1	COP	Not sig.
Igsf11	0.391226	0.597574	0.348	0.241	1	COP	Not sig.
St18	0.391636	-0.345177	0.178	0.213	1	COP	Not sig.
Clasp1	0.391978	0.307807	0.244	0.167	1	COP	Not sig.
Abcc4	0.392898	-0.602752	0.141	0.185	1	COP	Not sig.
Gucy1a2	0.393298	-0.633009	0.156	0.213	1	COP	Not sig.
Mphosph8	0.393321	0.381378	0.274	0.194	1	COP	Not sig.
Ank2	0.393409	0.373042	0.667	0.537	1	COP	Not sig.
Abca2	0.393832	-0.358577	0.089	0.139	1	COP	Not sig.
Dhx35	0.394276	0.416214	0.111	0.056	1	COP	Not sig.
Eef1akmt2	0.394491	-0.353236	0.126	0.176	1	COP	Not sig.
Prex1	0.394558	0.320382	0.274	0.176	1	COP	Not sig.
Ext2	0.395045	0.258113	0.156	0.093	1	COP	Not sig.
Thrb	0.395426	-0.354934	0.096	0.13	1	COP	Not sig.
Rars2	0.395473	0.306449	0.126	0.056	1	COP	Not sig.
Smc1a	0.397119	0.262103	0.185	0.111	1	COP	Not sig.
Golgb1	0.398469	0.425093	0.17	0.083	1	COP	Not sig.
Tbl1xr1	0.398577	-0.315321	0.281	0.296	1	COP	Not sig.
Tcea1	0.398594	0.299655	0.148	0.093	1	COP	Not sig.
Ddx39b	0.398735	0.306354	0.341	0.241	1	COP	Not sig.
Usp9x	0.401687	-0.316048	0.356	0.407	1	COP	Not sig.
Usp15	0.401761	-0.274051	0.2	0.222	1	COP	Not sig.
Cacna1c	0.401842	-0.455786	0.178	0.213	1	COP	Not sig.
Cep128	0.402462	0.411472	0.126	0.074	1	COP	Not sig.
E2f3	0.402879	-0.419774	0.133	0.157	1	COP	Not sig.
AABR07049060.1	0.403602	0.407433	0.126	0.074	1	COP	Not sig.
Cers6	0.403992	-0.413248	0.089	0.12	1	COP	Not sig.
Prune2	0.404799	0.651428	0.215	0.13	1	COP	Not sig.
Usp53	0.405415	0.452783	0.296	0.231	1	COP	Not sig.
Arid1b	0.406017	0.290651	0.504	0.398	1	COP	Not sig.
Hif1a	0.406898	0.295817	0.207	0.13	1	COP	Not sig.
ENSRNOG00000066309	0.408027	0.321989	0.126	0.056	1	COP	Not sig.
Nol4	0.408803	0.274657	0.2	0.12	1	COP	Not sig.
Siah1	0.408858	0.383316	0.119	0.074	1	COP	Not sig.
Rbm6	0.410643	0.316758	0.319	0.259	1	COP	Not sig.
Pard3b	0.410686	0.317909	0.111	0.056	1	COP	Not sig.
Pdcd11	0.411251	-0.287389	0.096	0.12	1	COP	Not sig.
Rap1gds1	0.411685	0.257915	0.311	0.213	1	COP	Not sig.
Ncoa1	0.411706	0.314665	0.474	0.361	1	COP	Not sig.
Gmds	0.411904	-0.363373	0.452	0.528	1	COP	Not sig.
Hectd2	0.412932	0.330477	0.133	0.056	1	COP	Not sig.
Sf3b3	0.413401	0.284378	0.148	0.093	1	COP	Not sig.
Arhgef7	0.415133	-0.345423	0.148	0.185	1	COP	Not sig.
Cyld	0.416931	0.410786	0.207	0.167	1	COP	Not sig.
Prim2	0.417175	0.305091	0.126	0.065	1	COP	Not sig.
Sipa1l2	0.417783	-0.340382	0.207	0.222	1	COP	Not sig.
Gabbr1	0.417874	0.314138	0.156	0.083	1	COP	Not sig.
Setdb2	0.418305	-0.291493	0.111	0.148	1	COP	Not sig.
Slc1a3	0.418672	0.429167	0.133	0.074	1	COP	Not sig.
Zfp322a	0.419161	-0.27627	0.074	0.102	1	COP	Not sig.
Camkmt	0.419249	-0.293964	0.267	0.278	1	COP	Not sig.
Wdfy3	0.419276	-0.25146	0.378	0.352	1	COP	Not sig.
Cacnb2	0.419665	-0.660889	0.074	0.12	1	COP	Not sig.
Ccdc62	0.419708	-0.345021	0.067	0.102	1	COP	Not sig.
Npas3	0.420305	0.305346	0.748	0.676	1	COP	Not sig.
Med27	0.420339	-0.319552	0.163	0.194	1	COP	Not sig.
Ralgps1	0.420363	-0.278555	0.096	0.148	1	COP	Not sig.
ENSRNOG00000065844	0.42062	0.288729	0.111	0.056	1	COP	Not sig.
Tusc3	0.421766	-0.362985	0.111	0.167	1	COP	Not sig.
Glt1d1	0.422835	-0.489496	0.059	0.111	1	COP	Not sig.
Ralbp1	0.422903	0.329602	0.133	0.065	1	COP	Not sig.
Braf	0.423686	0.403868	0.304	0.222	1	COP	Not sig.
Prpf40a	0.423789	0.439763	0.2	0.13	1	COP	Not sig.
Arhgef28	0.423828	-0.271268	0.622	0.648	1	COP	Not sig.
Tnfrsf19	0.424538	-0.258727	0.267	0.315	1	COP	Not sig.
Hnrnpdl	0.425676	0.333167	0.244	0.167	1	COP	Not sig.
Nisch	0.4261	0.279882	0.237	0.157	1	COP	Not sig.
Mark1	0.426568	0.408981	0.133	0.093	1	COP	Not sig.
Chka	0.426842	0.302596	0.296	0.204	1	COP	Not sig.
Nhsl2	0.427776	-0.44999	0.267	0.343	1	COP	Not sig.
Ep300	0.427864	-0.428768	0.126	0.176	1	COP	Not sig.
Fgfr2	0.428036	-0.4102	0.119	0.167	1	COP	Not sig.
Myo9b	0.428087	-0.308429	0.289	0.296	1	COP	Not sig.
Septin4	0.428206	0.629836	0.185	0.102	1	COP	Not sig.
Mysm1	0.428309	0.408947	0.333	0.213	1	COP	Not sig.
Golim4	0.428965	-0.317413	0.089	0.13	1	COP	Not sig.
Setbp1	0.428973	0.516653	0.215	0.148	1	COP	Not sig.
Kat8	0.429451	-0.39559	0.074	0.111	1	COP	Not sig.
Kcnab1	0.429477	0.537802	0.111	0.046	1	COP	Not sig.
Mxi1	0.429486	0.606205	0.156	0.093	1	COP	Not sig.
Neto2	0.429795	0.40197	0.111	0.074	1	COP	Not sig.
Pcmtd1	0.430011	0.373733	0.2	0.13	1	COP	Not sig.
Coro1c	0.43036	-0.291845	0.126	0.139	1	COP	Not sig.
Appl2	0.430548	-0.343262	0.148	0.176	1	COP	Not sig.
Chd2	0.430721	0.352698	0.407	0.278	1	COP	Not sig.
Kif3c	0.430827	0.33861	0.104	0.037	1	COP	Not sig.
Micu2	0.431702	0.36582	0.207	0.12	1	COP	Not sig.
Gpr137c	0.433189	0.254062	0.17	0.12	1	COP	Not sig.
Ahcyl1	0.434147	0.313189	0.126	0.074	1	COP	Not sig.
Commd1	0.434243	0.421736	0.193	0.111	1	COP	Not sig.
Txndc11	0.434988	-0.305035	0.096	0.12	1	COP	Not sig.
Tbc1d1	0.43501	0.316345	0.156	0.074	1	COP	Not sig.
Elavl1	0.435771	-0.271825	0.222	0.231	1	COP	Not sig.
Ubap2l	0.436279	-0.391571	0.2	0.25	1	COP	Not sig.
Prpf4b	0.436737	-0.264045	0.467	0.463	1	COP	Not sig.
Trpc1	0.437237	-0.399254	0.096	0.148	1	COP	Not sig.
Hnrnph3	0.437239	0.259354	0.141	0.065	1	COP	Not sig.
Ganc	0.437393	0.361904	0.119	0.065	1	COP	Not sig.
Cep120	0.4378	0.402279	0.119	0.065	1	COP	Not sig.
Pacs1	0.438104	-0.53566	0.133	0.185	1	COP	Not sig.
Stxbp5	0.438889	0.328922	0.2	0.139	1	COP	Not sig.
ST7	0.44076	0.318475	0.156	0.083	1	COP	Not sig.
Kif16b	0.440774	0.41451	0.104	0.083	1	COP	Not sig.
Nubpl	0.441502	-0.318295	0.111	0.157	1	COP	Not sig.
Specc1l	0.442262	0.266105	0.193	0.111	1	COP	Not sig.
Prpf6	0.442415	-0.419867	0.207	0.241	1	COP	Not sig.
Chst11	0.443101	0.460471	0.326	0.231	1	COP	Not sig.
Rsrc2	0.443299	-0.354705	0.193	0.213	1	COP	Not sig.
Dlg1	0.44406	0.319669	0.393	0.306	1	COP	Not sig.
Strbp	0.444401	-0.576543	0.111	0.167	1	COP	Not sig.
Gabrb3	0.446208	0.377924	0.178	0.12	1	COP	Not sig.
Mfn1	0.446767	-0.40283	0.193	0.241	1	COP	Not sig.
Fign	0.447373	0.314592	0.252	0.176	1	COP	Not sig.
Hnrnpd	0.447855	0.36751	0.141	0.074	1	COP	Not sig.
Dcp1a	0.448164	0.448776	0.185	0.111	1	COP	Not sig.
Kmt5b	0.449035	0.274166	0.237	0.157	1	COP	Not sig.
Kif1a	0.449905	-0.334244	0.215	0.241	1	COP	Not sig.
Ppp3cc	0.451097	-0.358242	0.17	0.204	1	COP	Not sig.
Smg1	0.4514	0.356651	0.281	0.185	1	COP	Not sig.
Tshz2	0.451719	-0.32807	0.274	0.278	1	COP	Not sig.
Paip2	0.451975	0.357401	0.141	0.074	1	COP	Not sig.
Brwd1	0.452766	-0.327159	0.319	0.38	1	COP	Not sig.
Rbm25	0.452932	0.272362	0.43	0.333	1	COP	Not sig.
Syn3	0.453251	0.405455	0.2	0.157	1	COP	Not sig.
ENSRNOG00000065867	0.453817	-0.358996	0.141	0.176	1	COP	Not sig.
Ddx3x	0.453924	0.299915	0.119	0.065	1	COP	Not sig.
Rgcc	0.454305	0.328732	0.119	0.083	1	COP	Not sig.
Eif4a2	0.454655	0.290138	0.156	0.083	1	COP	Not sig.
Ivns1abp	0.455432	0.373826	0.163	0.111	1	COP	Not sig.
Stmn4	0.456308	-0.262339	0.185	0.222	1	COP	Not sig.
Tesk2	0.456849	-0.303838	0.193	0.231	1	COP	Not sig.
Aopep	0.458674	0.332912	0.341	0.231	1	COP	Not sig.
Osbpl9	0.459029	0.308253	0.252	0.185	1	COP	Not sig.
Abhd12	0.45968	0.3417	0.156	0.102	1	COP	Not sig.
Stag1	0.460999	0.308893	0.393	0.287	1	COP	Not sig.
Mdm2	0.463	0.508097	0.178	0.093	1	COP	Not sig.
Cnot2	0.463341	-0.376935	0.437	0.481	1	COP	Not sig.
Asah1	0.463744	-0.311256	0.096	0.139	1	COP	Not sig.
Plppr5	0.464929	0.300628	0.333	0.296	1	COP	Not sig.
Rrbp1	0.465105	0.324791	0.252	0.185	1	COP	Not sig.
Arhgef1	0.465802	-0.359784	0.104	0.093	1	COP	Not sig.
Ccnh	0.466168	0.330311	0.119	0.074	1	COP	Not sig.
Kcne2	0.466329	-0.307107	0.148	0.194	1	COP	Not sig.
Gls	0.466466	0.310347	0.311	0.25	1	COP	Not sig.
Bptf	0.466758	-0.269409	0.281	0.287	1	COP	Not sig.
Mvb12b	0.468041	-0.273248	0.215	0.25	1	COP	Not sig.
Hycc1	0.46856	-0.36578	0.096	0.13	1	COP	Not sig.
Rab5b	0.468644	-0.433359	0.081	0.102	1	COP	Not sig.
Cacng4	0.468824	-0.45644	0.089	0.12	1	COP	Not sig.
Dync2i1	0.469379	-0.408973	0.059	0.102	1	COP	Not sig.
Cd9	0.470606	-0.255036	0.444	0.444	1	COP	Not sig.
P3h3	0.471615	0.374463	0.215	0.12	1	COP	Not sig.
Rsf1	0.471925	0.349675	0.341	0.25	1	COP	Not sig.
Gxylt1	0.471995	-0.400652	0.096	0.111	1	COP	Not sig.
Ap3b1	0.472133	-0.328347	0.244	0.278	1	COP	Not sig.
Inpp5b	0.473331	0.3293	0.111	0.056	1	COP	Not sig.
Rbbp5	0.473701	-0.435234	0.119	0.167	1	COP	Not sig.
Col20a1	0.473705	-0.256945	0.385	0.407	1	COP	Not sig.
Zfp280c	0.473883	0.301515	0.207	0.13	1	COP	Not sig.
Brsk2	0.47453	0.322575	0.104	0.046	1	COP	Not sig.
Arhgef10l	0.476258	-0.468405	0.259	0.306	1	COP	Not sig.
Wdr59	0.476401	0.28655	0.104	0.046	1	COP	Not sig.
Cdv3	0.476554	-0.387716	0.126	0.176	1	COP	Not sig.
Arl13b	0.478437	-0.296779	0.178	0.157	1	COP	Not sig.
Sh3bp4	0.479997	-0.408533	0.304	0.398	1	COP	Not sig.
Tmem163	0.48105	-0.300842	0.385	0.417	1	COP	Not sig.
Calcrl	0.481174	0.438339	0.178	0.102	1	COP	Not sig.
Meis2	0.483221	0.422519	0.215	0.12	1	COP	Not sig.
Plcl2	0.484254	0.405867	0.104	0.065	1	COP	Not sig.
Parp6	0.484258	0.378145	0.185	0.111	1	COP	Not sig.
Srgap2	0.486214	0.470941	0.467	0.37	1	COP	Not sig.
Nfs1	0.486403	0.326325	0.126	0.074	1	COP	Not sig.
Kansl1	0.488008	0.267425	0.4	0.315	1	COP	Not sig.
Ddx6	0.488312	0.482005	0.222	0.13	1	COP	Not sig.
Igsf21	0.488335	0.254733	0.111	0.065	1	COP	Not sig.
Ncoa5	0.488705	-0.252721	0.148	0.185	1	COP	Not sig.
LOC498368	0.48875	0.500172	0.126	0.074	1	COP	Not sig.
Upf2	0.488934	-0.32069	0.222	0.25	1	COP	Not sig.
Ptch1	0.489028	0.299795	0.111	0.093	1	COP	Not sig.
Oca2	0.48914	0.375528	0.104	0.065	1	COP	Not sig.
Cab39l	0.490812	-0.273172	0.215	0.222	1	COP	Not sig.
Anks1a	0.491243	-0.268912	0.089	0.13	1	COP	Not sig.
Nek1	0.491573	0.348261	0.178	0.102	1	COP	Not sig.
Hnrnpul1	0.492127	0.278496	0.119	0.065	1	COP	Not sig.
Cnksr2	0.492916	0.294674	0.111	0.065	1	COP	Not sig.
Arnt	0.494393	0.323746	0.237	0.176	1	COP	Not sig.
Blmh	0.494856	0.372451	0.141	0.102	1	COP	Not sig.
Spred1	0.495578	0.390792	0.141	0.111	1	COP	Not sig.
Snx9	0.496618	0.346509	0.141	0.065	1	COP	Not sig.
Usp14	0.497001	-0.540672	0.081	0.111	1	COP	Not sig.
Rptor	0.497516	0.260664	0.244	0.176	1	COP	Not sig.
LOC100294508	0.49812	-0.289901	0.104	0.148	1	COP	Not sig.
Fyttd1	0.499214	-0.250379	0.222	0.25	1	COP	Not sig.
Stat3	0.499502	0.339182	0.111	0.056	1	COP	Not sig.
Ncoa6	0.500477	-0.355042	0.126	0.148	1	COP	Not sig.
Trappc8	0.500811	-0.281617	0.141	0.148	1	COP	Not sig.
Ubr1	0.501425	0.277007	0.319	0.269	1	COP	Not sig.
Anapc1	0.501487	0.288431	0.2	0.13	1	COP	Not sig.
Phf2	0.502021	0.347074	0.141	0.065	1	COP	Not sig.
Fscn1	0.502591	-0.398241	0.074	0.111	1	COP	Not sig.
Basp1	0.503164	0.364974	0.133	0.065	1	COP	Not sig.
Arid4b	0.50501	-0.252417	0.4	0.389	1	COP	Not sig.
Pard3	0.505377	-0.275611	0.319	0.343	1	COP	Not sig.
Rmnd1	0.50554	0.303462	0.119	0.065	1	COP	Not sig.
Cep295	0.505555	0.312432	0.104	0.037	1	COP	Not sig.
Lrp6	0.505941	0.309325	0.23	0.148	1	COP	Not sig.
Hapstr1	0.506941	-0.297039	0.119	0.167	1	COP	Not sig.
Vapa	0.507082	0.269599	0.178	0.102	1	COP	Not sig.
Cops4	0.507281	0.273392	0.126	0.074	1	COP	Not sig.
Lnpep	0.507376	-0.387084	0.096	0.139	1	COP	Not sig.
Mcts1	0.507722	0.269839	0.111	0.065	1	COP	Not sig.
AABR07034438.1	0.507858	0.443902	0.141	0.102	1	COP	Not sig.
Irs2	0.508433	-0.435591	0.104	0.13	1	COP	Not sig.
Etv1	0.510033	0.596574	0.104	0.056	1	COP	Not sig.
Strn	0.510089	-0.313127	0.407	0.481	1	COP	Not sig.
Entrep2	0.510232	-0.367051	0.119	0.148	1	COP	Not sig.
Pik3c3	0.510902	-0.259966	0.126	0.139	1	COP	Not sig.
Camsap2	0.512086	0.304877	0.578	0.472	1	COP	Not sig.
Slc1a1	0.513482	-0.318727	0.407	0.454	1	COP	Not sig.
Evi5	0.514989	-0.260748	0.089	0.111	1	COP	Not sig.
Supt5h	0.515504	-0.426147	0.104	0.12	1	COP	Not sig.
Scamp2	0.515768	0.328835	0.126	0.074	1	COP	Not sig.
Tet3	0.516449	-0.304156	0.163	0.176	1	COP	Not sig.
Tut4	0.51963	-0.257121	0.296	0.296	1	COP	Not sig.
Pip5k1a	0.521092	-0.386499	0.185	0.204	1	COP	Not sig.
Kcnd2	0.521645	0.302665	0.378	0.296	1	COP	Not sig.
Sf1	0.521906	0.287039	0.23	0.148	1	COP	Not sig.
Pde7b	0.522277	0.336292	0.237	0.185	1	COP	Not sig.
Lpcat2	0.522375	0.349741	0.237	0.167	1	COP	Not sig.
Galnt13	0.525188	0.295099	0.333	0.269	1	COP	Not sig.
Serpine2	0.526488	0.321438	0.119	0.065	1	COP	Not sig.
Sec14l1	0.526702	0.338548	0.148	0.074	1	COP	Not sig.
Galnt1	0.526911	0.259863	0.111	0.056	1	COP	Not sig.
Capn2	0.527232	0.410312	0.111	0.056	1	COP	Not sig.
Polr3a	0.529507	0.278354	0.133	0.083	1	COP	Not sig.
Ube4b	0.52997	0.259432	0.2	0.167	1	COP	Not sig.
Map3k7	0.531223	-0.324435	0.126	0.139	1	COP	Not sig.
Kdm3b	0.531465	0.330565	0.244	0.167	1	COP	Not sig.
Plaa	0.532278	-0.436749	0.067	0.102	1	COP	Not sig.
Snrpn	0.532637	0.315196	0.104	0.056	1	COP	Not sig.
Tubgcp5	0.53296	0.252784	0.163	0.111	1	COP	Not sig.
Adam22	0.535432	0.294902	0.237	0.167	1	COP	Not sig.
Ccdc191	0.537983	-0.268412	0.081	0.102	1	COP	Not sig.
Kif21b	0.539296	0.336274	0.148	0.093	1	COP	Not sig.
Aak1	0.539637	0.269502	0.274	0.204	1	COP	Not sig.
Birc2	0.542176	0.262655	0.119	0.065	1	COP	Not sig.
Dclk2	0.542376	0.28694	0.341	0.269	1	COP	Not sig.
Cacnb4	0.542419	-0.324428	0.207	0.25	1	COP	Not sig.
Phf12	0.542774	-0.293308	0.126	0.157	1	COP	Not sig.
St6gal1	0.543073	0.335365	0.178	0.102	1	COP	Not sig.
Dpysl3	0.543285	0.400534	0.126	0.074	1	COP	Not sig.
Chd9	0.543856	0.388737	0.407	0.315	1	COP	Not sig.
Sltm	0.545306	-0.254284	0.222	0.231	1	COP	Not sig.
Syt14	0.5454	-0.281521	0.163	0.194	1	COP	Not sig.
ENSRNOG00000069650	0.547862	0.352452	0.178	0.102	1	COP	Not sig.
Spock3	0.550463	-0.428624	0.081	0.13	1	COP	Not sig.
Cdr2l	0.553344	0.353793	0.119	0.056	1	COP	Not sig.
Eif4e	0.553935	-0.317101	0.096	0.13	1	COP	Not sig.
Thsd7a	0.553975	0.269576	0.207	0.194	1	COP	Not sig.
Pdgfra	0.554646	-0.36458	0.081	0.111	1	COP	Not sig.
Chordc1	0.557986	0.274935	0.111	0.056	1	COP	Not sig.
Taok1	0.5588	0.270618	0.37	0.269	1	COP	Not sig.
Slc8a2	0.559225	-0.286519	0.067	0.102	1	COP	Not sig.
Lrfn5	0.559332	-0.29968	0.141	0.148	1	COP	Not sig.
Kctd8	0.560105	0.30061	0.281	0.259	1	COP	Not sig.
Dmtf1	0.563872	0.268733	0.2	0.13	1	COP	Not sig.
Tnpo3	0.564037	0.257898	0.17	0.139	1	COP	Not sig.
Grm5	0.56454	0.377855	0.17	0.139	1	COP	Not sig.
Tax1bp1	0.565416	0.332263	0.215	0.157	1	COP	Not sig.
Vps45	0.565628	0.408277	0.119	0.074	1	COP	Not sig.
Lrrfip2	0.566362	0.377148	0.163	0.083	1	COP	Not sig.
Hp1bp3	0.567196	-0.296947	0.2	0.194	1	COP	Not sig.
Tmem178b	0.569247	-0.260619	0.296	0.287	1	COP	Not sig.
Ccdc66	0.569381	-0.276439	0.119	0.167	1	COP	Not sig.
Slc22a17	0.570974	-0.337317	0.141	0.157	1	COP	Not sig.
ENSRNOG00000063621	0.571172	0.263312	0.193	0.13	1	COP	Not sig.
Wdr47	0.571411	0.322972	0.104	0.065	1	COP	Not sig.
Hmgcr	0.573097	0.349678	0.104	0.065	1	COP	Not sig.
Fgf14	0.57315	0.324677	0.363	0.296	1	COP	Not sig.
Zfp384	0.573498	0.26808	0.119	0.074	1	COP	Not sig.
Dgkb	0.575158	0.256566	0.237	0.185	1	COP	Not sig.
Bmt2	0.575774	0.30967	0.141	0.083	1	COP	Not sig.
Mthfd1l	0.576238	0.309672	0.163	0.13	1	COP	Not sig.
Afg3l2	0.578087	0.294186	0.163	0.102	1	COP	Not sig.
Ccdc91	0.578651	-0.454665	0.074	0.111	1	COP	Not sig.
Arhgap20	0.578916	-0.42362	0.207	0.231	1	COP	Not sig.
Sp4	0.579711	0.435261	0.111	0.065	1	COP	Not sig.
Ddx42	0.580218	-0.370061	0.104	0.102	1	COP	Not sig.
Med14	0.580741	0.258753	0.193	0.13	1	COP	Not sig.
Dot1l	0.5833	-0.271583	0.163	0.194	1	COP	Not sig.
Grb14	0.587199	0.283113	0.119	0.074	1	COP	Not sig.
Zfyve9	0.587365	0.318996	0.237	0.167	1	COP	Not sig.
Atp2b2	0.587467	-0.434677	0.067	0.102	1	COP	Not sig.
R3hdm2	0.587629	-0.27393	0.2	0.204	1	COP	Not sig.
Shc4	0.589293	0.345795	0.104	0.037	1	COP	Not sig.
Tcp11l1	0.589559	-0.277771	0.178	0.185	1	COP	Not sig.
Mphosph9	0.592571	-0.318356	0.096	0.102	1	COP	Not sig.
Rab2a	0.593069	0.254698	0.252	0.176	1	COP	Not sig.
Ptpa	0.593863	-0.288911	0.089	0.102	1	COP	Not sig.
Disc1	0.595109	0.30131	0.111	0.056	1	COP	Not sig.
Focad	0.596129	-0.298867	0.244	0.241	1	COP	Not sig.
ENSRNOG00000067970	0.59624	-0.339429	0.141	0.194	1	COP	Not sig.
Nmnat2	0.597641	-0.286269	0.126	0.157	1	COP	Not sig.
Lama4	0.598156	0.270946	0.415	0.37	1	COP	Not sig.
Ubash3b	0.600004	0.376075	0.148	0.074	1	COP	Not sig.
Vmp1	0.600099	0.274123	0.207	0.139	1	COP	Not sig.
Prkcz	0.600441	-0.324181	0.104	0.12	1	COP	Not sig.
Smap1	0.601031	0.273059	0.17	0.13	1	COP	Not sig.
Zfp398	0.601948	-0.265437	0.104	0.111	1	COP	Not sig.
Myo18a	0.602453	-0.45121	0.111	0.111	1	COP	Not sig.
Wapl	0.603143	0.308607	0.193	0.13	1	COP	Not sig.
Ubn1	0.60325	0.318424	0.119	0.093	1	COP	Not sig.
Gnaq	0.606384	0.277896	0.415	0.324	1	COP	Not sig.
Suclg2	0.607735	0.356666	0.178	0.102	1	COP	Not sig.
Dcaf8	0.608309	-0.423368	0.141	0.167	1	COP	Not sig.
Ppp2r3a	0.609263	0.317375	0.222	0.157	1	COP	Not sig.
Wasl	0.609485	-0.263026	0.148	0.157	1	COP	Not sig.
Cdkl3	0.610052	0.336741	0.111	0.074	1	COP	Not sig.
Myo6	0.613442	0.314841	0.2	0.13	1	COP	Not sig.
Klf13	0.614386	-0.305107	0.074	0.111	1	COP	Not sig.
Zfp386	0.616038	0.304491	0.237	0.157	1	COP	Not sig.
Ist1	0.617655	-0.269579	0.215	0.194	1	COP	Not sig.
Polr2a	0.618792	-0.327664	0.081	0.102	1	COP	Not sig.
Zfp236	0.618971	-0.302673	0.081	0.12	1	COP	Not sig.
Rnf13	0.620118	-0.27717	0.319	0.333	1	COP	Not sig.
Rnls	0.620202	0.3875	0.178	0.13	1	COP	Not sig.
Zfp644	0.620453	0.361118	0.237	0.148	1	COP	Not sig.
Prkaa1	0.620941	-0.307417	0.111	0.12	1	COP	Not sig.
Foxp1	0.621128	0.377886	0.281	0.194	1	COP	Not sig.
Yy1	0.625897	0.286624	0.133	0.074	1	COP	Not sig.
Tgfa	0.626615	-0.318484	0.141	0.157	1	COP	Not sig.
Nell2	0.626758	-0.41821	0.089	0.102	1	COP	Not sig.
Zmym6	0.62676	-0.25415	0.096	0.12	1	COP	Not sig.
Dtnb	0.62763	-0.410251	0.141	0.185	1	COP	Not sig.
Iqsec1	0.628195	0.392309	0.119	0.065	1	COP	Not sig.
Ppip5k2	0.628297	-0.290005	0.104	0.13	1	COP	Not sig.
Rbbp6	0.629786	-0.366002	0.185	0.204	1	COP	Not sig.
Tlk1	0.630363	-0.352535	0.185	0.213	1	COP	Not sig.
Ilf2	0.633383	0.323595	0.141	0.083	1	COP	Not sig.
Dph6	0.633672	-0.268178	0.074	0.102	1	COP	Not sig.
Dis3l2	0.633956	0.304841	0.304	0.222	1	COP	Not sig.
Golga5	0.63397	0.459903	0.104	0.056	1	COP	Not sig.
Cnot10	0.635569	0.277291	0.156	0.102	1	COP	Not sig.
Safb	0.635929	-0.277804	0.074	0.102	1	COP	Not sig.
Slc24a3	0.637877	-0.265626	0.156	0.185	1	COP	Not sig.
App	0.641434	0.403948	0.533	0.417	1	COP	Not sig.
Dynll2	0.642691	-0.269879	0.163	0.204	1	COP	Not sig.
Atp9a	0.644153	-0.287653	0.126	0.157	1	COP	Not sig.
Rbis	0.645663	-0.278666	0.081	0.102	1	COP	Not sig.
Gpcpd1	0.646158	-0.268014	0.2	0.241	1	COP	Not sig.
Klhl15	0.64672	0.253863	0.141	0.083	1	COP	Not sig.
Ilf3	0.649599	-0.305183	0.111	0.148	1	COP	Not sig.
Srcin1	0.650273	0.292807	0.356	0.306	1	COP	Not sig.
Uggt1	0.651488	-0.324474	0.126	0.157	1	COP	Not sig.
Hnrnpl	0.65168	-0.315133	0.178	0.194	1	COP	Not sig.
Rab11fip2	0.652047	0.263894	0.119	0.12	1	COP	Not sig.
Ube2i.1	0.653647	0.267574	0.126	0.083	1	COP	Not sig.
Elf2	0.653808	0.282286	0.304	0.222	1	COP	Not sig.
Prrx1	0.654817	-0.355395	0.111	0.157	1	COP	Not sig.
Rbms3	0.657399	0.454194	0.215	0.139	1	COP	Not sig.
Rsrc1	0.657428	-0.295246	0.244	0.259	1	COP	Not sig.
Styx	0.658807	0.258479	0.111	0.065	1	COP	Not sig.
Foxj3	0.659102	0.273029	0.133	0.083	1	COP	Not sig.
Klf7	0.659356	0.255388	0.267	0.176	1	COP	Not sig.
Shisal1	0.659658	-0.358088	0.259	0.278	1	COP	Not sig.
Fam13b	0.662998	0.321802	0.311	0.231	1	COP	Not sig.
Zkscan8	0.663183	0.258518	0.104	0.056	1	COP	Not sig.
Zbtb11	0.664266	-0.294935	0.133	0.139	1	COP	Not sig.
Rmdn1	0.666589	0.260867	0.156	0.102	1	COP	Not sig.
Itch	0.667226	0.368192	0.23	0.148	1	COP	Not sig.
Lyn	0.668867	0.269289	0.163	0.12	1	COP	Not sig.
Rab1a	0.670561	0.279778	0.119	0.065	1	COP	Not sig.
Lats1	0.674439	0.258746	0.119	0.083	1	COP	Not sig.
Hacd2	0.674887	0.277808	0.2	0.13	1	COP	Not sig.
Zfp622	0.675615	0.390494	0.289	0.204	1	COP	Not sig.
Phactr4	0.677574	0.334073	0.148	0.093	1	COP	Not sig.
Rit2	0.678605	0.436882	0.252	0.194	1	COP	Not sig.
Hadhb	0.679789	0.254157	0.119	0.074	1	COP	Not sig.
Mcph1	0.679791	-0.271096	0.104	0.12	1	COP	Not sig.
Emsy	0.679912	0.267796	0.193	0.13	1	COP	Not sig.
Mad1l1	0.681748	-0.303904	0.089	0.102	1	COP	Not sig.
Hibadh	0.683935	-0.262838	0.133	0.157	1	COP	Not sig.
Mtus1	0.688453	0.275819	0.119	0.083	1	COP	Not sig.
Tnpo1	0.68883	-0.299449	0.2	0.213	1	COP	Not sig.
Mtss2	0.690795	-0.327733	0.2	0.222	1	COP	Not sig.
Gltp	0.690949	-0.335686	0.096	0.13	1	COP	Not sig.
Cdc42bpb	0.691385	0.254755	0.133	0.093	1	COP	Not sig.
Bbs9	0.691906	0.337621	0.185	0.139	1	COP	Not sig.
Acin1	0.69377	0.255886	0.267	0.213	1	COP	Not sig.
Sertad2	0.694427	0.274924	0.141	0.083	1	COP	Not sig.
Fut8	0.696688	0.381498	0.178	0.13	1	COP	Not sig.
Ap4e1	0.698143	0.253582	0.126	0.074	1	COP	Not sig.
Scd2	0.698172	-0.380635	0.081	0.102	1	COP	Not sig.
Taf3	0.700391	0.356564	0.252	0.176	1	COP	Not sig.
Cct3	0.702591	0.255485	0.126	0.083	1	COP	Not sig.
Sgcb	0.705666	0.276331	0.111	0.083	1	COP	Not sig.
Trim23	0.707188	0.26235	0.119	0.083	1	COP	Not sig.
LOC361346	0.708124	0.296513	0.156	0.102	1	COP	Not sig.
Lmf1	0.70826	-0.25094	0.185	0.176	1	COP	Not sig.
Hnrnpll	0.713643	-0.335529	0.096	0.111	1	COP	Not sig.
Btrc	0.715284	0.261227	0.296	0.213	1	COP	Not sig.
Cux2	0.71546	-0.385402	0.119	0.139	1	COP	Not sig.
Fbxl7	0.715863	0.281645	0.148	0.093	1	COP	Not sig.
Dner	0.715907	-0.443655	0.185	0.222	1	COP	Not sig.
Banp	0.716586	0.255814	0.104	0.083	1	COP	Not sig.
Srsf1	0.722684	-0.26866	0.163	0.148	1	COP	Not sig.
Nbr1	0.722951	-0.33557	0.148	0.157	1	COP	Not sig.
Pum3	0.722957	-0.263191	0.104	0.12	1	COP	Not sig.
Dync1li2	0.723034	0.298586	0.185	0.12	1	COP	Not sig.
Ift74	0.723589	0.261898	0.156	0.093	1	COP	Not sig.
Nae1	0.724442	0.465189	0.111	0.083	1	COP	Not sig.
Dhx15	0.725564	0.256704	0.237	0.167	1	COP	Not sig.
Snph	0.728076	0.311244	0.119	0.083	1	COP	Not sig.
Chl1	0.728092	0.346882	0.222	0.148	1	COP	Not sig.
Ube2r2	0.731596	0.335974	0.163	0.102	1	COP	Not sig.
Ccnt1	0.737013	0.259026	0.133	0.074	1	COP	Not sig.
Capza1	0.738213	-0.254982	0.148	0.148	1	COP	Not sig.
Ppp1r12a	0.740106	0.255945	0.326	0.259	1	COP	Not sig.
Zc3h12b	0.742753	0.282958	0.156	0.111	1	COP	Not sig.
Usp7	0.74321	0.262509	0.104	0.074	1	COP	Not sig.
Trappc10	0.744723	0.323937	0.111	0.074	1	COP	Not sig.
Rap1a	0.747686	0.359652	0.274	0.204	1	COP	Not sig.
Wipf1	0.751428	0.279912	0.385	0.324	1	COP	Not sig.
Gap43	0.755689	0.387812	0.104	0.046	1	COP	Not sig.
Tanc1	0.756314	-0.409635	0.111	0.13	1	COP	Not sig.
Cdh10	0.756888	0.370527	0.237	0.185	1	COP	Not sig.
Pde8a	0.761585	0.281463	0.126	0.093	1	COP	Not sig.
Tars3	0.76273	-0.279948	0.111	0.148	1	COP	Not sig.
Add1	0.763225	0.25075	0.148	0.083	1	COP	Not sig.
LOC498750	0.764606	0.286575	0.185	0.13	1	COP	Not sig.
Erbin	0.766351	0.267739	0.281	0.204	1	COP	Not sig.
Gabrg2	0.767405	0.293213	0.133	0.111	1	COP	Not sig.
Rad51d	0.768624	0.251894	0.267	0.194	1	COP	Not sig.
Ppp4r1	0.77672	-0.344815	0.119	0.13	1	COP	Not sig.
Prr14l	0.777137	-0.289181	0.252	0.278	1	COP	Not sig.
Abhd3	0.778555	-0.338385	0.104	0.13	1	COP	Not sig.
Cbl	0.779241	0.312612	0.133	0.074	1	COP	Not sig.
Fnbp1l	0.781277	-0.340203	0.111	0.139	1	COP	Not sig.
Il1rap	0.783045	0.401755	0.259	0.194	1	COP	Not sig.
Ikbkb	0.783691	-0.295652	0.096	0.102	1	COP	Not sig.
Cradd	0.785637	0.305304	0.193	0.13	1	COP	Not sig.
Ppp2ca	0.794751	0.366826	0.104	0.074	1	COP	Not sig.
Pmm2	0.797482	-0.26575	0.119	0.12	1	COP	Not sig.
Nedd4l	0.798152	0.34544	0.17	0.139	1	COP	Not sig.
Tmem167a	0.803887	0.292606	0.267	0.213	1	COP	Not sig.
Psmd1	0.811074	-0.406994	0.126	0.148	1	COP	Not sig.
Tpcn2	0.814687	-0.288126	0.207	0.241	1	COP	Not sig.
Thsd4	0.81682	0.313715	0.148	0.12	1	COP	Not sig.
Psen1	0.820316	-0.353292	0.096	0.111	1	COP	Not sig.
Azin1	0.82041	0.257857	0.133	0.093	1	COP	Not sig.
Kdm5d	0.82444	0.296153	0.2	0.157	1	COP	Not sig.
Hace1	0.831051	-0.261795	0.104	0.12	1	COP	Not sig.
Vps9d1	0.83706	-0.292348	0.089	0.111	1	COP	Not sig.
Zfyve16	0.842253	0.262388	0.119	0.083	1	COP	Not sig.
Ap3s1	0.843135	-0.256121	0.126	0.139	1	COP	Not sig.
Ap1g1	0.848352	-0.277687	0.215	0.222	1	COP	Not sig.
Sgcz	0.851747	0.275594	0.252	0.213	1	COP	Not sig.
Plxna3	0.857907	-0.28729	0.096	0.12	1	COP	Not sig.
Usp13	0.858983	-0.269841	0.081	0.102	1	COP	Not sig.
Zc3h10	0.86523	0.270034	0.119	0.083	1	COP	Not sig.
Cacna1d	0.871103	-0.277375	0.178	0.185	1	COP	Not sig.
Vamp1	0.879382	-0.349463	0.119	0.13	1	COP	Not sig.
Lrrfip1	0.887274	0.259303	0.111	0.074	1	COP	Not sig.
Dcaf1	0.912868	0.272037	0.126	0.093	1	COP	Not sig.
Gnptab	0.913057	0.25993	0.104	0.083	1	COP	Not sig.
Kif3a	0.930483	-0.27274	0.096	0.102	1	COP	Not sig.
Dnmt3a	0.935121	-0.260854	0.096	0.111	1	COP	Not sig.
Hmces	0.93598	-0.361743	0.126	0.12	1	COP	Not sig.
Rp9	0.939225	-0.335991	0.081	0.102	1	COP	Not sig.
Eif3h	0.964555	0.356598	0.104	0.083	1	COP	Not sig.
Kcnh7	0.997167	-0.268056	0.133	0.139	1	COP	Not sig.
Carmil1	8.09442e-05	-0.937142	0.545	0.862	1	NFOLIGO	Not sig.
Pex5l	0.000117732	-1.66806	0.227	0.598	1	NFOLIGO	Not sig.
Elovl7	0.000125935	-1.5428	0.068	0.333	1	NFOLIGO	Not sig.
Nrg3	0.000165814	2.57699	0.364	0.08	1	NFOLIGO	Not sig.
Timm23	0.000171658	0.97118	0.227	0.011	1	NFOLIGO	Not sig.
Ano6	0.000196151	0.770628	0.136	0	1	NFOLIGO	Not sig.
Cemip2	0.000349156	-1.37371	0.273	0.632	1	NFOLIGO	Not sig.
Stx12	0.000371256	0.847912	0.136	0	1	NFOLIGO	Not sig.
Prkrip1	0.000958579	0.684807	0.114	0	1	NFOLIGO	Not sig.
RGD1306271	0.00109834	-0.386607	0.432	0.724	1	NFOLIGO	Not sig.
Peg3	0.00126023	-0.791282	0	0.149	1	NFOLIGO	Not sig.
Grm3	0.00146876	-1.45449	0	0.138	1	NFOLIGO	Not sig.
Zfp821	0.00147362	-0.939683	0	0.149	1	NFOLIGO	Not sig.
Grm7	0.00168631	2.44452	0.386	0.172	1	NFOLIGO	Not sig.
Adamts3	0.0017635	-1.50428	0.091	0.356	1	NFOLIGO	Not sig.
Ctsl	0.0019502	-0.950355	0	0.149	1	NFOLIGO	Not sig.
Il1rapl1	0.00195982	1.06312	0.659	0.368	1	NFOLIGO	Not sig.
Cr1l	0.00197419	-0.681929	0	0.138	1	NFOLIGO	Not sig.
Sgk2	0.00203907	-0.850544	0	0.149	1	NFOLIGO	Not sig.
Myrf	0.00209863	-0.859129	0.295	0.621	1	NFOLIGO	Not sig.
Stk39	0.00235251	-0.900123	0.295	0.621	1	NFOLIGO	Not sig.
Carf	0.00268036	0.869894	0.182	0.023	1	NFOLIGO	Not sig.
Grk4	0.00291239	-0.745289	0.386	0.644	1	NFOLIGO	Not sig.
Selenoo	0.00333177	-0.708379	0	0.126	1	NFOLIGO	Not sig.
Ano4	0.00338333	-0.485229	0.841	0.977	1	NFOLIGO	Not sig.
Cul3	0.0042973	0.900768	0.318	0.103	1	NFOLIGO	Not sig.
Rfxank	0.00444114	-0.795288	0	0.126	1	NFOLIGO	Not sig.
Togaram1	0.00448759	-0.552565	0.091	0.264	1	NFOLIGO	Not sig.
Acss2	0.00453248	-0.656697	0.205	0.506	1	NFOLIGO	Not sig.
Hnrnpa2b1	0.0045363	0.675381	0.864	0.713	1	NFOLIGO	Not sig.
Actn4	0.00470512	-0.987153	0.114	0.368	1	NFOLIGO	Not sig.
Adgrb3	0.00475261	1.56873	0.545	0.276	1	NFOLIGO	Not sig.
Bach2	0.00504903	-0.956666	0.182	0.448	1	NFOLIGO	Not sig.
Rpap2	0.00527818	0.960732	0.182	0.023	1	NFOLIGO	Not sig.
Mtss1	0.00534494	0.992134	0.227	0.103	1	NFOLIGO	Not sig.
Col16a1	0.00542491	1.39678	0.25	0.057	1	NFOLIGO	Not sig.
Rin3	0.00542833	0.786935	0.182	0.023	1	NFOLIGO	Not sig.
Psma4	0.005632	0.542117	0.114	0.011	1	NFOLIGO	Not sig.
Dock7	0.00563402	0.835512	0.341	0.115	1	NFOLIGO	Not sig.
Arhgef18	0.0056595	-0.84562	0	0.115	1	NFOLIGO	Not sig.
[truncated: 5,995 more rows]

## Sheet: 5.DEG MCAO ipsi vs Sham
genes	p_val	avg_log2FC	pct.1	pct.2	p_val_adj	celltype	Threshold_met
ENSRNOG00000066703	6.58811e-33	0.667419	0.998	0.988	1.48285e-28	OPC_0	UP p_val_adj & log2(FC)
Grm3	3.38869e-24	-1.56261	0.077	0.259	7.62726e-20	OPC_0	DOWN p_val_adj & log2(FC)
ENSRNOG00000070284	7.19429e-22	2.25169	0.283	0.006	1.61929e-17	OPC_0	UP p_val_adj & log2(FC)
Nkain2	2.59302e-21	-1.58257	0.245	0.534	5.83637e-17	OPC_0	DOWN p_val_adj & log2(FC)
Opcml	1.80779e-20	0.687279	0.984	0.951	4.06898e-16	OPC_0	UP p_val_adj & log2(FC)
Ptprd	2.08761e-16	-1.13884	0.574	0.707	4.6988e-12	OPC_0	DOWN p_val_adj & log2(FC)
Sox6	3.30783e-16	0.879922	0.925	0.665	7.44527e-12	OPC_0	UP p_val_adj & log2(FC)
Fnbp1	7.63798e-16	-1.12448	0.102	0.201	1.71916e-11	OPC_0	DOWN p_val_adj & log2(FC)
Mbp	9.20541e-16	-1.16329	0.091	0.21	2.07195e-11	OPC_0	DOWN p_val_adj & log2(FC)
Ptprz1	4.67411e-15	0.659511	0.98	0.829	1.05205e-10	OPC_0	UP p_val_adj & log2(FC)
Adgrl3	1.53123e-14	0.667621	0.95	0.774	3.44649e-10	OPC_0	UP p_val_adj & log2(FC)
Nxph1	6.43956e-14	0.504008	0.973	0.927	1.44942e-09	OPC_0	UP p_val_adj
Kcnip4	3.34378e-13	-1.87109	0.2	0.543	7.52618e-09	OPC_0	DOWN p_val_adj & log2(FC)
Pex5l	5.84653e-13	-1.15073	0.07	0.223	1.31594e-08	OPC_0	DOWN p_val_adj & log2(FC)
Plcl1	1.21526e-12	-0.738195	0.451	0.497	2.73531e-08	OPC_0	DOWN p_val_adj & log2(FC)
Rbfox1	1.55398e-12	-0.74372	0.787	0.808	3.4977e-08	OPC_0	DOWN p_val_adj & log2(FC)
AABR07021536.1	9.09122e-12	0.779279	0.834	0.576	2.04625e-07	OPC_0	UP p_val_adj & log2(FC)
Cntn5	1.51014e-10	-1.62976	0.048	0.232	3.39902e-06	OPC_0	DOWN p_val_adj & log2(FC)
Samd5	3.28151e-10	-0.992308	0.043	0.143	7.38601e-06	OPC_0	DOWN p_val_adj & log2(FC)
Maml2	6.91367e-10	0.737852	0.882	0.595	1.55613e-05	OPC_0	UP p_val_adj & log2(FC)
Dlgap1	9.74501e-10	0.450142	0.832	0.561	2.19341e-05	OPC_0	UP p_val_adj
Slc24a2	1.06509e-09	-0.848119	0.084	0.186	2.39731e-05	OPC_0	DOWN p_val_adj & log2(FC)
St6galnac3	1.22357e-09	-0.805436	0.172	0.253	2.75402e-05	OPC_0	DOWN p_val_adj & log2(FC)
Ctnna3	1.27102e-09	-0.849687	0.098	0.18	2.86082e-05	OPC_0	DOWN p_val_adj & log2(FC)
Cntnap2	1.62751e-09	-1.44853	0.236	0.457	3.66321e-05	OPC_0	DOWN p_val_adj & log2(FC)
Phactr1	2.10194e-09	-0.644943	0.506	0.479	4.73105e-05	OPC_0	DOWN p_val_adj & log2(FC)
Ttll5	2.63696e-09	-0.769668	0.156	0.21	5.93528e-05	OPC_0	DOWN p_val_adj & log2(FC)
Spock1	3.59208e-09	-1.07108	0.048	0.137	8.08506e-05	OPC_0	DOWN p_val_adj & log2(FC)
Gpc5	4.06208e-09	-0.585075	0.658	0.802	9.14294e-05	OPC_0	DOWN p_val_adj
Pdgfra	5.57311e-09	0.523344	0.492	0.235	0.00012544	OPC_0	UP p_val_adj
Chst9	5.60712e-09	1.40437	0.22	0.037	0.000126205	OPC_0	UP p_val_adj & log2(FC)
Gabrb1	5.79892e-09	-1.01049	0.22	0.363	0.000130522	OPC_0	DOWN p_val_adj & log2(FC)
Mast4	8.30354e-09	-0.77625	0.218	0.287	0.000186896	OPC_0	DOWN p_val_adj & log2(FC)
Arap2	8.31239e-09	-0.798807	0.054	0.122	0.000187095	OPC_0	DOWN p_val_adj & log2(FC)
Sema3d	9.90532e-09	0.842518	0.497	0.189	0.000222949	OPC_0	UP p_val_adj & log2(FC)
Tmeff2	1.07775e-08	-0.413725	0.601	0.506	0.000242581	OPC_0	DOWN p_val_adj
Cntnap5a	1.16653e-08	-1.1528	0.02	0.128	0.000262563	OPC_0	DOWN p_val_adj & log2(FC)
Aspa	1.89259e-08	-0.961246	0.036	0.104	0.000425984	OPC_0	DOWN p_val_adj & log2(FC)
Mmp16	1.91327e-08	0.659703	0.785	0.512	0.000430639	OPC_0	UP p_val_adj & log2(FC)
Galntl6	4.14525e-08	-1.52405	0.057	0.216	0.000933012	OPC_0	DOWN p_val_adj & log2(FC)
Auts2l1	4.9323e-08	-0.600492	0.508	0.558	0.00111016	OPC_0	DOWN p_val_adj & log2(FC)
Brinp3	6.71065e-08	0.59245	0.873	0.652	0.00151043	OPC_0	UP p_val_adj
Limch1	7.98073e-08	-0.805935	0.057	0.113	0.0017963	OPC_0	DOWN p_val_adj & log2(FC)
Dlgap2	8.38321e-08	-1.33653	0.077	0.207	0.00188689	OPC_0	DOWN p_val_adj & log2(FC)
Tenm3	1.14094e-07	-0.791253	0.29	0.366	0.00256803	OPC_0	DOWN p_val_adj & log2(FC)
Cntnap5c	1.64449e-07	-1.17143	0.023	0.119	0.00370142	OPC_0	DOWN p_val_adj & log2(FC)
Grin2b	2.32293e-07	-1.13226	0.048	0.152	0.00522844	OPC_0	DOWN p_val_adj & log2(FC)
Grm8	2.54369e-07	-1.22212	0.029	0.131	0.00572534	OPC_0	DOWN p_val_adj & log2(FC)
Tmem100	3.69618e-07	1.00951	0.163	0.018	0.00831936	OPC_0	UP p_val_adj & log2(FC)
Prex2	4.45146e-07	-0.615929	0.111	0.183	0.0100193	OPC_0	DOWN p_val_adj & log2(FC)
Syt1	5.93892e-07	-1.00259	0.374	0.473	0.0133673	OPC_0	DOWN p_val_adj & log2(FC)
Tmem255b	9.46084e-07	0.826807	0.147	0.024	0.0212945	OPC_0	UP p_val_adj & log2(FC)
Sorcs3	1.12342e-06	0.438027	0.664	0.415	0.025286	OPC_0	UP p_val_adj
Mfn1	1.16988e-06	-0.688396	0.143	0.174	0.0263317	OPC_0	DOWN p_val_adj & log2(FC)
Dcc	1.33337e-06	0.285349	0.957	0.881	0.0300116	OPC_0	UP p_val_adj
B3galt1	1.42091e-06	-0.393662	0.302	0.305	0.0319819	OPC_0	DOWN p_val_adj
Spock3	1.80663e-06	-0.849008	0.261	0.351	0.0406635	OPC_0	DOWN p_val_adj & log2(FC)
Oxr1	1.8568e-06	-0.93891	0.175	0.262	0.0417928	OPC_0	DOWN p_val_adj & log2(FC)
Bcas1	1.92375e-06	0.652773	0.796	0.549	0.0432998	OPC_0	UP p_val_adj & log2(FC)
Ccbe1	3.8509e-06	-1.14728	0.172	0.32	0.0866761	OPC_0	Not sig.
Mctp1	4.83579e-06	-0.995076	0.041	0.137	0.108844	OPC_0	Not sig.
Trpm3	5.95057e-06	-0.947056	0.134	0.235	0.133935	OPC_0	Not sig.
Stat3	6.23449e-06	0.92518	0.154	0.018	0.140326	OPC_0	Not sig.
Gap43	7.14035e-06	0.665773	0.19	0.043	0.160715	OPC_0	Not sig.
Tcf4	7.22226e-06	0.780862	0.782	0.485	0.162559	OPC_0	Not sig.
Rps6ka5	8.76574e-06	-0.658538	0.104	0.116	0.197299	OPC_0	Not sig.
Etl4	9.11054e-06	-0.967933	0.032	0.119	0.20506	OPC_0	Not sig.
Chst11	9.17814e-06	0.816796	0.637	0.351	0.206582	OPC_0	Not sig.
C1ql1	1.02482e-05	0.836939	0.265	0.088	0.230666	OPC_0	Not sig.
Ralyl	1.03022e-05	-1.19498	0.138	0.293	0.231882	OPC_0	Not sig.
Robo2	1.06954e-05	-1.16552	0.154	0.28	0.240733	OPC_0	Not sig.
Tnr	1.07767e-05	0.55849	0.553	0.293	0.242562	OPC_0	Not sig.
Nav3	1.17315e-05	-0.410004	0.658	0.573	0.264054	OPC_0	Not sig.
Vcan	1.18665e-05	0.468967	0.846	0.671	0.267091	OPC_0	Not sig.
Ttll7	1.44323e-05	-0.64828	0.104	0.155	0.324843	OPC_0	Not sig.
Zfp385b	1.46025e-05	-1.15915	0.023	0.116	0.328672	OPC_0	Not sig.
Phlpp1	1.65361e-05	-0.39536	0.456	0.442	0.372195	OPC_0	Not sig.
Ano4	1.97811e-05	-0.414782	0.44	0.442	0.445233	OPC_0	Not sig.
Edil3	2.22711e-05	0.464903	0.683	0.43	0.501279	OPC_0	Not sig.
Kctd16	2.4438e-05	-0.893831	0.143	0.25	0.55005	OPC_0	Not sig.
Nav1	2.62553e-05	0.512579	0.599	0.317	0.590955	OPC_0	Not sig.
ENSRNOG00000069588	2.73936e-05	-1.36831	0.082	0.241	0.616576	OPC_0	Not sig.
Ercc6	3.00212e-05	0.717017	0.222	0.064	0.675718	OPC_0	Not sig.
B3gat2	3.40111e-05	0.617181	0.152	0.046	0.765521	OPC_0	Not sig.
Rev3l	3.87931e-05	0.340399	0.592	0.351	0.873155	OPC_0	Not sig.
Npas3	4.17737e-05	0.773666	0.884	0.668	0.940243	OPC_0	Not sig.
Foxp2	4.19999e-05	-0.878153	0.029	0.101	0.945334	OPC_0	Not sig.
Pcf11	4.24718e-05	-0.675044	0.073	0.104	0.955955	OPC_0	Not sig.
Bend5	4.32916e-05	-0.908977	0.086	0.168	0.974408	OPC_0	Not sig.
Zeb1	4.67302e-05	0.29013	0.896	0.713	1	OPC_0	Not sig.
ENSRNOG00000070379	4.85642e-05	0.475994	0.605	0.384	1	OPC_0	Not sig.
Impact	4.87051e-05	-0.668463	0.211	0.238	1	OPC_0	Not sig.
Nav2	5.03031e-05	0.654376	0.744	0.451	1	OPC_0	Not sig.
Tnk2	5.61753e-05	0.693362	0.356	0.14	1	OPC_0	Not sig.
Ptprs	5.74149e-05	0.583754	0.229	0.079	1	OPC_0	Not sig.
Trim2	5.96229e-05	-0.615345	0.188	0.186	1	OPC_0	Not sig.
Kcnma1	6.54369e-05	-0.451105	0.467	0.412	1	OPC_0	Not sig.
Ctnnd2	6.61657e-05	0.510824	0.902	0.692	1	OPC_0	Not sig.
Stk32a	7.4954e-05	0.888363	0.288	0.101	1	OPC_0	Not sig.
Kazn	8.05178e-05	-0.484671	0.685	0.665	1	OPC_0	Not sig.
Tenm2	9.05763e-05	-0.924292	0.365	0.47	1	OPC_0	Not sig.
Itsn2	9.62926e-05	-0.532705	0.249	0.259	1	OPC_0	Not sig.
Dpp10	0.000102291	-0.714763	0.698	0.735	1	OPC_0	Not sig.
Srgap1	0.000113506	0.56738	0.42	0.201	1	OPC_0	Not sig.
Sema5b	0.000122043	0.597326	0.383	0.177	1	OPC_0	Not sig.
Atxn10	0.000124741	0.610331	0.166	0.046	1	OPC_0	Not sig.
Sema5a	0.000124747	0.443083	0.424	0.241	1	OPC_0	Not sig.
Ptprj	0.00012611	0.622944	0.354	0.155	1	OPC_0	Not sig.
Apbb2	0.000134121	-0.389068	0.265	0.262	1	OPC_0	Not sig.
Arl2bp	0.000135059	0.5591	0.141	0.043	1	OPC_0	Not sig.
Hs6st3	0.000150194	-1.11454	0.052	0.152	1	OPC_0	Not sig.
Dip2a	0.000159248	-0.655558	0.082	0.113	1	OPC_0	Not sig.
Nhsl1	0.000161276	0.395768	0.252	0.098	1	OPC_0	Not sig.
Ddx5	0.000162245	-0.409785	0.274	0.25	1	OPC_0	Not sig.
ENSRNOG00000067998	0.000163893	-1.161	0.039	0.149	1	OPC_0	Not sig.
Akap2	0.00016494	-0.59407	0.098	0.137	1	OPC_0	Not sig.
Negr1	0.0001729	-0.439791	0.56	0.573	1	OPC_0	Not sig.
Arhgap23	0.000180142	-0.594783	0.073	0.113	1	OPC_0	Not sig.
Chsy3	0.000183826	-0.718072	0.132	0.207	1	OPC_0	Not sig.
Spire1	0.000185278	-0.54168	0.161	0.168	1	OPC_0	Not sig.
Ank3	0.000190183	-0.27625	0.535	0.451	1	OPC_0	Not sig.
Zfp536	0.000191917	-0.605724	0.177	0.204	1	OPC_0	Not sig.
Dlg2	0.000201297	-0.450924	0.846	0.881	1	OPC_0	Not sig.
Kif21a	0.000205456	-0.57883	0.068	0.104	1	OPC_0	Not sig.
Abtb2	0.000208983	0.640679	0.42	0.189	1	OPC_0	Not sig.
Neto1	0.000210345	0.458666	0.483	0.293	1	OPC_0	Not sig.
Stard13	0.000220639	-0.465687	0.238	0.232	1	OPC_0	Not sig.
Pcmtd2	0.00022808	0.44263	0.569	0.335	1	OPC_0	Not sig.
Cdh12	0.000240095	-1.15046	0.102	0.244	1	OPC_0	Not sig.
Nrg1	0.000279528	-1.22062	0.145	0.28	1	OPC_0	Not sig.
Rcbtb2	0.00029214	0.63437	0.102	0.015	1	OPC_0	Not sig.
Thrb	0.00029865	-0.568645	0.066	0.11	1	OPC_0	Not sig.
Pde10a	0.00030229	-0.364938	0.458	0.363	1	OPC_0	Not sig.
Map7	0.000304392	-0.322608	0.247	0.22	1	OPC_0	Not sig.
Ntn1	0.000316836	0.347616	0.268	0.122	1	OPC_0	Not sig.
Zfp827	0.000321344	0.596587	0.415	0.18	1	OPC_0	Not sig.
Ppp1r16b	0.000323248	-0.582684	0.172	0.195	1	OPC_0	Not sig.
Lrrc7	0.000341132	-0.598391	0.363	0.381	1	OPC_0	Not sig.
Plekha1	0.000370884	-0.463258	0.088	0.11	1	OPC_0	Not sig.
Cttnbp2	0.000427124	0.259478	0.51	0.302	1	OPC_0	Not sig.
Arhgap42	0.000427263	0.81255	0.494	0.223	1	OPC_0	Not sig.
Cask	0.000472911	0.514051	0.655	0.433	1	OPC_0	Not sig.
Slain1	0.000474406	-0.419999	0.088	0.122	1	OPC_0	Not sig.
Frmpd4	0.000481495	-1.1257	0.116	0.25	1	OPC_0	Not sig.
Ptpn4	0.000498567	0.35971	0.324	0.159	1	OPC_0	Not sig.
Plp1	0.000498786	-0.349416	0.143	0.198	1	OPC_0	Not sig.
Fgf14	0.000523041	-0.522396	0.732	0.726	1	OPC_0	Not sig.
Nbea	0.000548467	-0.256878	0.61	0.515	1	OPC_0	Not sig.
Tspan2	0.000561419	-0.548331	0.138	0.165	1	OPC_0	Not sig.
Ttc3	0.000563422	-0.2999	0.556	0.47	1	OPC_0	Not sig.
Ift81	0.000574442	0.494672	0.102	0.021	1	OPC_0	Not sig.
AC125757.1	0.000587078	-0.783703	0.159	0.229	1	OPC_0	Not sig.
Frmd4a	0.000591908	-0.559731	0.361	0.357	1	OPC_0	Not sig.
Qk	0.000596907	0.50815	0.889	0.622	1	OPC_0	Not sig.
Notch1	0.000604167	0.761617	0.172	0.04	1	OPC_0	Not sig.
Jarid2	0.000629987	0.562095	0.243	0.095	1	OPC_0	Not sig.
Cd9	0.000672517	0.733899	0.209	0.061	1	OPC_0	Not sig.
Schip1	0.000681737	-0.582021	0.202	0.216	1	OPC_0	Not sig.
Tmem167a	0.000716017	0.577793	0.122	0.03	1	OPC_0	Not sig.
Slc25a13	0.000735801	-0.553297	0.145	0.18	1	OPC_0	Not sig.
Kalrn	0.000748899	-0.428445	0.454	0.43	1	OPC_0	Not sig.
Arhgef3	0.000757523	0.730398	0.175	0.052	1	OPC_0	Not sig.
Atp8a1	0.000759583	-0.425149	0.304	0.287	1	OPC_0	Not sig.
Morf4l2	0.000774963	0.572179	0.113	0.021	1	OPC_0	Not sig.
Plcb1	0.000784979	-0.275263	0.442	0.399	1	OPC_0	Not sig.
Grin2a	0.000810009	-1.06631	0.029	0.119	1	OPC_0	Not sig.
Kmt2e	0.000815097	-0.371281	0.42	0.375	1	OPC_0	Not sig.
Baz2b	0.000827143	-0.252391	0.331	0.284	1	OPC_0	Not sig.
Cdh2	0.000827463	0.619069	0.39	0.177	1	OPC_0	Not sig.
Pcdh11x	0.000854249	0.598877	0.612	0.433	1	OPC_0	Not sig.
Enpp2	0.000904882	-0.46398	0.249	0.244	1	OPC_0	Not sig.
Naaladl2	0.000905983	-0.720806	0.193	0.262	1	OPC_0	Not sig.
Meis2	0.000953608	0.368817	0.381	0.22	1	OPC_0	Not sig.
Marcks	0.000970061	0.440762	0.109	0.03	1	OPC_0	Not sig.
Pid1	0.000971833	0.38056	0.488	0.277	1	OPC_0	Not sig.
Chd1	0.000977516	-0.776197	0.093	0.137	1	OPC_0	Not sig.
Ppp2r3a	0.00100487	-0.391581	0.145	0.14	1	OPC_0	Not sig.
Ldlrad3	0.00109522	0.819521	0.231	0.079	1	OPC_0	Not sig.
Glcci1	0.0011265	0.421332	0.569	0.32	1	OPC_0	Not sig.
Dock9	0.00119095	-0.322177	0.263	0.226	1	OPC_0	Not sig.
Clstn2	0.00127663	-0.595501	0.093	0.162	1	OPC_0	Not sig.
Ecpas	0.00127969	-0.47582	0.238	0.25	1	OPC_0	Not sig.
AABR07028902.1	0.00128652	-0.294534	0.274	0.216	1	OPC_0	Not sig.
Cstf3	0.00131548	0.531986	0.234	0.091	1	OPC_0	Not sig.
Plce1	0.00133584	0.670786	0.374	0.189	1	OPC_0	Not sig.
Syne1	0.00133836	-0.441753	0.261	0.256	1	OPC_0	Not sig.
Alcam	0.00137608	0.458091	0.703	0.457	1	OPC_0	Not sig.
B4galt6	0.00138543	0.50108	0.152	0.046	1	OPC_0	Not sig.
Ptpn5	0.00141476	0.30122	0.161	0.064	1	OPC_0	Not sig.
Lima1	0.00144246	0.607755	0.17	0.061	1	OPC_0	Not sig.
C11h3orf70	0.00150779	0.483618	0.109	0.024	1	OPC_0	Not sig.
Cdc42bpa	0.00152946	-0.251549	0.42	0.329	1	OPC_0	Not sig.
Rgs7	0.0016643	-0.50923	0.376	0.384	1	OPC_0	Not sig.
Dner	0.00167375	0.35498	0.177	0.07	1	OPC_0	Not sig.
Smoc1	0.00171697	0.539588	0.279	0.122	1	OPC_0	Not sig.
Atxn2	0.00179922	-0.560013	0.17	0.195	1	OPC_0	Not sig.
Zbtb16	0.00186671	-0.781029	0.082	0.137	1	OPC_0	Not sig.
AABR07006724.1	0.00189086	-0.933687	0.048	0.122	1	OPC_0	Not sig.
Rttn	0.00190157	0.548819	0.1	0.018	1	OPC_0	Not sig.
Grip1	0.00190294	-0.432906	0.587	0.561	1	OPC_0	Not sig.
Akap13	0.00193796	0.574628	0.388	0.177	1	OPC_0	Not sig.
Slc9a9	0.00195099	0.31999	0.383	0.216	1	OPC_0	Not sig.
ENSRNOG00000067703	0.00215734	0.523029	0.156	0.052	1	OPC_0	Not sig.
Srsf6	0.002168	0.322638	0.181	0.076	1	OPC_0	Not sig.
Zmynd8	0.00219624	0.330515	0.236	0.101	1	OPC_0	Not sig.
Mpzl1	0.00222488	0.569133	0.172	0.055	1	OPC_0	Not sig.
Nrxn2	0.00225137	0.260441	0.41	0.235	1	OPC_0	Not sig.
Tmem117	0.00230124	0.268566	0.456	0.265	1	OPC_0	Not sig.
Pllp	0.00230613	0.515791	0.113	0.03	1	OPC_0	Not sig.
Dock3	0.00232199	-0.304084	0.381	0.329	1	OPC_0	Not sig.
ENSRNOG00000062864	0.00235176	0.259335	0.24	0.113	1	OPC_0	Not sig.
Srebf2	0.00243795	0.472612	0.136	0.04	1	OPC_0	Not sig.
Kmt2c	0.00250607	-0.309959	0.347	0.296	1	OPC_0	Not sig.
Basp1	0.00262153	0.472554	0.113	0.03	1	OPC_0	Not sig.
Pde4d	0.00276874	-0.367031	0.639	0.585	1	OPC_0	Not sig.
Inpp5f	0.00280623	-0.419916	0.082	0.107	1	OPC_0	Not sig.
Scn1a	0.00282072	-0.666964	0.206	0.232	1	OPC_0	Not sig.
Slc8a2	0.00284522	0.374795	0.136	0.052	1	OPC_0	Not sig.
Dgki	0.00299307	-0.526607	0.268	0.256	1	OPC_0	Not sig.
ENSRNOG00000070508	0.00302471	-0.866442	0.134	0.232	1	OPC_0	Not sig.
Vps13c	0.00303378	-0.419098	0.342	0.323	1	OPC_0	Not sig.
Ust	0.00307358	0.289679	0.27	0.128	1	OPC_0	Not sig.
Ppp2r2a	0.00313657	0.381905	0.247	0.14	1	OPC_0	Not sig.
Itgav	0.00314709	0.383599	0.299	0.159	1	OPC_0	Not sig.
Asic2	0.00319167	-0.432393	0.424	0.381	1	OPC_0	Not sig.
Sanbr	0.00322006	-0.640202	0.077	0.125	1	OPC_0	Not sig.
Dzip3	0.0032284	0.277855	0.211	0.101	1	OPC_0	Not sig.
Tmem241	0.00328923	0.501983	0.116	0.03	1	OPC_0	Not sig.
Dscaml1	0.00334278	0.494931	0.612	0.369	1	OPC_0	Not sig.
Smarca2	0.00338151	-0.563339	0.172	0.183	1	OPC_0	Not sig.
Mef2c	0.00355127	-0.797131	0.059	0.119	1	OPC_0	Not sig.
Srgap3	0.00360113	0.431009	0.399	0.207	1	OPC_0	Not sig.
Ptprg	0.00363593	0.359152	0.739	0.518	1	OPC_0	Not sig.
Hip1	0.00364884	-0.38533	0.272	0.223	1	OPC_0	Not sig.
Xrcc4	0.00366369	0.479534	0.249	0.113	1	OPC_0	Not sig.
Tacc2	0.00372611	0.33353	0.327	0.155	1	OPC_0	Not sig.
Gpm6b	0.00374621	0.463857	0.757	0.503	1	OPC_0	Not sig.
Tlk2	0.00376774	0.425826	0.236	0.104	1	OPC_0	Not sig.
Arhgef4	0.00379812	0.529408	0.109	0.021	1	OPC_0	Not sig.
Cfap20dc	0.00384394	-0.527989	0.134	0.162	1	OPC_0	Not sig.
Cspg4	0.00384979	0.270424	0.27	0.125	1	OPC_0	Not sig.
Itpr1	0.00389951	-0.749777	0.066	0.11	1	OPC_0	Not sig.
Pum2	0.00391335	0.428878	0.252	0.104	1	OPC_0	Not sig.
Kcnip1	0.00396378	-0.671563	0.224	0.274	1	OPC_0	Not sig.
RGD1309104	0.00421698	0.445764	0.361	0.18	1	OPC_0	Not sig.
Sez6	0.00437291	0.352654	0.166	0.067	1	OPC_0	Not sig.
Plekha6	0.00437811	0.502102	0.197	0.076	1	OPC_0	Not sig.
Kcnj3	0.00444183	-0.702611	0.082	0.149	1	OPC_0	Not sig.
Elovl6	0.00444399	0.302408	0.204	0.095	1	OPC_0	Not sig.
Supt5h	0.00452042	0.289425	0.1	0.034	1	OPC_0	Not sig.
Col11a1	0.00452309	0.886728	0.17	0.046	1	OPC_0	Not sig.
Foxp1	0.00456269	-0.400546	0.195	0.201	1	OPC_0	Not sig.
Epha5	0.00458425	-0.454317	0.304	0.284	1	OPC_0	Not sig.
Pak5	0.00458496	-0.527657	0.229	0.271	1	OPC_0	Not sig.
Kdm2a	0.00459401	-0.259881	0.186	0.146	1	OPC_0	Not sig.
Astn1	0.00460048	0.342812	0.424	0.238	1	OPC_0	Not sig.
Itprid2	0.00461592	0.429546	0.227	0.091	1	OPC_0	Not sig.
Armh4	0.00464422	0.337964	0.297	0.149	1	OPC_0	Not sig.
Zfpm2	0.00478882	0.44926	0.483	0.262	1	OPC_0	Not sig.
Myt1	0.00489176	0.340471	0.612	0.393	1	OPC_0	Not sig.
Canx	0.00518747	0.603853	0.161	0.049	1	OPC_0	Not sig.
Braf	0.00526657	-0.337347	0.209	0.18	1	OPC_0	Not sig.
Cadps2	0.00535557	-0.828568	0.063	0.11	1	OPC_0	Not sig.
Nova1	0.00536906	0.362827	0.395	0.223	1	OPC_0	Not sig.
Hcn1	0.00544065	-1.14224	0.041	0.143	1	OPC_0	Not sig.
Ppp4r3a	0.0054616	0.421652	0.15	0.055	1	OPC_0	Not sig.
Tnrc6b	0.00552801	0.280125	0.41	0.244	1	OPC_0	Not sig.
Fut9	0.00563352	-0.314601	0.381	0.351	1	OPC_0	Not sig.
Celf4	0.0056448	-0.759275	0.082	0.131	1	OPC_0	Not sig.
Zcchc7	0.0056712	-0.299803	0.463	0.387	1	OPC_0	Not sig.
Clint1	0.00576914	0.47924	0.111	0.03	1	OPC_0	Not sig.
Rnf13	0.00580604	-0.579369	0.12	0.137	1	OPC_0	Not sig.
Myo6	0.00582452	-0.261603	0.109	0.098	1	OPC_0	Not sig.
Nnat	0.00582681	0.649786	0.125	0.037	1	OPC_0	Not sig.
Ipo9	0.00583929	0.441803	0.274	0.119	1	OPC_0	Not sig.
Atxn7l1	0.00586455	-0.405334	0.086	0.104	1	OPC_0	Not sig.
Ell2	0.00628255	0.373027	0.186	0.079	1	OPC_0	Not sig.
Kirrel3	0.00638291	-0.287621	0.401	0.393	1	OPC_0	Not sig.
Lrp1	0.00650814	0.369338	0.349	0.189	1	OPC_0	Not sig.
Sipa1l1	0.00667111	-0.672505	0.19	0.232	1	OPC_0	Not sig.
Gpc6	0.00681394	-0.34472	0.463	0.43	1	OPC_0	Not sig.
Nrf1	0.00701515	0.383094	0.172	0.061	1	OPC_0	Not sig.
Afdn	0.00702438	-0.259352	0.243	0.189	1	OPC_0	Not sig.
Adcy2	0.00705089	-0.357069	0.444	0.384	1	OPC_0	Not sig.
Mapt	0.00713282	-0.253597	0.297	0.256	1	OPC_0	Not sig.
Cobll1	0.0071602	0.541682	0.259	0.101	1	OPC_0	Not sig.
Slc44a5	0.00731172	0.385722	0.179	0.073	1	OPC_0	Not sig.
Grid1	0.00731575	0.350893	0.735	0.5	1	OPC_0	Not sig.
Elavl4	0.00753149	0.299014	0.213	0.101	1	OPC_0	Not sig.
Tns3	0.00784284	-0.306273	0.313	0.241	1	OPC_0	Not sig.
Trafd1	0.00805286	0.370697	0.166	0.07	1	OPC_0	Not sig.
Homer1	0.00806419	-0.435506	0.147	0.146	1	OPC_0	Not sig.
Asap1	0.00828434	0.298075	0.556	0.348	1	OPC_0	Not sig.
Map2k5	0.00832371	0.255157	0.224	0.107	1	OPC_0	Not sig.
ENSRNOG00000066115	0.00837414	0.452305	0.537	0.311	1	OPC_0	Not sig.
Son	0.0085758	0.280603	0.404	0.232	1	OPC_0	Not sig.
Fchsd2	0.00867947	0.337997	0.655	0.418	1	OPC_0	Not sig.
Cacul1	0.00873784	0.481464	0.175	0.067	1	OPC_0	Not sig.
Aplp2	0.00906665	-0.588459	0.111	0.125	1	OPC_0	Not sig.
RGD1561327	0.00907075	-0.485276	0.376	0.369	1	OPC_0	Not sig.
Kctd8	0.00926165	0.279246	0.426	0.271	1	OPC_0	Not sig.
Pkp4	0.00936389	-0.336836	0.238	0.226	1	OPC_0	Not sig.
Ppp2r2b	0.0094045	0.347796	0.923	0.817	1	OPC_0	Not sig.
Car10	0.00979557	-0.912824	0.063	0.137	1	OPC_0	Not sig.
Ccnt2	0.00984149	-0.385619	0.202	0.183	1	OPC_0	Not sig.
Neu4	0.00986853	0.277972	0.104	0.046	1	OPC_0	Not sig.
Slc12a6	0.0101898	0.251243	0.159	0.073	1	OPC_0	Not sig.
Cnot2	0.0102651	0.385919	0.293	0.146	1	OPC_0	Not sig.
Nfib	0.0103069	0.445106	0.506	0.293	1	OPC_0	Not sig.
Ampd3	0.0103097	0.525889	0.122	0.04	1	OPC_0	Not sig.
Strn	0.0105277	-0.513174	0.145	0.155	1	OPC_0	Not sig.
Plxna4	0.0105429	-0.708429	0.075	0.113	1	OPC_0	Not sig.
Dyrk1a	0.0107513	-0.281906	0.236	0.192	1	OPC_0	Not sig.
Ppfibp1	0.0108648	0.615316	0.379	0.189	1	OPC_0	Not sig.
Zbtb20	0.0109457	0.404275	0.844	0.698	1	OPC_0	Not sig.
Pstpip2	0.0110823	0.302145	0.503	0.317	1	OPC_0	Not sig.
Scrn1	0.0111052	0.393968	0.161	0.067	1	OPC_0	Not sig.
Cyrib	0.0112321	0.323126	0.211	0.091	1	OPC_0	Not sig.
Nedd4	0.0113956	0.27075	0.44	0.259	1	OPC_0	Not sig.
Peli2	0.0118364	0.347272	0.118	0.04	1	OPC_0	Not sig.
ENSRNOG00000068039	0.0118443	0.420833	0.179	0.058	1	OPC_0	Not sig.
Gnao1	0.0118555	-0.282808	0.27	0.226	1	OPC_0	Not sig.
Rapgef6	0.0119003	-0.604489	0.091	0.11	1	OPC_0	Not sig.
Helz	0.0119862	-0.488773	0.22	0.204	1	OPC_0	Not sig.
Ptprn2	0.012174	-0.423616	0.247	0.223	1	OPC_0	Not sig.
Fyn	0.0122047	0.708482	0.481	0.232	1	OPC_0	Not sig.
Atl1	0.0122758	0.380236	0.141	0.058	1	OPC_0	Not sig.
Stxbp6	0.0125086	-0.348656	0.202	0.183	1	OPC_0	Not sig.
Nr3c2	0.0125166	-0.385591	0.104	0.122	1	OPC_0	Not sig.
Dync1i1	0.0126069	-0.780518	0.073	0.128	1	OPC_0	Not sig.
Csnk1g3	0.0126238	0.288463	0.215	0.11	1	OPC_0	Not sig.
Ubr5	0.0127527	-0.296173	0.331	0.293	1	OPC_0	Not sig.
Hecw2	0.0127812	-0.463569	0.206	0.213	1	OPC_0	Not sig.
Med13l	0.0128366	0.479636	0.308	0.131	1	OPC_0	Not sig.
Plppr5	0.0128668	0.42992	0.42	0.25	1	OPC_0	Not sig.
Sytl5	0.0130173	0.528215	0.156	0.055	1	OPC_0	Not sig.
Gpr158	0.0134663	-0.827741	0.1	0.174	1	OPC_0	Not sig.
ENSRNOG00000068307	0.013586	-0.37979	0.324	0.338	1	OPC_0	Not sig.
Prdm2	0.0136614	-0.375672	0.145	0.119	1	OPC_0	Not sig.
Arhgef28	0.0137022	0.435878	0.408	0.235	1	OPC_0	Not sig.
Aff4	0.0137094	-0.417019	0.188	0.177	1	OPC_0	Not sig.
Magi1	0.013798	0.305165	0.483	0.265	1	OPC_0	Not sig.
Abhd2	0.0139879	0.386539	0.17	0.064	1	OPC_0	Not sig.
Lhfpl6	0.0140869	-0.322015	0.154	0.152	1	OPC_0	Not sig.
Ankrd17	0.0142815	-0.350052	0.252	0.232	1	OPC_0	Not sig.
Wasf1	0.0143096	0.285741	0.177	0.088	1	OPC_0	Not sig.
Ccny	0.0144161	-0.401954	0.156	0.155	1	OPC_0	Not sig.
Gnaq	0.0144319	0.406241	0.333	0.155	1	OPC_0	Not sig.
Ext2	0.014768	0.422877	0.118	0.04	1	OPC_0	Not sig.
Dmxl2	0.0151213	-0.399563	0.243	0.235	1	OPC_0	Not sig.
Ascc3	0.0151599	-0.272837	0.211	0.174	1	OPC_0	Not sig.
Zfp207	0.0152445	0.290847	0.188	0.095	1	OPC_0	Not sig.
RGD1310951	0.0154802	0.317941	0.317	0.168	1	OPC_0	Not sig.
Setd7	0.015489	-0.431147	0.088	0.107	1	OPC_0	Not sig.
Dock1	0.0155632	0.590087	0.596	0.32	1	OPC_0	Not sig.
Col5a3	0.0156583	-0.426635	0.372	0.372	1	OPC_0	Not sig.
Sox5	0.0160603	0.353616	0.728	0.527	1	OPC_0	Not sig.
Rnf135	0.0162066	-0.544418	0.147	0.18	1	OPC_0	Not sig.
Reep3	0.0164215	0.42952	0.102	0.037	1	OPC_0	Not sig.
Zmym2	0.0164692	-0.452293	0.224	0.223	1	OPC_0	Not sig.
Slc44a1	0.0165956	0.511968	0.533	0.302	1	OPC_0	Not sig.
Atrnl1	0.016767	-0.637996	0.141	0.171	1	OPC_0	Not sig.
Erc2	0.0167915	-0.534951	0.295	0.323	1	OPC_0	Not sig.
Tmem63b	0.0168644	0.35	0.122	0.04	1	OPC_0	Not sig.
Fam110b	0.0169987	0.369203	0.213	0.104	1	OPC_0	Not sig.
Pkd2	0.0173536	0.401879	0.141	0.055	1	OPC_0	Not sig.
Nedd4l	0.0175903	-0.469799	0.15	0.149	1	OPC_0	Not sig.
Ppp3ca	0.0177965	-0.311356	0.39	0.335	1	OPC_0	Not sig.
Camk2g	0.0178611	-0.365633	0.136	0.11	1	OPC_0	Not sig.
Pip5k1b	0.0183147	-0.279716	0.143	0.113	1	OPC_0	Not sig.
Usp24	0.0183678	-0.346177	0.569	0.527	1	OPC_0	Not sig.
Zfc3h1	0.0184365	-0.307689	0.195	0.168	1	OPC_0	Not sig.
Sestd1	0.0187029	0.437555	0.113	0.034	1	OPC_0	Not sig.
Cdin1	0.0188016	0.665389	0.172	0.061	1	OPC_0	Not sig.
Lrba	0.0190527	-0.286688	0.302	0.25	1	OPC_0	Not sig.
Otud7a	0.0191582	-0.310194	0.263	0.213	1	OPC_0	Not sig.
Grk3	0.019494	0.442007	0.134	0.046	1	OPC_0	Not sig.
Ptprr	0.0194943	0.552903	0.136	0.067	1	OPC_0	Not sig.
Pik3c2a	0.0196249	0.304402	0.202	0.085	1	OPC_0	Not sig.
Mtss1	0.0202819	0.331152	0.204	0.104	1	OPC_0	Not sig.
Tnks	0.0204332	-0.390271	0.218	0.21	1	OPC_0	Not sig.
Smurf2	0.020478	-0.408483	0.168	0.171	1	OPC_0	Not sig.
RGD1560883	0.0207245	-0.415712	0.268	0.305	1	OPC_0	Not sig.
Srgap2	0.0208842	0.336985	0.358	0.186	1	OPC_0	Not sig.
Crebrf	0.0209398	-0.430438	0.15	0.137	1	OPC_0	Not sig.
AABR07045431.1	0.0209895	0.431984	0.154	0.061	1	OPC_0	Not sig.
Zfhx3	0.0214595	0.284064	0.161	0.067	1	OPC_0	Not sig.
Septin8	0.0220309	0.383334	0.227	0.113	1	OPC_0	Not sig.
Ino80	0.0220534	-0.580418	0.141	0.146	1	OPC_0	Not sig.
Ssbp2	0.0221917	-0.548938	0.161	0.198	1	OPC_0	Not sig.
Samd12	0.0222813	-0.33116	0.447	0.415	1	OPC_0	Not sig.
Rab8b	0.022413	0.397219	0.172	0.079	1	OPC_0	Not sig.
Thsd7b	0.0224506	-0.551506	0.147	0.192	1	OPC_0	Not sig.
Grik3	0.0234929	0.559226	0.122	0.037	1	OPC_0	Not sig.
Zfp644	0.0235043	-0.273978	0.15	0.125	1	OPC_0	Not sig.
Npat	0.0238256	0.336052	0.136	0.046	1	OPC_0	Not sig.
Spon1	0.0241246	0.324624	0.556	0.363	1	OPC_0	Not sig.
Dnajc13	0.0241947	0.456826	0.154	0.061	1	OPC_0	Not sig.
Tuba1b	0.0244023	0.508326	0.17	0.064	1	OPC_0	Not sig.
Rundc3b	0.0249184	-0.443569	0.088	0.119	1	OPC_0	Not sig.
Sema6a	0.0249217	0.276778	0.299	0.159	1	OPC_0	Not sig.
Ttc28	0.0251276	0.349553	0.329	0.168	1	OPC_0	Not sig.
Cdr2l	0.0254814	0.463816	0.1	0.03	1	OPC_0	Not sig.
Rgcc	0.0256818	0.449807	0.159	0.067	1	OPC_0	Not sig.
Rin2	0.0260782	-0.416505	0.19	0.18	1	OPC_0	Not sig.
Robo1	0.0265026	-0.375783	0.689	0.683	1	OPC_0	Not sig.
Morc3	0.0267505	-0.387111	0.12	0.119	1	OPC_0	Not sig.
Chn1	0.0267531	-0.610574	0.098	0.116	1	OPC_0	Not sig.
Glce	0.027256	0.311744	0.218	0.113	1	OPC_0	Not sig.
Rcor1	0.0277128	-0.392523	0.091	0.11	1	OPC_0	Not sig.
Adcy9	0.0278401	-0.40205	0.098	0.101	1	OPC_0	Not sig.
Dtna	0.0278465	-0.265774	0.503	0.451	1	OPC_0	Not sig.
Rapgef4	0.028364	-0.485806	0.175	0.18	1	OPC_0	Not sig.
Chrm3	0.0285496	0.266014	0.213	0.116	1	OPC_0	Not sig.
Eml5	0.0285564	-0.573587	0.122	0.152	1	OPC_0	Not sig.
Inka2	0.0285997	0.365601	0.125	0.046	1	OPC_0	Not sig.
Hif1a	0.0288351	0.478944	0.175	0.064	1	OPC_0	Not sig.
Acin1	0.02916	-0.350034	0.193	0.186	1	OPC_0	Not sig.
Itgb8	0.0295741	0.347352	0.259	0.119	1	OPC_0	Not sig.
Rsf1	0.0296609	-0.383697	0.218	0.204	1	OPC_0	Not sig.
Gprasp1	0.0296612	-0.323888	0.143	0.125	1	OPC_0	Not sig.
ENSRNOG00000066877	0.0301342	0.381363	0.104	0.037	1	OPC_0	Not sig.
ENSRNOG00000065308	0.0303918	0.352565	0.109	0.037	1	OPC_0	Not sig.
Ccnd1	0.0304472	0.418736	0.1	0.03	1	OPC_0	Not sig.
Ints13	0.0307903	0.331096	0.152	0.067	1	OPC_0	Not sig.
Kcnt2	0.0308409	-0.614817	0.082	0.131	1	OPC_0	Not sig.
Syn2	0.0308414	-0.569008	0.088	0.134	1	OPC_0	Not sig.
Sema3e	0.0309702	0.602987	0.193	0.082	1	OPC_0	Not sig.
Usp3	0.0310444	0.382085	0.179	0.079	1	OPC_0	Not sig.
Raph1	0.0311394	0.362604	0.122	0.04	1	OPC_0	Not sig.
Slc8a3	0.031264	-0.439096	0.166	0.149	1	OPC_0	Not sig.
Col16a1	0.0313672	0.533453	0.227	0.091	1	OPC_0	Not sig.
Hace1	0.0315075	0.497902	0.116	0.043	1	OPC_0	Not sig.
Hp1bp3	0.0316786	0.542293	0.17	0.07	1	OPC_0	Not sig.
Tox	0.0316907	0.294074	0.549	0.381	1	OPC_0	Not sig.
Camk4	0.0317242	-0.751301	0.05	0.107	1	OPC_0	Not sig.
Gtf3c3	0.0324093	0.423897	0.102	0.034	1	OPC_0	Not sig.
Fto	0.0327848	-0.250102	0.308	0.262	1	OPC_0	Not sig.
Me3	0.032841	-0.452125	0.118	0.125	1	OPC_0	Not sig.
Cnot6l	0.0331126	-0.425552	0.098	0.116	1	OPC_0	Not sig.
Ikzf2	0.0335455	0.515204	0.172	0.076	1	OPC_0	Not sig.
Klhl2	0.0337229	-0.374463	0.145	0.125	1	OPC_0	Not sig.
Rsrc1	0.0339924	-0.314774	0.195	0.165	1	OPC_0	Not sig.
Nmnat2	0.0344616	-0.427515	0.281	0.25	1	OPC_0	Not sig.
Pde7b	0.0345486	0.284851	0.519	0.326	1	OPC_0	Not sig.
Dop1a	0.0349216	-0.359871	0.168	0.152	1	OPC_0	Not sig.
Cnksr2	0.0349273	-0.733909	0.154	0.232	1	OPC_0	Not sig.
Plpp4	0.0351351	0.276191	0.152	0.076	1	OPC_0	Not sig.
Cbx3	0.0352626	0.250421	0.215	0.122	1	OPC_0	Not sig.
Rsrp1	0.0356788	-0.409863	0.181	0.186	1	OPC_0	Not sig.
Pclo	0.0357912	-0.422574	0.361	0.354	1	OPC_0	Not sig.
Commd10	0.0358404	0.305104	0.107	0.04	1	OPC_0	Not sig.
Epha6	0.0360417	-1.06964	0.061	0.162	1	OPC_0	Not sig.
Gabrg1	0.0365321	0.322589	0.288	0.165	1	OPC_0	Not sig.
Pcyt1b	0.036603	0.353356	0.215	0.107	1	OPC_0	Not sig.
Stk39	0.0366079	-0.439179	0.145	0.165	1	OPC_0	Not sig.
Ankrd12	0.0367009	-0.261198	0.279	0.216	1	OPC_0	Not sig.
Kcnk10	0.0369912	0.451423	0.238	0.104	1	OPC_0	Not sig.
Chst2	0.0371646	0.482807	0.134	0.046	1	OPC_0	Not sig.
Tcf12	0.0376972	0.298297	0.608	0.381	1	OPC_0	Not sig.
St7l	0.0383839	0.430425	0.195	0.082	1	OPC_0	Not sig.
Rb1cc1	0.0385065	-0.515897	0.186	0.201	1	OPC_0	Not sig.
Map3k1	0.0392577	0.25296	0.166	0.076	1	OPC_0	Not sig.
Acadsb	0.0397734	-0.364677	0.109	0.122	1	OPC_0	Not sig.
Zfp609	0.039843	0.386057	0.224	0.101	1	OPC_0	Not sig.
Entr1	0.0399497	0.379938	0.1	0.037	1	OPC_0	Not sig.
Vezf1	0.0399918	0.258179	0.116	0.049	1	OPC_0	Not sig.
Galnt17	0.0400191	0.440743	0.188	0.082	1	OPC_0	Not sig.
Cdh8	0.0400473	-0.722306	0.077	0.134	1	OPC_0	Not sig.
Appl2	0.0400668	-0.287216	0.109	0.104	1	OPC_0	Not sig.
Cfap52	0.0401547	0.369163	0.111	0.04	1	OPC_0	Not sig.
Rubcn	0.040723	-0.444756	0.1	0.101	1	OPC_0	Not sig.
Tmpo	0.0413698	0.467777	0.175	0.064	1	OPC_0	Not sig.
Fam135a	0.0416223	-0.265811	0.209	0.18	1	OPC_0	Not sig.
Txndc11	0.0419807	0.425685	0.107	0.037	1	OPC_0	Not sig.
Rps6ka3	0.0420771	-0.285311	0.177	0.134	1	OPC_0	Not sig.
Ptprk	0.0425073	0.343018	0.209	0.101	1	OPC_0	Not sig.
Bcan	0.0428728	0.432354	0.186	0.082	1	OPC_0	Not sig.
Fign	0.0430997	0.346331	0.295	0.152	1	OPC_0	Not sig.
Stag1	0.0436156	-0.257066	0.338	0.311	1	OPC_0	Not sig.
Kif13b	0.0440887	-0.325937	0.134	0.128	1	OPC_0	Not sig.
Scaper	0.0441148	-0.306888	0.243	0.22	1	OPC_0	Not sig.
Paxbp1	0.0443229	-0.315107	0.152	0.149	1	OPC_0	Not sig.
Sh3rf1	0.0444657	0.32318	0.299	0.168	1	OPC_0	Not sig.
Parg	0.044629	-0.335027	0.111	0.104	1	OPC_0	Not sig.
Atrn	0.0446322	-0.261368	0.245	0.201	1	OPC_0	Not sig.
Tbl1xr1	0.0447867	0.31994	0.259	0.131	1	OPC_0	Not sig.
Ncam2	0.0447958	0.344386	0.905	0.777	1	OPC_0	Not sig.
Igsf21	0.0453047	0.318371	0.193	0.095	1	OPC_0	Not sig.
Mtmr3	0.0458762	0.385626	0.243	0.119	1	OPC_0	Not sig.
Appbp2	0.0463524	0.278529	0.1	0.04	1	OPC_0	Not sig.
Pcdha4	0.0466941	-0.317897	0.333	0.299	1	OPC_0	Not sig.
Ireb2	0.0470202	0.359217	0.136	0.058	1	OPC_0	Not sig.
Ttc17	0.0472988	-0.250726	0.184	0.146	1	OPC_0	Not sig.
Runx1t1	0.0480597	-0.391141	0.163	0.149	1	OPC_0	Not sig.
Sgms1	0.048228	-0.387512	0.2	0.183	1	OPC_0	Not sig.
Chn2	0.0485966	-0.335481	0.175	0.171	1	OPC_0	Not sig.
Arhgap21	0.0487165	-0.280325	0.354	0.314	1	OPC_0	Not sig.
Ppfia2	0.0494758	-0.282761	0.619	0.567	1	OPC_0	Not sig.
Hecw1	0.0497759	-0.512204	0.181	0.216	1	OPC_0	Not sig.
Shisa9	0.0500039	-0.474083	0.129	0.159	1	OPC_0	Not sig.
Sez6l	0.0501151	0.371126	0.304	0.159	1	OPC_0	Not sig.
ENSRNOG00000063014	0.0501476	0.410628	0.166	0.067	1	OPC_0	Not sig.
Map4k5	0.0504641	-0.381599	0.184	0.177	1	OPC_0	Not sig.
Pdxdc1	0.0510083	-0.310217	0.136	0.119	1	OPC_0	Not sig.
Cfdp1	0.0520322	-0.299838	0.1	0.088	1	OPC_0	Not sig.
Abhd12	0.0520609	0.327243	0.175	0.088	1	OPC_0	Not sig.
Epb41l4b	0.0521836	-0.311453	0.122	0.113	1	OPC_0	Not sig.
Golgb1	0.0533561	-0.267034	0.118	0.116	1	OPC_0	Not sig.
Commd1	0.0537088	0.316286	0.152	0.07	1	OPC_0	Not sig.
Vdac2	0.0541865	0.373041	0.107	0.04	1	OPC_0	Not sig.
Myo9a	0.0547435	-0.265952	0.249	0.232	1	OPC_0	Not sig.
Hmces	0.054752	0.276097	0.109	0.049	1	OPC_0	Not sig.
Prkd1	0.0549481	-0.36471	0.324	0.311	1	OPC_0	Not sig.
Arhgap35	0.0555504	0.4021	0.333	0.189	1	OPC_0	Not sig.
Adam10	0.0555877	-0.359825	0.118	0.101	1	OPC_0	Not sig.
Ep400	0.0558275	-0.257058	0.147	0.131	1	OPC_0	Not sig.
Rimbp2	0.0563495	-0.289572	0.15	0.113	1	OPC_0	Not sig.
Spidr	0.0563503	0.427496	0.147	0.052	1	OPC_0	Not sig.
ENSRNOG00000063230	0.0563893	0.266414	0.107	0.043	1	OPC_0	Not sig.
Unc5c	0.0569244	0.316764	0.601	0.415	1	OPC_0	Not sig.
Phf3	0.0573996	-0.268396	0.134	0.128	1	OPC_0	Not sig.
Lnpk	0.0579447	-0.290347	0.116	0.095	1	OPC_0	Not sig.
Ncor1	0.058388	0.271385	0.358	0.201	1	OPC_0	Not sig.
Mef2a	0.0585648	-0.315461	0.197	0.174	1	OPC_0	Not sig.
Snrnp70	0.0586584	-0.289582	0.424	0.372	1	OPC_0	Not sig.
Dmd	0.0593994	-0.284079	0.707	0.674	1	OPC_0	Not sig.
Rtn3	0.0605301	0.320353	0.238	0.125	1	OPC_0	Not sig.
ENSRNOG00000066309	0.0608953	0.377361	0.138	0.061	1	OPC_0	Not sig.
Gab2	0.0611434	0.250065	0.367	0.223	1	OPC_0	Not sig.
Abi2	0.0616554	-0.349397	0.209	0.183	1	OPC_0	Not sig.
Grik1	0.0617111	-0.388885	0.392	0.36	1	OPC_0	Not sig.
Mib1	0.0617554	0.343693	0.247	0.137	1	OPC_0	Not sig.
Cep83	0.0617782	-0.298539	0.147	0.149	1	OPC_0	Not sig.
Scn2a	0.0617869	-0.429939	0.195	0.204	1	OPC_0	Not sig.
ENSRNOG00000070388	0.0619672	0.32857	0.12	0.043	1	OPC_0	Not sig.
Mybl1	0.0626677	-0.436515	0.252	0.223	1	OPC_0	Not sig.
Clstn1	0.0627209	-0.447227	0.093	0.116	1	OPC_0	Not sig.
Fermt2	0.0631889	0.306109	0.238	0.116	1	OPC_0	Not sig.
Pcdh10	0.0640508	0.342222	0.168	0.076	1	OPC_0	Not sig.
Tnks2	0.0655323	-0.300283	0.181	0.159	1	OPC_0	Not sig.
Tafa2	0.0660685	-0.521776	0.095	0.143	1	OPC_0	Not sig.
Akap11	0.0671571	-0.37008	0.109	0.11	1	OPC_0	Not sig.
Pcdhga7	0.0677176	0.252525	0.444	0.274	1	OPC_0	Not sig.
Snx4	0.0691472	-0.333902	0.113	0.104	1	OPC_0	Not sig.
Tmem164	0.069632	-0.321021	0.111	0.107	1	OPC_0	Not sig.
Fam89a	0.0712871	0.298134	0.238	0.125	1	OPC_0	Not sig.
Mitf	0.0715948	0.492171	0.129	0.043	1	OPC_0	Not sig.
H2az2	0.0716035	0.300924	0.1	0.04	1	OPC_0	Not sig.
Fat1	0.0729492	0.422791	0.111	0.034	1	OPC_0	Not sig.
Dennd6a	0.0733353	-0.255498	0.122	0.104	1	OPC_0	Not sig.
Bin1	0.0736261	-0.329632	0.127	0.113	1	OPC_0	Not sig.
Wdfy2	0.0758584	-0.445116	0.093	0.101	1	OPC_0	Not sig.
Tafa1	0.0762327	-0.93264	0.041	0.11	1	OPC_0	Not sig.
Sfswap	0.0762489	0.278152	0.186	0.088	1	OPC_0	Not sig.
Desi2	0.0763317	0.385113	0.113	0.046	1	OPC_0	Not sig.
Rrbp1	0.0767264	-0.334173	0.104	0.085	1	OPC_0	Not sig.
Sos2	0.0768415	0.255275	0.213	0.119	1	OPC_0	Not sig.
Acsl4	0.0769513	0.277187	0.147	0.07	1	OPC_0	Not sig.
Entrep2	0.0771783	-0.347595	0.082	0.104	1	OPC_0	Not sig.
Trps1	0.0779401	0.581854	0.415	0.207	1	OPC_0	Not sig.
Peak1	0.078043	0.271105	0.204	0.101	1	OPC_0	Not sig.
Sgcz	0.0780471	-0.337299	0.712	0.741	1	OPC_0	Not sig.
Phkb	0.0794737	-0.257455	0.254	0.216	1	OPC_0	Not sig.
Tmem260	0.0806072	0.380269	0.159	0.07	1	OPC_0	Not sig.
Psip1	0.0806202	0.253655	0.195	0.091	1	OPC_0	Not sig.
Kcnq5	0.0814322	0.252276	0.705	0.561	1	OPC_0	Not sig.
Tshz2	0.0814738	0.368051	0.39	0.244	1	OPC_0	Not sig.
Ppargc1a	0.0822303	-0.284492	0.535	0.53	1	OPC_0	Not sig.
Nr2c1	0.0827886	0.349655	0.127	0.052	1	OPC_0	Not sig.
Arsb	0.0831424	0.300535	0.209	0.101	1	OPC_0	Not sig.
Ccdc107	0.0834884	0.293123	0.109	0.043	1	OPC_0	Not sig.
Galnt13	0.0835418	-0.275157	0.451	0.424	1	OPC_0	Not sig.
Pcsk5	0.0838744	0.340228	0.107	0.049	1	OPC_0	Not sig.
Agfg1	0.084448	0.328711	0.345	0.192	1	OPC_0	Not sig.
Fer	0.0851487	-0.250281	0.209	0.159	1	OPC_0	Not sig.
Srsf10	0.0854428	0.371913	0.175	0.073	1	OPC_0	Not sig.
Cachd1	0.0854957	0.369172	0.12	0.04	1	OPC_0	Not sig.
Bbs9	0.085701	-0.339494	0.136	0.122	1	OPC_0	Not sig.
Naa15	0.0861315	0.36116	0.184	0.091	1	OPC_0	Not sig.
Lama4	0.0868951	0.283793	0.39	0.284	1	OPC_0	Not sig.
Sulf2	0.0873356	-0.399569	0.401	0.369	1	OPC_0	Not sig.
Atxn1	0.0907336	-0.330642	0.252	0.226	1	OPC_0	Not sig.
Mapk1	0.0907374	0.328389	0.197	0.095	1	OPC_0	Not sig.
Klhl24	0.0907559	-0.253651	0.145	0.134	1	OPC_0	Not sig.
Senp7	0.0912495	0.326781	0.261	0.14	1	OPC_0	Not sig.
Tshz1	0.0918257	0.299329	0.118	0.052	1	OPC_0	Not sig.
Afap1l2	0.0919188	0.299653	0.243	0.134	1	OPC_0	Not sig.
Slc25a36	0.092094	-0.367155	0.159	0.14	1	OPC_0	Not sig.
Il1rap	0.0921741	0.586656	0.302	0.162	1	OPC_0	Not sig.
Rbms1	0.0924067	-0.289722	0.127	0.104	1	OPC_0	Not sig.
Sdk2	0.0925482	0.285708	0.102	0.043	1	OPC_0	Not sig.
Dlgap4	0.093818	0.261604	0.125	0.058	1	OPC_0	Not sig.
Atxn7	0.0944099	0.327611	0.138	0.058	1	OPC_0	Not sig.
Crebzf	0.0959967	0.404821	0.116	0.049	1	OPC_0	Not sig.
Zfp277	0.096622	0.285301	0.125	0.058	1	OPC_0	Not sig.
Actb	0.0968201	0.27786	0.152	0.061	1	OPC_0	Not sig.
Klhdc10	0.0969568	-0.286862	0.195	0.159	1	OPC_0	Not sig.
Slc4a10	0.0970233	-0.315024	0.236	0.22	1	OPC_0	Not sig.
Ankrd6	0.0979735	-0.28041	0.1	0.095	1	OPC_0	Not sig.
Gtf2f2	0.098038	0.463805	0.122	0.043	1	OPC_0	Not sig.
Supt3h	0.0980533	0.308012	0.29	0.152	1	OPC_0	Not sig.
Larp1	0.0988184	0.435991	0.118	0.052	1	OPC_0	Not sig.
Disp1	0.0988698	0.470441	0.211	0.104	1	OPC_0	Not sig.
Aff3	0.100256	-0.457917	0.172	0.165	1	OPC_0	Not sig.
Magi3	0.100862	-0.351916	0.104	0.101	1	OPC_0	Not sig.
Hnrnpf	0.101669	0.287977	0.1	0.034	1	OPC_0	Not sig.
Arfgef3	0.105603	-0.380648	0.136	0.131	1	OPC_0	Not sig.
Pde4b	0.106525	0.351878	0.921	0.75	1	OPC_0	Not sig.
Plcl2	0.106725	-0.305236	0.111	0.104	1	OPC_0	Not sig.
Ipo7	0.10744	0.350208	0.136	0.055	1	OPC_0	Not sig.
ENSRNOG00000067240	0.107742	-0.376817	0.147	0.14	1	OPC_0	Not sig.
Lrig2	0.112882	-0.255961	0.15	0.125	1	OPC_0	Not sig.
Tom1l2	0.113973	-0.27726	0.154	0.152	1	OPC_0	Not sig.
Creb5	0.114901	-0.25204	0.195	0.186	1	OPC_0	Not sig.
AABR07028769.1	0.114926	-0.42015	0.127	0.128	1	OPC_0	Not sig.
Lpp	0.115663	0.29014	0.24	0.119	1	OPC_0	Not sig.
Ogdh	0.116678	-0.279005	0.1	0.076	1	OPC_0	Not sig.
Arhgap12	0.117177	0.339423	0.181	0.082	1	OPC_0	Not sig.
Dipk1a	0.117753	0.277199	0.122	0.061	1	OPC_0	Not sig.
Sh3kbp1	0.118935	-0.385564	0.1	0.104	1	OPC_0	Not sig.
Atosa	0.12001	0.328493	0.154	0.073	1	OPC_0	Not sig.
Cuedc1	0.120724	0.40996	0.172	0.079	1	OPC_0	Not sig.
Ugt8	0.121035	-0.265961	0.113	0.116	1	OPC_0	Not sig.
AABR07001519.1	0.121306	0.261892	0.712	0.515	1	OPC_0	Not sig.
Stim1	0.121525	-0.405737	0.088	0.11	1	OPC_0	Not sig.
Cfap69	0.122981	-0.264011	0.125	0.125	1	OPC_0	Not sig.
Ankfy1	0.123057	-0.281245	0.152	0.134	1	OPC_0	Not sig.
Cpsf7	0.123499	0.302017	0.116	0.052	1	OPC_0	Not sig.
ENSRNOG00000064399	0.124119	0.452818	0.281	0.134	1	OPC_0	Not sig.
Nptn	0.12531	-0.293484	0.238	0.198	1	OPC_0	Not sig.
Pam	0.125548	-0.447935	0.095	0.11	1	OPC_0	Not sig.
Zfp608	0.125587	0.330294	0.29	0.165	1	OPC_0	Not sig.
Asxl1	0.126377	0.279735	0.172	0.082	1	OPC_0	Not sig.
Cdc42	0.127097	-0.270284	0.125	0.113	1	OPC_0	Not sig.
Msi2	0.127113	0.481875	0.374	0.201	1	OPC_0	Not sig.
Ube2e3	0.1273	0.261928	0.188	0.098	1	OPC_0	Not sig.
Rufy3	0.129185	-0.257756	0.17	0.146	1	OPC_0	Not sig.
Xpo1	0.1295	-0.291428	0.132	0.125	1	OPC_0	Not sig.
Parp6	0.129616	0.295497	0.102	0.04	1	OPC_0	Not sig.
Arih2	0.129947	0.39989	0.143	0.058	1	OPC_0	Not sig.
Plpp1	0.13055	0.471935	0.136	0.052	1	OPC_0	Not sig.
Mboat2	0.130809	-0.360737	0.179	0.162	1	OPC_0	Not sig.
Mapk1ip1l	0.130853	0.283852	0.134	0.058	1	OPC_0	Not sig.
Ttc7b	0.131119	-0.292313	0.109	0.098	1	OPC_0	Not sig.
Suclg2	0.13149	0.40221	0.184	0.079	1	OPC_0	Not sig.
Gng12	0.131497	0.378833	0.181	0.076	1	OPC_0	Not sig.
Cfap20	0.131673	0.314384	0.118	0.052	1	OPC_0	Not sig.
Snx12	0.132504	0.281759	0.156	0.073	1	OPC_0	Not sig.
Lrrtm4	0.135426	-0.340331	0.828	0.869	1	OPC_0	Not sig.
Gab1	0.135575	0.330847	0.231	0.113	1	OPC_0	Not sig.
Myh10	0.138672	-0.329664	0.118	0.11	1	OPC_0	Not sig.
Adamts6	0.139562	-0.321278	0.147	0.137	1	OPC_0	Not sig.
Adk	0.140984	-0.29372	0.118	0.113	1	OPC_0	Not sig.
Zhx2	0.141454	0.270843	0.17	0.082	1	OPC_0	Not sig.
Dcx	0.142033	0.288238	0.134	0.064	1	OPC_0	Not sig.
Acvr1	0.144363	0.399705	0.1	0.034	1	OPC_0	Not sig.
Tpr	0.145628	-0.26381	0.132	0.128	1	OPC_0	Not sig.
Rbm3	0.147224	0.269075	0.104	0.046	1	OPC_0	Not sig.
Ptpn9	0.148268	0.357008	0.259	0.134	1	OPC_0	Not sig.
Snrpn	0.148871	-0.338476	0.091	0.107	1	OPC_0	Not sig.
Rfxank	0.151838	0.308416	0.104	0.043	1	OPC_0	Not sig.
Pogz	0.152793	-0.409318	0.141	0.134	1	OPC_0	Not sig.
Sorbs1	0.153914	0.499446	0.354	0.207	1	OPC_0	Not sig.
Ryr2	0.154483	-0.771282	0.252	0.323	1	OPC_0	Not sig.
Ppip5k2	0.155921	-0.303116	0.145	0.116	1	OPC_0	Not sig.
Syne2	0.157658	0.502432	0.231	0.107	1	OPC_0	Not sig.
Kcnc2	0.158557	-0.510812	0.104	0.131	1	OPC_0	Not sig.
Ldb2	0.160001	-0.600158	0.107	0.134	1	OPC_0	Not sig.
Sh3d19	0.160754	0.4532	0.535	0.323	1	OPC_0	Not sig.
Slc1a3	0.162629	0.356428	0.331	0.204	1	OPC_0	Not sig.
Tbl1x	0.16328	0.263541	0.186	0.095	1	OPC_0	Not sig.
Lrfn5	0.164534	-0.538454	0.342	0.36	1	OPC_0	Not sig.
Btaf1	0.164697	-0.353111	0.1	0.107	1	OPC_0	Not sig.
Rnpc3	0.164877	-0.336707	0.12	0.104	1	OPC_0	Not sig.
Dync1li2	0.165124	-0.372839	0.132	0.137	1	OPC_0	Not sig.
Atp13a3	0.165465	-0.258251	0.145	0.119	1	OPC_0	Not sig.
Setx	0.166862	-0.29837	0.107	0.116	1	OPC_0	Not sig.
Mcph1	0.167413	0.281406	0.109	0.052	1	OPC_0	Not sig.
Agap1	0.168308	0.281026	0.712	0.524	1	OPC_0	Not sig.
RGD1308706	0.170254	0.414665	0.129	0.049	1	OPC_0	Not sig.
Grk5	0.170392	-0.370696	0.152	0.14	1	OPC_0	Not sig.
Numb	0.17131	-0.289886	0.129	0.119	1	OPC_0	Not sig.
Brwd3	0.17422	-0.325132	0.102	0.085	1	OPC_0	Not sig.
Megf9	0.180102	-0.345472	0.159	0.152	1	OPC_0	Not sig.
Lgr4	0.182324	-0.269585	0.118	0.11	1	OPC_0	Not sig.
Ppp2r2d	0.183022	0.253895	0.104	0.046	1	OPC_0	Not sig.
Dym	0.183231	-0.343041	0.118	0.104	1	OPC_0	Not sig.
Mapk8ip3	0.184101	0.400766	0.195	0.082	1	OPC_0	Not sig.
Ehbp1	0.185478	0.43429	0.32	0.186	1	OPC_0	Not sig.
Bmper	0.186697	0.251875	0.134	0.073	1	OPC_0	Not sig.
Mtmr7	0.187616	-0.289324	0.1	0.095	1	OPC_0	Not sig.
Tspan5	0.187936	-0.326381	0.102	0.101	1	OPC_0	Not sig.
Chd4	0.188598	-0.336321	0.134	0.128	1	OPC_0	Not sig.
Stxbp1	0.190662	-0.335658	0.082	0.101	1	OPC_0	Not sig.
Ncoa5	0.193272	0.292683	0.141	0.067	1	OPC_0	Not sig.
Gon4l	0.193593	-0.339726	0.118	0.095	1	OPC_0	Not sig.
Ankrd28	0.194127	0.469577	0.751	0.527	1	OPC_0	Not sig.
Tcf20	0.194884	-0.450985	0.116	0.107	1	OPC_0	Not sig.
Zfp462	0.195255	0.265394	0.415	0.265	1	OPC_0	Not sig.
Nudcd3	0.195687	0.319071	0.113	0.049	1	OPC_0	Not sig.
ENSRNOG00000066003	0.199231	0.279724	0.17	0.079	1	OPC_0	Not sig.
Rnf150	0.199907	-0.284787	0.122	0.128	1	OPC_0	Not sig.
Cntn4	0.200326	-0.35734	0.363	0.332	1	OPC_0	Not sig.
Uhrf2	0.201299	0.465024	0.195	0.091	1	OPC_0	Not sig.
Osbpl6	0.201976	-0.25111	0.17	0.134	1	OPC_0	Not sig.
Mta3	0.202264	-0.254161	0.104	0.098	1	OPC_0	Not sig.
Scai	0.204093	-0.302608	0.136	0.131	1	OPC_0	Not sig.
Taf3	0.204595	0.331237	0.195	0.101	1	OPC_0	Not sig.
Nos1ap	0.206971	-0.282181	0.104	0.095	1	OPC_0	Not sig.
Ncor2	0.210324	0.316184	0.156	0.076	1	OPC_0	Not sig.
Ophn1	0.212126	0.383847	0.249	0.134	1	OPC_0	Not sig.
Ublcp1	0.213779	0.306482	0.104	0.04	1	OPC_0	Not sig.
Lamp2	0.214035	-0.28232	0.107	0.091	1	OPC_0	Not sig.
Sarnp	0.214282	-0.287087	0.163	0.137	1	OPC_0	Not sig.
Dgkh	0.220088	-0.325606	0.102	0.091	1	OPC_0	Not sig.
Atp2b2	0.220682	-0.343396	0.132	0.125	1	OPC_0	Not sig.
Map1b	0.224239	-0.358523	0.104	0.11	1	OPC_0	Not sig.
Zmiz1	0.225207	0.256066	0.29	0.149	1	OPC_0	Not sig.
Cdkl5	0.22725	-0.308033	0.091	0.101	1	OPC_0	Not sig.
Shc3	0.233178	0.257064	0.231	0.128	1	OPC_0	Not sig.
Rc3h1	0.237284	0.471176	0.231	0.113	1	OPC_0	Not sig.
Rbbp8	0.238615	0.325367	0.111	0.043	1	OPC_0	Not sig.
Nkain3	0.238798	-0.40448	0.181	0.186	1	OPC_0	Not sig.
Diaph3	0.241591	0.392958	0.134	0.052	1	OPC_0	Not sig.
Prrc2b	0.241752	0.30915	0.107	0.058	1	OPC_0	Not sig.
Chd7	0.246474	0.504208	0.42	0.241	1	OPC_0	Not sig.
Ubash3b	0.247085	0.318243	0.134	0.052	1	OPC_0	Not sig.
Cacna2d1	0.247772	-0.415464	0.215	0.235	1	OPC_0	Not sig.
Lrrc49	0.248565	0.255813	0.156	0.082	1	OPC_0	Not sig.
Cc2d2a	0.248583	-0.341852	0.125	0.107	1	OPC_0	Not sig.
Arhgap44	0.250653	-0.51294	0.091	0.122	1	OPC_0	Not sig.
Ppp2r5c	0.253672	0.279423	0.224	0.125	1	OPC_0	Not sig.
Akap10	0.254037	0.290605	0.186	0.104	1	OPC_0	Not sig.
Cenpp	0.254818	0.287201	0.12	0.049	1	OPC_0	Not sig.
Togaram1	0.255793	-0.332784	0.116	0.113	1	OPC_0	Not sig.
Frmpd1	0.25977	0.390226	0.113	0.046	1	OPC_0	Not sig.
Atf7	0.260171	0.280023	0.152	0.079	1	OPC_0	Not sig.
Rab31	0.262988	0.335549	0.299	0.162	1	OPC_0	Not sig.
Lmbr1	0.264975	-0.260986	0.107	0.088	1	OPC_0	Not sig.
Pdia3	0.265502	0.475815	0.127	0.049	1	OPC_0	Not sig.
ENSRNOG00000067105	0.265511	-0.293726	0.143	0.131	1	OPC_0	Not sig.
Dync1h1	0.266228	-0.309549	0.1	0.095	1	OPC_0	Not sig.
Gtf3c2	0.268992	0.395921	0.104	0.046	1	OPC_0	Not sig.
Grb2	0.273039	-0.29186	0.111	0.085	1	OPC_0	Not sig.
Cpe	0.274347	0.433663	0.429	0.259	1	OPC_0	Not sig.
Rlf	0.275135	0.335779	0.1	0.043	1	OPC_0	Not sig.
Kcnh8	0.275859	-0.296701	0.184	0.162	1	OPC_0	Not sig.
Tcf7l2	0.277394	0.321155	0.247	0.134	1	OPC_0	Not sig.
Tanc1	0.278196	-0.257128	0.138	0.122	1	OPC_0	Not sig.
Bdp1	0.283728	-0.2866	0.134	0.131	1	OPC_0	Not sig.
Nalf1	0.284928	-0.333158	0.771	0.75	1	OPC_0	Not sig.
Ptn	0.288216	0.376579	0.304	0.174	1	OPC_0	Not sig.
Cdh4	0.288376	0.504835	0.188	0.095	1	OPC_0	Not sig.
Adam12	0.294353	0.328036	0.231	0.131	1	OPC_0	Not sig.
Klf7	0.294853	0.346703	0.17	0.079	1	OPC_0	Not sig.
Etv4	0.295729	0.257768	0.104	0.055	1	OPC_0	Not sig.
Fstl4	0.296069	-0.425752	0.109	0.125	1	OPC_0	Not sig.
Ssh2	0.296535	0.280355	0.433	0.259	1	OPC_0	Not sig.
Hnrnpr	0.300285	0.272313	0.143	0.073	1	OPC_0	Not sig.
Glyr1	0.300709	0.387003	0.107	0.046	1	OPC_0	Not sig.
Ilkap	0.301778	0.296343	0.109	0.046	1	OPC_0	Not sig.
Tmod2	0.304124	-0.253126	0.163	0.134	1	OPC_0	Not sig.
Sf3b3	0.305157	0.272067	0.107	0.049	1	OPC_0	Not sig.
Anapc5	0.306992	0.257232	0.113	0.058	1	OPC_0	Not sig.
Col25a1	0.307535	-0.659301	0.095	0.134	1	OPC_0	Not sig.
Zc3h12b	0.308801	-0.35622	0.195	0.174	1	OPC_0	Not sig.
Egfem1	0.315637	-0.39635	0.175	0.198	1	OPC_0	Not sig.
Pard3b	0.316282	0.336828	0.132	0.055	1	OPC_0	Not sig.
Ddx42	0.316363	0.325257	0.129	0.061	1	OPC_0	Not sig.
Fam111a	0.320332	0.296534	0.102	0.043	1	OPC_0	Not sig.
Zranb1	0.328014	-0.345785	0.109	0.098	1	OPC_0	Not sig.
Arpp21	0.32846	-0.619893	0.177	0.232	1	OPC_0	Not sig.
Gabrg3	0.330133	-0.261768	0.261	0.256	1	OPC_0	Not sig.
Dcp1a	0.333508	-0.271665	0.109	0.088	1	OPC_0	Not sig.
Nsg2	0.334853	-0.608641	0.104	0.116	1	OPC_0	Not sig.
Peg3	0.340782	0.25187	0.302	0.189	1	OPC_0	Not sig.
AABR07064719.2	0.346985	-0.286879	0.122	0.11	1	OPC_0	Not sig.
Stxbp5l	0.350069	-0.410804	0.22	0.229	1	OPC_0	Not sig.
AABR07053185.1	0.352895	0.284569	0.236	0.137	1	OPC_0	Not sig.
AABR07032097.1	0.35521	-0.310226	0.125	0.134	1	OPC_0	Not sig.
Ankrd44	0.357685	0.413148	0.302	0.152	1	OPC_0	Not sig.
Phtf1	0.357953	0.292164	0.109	0.049	1	OPC_0	Not sig.
Ezh2	0.363908	0.322553	0.145	0.064	1	OPC_0	Not sig.
Slit3	0.364134	-0.495617	0.1	0.119	1	OPC_0	Not sig.
Nsmaf	0.364764	-0.361274	0.12	0.119	1	OPC_0	Not sig.
Cd2ap	0.366945	-0.317927	0.127	0.137	1	OPC_0	Not sig.
Tra2b	0.367677	0.339051	0.145	0.067	1	OPC_0	Not sig.
Rnf216	0.37091	0.333778	0.211	0.116	1	OPC_0	Not sig.
Prim2	0.3713	0.289945	0.102	0.037	1	OPC_0	Not sig.
Fmnl2	0.373152	0.357177	0.356	0.216	1	OPC_0	Not sig.
Stk3	0.374333	0.438353	0.159	0.064	1	OPC_0	Not sig.
Dcaf5	0.374758	0.256177	0.141	0.07	1	OPC_0	Not sig.
ENSRNOG00000069880	0.38172	-0.262761	0.109	0.085	1	OPC_0	Not sig.
Klhl7	0.394641	0.254352	0.154	0.082	1	OPC_0	Not sig.
Caln1	0.397535	-0.310007	0.197	0.192	1	OPC_0	Not sig.
Trip11	0.415544	-0.33023	0.118	0.116	1	OPC_0	Not sig.
Tmcc3	0.418267	0.321169	0.181	0.088	1	OPC_0	Not sig.
Nfia	0.423733	0.371049	0.628	0.421	1	OPC_0	Not sig.
Zeb2	0.426816	0.330263	0.594	0.396	1	OPC_0	Not sig.
Tgfbr1	0.431177	0.347752	0.138	0.07	1	OPC_0	Not sig.
Atp2c1	0.442824	0.307049	0.163	0.085	1	OPC_0	Not sig.
Septin2	0.452391	0.27919	0.15	0.064	1	OPC_0	Not sig.
Crppa	0.461771	-0.297721	0.138	0.125	1	OPC_0	Not sig.
Kcnh7	0.479946	-0.251076	0.415	0.375	1	OPC_0	Not sig.
Kif1a	0.489436	-0.288265	0.104	0.101	1	OPC_0	Not sig.
Eif4g3	0.494082	0.486009	0.444	0.253	1	OPC_0	Not sig.
Esyt2	0.514095	-0.300442	0.129	0.125	1	OPC_0	Not sig.
Tmem65	0.524414	-0.288777	0.109	0.098	1	OPC_0	Not sig.
Cep350	0.53228	-0.335814	0.188	0.155	1	OPC_0	Not sig.
Ubp1	0.536499	-0.293516	0.111	0.104	1	OPC_0	Not sig.
Fbxw7	0.550059	-0.267221	0.1	0.088	1	OPC_0	Not sig.
Rims1	0.575486	-0.324587	0.528	0.515	1	OPC_0	Not sig.
Nckap5	0.603178	0.251583	0.553	0.387	1	OPC_0	Not sig.
Ghr	0.606979	-0.250011	0.15	0.122	1	OPC_0	Not sig.
ENSRNOG00000068054	0.613752	0.335075	0.113	0.055	1	OPC_0	Not sig.
Rad51b	0.643891	0.343998	0.12	0.055	1	OPC_0	Not sig.
Dock7	0.654722	0.258165	0.132	0.067	1	OPC_0	Not sig.
Slc38a9	0.65802	-0.320882	0.109	0.101	1	OPC_0	Not sig.
Kpna5	0.673239	-0.278374	0.102	0.091	1	OPC_0	Not sig.
Scfd2	0.677428	0.399135	0.279	0.155	1	OPC_0	Not sig.
Cacna1e	0.678788	-0.267453	0.311	0.299	1	OPC_0	Not sig.
Pcsk2	0.682685	-0.251376	0.19	0.177	1	OPC_0	Not sig.
Rapgef5	0.687252	0.345571	0.202	0.113	1	OPC_0	Not sig.
Erlec1	0.690602	-0.275745	0.102	0.098	1	OPC_0	Not sig.
Immp2l	0.738461	-0.302735	0.206	0.216	1	OPC_0	Not sig.
Cdh18	0.759932	-0.316115	0.29	0.277	1	OPC_0	Not sig.
Gabrb2	0.792836	-0.42708	0.127	0.137	1	OPC_0	Not sig.
Cyp7b1	0.7985	0.45168	0.109	0.058	1	OPC_0	Not sig.
Gabbr2	0.906087	-0.313298	0.113	0.101	1	OPC_0	Not sig.
ENSRNOG00000070284	1.59642e-11	2.50303	0.363	0.008	3.59323e-07	COP	UP p_val_adj & log2(FC)
Tmem108	9.54587e-10	-0.391536	0.652	0.886	2.14859e-05	COP	DOWN p_val_adj
Kcnip4	2.41355e-08	-2.25826	0.119	0.439	0.000543242	COP	DOWN p_val_adj & log2(FC)
ENSRNOG00000069588	7.85325e-08	-1.93522	0.03	0.273	0.00176761	COP	DOWN p_val_adj & log2(FC)
Nkain2	6.50939e-07	-0.525509	0.659	0.848	0.0146513	COP	DOWN p_val_adj
Mbp	1.2916e-06	-0.605954	0.481	0.667	0.0290713	COP	DOWN p_val_adj & log2(FC)
Zbtb20	1.42935e-06	0.958761	0.874	0.568	0.0321718	COP	UP p_val_adj & log2(FC)
Tns3	3.88478e-06	-0.588704	0.83	0.909	0.0874386	COP	Not sig.
Elmo1	4.41112e-06	-0.669192	0.815	0.917	0.0992856	COP	Not sig.
Pnn	6.20789e-06	-1.05126	0.452	0.606	0.139727	COP	Not sig.
Frmd4a	6.26588e-06	-0.459377	0.733	0.894	0.141032	COP	Not sig.
ENSRNOG00000066703	1.63401e-05	0.56265	1	0.992	0.367784	COP	Not sig.
Auts2l1	2.66391e-05	-0.735929	0.526	0.667	0.599593	COP	Not sig.
Plce1	3.56333e-05	1.37608	0.2	0.015	0.802033	COP	Not sig.
Dock10	3.81792e-05	-0.887996	0.674	0.773	0.859337	COP	Not sig.
Chst9	4.89308e-05	1.3525	0.133	0.008	1	COP	Not sig.
Ptprz1	5.75577e-05	1.62163	0.563	0.22	1	COP	Not sig.
Chn2	6.48343e-05	-0.473121	0.681	0.773	1	COP	Not sig.
Grm3	0.000106863	-1.46073	0.067	0.235	1	COP	Not sig.
Phactr1	0.00011183	-0.840451	0.578	0.598	1	COP	Not sig.
Lima1	0.000116503	0.678611	0.356	0.114	1	COP	Not sig.
Dscam	0.000130763	1.3478	0.526	0.25	1	COP	Not sig.
Susd6	0.000226911	0.953036	0.215	0.023	1	COP	Not sig.
Ralyl	0.00023878	-1.65576	0.089	0.265	1	COP	Not sig.
Nxph1	0.000255697	1.4712	0.6	0.311	1	COP	Not sig.
ENSRNOG00000066115	0.000263411	0.790474	0.696	0.356	1	COP	Not sig.
ENSRNOG00000070508	0.000266497	-1.53425	0.022	0.167	1	COP	Not sig.
Nfasc	0.000320708	-0.533495	0.726	0.811	1	COP	Not sig.
Oxr1	0.000324476	-0.983371	0.111	0.227	1	COP	Not sig.
Mast4	0.000328271	-1.21868	0.17	0.227	1	COP	Not sig.
Pex5l	0.000421334	-1.38391	0.074	0.235	1	COP	Not sig.
Cntn5	0.000439486	-1.82226	0.044	0.212	1	COP	Not sig.
Elapor2	0.000543776	-0.52554	0.474	0.523	1	COP	Not sig.
Tjp1	0.000561361	-0.627345	0.541	0.591	1	COP	Not sig.
Col11a1	0.000570047	1.8749	0.607	0.273	1	COP	Not sig.
Snrnp70	0.000604797	-0.682966	0.43	0.477	1	COP	Not sig.
Ttyh2	0.00062365	0.465463	0.185	0.038	1	COP	Not sig.
Lnpep	0.000633771	-1.01075	0.096	0.22	1	COP	Not sig.
Arnt	0.000640742	0.757529	0.237	0.068	1	COP	Not sig.
ENSRNOG00000067595	0.000652315	0.676268	0.156	0.023	1	COP	Not sig.
Brinp3	0.000659343	1.31067	0.519	0.25	1	COP	Not sig.
Lrp1b	0.000712624	0.597602	0.726	0.485	1	COP	Not sig.
Il1rapl1	0.000727128	0.481952	0.919	0.78	1	COP	Not sig.
Xpo5	0.000807093	-0.966485	0.015	0.114	1	COP	Not sig.
Rftn2	0.000825654	1.09538	0.193	0.03	1	COP	Not sig.
Cdyl	0.000841427	-0.754975	0.363	0.477	1	COP	Not sig.
Tgfbr3	0.000859766	0.779125	0.215	0.038	1	COP	Not sig.
Cast	0.000996826	0.926568	0.222	0.038	1	COP	Not sig.
Emid1	0.00100359	0.710853	0.148	0.03	1	COP	Not sig.
Cntnap5a	0.00110104	-1.51395	0.007	0.136	1	COP	Not sig.
Enpp6	0.00113547	-0.398157	0.4	0.53	1	COP	Not sig.
Slc30a9	0.00115153	0.772799	0.363	0.121	1	COP	Not sig.
Gabrb1	0.00120336	-1.14252	0.081	0.182	1	COP	Not sig.
Baz2b	0.00123492	-0.712064	0.444	0.53	1	COP	Not sig.
Vps13c	0.00136775	-0.780628	0.422	0.485	1	COP	Not sig.
Secisbp2l	0.00141896	-0.712456	0.222	0.25	1	COP	Not sig.
Scfd2	0.00156848	0.728311	0.281	0.076	1	COP	Not sig.
Rgcc	0.00160123	1.01985	0.119	0.015	1	COP	Not sig.
Basp1	0.00171467	0.957354	0.133	0.008	1	COP	Not sig.
Edil3	0.00174396	1.06749	0.585	0.318	1	COP	Not sig.
C1ql1	0.00184596	0.89157	0.252	0.061	1	COP	Not sig.
Samd5	0.00190027	-0.750201	0.081	0.205	1	COP	Not sig.
Sik3	0.00201967	-0.317455	0.519	0.553	1	COP	Not sig.
Impact	0.00204689	0.3426	0.378	0.174	1	COP	Not sig.
Ppp1r16b	0.00206445	-0.581471	0.541	0.523	1	COP	Not sig.
Tspan2	0.00208099	-0.757691	0.459	0.591	1	COP	Not sig.
Dpysl3	0.00208455	1.02413	0.126	0.008	1	COP	Not sig.
Arid1b	0.00213431	0.284202	0.504	0.28	1	COP	Not sig.
Gria3	0.00249557	0.579994	0.43	0.212	1	COP	Not sig.
Ephb1	0.00251357	-0.432477	0.519	0.614	1	COP	Not sig.
St3gal3	0.00264119	-1.0823	0.126	0.235	1	COP	Not sig.
Dock7	0.00268529	1.08444	0.311	0.083	1	COP	Not sig.
Ctnnd2	0.00285394	1.08082	0.704	0.432	1	COP	Not sig.
Spock3	0.00286058	-0.921452	0.081	0.205	1	COP	Not sig.
Pbrm1	0.00286445	0.381797	0.459	0.205	1	COP	Not sig.
Dock9	0.00293501	-0.971192	0.363	0.447	1	COP	Not sig.
Terf1	0.00300374	0.82435	0.178	0.023	1	COP	Not sig.
Cntnap5c	0.00303924	-1.32601	0.037	0.167	1	COP	Not sig.
Ppp2r2b	0.00320773	0.456737	0.926	0.788	1	COP	Not sig.
Bcas1	0.00325279	-0.301453	0.963	1	1	COP	Not sig.
Chst11	0.00327126	1.33514	0.326	0.098	1	COP	Not sig.
Csmd3	0.00338142	0.623535	0.674	0.477	1	COP	Not sig.
Ankrd28	0.0034529	1.00463	0.711	0.417	1	COP	Not sig.
Ampd3	0.00345304	0.811956	0.23	0.045	1	COP	Not sig.
Aftph	0.00350912	0.737447	0.141	0.023	1	COP	Not sig.
Atrn	0.0035623	-0.743641	0.511	0.568	1	COP	Not sig.
Cntn1	0.00357783	0.368023	0.4	0.205	1	COP	Not sig.
Wasf3	0.00357844	-0.977631	0.081	0.205	1	COP	Not sig.
Ncald	0.00375751	0.874722	0.459	0.159	1	COP	Not sig.
ENSRNOG00000064399	0.0038026	1.09843	0.17	0.023	1	COP	Not sig.
Kpna6	0.00399289	0.714744	0.104	0.008	1	COP	Not sig.
Abi1	0.00445512	0.805274	0.407	0.159	1	COP	Not sig.
Rexo2	0.0046986	0.742733	0.148	0.015	1	COP	Not sig.
Mapt	0.00473998	-0.527912	0.548	0.598	1	COP	Not sig.
Sorcs3	0.00484016	1.0601	0.341	0.121	1	COP	Not sig.
Bltp1	0.00485641	-0.292726	0.452	0.333	1	COP	Not sig.
Akap2	0.00487719	-0.488123	0.378	0.447	1	COP	Not sig.
Blmh	0.00522177	0.564631	0.141	0.03	1	COP	Not sig.
Dock4	0.00529601	-0.448531	0.815	0.856	1	COP	Not sig.
Gabrg1	0.00529716	0.982542	0.207	0.045	1	COP	Not sig.
Vcan	0.00537193	0.64315	0.867	0.803	1	COP	Not sig.
Plekha1	0.00579964	-0.800258	0.281	0.288	1	COP	Not sig.
Spock1	0.0058169	-1.19422	0.074	0.152	1	COP	Not sig.
Kank1	0.00616641	0.539531	0.481	0.212	1	COP	Not sig.
LOC361346	0.00628419	0.860891	0.156	0.023	1	COP	Not sig.
Mctp1	0.00630416	-1.25026	0.044	0.152	1	COP	Not sig.
ENSRNOG00000068307	0.00632137	-0.969069	0.289	0.424	1	COP	Not sig.
Itpr2	0.00643478	-0.493158	0.733	0.697	1	COP	Not sig.
Pik3c2b	0.00649888	-0.872113	0.03	0.114	1	COP	Not sig.
Ttll7	0.00663109	-1.01313	0.089	0.189	1	COP	Not sig.
Fmnl2	0.00678306	0.251287	0.652	0.629	1	COP	Not sig.
Kif19	0.00686011	-0.885441	0.067	0.144	1	COP	Not sig.
Syn2	0.00695322	-0.714369	0.03	0.114	1	COP	Not sig.
Top2b	0.00719164	0.344606	0.363	0.144	1	COP	Not sig.
Sirt2	0.00726776	-0.428795	0.526	0.614	1	COP	Not sig.
Vamp7	0.00748153	0.629842	0.111	0.008	1	COP	Not sig.
Kirrel3	0.0075175	-0.304298	0.674	0.652	1	COP	Not sig.
Nrxn1	0.00773806	0.759248	0.667	0.591	1	COP	Not sig.
Tenm2	0.0079842	-1.60415	0.111	0.341	1	COP	Not sig.
Tgfbr2	0.00815142	0.954884	0.156	0.023	1	COP	Not sig.
Hbs1l	0.00838575	0.690319	0.185	0.045	1	COP	Not sig.
Ptprd	0.00841709	-1.00463	0.4	0.538	1	COP	Not sig.
Dlgap4	0.00845727	-0.793569	0.326	0.394	1	COP	Not sig.
Sema4d	0.00846196	-0.605403	0.148	0.189	1	COP	Not sig.
Agpat4	0.00855285	-0.481386	0.259	0.25	1	COP	Not sig.
ENSRNOG00000070379	0.00951371	0.976248	0.222	0.091	1	COP	Not sig.
Nrxn3	0.00971032	0.649878	0.593	0.394	1	COP	Not sig.
Pabpn1	0.00976464	-0.480579	0.341	0.303	1	COP	Not sig.
Zcchc24	0.00978366	0.902829	0.163	0.03	1	COP	Not sig.
Rbfox1	0.0097981	-0.749894	0.37	0.439	1	COP	Not sig.
Slc8a1	0.00986029	-0.703064	0.341	0.432	1	COP	Not sig.
Nfs1	0.00997522	0.613747	0.126	0.023	1	COP	Not sig.
Dlat	0.00997819	0.649411	0.133	0.023	1	COP	Not sig.
Zeb1	0.0107092	0.840746	0.659	0.386	1	COP	Not sig.
Thada	0.0109217	0.521568	0.4	0.159	1	COP	Not sig.
Vdac2	0.0109865	0.64409	0.111	0.023	1	COP	Not sig.
Pou2f1	0.0110344	0.464704	0.304	0.121	1	COP	Not sig.
Tasor	0.0110406	0.538516	0.385	0.167	1	COP	Not sig.
Abca8a	0.0113977	0.511475	0.511	0.242	1	COP	Not sig.
Slc22a23	0.0115226	-0.287663	0.652	0.614	1	COP	Not sig.
Akap13	0.0116829	0.496436	0.385	0.159	1	COP	Not sig.
Dhx35	0.0117102	0.565429	0.111	0.015	1	COP	Not sig.
Pum1	0.0118241	0.814055	0.37	0.129	1	COP	Not sig.
Pld1	0.0119017	-0.687381	0.296	0.348	1	COP	Not sig.
Plekhm3	0.0119399	0.622615	0.23	0.061	1	COP	Not sig.
Col20a1	0.0122788	-0.426113	0.385	0.295	1	COP	Not sig.
Rtraf	0.0122886	0.433919	0.141	0.038	1	COP	Not sig.
Sypl1	0.0122936	0.727455	0.111	0.023	1	COP	Not sig.
Ehd3	0.012464	0.64751	0.111	0.008	1	COP	Not sig.
Tctn2	0.012503	-0.703427	0.259	0.326	1	COP	Not sig.
Wdr13	0.0128616	0.642782	0.133	0.023	1	COP	Not sig.
Stk32a	0.013028	1.23055	0.2	0.023	1	COP	Not sig.
Coro1c	0.0131921	-1.00646	0.126	0.167	1	COP	Not sig.
Myo9b	0.0132023	-0.669383	0.289	0.273	1	COP	Not sig.
Ext2	0.0132639	0.407431	0.156	0.038	1	COP	Not sig.
Ntm	0.0132657	0.868725	0.481	0.303	1	COP	Not sig.
Hif1a	0.0134602	0.950302	0.207	0.045	1	COP	Not sig.
Kdm5d	0.0135871	0.582972	0.2	0.053	1	COP	Not sig.
Fip1l1	0.0136009	0.706492	0.23	0.068	1	COP	Not sig.
Tmbim6	0.0140105	0.702441	0.126	0.023	1	COP	Not sig.
Myt1	0.0141014	1.02376	0.378	0.129	1	COP	Not sig.
Slc25a17	0.0141265	0.847582	0.259	0.076	1	COP	Not sig.
Negr1	0.0141659	-0.666257	0.422	0.402	1	COP	Not sig.
ENSRNOG00000067530	0.0141841	-0.570271	0.556	0.576	1	COP	Not sig.
Nfia	0.0142091	0.26521	0.541	0.311	1	COP	Not sig.
RGD1309104	0.0145354	0.891014	0.363	0.121	1	COP	Not sig.
Aplp1	0.0147246	-0.638977	0.044	0.106	1	COP	Not sig.
Polr3a	0.0147302	0.50831	0.133	0.03	1	COP	Not sig.
Tns2	0.0148137	0.357212	0.222	0.091	1	COP	Not sig.
Xrn1	0.0148636	-0.364507	0.356	0.28	1	COP	Not sig.
Pde3a	0.0148853	0.879769	0.252	0.083	1	COP	Not sig.
Ggt7	0.0153474	0.40013	0.111	0.015	1	COP	Not sig.
Htt	0.0153516	-0.426262	0.341	0.333	1	COP	Not sig.
Sgce	0.0158184	0.482474	0.222	0.061	1	COP	Not sig.
Prnp	0.0160594	0.44777	0.178	0.053	1	COP	Not sig.
Atp6v1c1	0.0162197	0.73922	0.222	0.076	1	COP	Not sig.
Cit	0.0162503	0.631852	0.17	0.03	1	COP	Not sig.
Sgcz	0.0162872	-0.889559	0.252	0.394	1	COP	Not sig.
Asap1	0.0163169	0.36788	0.57	0.333	1	COP	Not sig.
Myo10	0.0164848	0.563012	0.104	0.008	1	COP	Not sig.
Tcf4	0.0167042	0.620048	0.785	0.591	1	COP	Not sig.
Rasgef1b	0.0170286	-0.972508	0.259	0.379	1	COP	Not sig.
Ppargc1a	0.0170364	-0.737128	0.281	0.318	1	COP	Not sig.
Dpp6	0.0177174	0.410162	0.659	0.485	1	COP	Not sig.
Supt3h	0.0177321	0.529609	0.326	0.121	1	COP	Not sig.
AABR07046707.1	0.0178681	-0.697212	0.193	0.273	1	COP	Not sig.
Pid1	0.0180465	1.10676	0.259	0.091	1	COP	Not sig.
Npas3	0.0181288	0.764795	0.748	0.477	1	COP	Not sig.
Pstpip2	0.0184929	1.16751	0.185	0.045	1	COP	Not sig.
Tmem237	0.0186879	0.641251	0.17	0.038	1	COP	Not sig.
Tmem131	0.0187035	0.615185	0.222	0.053	1	COP	Not sig.
Qrich1	0.0189382	0.536153	0.126	0.03	1	COP	Not sig.
Kctd16	0.0189636	-0.905372	0.044	0.144	1	COP	Not sig.
Aspa	0.019237	-1.04885	0.156	0.212	1	COP	Not sig.
Lrrc8d	0.0196901	0.393674	0.304	0.114	1	COP	Not sig.
Kcnk10	0.0197567	0.74495	0.133	0.023	1	COP	Not sig.
Tafa2	0.0203502	-0.883702	0.052	0.136	1	COP	Not sig.
Kmt5b	0.0204497	0.512908	0.237	0.083	1	COP	Not sig.
Arhgap42	0.0206386	0.711916	0.644	0.402	1	COP	Not sig.
Tns1	0.0208343	-0.654472	0.111	0.136	1	COP	Not sig.
Sntg2	0.0208981	0.588932	0.111	0.015	1	COP	Not sig.
Rab31	0.0216368	0.841101	0.2	0.045	1	COP	Not sig.
Lnx1	0.0218541	0.562525	0.148	0.038	1	COP	Not sig.
Smc1a	0.0218576	0.713093	0.185	0.045	1	COP	Not sig.
Zfp462	0.021916	0.63968	0.37	0.159	1	COP	Not sig.
Grin2a	0.0220352	-1.05083	0.022	0.121	1	COP	Not sig.
Tuba1b	0.0220868	0.513345	0.437	0.197	1	COP	Not sig.
Pcdhga7	0.0221376	0.42496	0.444	0.212	1	COP	Not sig.
Cdh11	0.0221956	0.272674	0.252	0.114	1	COP	Not sig.
Ero1b	0.0224871	-0.919036	0.067	0.159	1	COP	Not sig.
Chsy3	0.0232495	-0.831812	0.289	0.402	1	COP	Not sig.
Taok1	0.023491	0.653007	0.37	0.129	1	COP	Not sig.
Adgrl3	0.0237673	0.847836	0.733	0.523	1	COP	Not sig.
Gnb4	0.0238372	-0.783463	0.17	0.227	1	COP	Not sig.
Trrap	0.0240777	-0.551185	0.2	0.189	1	COP	Not sig.
Dync1i2	0.0243091	0.323146	0.207	0.083	1	COP	Not sig.
R3hdm1	0.0243597	-0.484418	0.304	0.295	1	COP	Not sig.
Naca	0.0247318	0.494944	0.133	0.03	1	COP	Not sig.
Zfp407	0.024975	0.888756	0.378	0.129	1	COP	Not sig.
Ttll5	0.0249841	-0.490685	0.296	0.25	1	COP	Not sig.
Dock3	0.0252094	0.258269	0.296	0.152	1	COP	Not sig.
Ibtk	0.0254011	0.269473	0.252	0.098	1	COP	Not sig.
Vezf1	0.0256081	0.612735	0.156	0.03	1	COP	Not sig.
Lrrtm4	0.0259945	0.385699	0.733	0.644	1	COP	Not sig.
Nf1	0.0262114	-0.403086	0.407	0.356	1	COP	Not sig.
Grb14	0.0264949	0.619401	0.119	0.023	1	COP	Not sig.
ENSRNOG00000065844	0.0267033	0.695287	0.111	0.015	1	COP	Not sig.
Wbp1	0.0268188	0.629659	0.23	0.061	1	COP	Not sig.
Megf11	0.0271669	0.759937	0.385	0.189	1	COP	Not sig.
Cep85l	0.0271704	0.639893	0.133	0.03	1	COP	Not sig.
Ywhae	0.0272369	0.594158	0.296	0.114	1	COP	Not sig.
Tacc2	0.0272922	0.841538	0.148	0.03	1	COP	Not sig.
Pde8b	0.0275016	0.629322	0.2	0.053	1	COP	Not sig.
Pdcd4	0.0277483	-0.252145	0.289	0.364	1	COP	Not sig.
Dcc	0.0283095	0.816224	0.511	0.386	1	COP	Not sig.
Hdac1	0.0283232	0.551039	0.104	0.008	1	COP	Not sig.
Txndc16	0.0286822	0.395064	0.126	0.03	1	COP	Not sig.
Tmpo	0.0287917	0.604951	0.178	0.038	1	COP	Not sig.
Fermt2	0.0288274	0.628275	0.4	0.159	1	COP	Not sig.
Zfp148	0.0292454	-0.299958	0.259	0.174	1	COP	Not sig.
Iffo1	0.0292603	-0.324854	0.459	0.364	1	COP	Not sig.
Xylt1	0.0292781	0.488614	0.556	0.348	1	COP	Not sig.
Parg	0.0293676	0.621885	0.252	0.068	1	COP	Not sig.
Ddx42	0.0295367	-0.472398	0.104	0.121	1	COP	Not sig.
Zfp609	0.0306628	0.68546	0.296	0.144	1	COP	Not sig.
Xrn2	0.0308116	-0.513231	0.23	0.22	1	COP	Not sig.
Wdfy3	0.0310616	-0.471349	0.378	0.341	1	COP	Not sig.
Exoc4	0.0313194	0.455553	0.541	0.28	1	COP	Not sig.
Braf	0.0313604	0.409932	0.304	0.129	1	COP	Not sig.
Golga1	0.0313748	-0.875553	0.104	0.174	1	COP	Not sig.
Amph	0.0317791	-0.865438	0.178	0.227	1	COP	Not sig.
Ctdsp2	0.031923	0.394441	0.141	0.03	1	COP	Not sig.
Bicd1	0.0321487	0.404716	0.333	0.144	1	COP	Not sig.
B3galt1	0.0324363	-0.639697	0.17	0.273	1	COP	Not sig.
Smap1	0.0324816	0.540727	0.17	0.061	1	COP	Not sig.
Zfp277	0.0326421	0.629148	0.23	0.076	1	COP	Not sig.
Eps8	0.0329272	0.541776	0.104	0.015	1	COP	Not sig.
Top1	0.0333174	-0.265626	0.348	0.25	1	COP	Not sig.
Notch1	0.0333305	0.357069	0.111	0.03	1	COP	Not sig.
Gas7	0.0334377	-0.250302	0.281	0.25	1	COP	Not sig.
Pak2	0.0337961	-0.404331	0.089	0.106	1	COP	Not sig.
Nckap5	0.0340325	0.890025	0.296	0.106	1	COP	Not sig.
Ago3	0.0340517	0.284658	0.393	0.205	1	COP	Not sig.
Fign	0.0347575	0.841205	0.252	0.083	1	COP	Not sig.
Bcas3	0.0352774	0.520034	0.459	0.25	1	COP	Not sig.
Sox6	0.0353069	0.304973	0.941	0.864	1	COP	Not sig.
Pcdh15	0.0355202	0.587487	0.674	0.5	1	COP	Not sig.
Mtf2	0.0362266	0.308771	0.215	0.098	1	COP	Not sig.
Zmynd8	0.0362544	0.432564	0.415	0.189	1	COP	Not sig.
Tcerg1	0.0363669	-0.396214	0.385	0.295	1	COP	Not sig.
Ubn2	0.0369947	-0.499115	0.215	0.197	1	COP	Not sig.
Bicc1	0.037001	0.795959	0.133	0.015	1	COP	Not sig.
Etl4	0.0372138	-1.3859	0.037	0.167	1	COP	Not sig.
Upf3b	0.0373452	0.392756	0.178	0.061	1	COP	Not sig.
Sertad2	0.0373812	0.694877	0.141	0.023	1	COP	Not sig.
RGD1310951	0.0374177	-0.335889	0.496	0.485	1	COP	Not sig.
Nae1	0.0374291	0.431424	0.111	0.045	1	COP	Not sig.
ENSRNOG00000069650	0.0376163	0.533812	0.178	0.038	1	COP	Not sig.
Ryr3	0.0381938	0.757005	0.2	0.098	1	COP	Not sig.
Rap1gds1	0.0385908	0.808687	0.311	0.098	1	COP	Not sig.
Zfp536	0.0390356	-0.308254	0.304	0.25	1	COP	Not sig.
Ttc28	0.0392955	0.325493	0.341	0.167	1	COP	Not sig.
Rit2	0.0399609	1.17744	0.252	0.106	1	COP	Not sig.
Ccdc47	0.0401695	0.435556	0.163	0.045	1	COP	Not sig.
Mbnl2	0.0402123	0.802444	0.363	0.159	1	COP	Not sig.
Slain1	0.0402434	-0.477828	0.111	0.152	1	COP	Not sig.
Dhx57	0.040378	-0.524752	0.259	0.227	1	COP	Not sig.
RGD1565158	0.0407866	0.385178	0.126	0.03	1	COP	Not sig.
Bin1	0.0419363	-0.624175	0.356	0.326	1	COP	Not sig.
Tut4	0.0420122	0.28603	0.296	0.152	1	COP	Not sig.
Csad	0.042468	0.527448	0.17	0.053	1	COP	Not sig.
Nlgn1	0.0436672	0.599469	0.852	0.689	1	COP	Not sig.
Dpysl2	0.043717	-0.303655	0.43	0.379	1	COP	Not sig.
Tmem117	0.0439146	0.675781	0.496	0.258	1	COP	Not sig.
Rcan1	0.0440596	0.617126	0.163	0.038	1	COP	Not sig.
Tra2b	0.0442988	-0.450755	0.148	0.136	1	COP	Not sig.
Arhgef3	0.0444556	0.50098	0.126	0.03	1	COP	Not sig.
ENSRNOG00000068238	0.0445939	-0.301376	0.133	0.091	1	COP	Not sig.
Igf1r	0.0453203	0.702081	0.304	0.121	1	COP	Not sig.
Arid4b	0.0454322	-0.47115	0.4	0.386	1	COP	Not sig.
Zfr	0.0456568	0.469487	0.4	0.197	1	COP	Not sig.
Orc2	0.0457055	0.329472	0.163	0.053	1	COP	Not sig.
Tmem163	0.0457268	-0.469083	0.385	0.424	1	COP	Not sig.
Col16a1	0.0461438	0.794091	0.341	0.106	1	COP	Not sig.
Cd9	0.0461534	0.355221	0.444	0.235	1	COP	Not sig.
Cyfip2	0.0465273	-0.284713	0.63	0.47	1	COP	Not sig.
Prrc2c	0.0467844	-0.295203	0.319	0.265	1	COP	Not sig.
Dnaaf9	0.0469201	-0.478483	0.696	0.674	1	COP	Not sig.
Sox4	0.0469593	0.526114	0.119	0.023	1	COP	Not sig.
Mitf	0.046972	-0.611745	0.193	0.235	1	COP	Not sig.
R3hdm2	0.0471446	-0.624293	0.2	0.22	1	COP	Not sig.
Itsn2	0.0478688	-0.503806	0.37	0.348	1	COP	Not sig.
Trip11	0.0490087	0.625232	0.23	0.076	1	COP	Not sig.
Mbd2	0.0500122	0.572658	0.148	0.045	1	COP	Not sig.
Caln1	0.0500738	-0.779662	0.044	0.114	1	COP	Not sig.
Pde3b	0.0510252	0.502683	0.304	0.121	1	COP	Not sig.
Prpsap1	0.0512164	-0.604924	0.067	0.114	1	COP	Not sig.
Lrrc1	0.0515916	-0.812041	0.126	0.189	1	COP	Not sig.
Inava	0.0520802	0.787615	0.193	0.045	1	COP	Not sig.
Ptprr	0.0523403	0.726549	0.119	0.038	1	COP	Not sig.
Rnf43	0.0527177	0.267596	0.548	0.333	1	COP	Not sig.
Rngtt	0.0528673	0.470873	0.281	0.121	1	COP	Not sig.
Etv1	0.0531425	0.787812	0.104	0.015	1	COP	Not sig.
Cnksr2	0.0531467	-0.751126	0.111	0.182	1	COP	Not sig.
Micu3	0.053173	0.306432	0.23	0.083	1	COP	Not sig.
Rab8b	0.0542093	0.677175	0.244	0.083	1	COP	Not sig.
Prpf4b	0.0549012	-0.334363	0.467	0.386	1	COP	Not sig.
Shprh	0.0551885	0.490703	0.296	0.129	1	COP	Not sig.
Soga1	0.0553641	-0.696129	0.385	0.386	1	COP	Not sig.
Rnf217	0.0555308	0.647438	0.104	0.015	1	COP	Not sig.
Sort1	0.0567346	-0.584366	0.059	0.121	1	COP	Not sig.
Mdga2	0.0571168	0.628272	0.763	0.659	1	COP	Not sig.
Heatr3	0.057323	0.510517	0.104	0.015	1	COP	Not sig.
Neo1	0.0574664	0.264287	0.43	0.265	1	COP	Not sig.
Trim2	0.0582721	-0.469669	0.341	0.326	1	COP	Not sig.
Map3k3	0.059008	0.267258	0.222	0.091	1	COP	Not sig.
Yes1	0.0592484	0.334394	0.185	0.076	1	COP	Not sig.
Galntl6	0.059819	-1.41233	0.03	0.159	1	COP	Not sig.
Taf3	0.0598668	0.432895	0.252	0.083	1	COP	Not sig.
Tm9sf4	0.0602707	0.400102	0.2	0.076	1	COP	Not sig.
Ehmt1	0.0612381	-0.490495	0.281	0.265	1	COP	Not sig.
ENSRNOG00000065902	0.0614025	0.649333	0.119	0.023	1	COP	Not sig.
Maml3	0.0618427	0.791487	0.467	0.205	1	COP	Not sig.
ENSRNOG00000067812	0.0620797	0.848715	0.296	0.106	1	COP	Not sig.
Pik3r3	0.0622791	-0.72949	0.163	0.227	1	COP	Not sig.
Ctnna2	0.0632715	0.301085	0.711	0.508	1	COP	Not sig.
Abcf1	0.0635807	-0.800558	0.074	0.144	1	COP	Not sig.
Aplp2	0.0638497	0.4877	0.156	0.045	1	COP	Not sig.
Prkdc	0.0638748	0.257434	0.311	0.144	1	COP	Not sig.
Lyrm4	0.0641217	0.713326	0.111	0.023	1	COP	Not sig.
Zfp516	0.0641901	0.3262	0.207	0.083	1	COP	Not sig.
Gpm6b	0.0654243	0.647313	0.785	0.576	1	COP	Not sig.
Trpm3	0.0656449	-1.05914	0.067	0.144	1	COP	Not sig.
Map3k1	0.0663165	0.604442	0.148	0.03	1	COP	Not sig.
ENSRNOG00000067579	0.0669025	0.455468	0.2	0.076	1	COP	Not sig.
Senp7	0.0670186	0.308957	0.326	0.152	1	COP	Not sig.
Atp2c1	0.067095	0.463864	0.23	0.098	1	COP	Not sig.
Trerf1	0.0674728	0.335085	0.237	0.106	1	COP	Not sig.
Macrod2	0.0678922	-0.48297	0.637	0.629	1	COP	Not sig.
Kcnq5	0.0679026	0.690406	0.496	0.311	1	COP	Not sig.
Usp47	0.0687864	0.310354	0.289	0.136	1	COP	Not sig.
Cstf3	0.0689134	-0.591643	0.193	0.189	1	COP	Not sig.
Rnmt	0.0689876	0.434044	0.111	0.038	1	COP	Not sig.
Gab2	0.0690366	0.75544	0.407	0.174	1	COP	Not sig.
Robo2	0.069046	-0.558412	0.319	0.455	1	COP	Not sig.
Tmeff2	0.0691725	-0.280875	0.481	0.477	1	COP	Not sig.
Tbl1x	0.0693979	0.491206	0.378	0.174	1	COP	Not sig.
Fbxl5	0.0695144	-0.736649	0.156	0.182	1	COP	Not sig.
Serpine2	0.0696527	0.509453	0.119	0.03	1	COP	Not sig.
Znf740	0.069653	0.497674	0.185	0.076	1	COP	Not sig.
Peli1	0.0700539	-0.454976	0.274	0.28	1	COP	Not sig.
Ppwd1	0.0711161	0.261352	0.111	0.03	1	COP	Not sig.
RGD1561327	0.0716934	0.303062	0.415	0.25	1	COP	Not sig.
Trps1	0.0723208	0.334176	0.459	0.235	1	COP	Not sig.
Dcaf6	0.0728269	-0.272871	0.378	0.326	1	COP	Not sig.
Sh3pxd2b	0.0731591	0.643328	0.2	0.061	1	COP	Not sig.
Pclo	0.0732274	-0.558965	0.215	0.242	1	COP	Not sig.
Morc3	0.0733156	-0.397084	0.17	0.129	1	COP	Not sig.
Ipo7	0.0735985	0.34221	0.215	0.076	1	COP	Not sig.
Azin1	0.0737374	0.571992	0.133	0.03	1	COP	Not sig.
RGD1564053	0.0737633	-0.6689	0.044	0.114	1	COP	Not sig.
Bend5	0.0747464	-0.876323	0.052	0.129	1	COP	Not sig.
Clip1	0.0752498	-0.622057	0.111	0.144	1	COP	Not sig.
U2surp	0.0754712	-0.489652	0.259	0.235	1	COP	Not sig.
Coq8b	0.0756633	0.495411	0.156	0.045	1	COP	Not sig.
Etv6	0.0760031	-0.339504	0.496	0.417	1	COP	Not sig.
Pip4p2	0.0764932	0.345986	0.185	0.076	1	COP	Not sig.
Sacm1l	0.0767878	-0.498026	0.237	0.22	1	COP	Not sig.
Kif13b	0.0770602	-0.581286	0.163	0.159	1	COP	Not sig.
Map7	0.0780001	-0.265169	0.667	0.659	1	COP	Not sig.
Lpp	0.0785038	0.611388	0.222	0.068	1	COP	Not sig.
Ppfibp1	0.0790653	-0.455139	0.563	0.568	1	COP	Not sig.
Mcts1	0.0793146	0.323575	0.111	0.03	1	COP	Not sig.
AABR07000398.1	0.0794994	-0.477221	0.148	0.167	1	COP	Not sig.
Gdi2	0.0796135	0.270088	0.104	0.023	1	COP	Not sig.
Ddx10	0.0796361	-0.678849	0.067	0.121	1	COP	Not sig.
Kif21a	0.080198	-0.758393	0.289	0.386	1	COP	Not sig.
Snx27	0.080261	0.606227	0.163	0.038	1	COP	Not sig.
Kidins220	0.0803073	0.435039	0.4	0.22	1	COP	Not sig.
Srsf3	0.0809293	0.518645	0.148	0.053	1	COP	Not sig.
Gng12	0.0809975	-0.45784	0.467	0.5	1	COP	Not sig.
Larp4b	0.0816316	0.296246	0.2	0.076	1	COP	Not sig.
Pogz	0.0821576	0.521964	0.178	0.061	1	COP	Not sig.
Eri2	0.0822729	0.400613	0.215	0.083	1	COP	Not sig.
Inppl1	0.0826555	-0.817216	0.067	0.121	1	COP	Not sig.
Pak5	0.0827558	-0.42684	0.222	0.25	1	COP	Not sig.
ENSRNOG00000063621	0.0829236	0.415716	0.193	0.068	1	COP	Not sig.
Egfem1	0.0832044	-0.409367	0.081	0.152	1	COP	Not sig.
Dclk2	0.083301	0.821141	0.341	0.121	1	COP	Not sig.
Wdr7	0.0836858	-0.50285	0.281	0.25	1	COP	Not sig.
St6galnac3	0.0840118	-0.494572	0.156	0.174	1	COP	Not sig.
Myzap	0.0841809	0.284452	0.104	0.03	1	COP	Not sig.
Me3	0.0846479	-0.614826	0.111	0.152	1	COP	Not sig.
Erc2	0.0847261	-0.509115	0.222	0.205	1	COP	Not sig.
Rbm33	0.0851335	0.328536	0.281	0.144	1	COP	Not sig.
Stxbp4	0.0856217	0.460669	0.178	0.068	1	COP	Not sig.
Nav2	0.0857485	0.632231	0.504	0.288	1	COP	Not sig.
Rab11fip2	0.0863312	0.491744	0.119	0.045	1	COP	Not sig.
Cfap20dc	0.086715	-0.408856	0.326	0.318	1	COP	Not sig.
Kdm4a	0.0867507	-0.634856	0.096	0.121	1	COP	Not sig.
Calcrl	0.0873669	1.05187	0.178	0.045	1	COP	Not sig.
Thsd7b	0.0881009	-0.625072	0.407	0.492	1	COP	Not sig.
Chl1	0.0885968	0.832317	0.222	0.076	1	COP	Not sig.
Tlk1	0.0893109	-0.612272	0.185	0.205	1	COP	Not sig.
Ntrk3	0.0893957	0.580244	0.244	0.106	1	COP	Not sig.
Med13l	0.0905448	0.456288	0.304	0.136	1	COP	Not sig.
Actr2	0.0906508	0.436507	0.126	0.038	1	COP	Not sig.
Timm9	0.0912066	0.427159	0.133	0.03	1	COP	Not sig.
Eif5b	0.0916953	0.561916	0.163	0.045	1	COP	Not sig.
Capzb	0.0929452	0.383962	0.148	0.045	1	COP	Not sig.
Cdkl3	0.0930971	0.508816	0.111	0.03	1	COP	Not sig.
Hs6st3	0.0931901	-0.675327	0.037	0.114	1	COP	Not sig.
Ube3b	0.096319	0.43393	0.104	0.023	1	COP	Not sig.
Nsmaf	0.0967703	0.319025	0.104	0.03	1	COP	Not sig.
Rad51b	0.0967928	0.944641	0.156	0.023	1	COP	Not sig.
Map3k7	0.0971708	-0.473293	0.126	0.129	1	COP	Not sig.
Adam23	0.0973627	0.341891	0.17	0.053	1	COP	Not sig.
Csnk1g3	0.0977667	0.455505	0.289	0.114	1	COP	Not sig.
Oxsr1	0.0978413	0.48864	0.222	0.091	1	COP	Not sig.
Ube3a	0.0978664	-0.514207	0.304	0.288	1	COP	Not sig.
Cdc37l1	0.0983039	-0.472978	0.444	0.364	1	COP	Not sig.
Trappc8	0.098425	-0.495848	0.141	0.114	1	COP	Not sig.
Ctps1	0.0985058	0.553774	0.133	0.045	1	COP	Not sig.
Ubxn4	0.0986128	0.418244	0.178	0.053	1	COP	Not sig.
Med14	0.0997135	0.26932	0.193	0.076	1	COP	Not sig.
Sh3rf1	0.10043	-0.437247	0.585	0.561	1	COP	Not sig.
Map2	0.101073	-0.27776	0.881	0.879	1	COP	Not sig.
Wscd1	0.101127	-0.549269	0.207	0.205	1	COP	Not sig.
Lrrc4c	0.101304	0.375658	0.6	0.47	1	COP	Not sig.
Nnt	0.101307	0.443154	0.119	0.03	1	COP	Not sig.
Lrfn5	0.101875	-0.636979	0.141	0.189	1	COP	Not sig.
Fbxo28	0.10195	0.537593	0.126	0.03	1	COP	Not sig.
Mtmr10	0.102399	-0.579377	0.178	0.212	1	COP	Not sig.
Rbm3	0.102506	0.408441	0.193	0.076	1	COP	Not sig.
Acbd6	0.103418	-0.397999	0.222	0.174	1	COP	Not sig.
Sin3a	0.103614	0.560832	0.163	0.038	1	COP	Not sig.
Slc1a3	0.10426	0.381356	0.133	0.053	1	COP	Not sig.
Dusp16	0.104336	0.480345	0.119	0.023	1	COP	Not sig.
Eea1	0.106962	-0.429619	0.222	0.197	1	COP	Not sig.
Phf14	0.109508	0.366562	0.481	0.288	1	COP	Not sig.
Spata7	0.110683	0.583921	0.111	0.03	1	COP	Not sig.
Stard7	0.110811	0.445599	0.126	0.038	1	COP	Not sig.
Herc2	0.110861	-0.412008	0.319	0.295	1	COP	Not sig.
Hivep2	0.111523	0.250839	0.252	0.114	1	COP	Not sig.
Atxn1	0.112514	-0.44936	0.104	0.121	1	COP	Not sig.
Gpr137c	0.11279	0.558396	0.17	0.061	1	COP	Not sig.
Zfp280c	0.112956	-0.475818	0.207	0.22	1	COP	Not sig.
Nlgn3	0.113119	0.484876	0.141	0.045	1	COP	Not sig.
Mtmr2	0.113168	0.370031	0.244	0.098	1	COP	Not sig.
Prkacb	0.113852	0.663536	0.156	0.045	1	COP	Not sig.
Vps8	0.114774	-0.651068	0.156	0.189	1	COP	Not sig.
Pde1a	0.115268	-0.305425	0.319	0.265	1	COP	Not sig.
Brinp1	0.115841	0.332418	0.274	0.136	1	COP	Not sig.
Adamts17	0.116036	0.422955	0.17	0.083	1	COP	Not sig.
Klf7	0.118022	0.342419	0.267	0.106	1	COP	Not sig.
LOC108348302	0.118284	0.354853	0.104	0.03	1	COP	Not sig.
Dmd	0.118391	-0.508909	0.356	0.409	1	COP	Not sig.
Cpsf3	0.118508	-0.732879	0.059	0.114	1	COP	Not sig.
Hs2st1	0.118631	0.519753	0.215	0.068	1	COP	Not sig.
Brd8	0.118687	-0.47439	0.104	0.121	1	COP	Not sig.
Fnbp1	0.119084	-0.531253	0.141	0.174	1	COP	Not sig.
Ankrd12	0.119283	-0.290661	0.259	0.22	1	COP	Not sig.
Erc1	0.11937	-0.417779	0.222	0.22	1	COP	Not sig.
G3bp2	0.119395	0.448369	0.111	0.03	1	COP	Not sig.
Sez6l	0.120196	-0.279107	0.474	0.386	1	COP	Not sig.
Ddhd2	0.120826	0.668734	0.326	0.129	1	COP	Not sig.
Mtss1	0.121728	-0.638662	0.37	0.394	1	COP	Not sig.
Chd6	0.121822	0.369967	0.541	0.295	1	COP	Not sig.
Tspan5	0.121822	-0.544701	0.059	0.106	1	COP	Not sig.
Tmem132b	0.122728	-0.342637	0.615	0.538	1	COP	Not sig.
Picalm	0.123303	-0.303694	0.304	0.28	1	COP	Not sig.
Mark2	0.123358	0.459341	0.222	0.091	1	COP	Not sig.
Dync2h1	0.124336	0.536212	0.296	0.129	1	COP	Not sig.
Suco	0.124831	-0.581337	0.156	0.144	1	COP	Not sig.
Kmt2a	0.125167	-0.281099	0.215	0.205	1	COP	Not sig.
Asxl1	0.126503	0.385244	0.281	0.136	1	COP	Not sig.
Pard3	0.126563	-0.322106	0.319	0.303	1	COP	Not sig.
Ift80	0.12701	0.521417	0.141	0.038	1	COP	Not sig.
Phlpp1	0.127834	0.273082	0.504	0.295	1	COP	Not sig.
Ccnh	0.128316	0.667397	0.119	0.038	1	COP	Not sig.
Uimc1	0.128538	0.407944	0.215	0.076	1	COP	Not sig.
Epg5	0.128576	-0.559582	0.163	0.189	1	COP	Not sig.
Gnaq	0.12859	0.63375	0.415	0.182	1	COP	Not sig.
Cdk13	0.128839	-0.349102	0.267	0.212	1	COP	Not sig.
Acox1	0.129268	0.298557	0.141	0.053	1	COP	Not sig.
Hipk2	0.130234	-0.37497	0.496	0.417	1	COP	Not sig.
Olig2	0.130617	0.335257	0.119	0.045	1	COP	Not sig.
Eml1	0.131418	-0.475447	0.081	0.114	1	COP	Not sig.
Dennd6a	0.131771	0.505027	0.215	0.068	1	COP	Not sig.
Itga9	0.132543	0.368994	0.4	0.235	1	COP	Not sig.
Sel1l	0.132552	0.294698	0.207	0.076	1	COP	Not sig.
Mindy3	0.132702	0.281118	0.141	0.045	1	COP	Not sig.
Marchf1	0.132994	0.735744	0.326	0.22	1	COP	Not sig.
Spred2	0.133584	0.638522	0.133	0.023	1	COP	Not sig.
Ric3	0.134083	0.316994	0.111	0.023	1	COP	Not sig.
Spire1	0.134158	-0.447777	0.23	0.227	1	COP	Not sig.
Rptor	0.13544	0.306349	0.244	0.129	1	COP	Not sig.
Snx14	0.136016	-0.499396	0.185	0.189	1	COP	Not sig.
Stxbp5l	0.137002	-0.587142	0.096	0.174	1	COP	Not sig.
Tpr	0.137099	-0.528905	0.17	0.144	1	COP	Not sig.
Eif3h	0.13824	0.439179	0.104	0.038	1	COP	Not sig.
Dcun1d1	0.138426	0.328815	0.185	0.061	1	COP	Not sig.
Mycbp2	0.1386	0.509033	0.563	0.303	1	COP	Not sig.
Zfp608	0.138851	0.444016	0.511	0.265	1	COP	Not sig.
Slc24a2	0.139481	-0.671371	0.119	0.152	1	COP	Not sig.
Lyn	0.139877	0.494711	0.163	0.045	1	COP	Not sig.
Slc4a7	0.140282	0.325962	0.156	0.053	1	COP	Not sig.
Gabrb3	0.140335	-0.400517	0.178	0.197	1	COP	Not sig.
Cep44	0.140561	0.333036	0.111	0.045	1	COP	Not sig.
Prima1	0.140839	-0.445311	0.119	0.129	1	COP	Not sig.
Mbnl1	0.142172	0.305505	0.296	0.136	1	COP	Not sig.
Prr14l	0.142737	-0.459177	0.252	0.22	1	COP	Not sig.
Igf2r	0.143752	0.30201	0.126	0.045	1	COP	Not sig.
Zfp326	0.143952	0.408995	0.281	0.106	1	COP	Not sig.
Robo1	0.144044	-0.582106	0.267	0.311	1	COP	Not sig.
Ppp3cb	0.144825	-0.50172	0.326	0.379	1	COP	Not sig.
Hnrnpr	0.145263	0.53795	0.237	0.083	1	COP	Not sig.
Cbfb	0.145577	0.612426	0.156	0.038	1	COP	Not sig.
ENSRNOG00000063437	0.145804	-0.497034	0.126	0.129	1	COP	Not sig.
Epc1	0.145993	0.649852	0.348	0.167	1	COP	Not sig.
Cacnb2	0.146696	-0.586641	0.074	0.121	1	COP	Not sig.
Lrmda	0.146768	0.351986	0.489	0.303	1	COP	Not sig.
Rnps1	0.147	0.440535	0.133	0.038	1	COP	Not sig.
Nbas	0.1471	-0.540607	0.385	0.333	1	COP	Not sig.
Xkr6	0.147309	-0.471411	0.126	0.174	1	COP	Not sig.
Stard3nl	0.147557	0.297499	0.141	0.045	1	COP	Not sig.
Pde7b	0.147647	0.844171	0.237	0.106	1	COP	Not sig.
Ube3c	0.148002	0.464261	0.237	0.091	1	COP	Not sig.
Kif13a	0.149185	0.349115	0.326	0.167	1	COP	Not sig.
Rnf220	0.149693	-0.450686	0.074	0.106	1	COP	Not sig.
Map1b	0.149766	-0.519777	0.326	0.326	1	COP	Not sig.
Ktn1	0.149868	-0.413044	0.333	0.341	1	COP	Not sig.
Scaf4	0.150246	0.327048	0.156	0.068	1	COP	Not sig.
Shc4	0.150431	0.538434	0.104	0.008	1	COP	Not sig.
Asap2	0.15141	0.419822	0.222	0.068	1	COP	Not sig.
Pde4dip	0.151652	-0.252191	0.459	0.364	1	COP	Not sig.
Hnrnpa1	0.151857	-0.438163	0.244	0.22	1	COP	Not sig.
Cdk19	0.152834	-0.381335	0.289	0.242	1	COP	Not sig.
Mfn1	0.153348	-0.637865	0.193	0.212	1	COP	Not sig.
Cdk14	0.153531	-0.293738	0.541	0.561	1	COP	Not sig.
Tm9sf3	0.15646	0.502667	0.17	0.053	1	COP	Not sig.
Plekha6	0.156493	-0.43434	0.437	0.455	1	COP	Not sig.
Bms1	0.156924	-0.675527	0.067	0.114	1	COP	Not sig.
Arfgef2	0.156945	0.367041	0.163	0.061	1	COP	Not sig.
Rnf150	0.157045	-0.690802	0.059	0.106	1	COP	Not sig.
Leng8	0.158212	0.340815	0.274	0.129	1	COP	Not sig.
Kazn	0.158263	-0.42641	0.852	0.924	1	COP	Not sig.
Rnf14	0.158658	-0.304981	0.267	0.227	1	COP	Not sig.
Serinc1	0.159169	0.404376	0.111	0.03	1	COP	Not sig.
RGD1562608	0.159601	0.654453	0.259	0.091	1	COP	Not sig.
Prkar2a	0.159828	0.329687	0.111	0.03	1	COP	Not sig.
Jazf1	0.160468	-0.304543	0.363	0.295	1	COP	Not sig.
Banp	0.160635	0.378096	0.104	0.038	1	COP	Not sig.
Dip2b	0.161196	-0.363267	0.333	0.356	1	COP	Not sig.
Tbcd	0.161385	-0.490739	0.178	0.174	1	COP	Not sig.
Luc7l2	0.161659	-0.37661	0.489	0.432	1	COP	Not sig.
Map2k5	0.161709	-0.559308	0.193	0.212	1	COP	Not sig.
Rfx3	0.162356	0.487066	0.348	0.182	1	COP	Not sig.
Focad	0.162412	0.331642	0.244	0.144	1	COP	Not sig.
Hacd2	0.162701	0.372825	0.2	0.076	1	COP	Not sig.
Slc35f1	0.162821	0.537461	0.541	0.356	1	COP	Not sig.
Adam11	0.163373	-0.695649	0.096	0.144	1	COP	Not sig.
Rapgef1	0.16342	-0.37556	0.37	0.295	1	COP	Not sig.
Ttc7b	0.163472	-0.470095	0.104	0.114	1	COP	Not sig.
Rnf216	0.163542	0.485233	0.311	0.129	1	COP	Not sig.
Oca2	0.163999	0.576453	0.104	0.03	1	COP	Not sig.
Cpm	0.164801	-0.526247	0.17	0.22	1	COP	Not sig.
Zcchc7	0.164955	0.408876	0.615	0.364	1	COP	Not sig.
ENSRNOG00000068855	0.165093	0.426872	0.111	0.03	1	COP	Not sig.
Astn1	0.165348	0.594398	0.356	0.167	1	COP	Not sig.
Csnk2a1	0.16716	0.257228	0.207	0.083	1	COP	Not sig.
Cpsf6	0.167564	0.533035	0.37	0.167	1	COP	Not sig.
Tgfb2	0.168208	-0.878567	0.104	0.167	1	COP	Not sig.
Trappc13	0.168223	-0.261894	0.17	0.136	1	COP	Not sig.
Atp7a	0.169103	0.453064	0.17	0.061	1	COP	Not sig.
Cdh13	0.169286	-0.521272	0.637	0.674	1	COP	Not sig.
Arl8b	0.169375	0.350838	0.104	0.045	1	COP	Not sig.
ENSRNOG00000066023	0.169918	0.432684	0.133	0.03	1	COP	Not sig.
Grk4	0.170052	0.253731	0.326	0.182	1	COP	Not sig.
RGD1560883	0.170224	-0.389801	0.333	0.288	1	COP	Not sig.
Dgkd	0.170275	0.417032	0.193	0.083	1	COP	Not sig.
Dicer1	0.171168	-0.489855	0.304	0.28	1	COP	Not sig.
Cltc	0.171562	-0.476193	0.207	0.197	1	COP	Not sig.
Kmt5a	0.17186	0.437314	0.111	0.023	1	COP	Not sig.
Diaph1	0.17205	0.617201	0.104	0.023	1	COP	Not sig.
ENSRNOG00000069652	0.172136	0.314917	0.104	0.038	1	COP	Not sig.
Hcn1	0.172182	-0.80896	0.052	0.121	1	COP	Not sig.
Pi4ka	0.172855	0.317495	0.185	0.083	1	COP	Not sig.
Myo6	0.172932	-0.272496	0.2	0.189	1	COP	Not sig.
Sos2	0.173206	0.57241	0.326	0.136	1	COP	Not sig.
Gstcd	0.173641	0.341251	0.133	0.03	1	COP	Not sig.
LOC100174910	0.174603	0.475314	0.111	0.045	1	COP	Not sig.
Cdk11b	0.174694	0.372344	0.17	0.061	1	COP	Not sig.
LOC102550291	0.175847	0.487868	0.148	0.045	1	COP	Not sig.
Pcdh11x	0.176284	1.11601	0.281	0.129	1	COP	Not sig.
Shld2	0.17631	-0.438604	0.067	0.106	1	COP	Not sig.
Cntn6	0.176647	0.68285	0.252	0.152	1	COP	Not sig.
Sap130	0.177143	0.468967	0.126	0.038	1	COP	Not sig.
Lrp4	0.177501	0.791611	0.23	0.068	1	COP	Not sig.
Gpt2	0.177596	0.551202	0.141	0.053	1	COP	Not sig.
Atxn2l	0.177611	0.324679	0.133	0.045	1	COP	Not sig.
Siah1	0.178361	0.562402	0.119	0.045	1	COP	Not sig.
Mtch1	0.178596	-0.548774	0.193	0.227	1	COP	Not sig.
Slc12a2	0.178775	-0.773586	0.067	0.114	1	COP	Not sig.
Ranbp2	0.180014	-0.665364	0.207	0.25	1	COP	Not sig.
Mapk9	0.180381	-0.514451	0.096	0.121	1	COP	Not sig.
ENSRNOG00000067998	0.180446	-0.944977	0.03	0.106	1	COP	Not sig.
Rab1a	0.181052	0.430505	0.119	0.03	1	COP	Not sig.
Smchd1	0.181869	-0.494429	0.207	0.189	1	COP	Not sig.
Stat3	0.182181	0.373792	0.111	0.03	1	COP	Not sig.
Wdr26	0.182972	0.338574	0.133	0.061	1	COP	Not sig.
Map7d1	0.183137	-0.615923	0.059	0.106	1	COP	Not sig.
Eif2s3y	0.183838	0.522104	0.126	0.053	1	COP	Not sig.
Fam117b	0.184285	0.328248	0.215	0.098	1	COP	Not sig.
Glcci1	0.184467	0.538559	0.556	0.318	1	COP	Not sig.
Zc3h12b	0.185103	-0.589327	0.156	0.159	1	COP	Not sig.
Ipo9	0.185416	-0.339029	0.244	0.242	1	COP	Not sig.
Wdfy2	0.186892	-0.356351	0.215	0.189	1	COP	Not sig.
Dennd2a	0.187648	0.580211	0.163	0.045	1	COP	Not sig.
Ncoa7	0.188471	0.383884	0.141	0.053	1	COP	Not sig.
Fam91a1	0.188727	0.265897	0.141	0.061	1	COP	Not sig.
Serinc5	0.189159	-0.563997	0.533	0.508	1	COP	Not sig.
LOC679894	0.189687	-0.271925	0.348	0.265	1	COP	Not sig.
Ptdss1	0.189724	0.539674	0.104	0.015	1	COP	Not sig.
Entrep2	0.191179	-0.64464	0.119	0.129	1	COP	Not sig.
Zwint	0.191511	0.2503	0.126	0.03	1	COP	Not sig.
Ubxn2b	0.192289	0.272439	0.111	0.038	1	COP	Not sig.
Naa35	0.192976	-0.445628	0.141	0.152	1	COP	Not sig.
Lrrtm3	0.193392	0.773532	0.385	0.174	1	COP	Not sig.
Ctnna3	0.193996	-0.477491	0.185	0.197	1	COP	Not sig.
Rfx7	0.194207	-0.294011	0.267	0.258	1	COP	Not sig.
Sdk2	0.194372	0.903224	0.17	0.03	1	COP	Not sig.
Fbxo11	0.194402	-0.318518	0.333	0.303	1	COP	Not sig.
Efs	0.194626	0.318149	0.104	0.038	1	COP	Not sig.
Kank2	0.195396	-0.543242	0.104	0.121	1	COP	Not sig.
Aak1	0.195947	0.350732	0.274	0.129	1	COP	Not sig.
Psmd11	0.196137	0.33613	0.141	0.053	1	COP	Not sig.
St6gal1	0.196276	0.583422	0.178	0.053	1	COP	Not sig.
Srpk1	0.196668	0.268581	0.126	0.061	1	COP	Not sig.
Sppl3	0.196945	-0.457433	0.252	0.25	1	COP	Not sig.
Dscaml1	0.197385	0.326506	0.556	0.462	1	COP	Not sig.
Foxk2	0.19756	0.457564	0.148	0.053	1	COP	Not sig.
Per3	0.197986	-0.405806	0.126	0.152	1	COP	Not sig.
Mmp16	0.198338	0.853947	0.378	0.212	1	COP	Not sig.
Senp6	0.198704	-0.493694	0.319	0.303	1	COP	Not sig.
Vxn	0.199436	0.271193	0.2	0.076	1	COP	Not sig.
Selenot	0.199544	0.429637	0.111	0.023	1	COP	Not sig.
Csnk1a1	0.200872	-0.25857	0.356	0.311	1	COP	Not sig.
Nt5dc1	0.201411	0.332491	0.222	0.098	1	COP	Not sig.
Lrpprc	0.201745	-0.423058	0.096	0.144	1	COP	Not sig.
Chd8	0.202398	0.25066	0.23	0.098	1	COP	Not sig.
Ilk	0.202901	0.358812	0.126	0.053	1	COP	Not sig.
Igsf11	0.202961	0.423732	0.348	0.258	1	COP	Not sig.
Pbx1	0.203676	0.571406	0.459	0.265	1	COP	Not sig.
Plekhg3	0.203877	-0.344545	0.215	0.197	1	COP	Not sig.
Tnr	0.204065	-0.333426	0.859	0.788	1	COP	Not sig.
Zfyve9	0.204273	-0.371278	0.237	0.205	1	COP	Not sig.
Ckap5	0.20471	0.529802	0.296	0.129	1	COP	Not sig.
Tcea1	0.205109	0.357254	0.148	0.076	1	COP	Not sig.
Tenm3	0.205514	-0.258138	0.23	0.242	1	COP	Not sig.
Plp1	0.206191	-0.396152	0.615	0.674	1	COP	Not sig.
Pan3	0.207326	-0.349876	0.319	0.273	1	COP	Not sig.
B4galt6	0.207461	0.257724	0.126	0.038	1	COP	Not sig.
Lin52	0.20838	-0.250268	0.207	0.152	1	COP	Not sig.
Galnt10	0.20847	0.555615	0.17	0.061	1	COP	Not sig.
Gjc3	0.208653	-0.496204	0.156	0.182	1	COP	Not sig.
Snx13	0.209787	0.323473	0.222	0.114	1	COP	Not sig.
LOC498368	0.209877	0.540736	0.126	0.053	1	COP	Not sig.
Zup1	0.210643	0.365933	0.156	0.061	1	COP	Not sig.
Kcnh8	0.211763	0.549146	0.119	0.03	1	COP	Not sig.
Stx8	0.212569	-0.495815	0.2	0.227	1	COP	Not sig.
Rab3gap1	0.212996	0.507879	0.2	0.083	1	COP	Not sig.
Grm5	0.213118	-0.644047	0.17	0.28	1	COP	Not sig.
Asic2	0.215269	-0.530278	0.207	0.235	1	COP	Not sig.
NEWGENE-619861	0.21629	0.373703	0.148	0.053	1	COP	Not sig.
Ubr1	0.217184	0.521579	0.319	0.152	1	COP	Not sig.
Cntnap2	0.217596	-1.16381	0.126	0.258	1	COP	Not sig.
Mark1	0.217972	0.38985	0.133	0.045	1	COP	Not sig.
Rab40c	0.218485	-0.253028	0.326	0.25	1	COP	Not sig.
Ube2q2	0.21945	0.554085	0.133	0.045	1	COP	Not sig.
Sh3d19	0.219559	0.539681	0.748	0.508	1	COP	Not sig.
Tet3	0.220422	0.386329	0.163	0.061	1	COP	Not sig.
Mxi1	0.220518	0.457507	0.156	0.061	1	COP	Not sig.
Adamts20	0.221246	0.456945	0.119	0.038	1	COP	Not sig.
Alcam	0.221647	0.391043	0.667	0.477	1	COP	Not sig.
Eml4	0.221696	-0.449905	0.126	0.129	1	COP	Not sig.
AABR07049060.1	0.221777	0.498744	0.126	0.053	1	COP	Not sig.
Abr	0.222373	-0.388563	0.237	0.227	1	COP	Not sig.
ENSRNOG00000070695	0.223599	0.41836	0.23	0.114	1	COP	Not sig.
Kcnj12	0.224483	0.549743	0.126	0.03	1	COP	Not sig.
ENSRNOG00000063651	0.225229	-0.479102	0.267	0.288	1	COP	Not sig.
Sae1	0.225602	0.564437	0.163	0.053	1	COP	Not sig.
Mob3b	0.225611	-0.552123	0.222	0.22	1	COP	Not sig.
Hnrnpm	0.225697	0.263883	0.274	0.152	1	COP	Not sig.
Rtn3	0.227162	0.462793	0.23	0.083	1	COP	Not sig.
Fam168a	0.227205	0.62602	0.319	0.152	1	COP	Not sig.
Map2k4	0.227706	-0.490691	0.178	0.174	1	COP	Not sig.
Lrch3	0.228138	-0.341147	0.356	0.333	1	COP	Not sig.
Hecw2	0.228244	-0.342014	0.081	0.121	1	COP	Not sig.
Hook1	0.228359	0.39765	0.104	0.038	1	COP	Not sig.
ENSRNOG00000063392	0.228398	0.298055	0.148	0.061	1	COP	Not sig.
Iqsec2	0.228787	0.460927	0.119	0.045	1	COP	Not sig.
Dcun1d5	0.228981	-0.574334	0.104	0.121	1	COP	Not sig.
Septin5	0.230057	-0.65142	0.156	0.159	1	COP	Not sig.
Gpm6a	0.230184	0.526063	0.326	0.189	1	COP	Not sig.
Kpna4	0.230676	-0.260428	0.267	0.197	1	COP	Not sig.
Cenpc	0.230867	0.366546	0.119	0.038	1	COP	Not sig.
Rsu1	0.231516	0.298384	0.215	0.076	1	COP	Not sig.
Hbp1	0.232364	-0.541691	0.096	0.121	1	COP	Not sig.
Phf20	0.233093	0.312217	0.2	0.083	1	COP	Not sig.
Thrap3	0.233582	0.534228	0.252	0.098	1	COP	Not sig.
Supt6h	0.234647	-0.527259	0.178	0.159	1	COP	Not sig.
Ythdc1	0.234716	0.367481	0.207	0.098	1	COP	Not sig.
Ppm1l	0.235655	-0.283578	0.207	0.189	1	COP	Not sig.
Sf3b1	0.236251	-0.346283	0.326	0.295	1	COP	Not sig.
Eml6	0.236548	0.38586	0.17	0.068	1	COP	Not sig.
Ddrgk1	0.237259	0.392862	0.119	0.045	1	COP	Not sig.
Vmp1	0.238004	0.440851	0.207	0.076	1	COP	Not sig.
Pcmtd1	0.238017	-0.426225	0.2	0.197	1	COP	Not sig.
Mapk1	0.239035	0.273974	0.237	0.121	1	COP	Not sig.
Ska2	0.240327	0.494698	0.104	0.03	1	COP	Not sig.
Prtg	0.240455	0.543467	0.178	0.068	1	COP	Not sig.
Nr2c1	0.240534	0.522611	0.148	0.053	1	COP	Not sig.
Luzp2	0.240911	0.434033	0.681	0.538	1	COP	Not sig.
Cox15	0.241062	0.285574	0.111	0.038	1	COP	Not sig.
Syt1	0.243764	-0.564234	0.289	0.402	1	COP	Not sig.
Atxn7	0.244278	0.534181	0.185	0.076	1	COP	Not sig.
Sdk1	0.24441	0.87754	0.304	0.144	1	COP	Not sig.
Usp32	0.244829	0.398863	0.281	0.129	1	COP	Not sig.
Pigu	0.245484	0.348531	0.133	0.061	1	COP	Not sig.
Rbis	0.245682	-0.568649	0.081	0.121	1	COP	Not sig.
Cep128	0.246098	0.402451	0.126	0.045	1	COP	Not sig.
Tspan11	0.246183	0.392738	0.163	0.068	1	COP	Not sig.
Nptn	0.246786	-0.330386	0.193	0.22	1	COP	Not sig.
Gpc6	0.246887	-0.362198	0.185	0.212	1	COP	Not sig.
Atg3	0.247268	0.551403	0.111	0.03	1	COP	Not sig.
Epha5	0.247445	-0.352808	0.148	0.167	1	COP	Not sig.
Scaf8	0.248671	-0.279614	0.252	0.197	1	COP	Not sig.
Far1	0.24882	-0.523858	0.222	0.235	1	COP	Not sig.
Hm13	0.249455	0.300589	0.133	0.053	1	COP	Not sig.
Washc4	0.249684	0.255951	0.156	0.076	1	COP	Not sig.
Gdi1	0.250218	0.282257	0.178	0.083	1	COP	Not sig.
Golga5	0.250414	0.460162	0.104	0.03	1	COP	Not sig.
Dctn4	0.251767	-0.360393	0.141	0.129	1	COP	Not sig.
Dock6	0.252158	-0.318521	0.222	0.242	1	COP	Not sig.
Ddx17	0.252607	0.439797	0.615	0.424	1	COP	Not sig.
Ablim2	0.253557	-0.317848	0.489	0.477	1	COP	Not sig.
Ppme1	0.254169	0.295472	0.119	0.038	1	COP	Not sig.
Sepsecs	0.254257	-0.689195	0.059	0.106	1	COP	Not sig.
Irf2	0.255033	-0.581777	0.119	0.121	1	COP	Not sig.
Otud5	0.255159	0.431836	0.111	0.038	1	COP	Not sig.
Smarcc1	0.255873	0.5279	0.237	0.114	1	COP	Not sig.
Arfip1	0.257025	0.452437	0.148	0.045	1	COP	Not sig.
Rb1	0.257408	0.337823	0.252	0.144	1	COP	Not sig.
Hipk3	0.258348	0.319351	0.119	0.045	1	COP	Not sig.
Evi5	0.258367	-0.416296	0.089	0.114	1	COP	Not sig.
Pign	0.259526	0.331751	0.126	0.045	1	COP	Not sig.
Eif3a	0.260537	-0.429796	0.156	0.136	1	COP	Not sig.
Zc3h14	0.260676	0.365377	0.126	0.061	1	COP	Not sig.
Kat7	0.262082	0.381799	0.156	0.068	1	COP	Not sig.
Ssbp2	0.26237	-0.545767	0.163	0.182	1	COP	Not sig.
Cbx1	0.262794	0.348636	0.104	0.023	1	COP	Not sig.
Golph3l	0.263157	0.351675	0.104	0.03	1	COP	Not sig.
Spata5	0.263269	-0.379101	0.2	0.174	1	COP	Not sig.
Ankh	0.263415	0.377575	0.244	0.121	1	COP	Not sig.
Usp15	0.26393	0.275488	0.2	0.083	1	COP	Not sig.
Tspan7	0.264766	0.264056	0.222	0.106	1	COP	Not sig.
Bltp3a	0.265583	0.292388	0.104	0.03	1	COP	Not sig.
ENSRNOG00000067560	0.265887	0.725382	0.163	0.045	1	COP	Not sig.
Hectd1	0.266419	0.359577	0.259	0.129	1	COP	Not sig.
Marf1	0.267924	0.31299	0.2	0.091	1	COP	Not sig.
Jakmip2	0.267984	0.470085	0.311	0.144	1	COP	Not sig.
ENSRNOG00000063014	0.268348	0.292443	0.119	0.038	1	COP	Not sig.
Ddx3x	0.268851	0.578109	0.119	0.038	1	COP	Not sig.
Mast2	0.268957	0.425749	0.163	0.076	1	COP	Not sig.
Tulp4	0.27001	0.430274	0.489	0.258	1	COP	Not sig.
Ski	0.270379	0.400846	0.141	0.03	1	COP	Not sig.
Magi2	0.271632	0.30891	0.711	0.53	1	COP	Not sig.
Nrg3	0.271835	0.780528	0.704	0.523	1	COP	Not sig.
Tom1l2	0.272634	-0.262099	0.304	0.258	1	COP	Not sig.
Ift74	0.272675	0.321097	0.156	0.045	1	COP	Not sig.
Wwc2	0.274087	0.279405	0.311	0.242	1	COP	Not sig.
Samd12	0.274137	-0.333495	0.474	0.462	1	COP	Not sig.
Gmps	0.274274	-0.364286	0.096	0.114	1	COP	Not sig.
Tfdp2	0.274345	0.335809	0.163	0.068	1	COP	Not sig.
Arhgap35	0.274492	-0.3204	0.756	0.735	1	COP	Not sig.
Nrg1	0.275116	-1.23389	0.104	0.235	1	COP	Not sig.
Fyttd1	0.275556	-0.405892	0.222	0.212	1	COP	Not sig.
Dram2	0.275729	0.282394	0.156	0.068	1	COP	Not sig.
Fgfr1op2	0.276007	0.315902	0.163	0.061	1	COP	Not sig.
Fsd1l	0.278321	0.38094	0.274	0.136	1	COP	Not sig.
Grm7	0.278761	0.316598	0.474	0.364	1	COP	Not sig.
Osbp2	0.279532	-0.349315	0.4	0.386	1	COP	Not sig.
Nhsl2	0.279823	-0.365344	0.267	0.242	1	COP	Not sig.
Pot1	0.280002	0.333948	0.119	0.053	1	COP	Not sig.
Sbf2	0.281594	0.613069	0.511	0.28	1	COP	Not sig.
Pias2	0.281623	0.263004	0.37	0.212	1	COP	Not sig.
Elp1	0.282271	-0.477967	0.111	0.129	1	COP	Not sig.
Ube2r2	0.282816	0.471506	0.163	0.068	1	COP	Not sig.
Myo16	0.283208	0.27259	0.178	0.083	1	COP	Not sig.
Nipa2	0.283442	-0.362828	0.126	0.129	1	COP	Not sig.
Ugt8	0.284448	0.471737	0.356	0.197	1	COP	Not sig.
Gabbr1	0.285214	-0.476241	0.156	0.167	1	COP	Not sig.
Cnot10	0.285464	0.251789	0.156	0.068	1	COP	Not sig.
Cmip	0.285737	0.295687	0.341	0.174	1	COP	Not sig.
Zfp804a	0.286285	-0.715585	0.178	0.273	1	COP	Not sig.
Mios	0.28643	0.428328	0.111	0.03	1	COP	Not sig.
Fgfr1	0.286875	0.927784	0.163	0.03	1	COP	Not sig.
Akap6	0.287143	0.796335	0.437	0.22	1	COP	Not sig.
Psme4	0.287305	0.555363	0.526	0.273	1	COP	Not sig.
Slmap	0.287505	-0.435755	0.289	0.227	1	COP	Not sig.
Phf3	0.288628	0.296549	0.185	0.083	1	COP	Not sig.
Hdac9	0.288676	1.00698	0.326	0.152	1	COP	Not sig.
Nrxn2	0.289167	-0.33494	0.319	0.258	1	COP	Not sig.
Rab28	0.290093	0.480238	0.207	0.121	1	COP	Not sig.
Grik4	0.290392	-0.280809	0.319	0.25	1	COP	Not sig.
Adarb2	0.290428	0.266202	0.83	0.727	1	COP	Not sig.
Ldah	0.290591	-0.262408	0.178	0.114	1	COP	Not sig.
Rad54l2	0.291221	-0.497663	0.096	0.114	1	COP	Not sig.
Limd1	0.291303	-0.264746	0.43	0.356	1	COP	Not sig.
Atp5pb	0.292474	-0.568154	0.089	0.114	1	COP	Not sig.
Rtkn	0.2926	0.468644	0.148	0.061	1	COP	Not sig.
Sfswap	0.293714	-0.428499	0.156	0.159	1	COP	Not sig.
Tbc1d15	0.294028	0.299912	0.141	0.061	1	COP	Not sig.
Capn2	0.294869	0.323869	0.111	0.03	1	COP	Not sig.
Megf8	0.295076	-0.327922	0.148	0.129	1	COP	Not sig.
Ints6l	0.295259	-0.622793	0.133	0.144	1	COP	Not sig.
Abcd3	0.296861	-0.384674	0.163	0.152	1	COP	Not sig.
Bbx	0.298343	0.259251	0.289	0.136	1	COP	Not sig.
Smurf1	0.299106	-0.275749	0.111	0.106	1	COP	Not sig.
Kif2a	0.300709	0.261102	0.289	0.167	1	COP	Not sig.
Selenof	0.301705	0.514646	0.133	0.045	1	COP	Not sig.
Vapa	0.302609	0.316893	0.178	0.068	1	COP	Not sig.
Gap43	0.302735	0.460171	0.104	0.023	1	COP	Not sig.
Orc3	0.303857	0.300815	0.17	0.076	1	COP	Not sig.
Tab2	0.304409	0.304412	0.163	0.068	1	COP	Not sig.
AABR07007068.1	0.304901	0.714785	0.148	0.053	1	COP	Not sig.
Sptan1	0.30574	-0.485291	0.163	0.167	1	COP	Not sig.
Tmem178b	0.305923	0.456431	0.296	0.167	1	COP	Not sig.
Sgcd	0.306238	0.55317	0.215	0.129	1	COP	Not sig.
Gon4l	0.306734	0.263201	0.17	0.068	1	COP	Not sig.
Smyd3	0.306741	0.548704	0.267	0.121	1	COP	Not sig.
Tmod2	0.306793	-0.289105	0.133	0.121	1	COP	Not sig.
Dek	0.306795	0.414008	0.119	0.03	1	COP	Not sig.
Ehbp1	0.307497	0.361997	0.304	0.144	1	COP	Not sig.
Itpr1	0.308718	-0.706037	0.059	0.114	1	COP	Not sig.
Abca2	0.309245	-0.632836	0.089	0.121	1	COP	Not sig.
Pikfyve	0.309691	0.496702	0.289	0.121	1	COP	Not sig.
Kcnh7	0.310033	-0.733087	0.133	0.205	1	COP	Not sig.
Ccnt1	0.310593	0.332611	0.133	0.038	1	COP	Not sig.
Dazap1	0.311933	-0.578445	0.111	0.129	1	COP	Not sig.
ENSRNOG00000062864	0.311964	0.539344	0.119	0.03	1	COP	Not sig.
Zmym4	0.315256	0.287664	0.393	0.242	1	COP	Not sig.
Lrp6	0.315746	0.668337	0.23	0.083	1	COP	Not sig.
Cep95	0.315859	-0.352955	0.089	0.106	1	COP	Not sig.
Prex1	0.316654	0.641966	0.274	0.121	1	COP	Not sig.
Scamp2	0.317619	0.357498	0.126	0.045	1	COP	Not sig.
Yme1l1	0.319516	-0.526642	0.207	0.212	1	COP	Not sig.
Srcap	0.319662	-0.253191	0.193	0.152	1	COP	Not sig.
Lrif1	0.320077	-0.42517	0.104	0.098	1	COP	Not sig.
Dcaf5	0.320596	-0.647727	0.119	0.114	1	COP	Not sig.
Clstn2	0.321514	0.784618	0.207	0.083	1	COP	Not sig.
Cntnap3	0.321983	0.564419	0.111	0.023	1	COP	Not sig.
Afap1	0.322465	-0.397415	0.267	0.295	1	COP	Not sig.
Zfp652	0.322507	0.296696	0.163	0.068	1	COP	Not sig.
Kat2b	0.322765	0.301575	0.156	0.068	1	COP	Not sig.
Ddx6	0.323511	-0.277997	0.222	0.182	1	COP	Not sig.
Wwp1	0.32371	-0.714019	0.081	0.121	1	COP	Not sig.
Fer	0.323865	-0.277163	0.252	0.205	1	COP	Not sig.
Ptprg	0.324147	0.362663	0.659	0.462	1	COP	Not sig.
Atg7	0.326696	-0.318775	0.185	0.136	1	COP	Not sig.
Efl1	0.326947	0.365442	0.17	0.061	1	COP	Not sig.
ENSRNOG00000015699	0.327495	0.463841	0.133	0.045	1	COP	Not sig.
Csnk1d	0.328057	0.460245	0.148	0.053	1	COP	Not sig.
FAM120C	0.328224	-0.364516	0.156	0.136	1	COP	Not sig.
Emsy	0.328856	0.425461	0.193	0.076	1	COP	Not sig.
Setd2	0.329168	0.412247	0.274	0.152	1	COP	Not sig.
Pstk	0.329211	0.43727	0.104	0.03	1	COP	Not sig.
Nebl	0.329484	0.295761	0.178	0.098	1	COP	Not sig.
Dcbld2	0.329679	-0.347366	0.089	0.114	1	COP	Not sig.
U2af2	0.332403	-0.320203	0.148	0.114	1	COP	Not sig.
Tubgcp5	0.332531	0.274098	0.163	0.076	1	COP	Not sig.
Cab39l	0.332755	-0.398099	0.215	0.174	1	COP	Not sig.
Ubash3b	0.333808	0.636406	0.148	0.03	1	COP	Not sig.
Thumpd3	0.333973	0.315338	0.104	0.03	1	COP	Not sig.
Zcchc2	0.334161	0.279524	0.207	0.129	1	COP	Not sig.
Nedd4l	0.334319	0.362382	0.17	0.129	1	COP	Not sig.
Rps6ka5	0.334646	-0.448006	0.23	0.258	1	COP	Not sig.
Edem3	0.334756	-0.589946	0.111	0.114	1	COP	Not sig.
Slc25a13	0.33476	-0.454426	0.133	0.136	1	COP	Not sig.
AABR07045431.1	0.335072	0.550105	0.163	0.053	1	COP	Not sig.
Wdr1	0.335497	0.377144	0.141	0.068	1	COP	Not sig.
Lgi3	0.337158	-0.320098	0.148	0.121	1	COP	Not sig.
Arhgef11	0.337575	0.489137	0.289	0.152	1	COP	Not sig.
Uqcc1	0.337634	0.330752	0.148	0.053	1	COP	Not sig.
Schip1	0.338155	-0.689249	0.237	0.242	1	COP	Not sig.
Ccnjl	0.338855	0.363888	0.17	0.068	1	COP	Not sig.
Fam222b	0.339079	0.564524	0.244	0.114	1	COP	Not sig.
Lmtk2	0.339575	0.263772	0.104	0.045	1	COP	Not sig.
Xpo1	0.339776	-0.293336	0.148	0.136	1	COP	Not sig.
Cnksr3	0.340189	-0.354478	0.17	0.144	1	COP	Not sig.
Pank2	0.340806	-0.413113	0.104	0.098	1	COP	Not sig.
Zranb2	0.341273	-0.290635	0.333	0.318	1	COP	Not sig.
Trim37	0.341397	-0.323029	0.119	0.098	1	COP	Not sig.
Wdpcp	0.342046	0.295388	0.185	0.068	1	COP	Not sig.
Sacs	0.342413	-0.357454	0.163	0.121	1	COP	Not sig.
Zdhhc20	0.343082	-0.479189	0.133	0.159	1	COP	Not sig.
ENSRNOG00000069880	0.343893	-0.498578	0.17	0.167	1	COP	Not sig.
Smurf2	0.345424	-0.333122	0.17	0.144	1	COP	Not sig.
Trim35	0.34574	-0.280355	0.185	0.159	1	COP	Not sig.
Cdh10	0.347164	0.421128	0.237	0.136	1	COP	Not sig.
Ube2d2	0.347889	0.358572	0.207	0.083	1	COP	Not sig.
Plxdc2	0.348563	-0.484741	0.156	0.159	1	COP	Not sig.
Grin2b	0.348612	-0.599011	0.044	0.106	1	COP	Not sig.
Ammecr1	0.349706	0.329092	0.281	0.159	1	COP	Not sig.
Zfp398	0.352405	-0.354454	0.104	0.091	1	COP	Not sig.
Snx1	0.352791	-0.319884	0.222	0.212	1	COP	Not sig.
Enox1	0.352979	1.03499	0.37	0.144	1	COP	Not sig.
N4bp2l2	0.353123	0.498141	0.2	0.091	1	COP	Not sig.
Iqsec1	0.353911	-0.363772	0.119	0.129	1	COP	Not sig.
Nipbl	0.354214	0.623284	0.459	0.235	1	COP	Not sig.
Arhgap26	0.354369	0.295646	0.133	0.061	1	COP	Not sig.
Atrnl1	0.354416	-0.559468	0.111	0.144	1	COP	Not sig.
ENSRNOG00000057706	0.354895	0.523692	0.104	0.023	1	COP	Not sig.
Ptbp3	0.354899	0.423045	0.237	0.106	1	COP	Not sig.
Arid4a	0.355217	-0.252384	0.126	0.129	1	COP	Not sig.
Eif4a2	0.355369	0.401789	0.156	0.053	1	COP	Not sig.
Scn3a	0.355765	0.446945	0.148	0.061	1	COP	Not sig.
Tmem181	0.356717	-0.625117	0.178	0.212	1	COP	Not sig.
Snx30	0.357274	-0.582056	0.207	0.227	1	COP	Not sig.
Zfp386	0.357508	0.283036	0.237	0.114	1	COP	Not sig.
Srbd1	0.359266	0.435605	0.222	0.106	1	COP	Not sig.
Cdc73	0.359363	0.402603	0.289	0.144	1	COP	Not sig.
Ptges3	0.36055	-0.434345	0.104	0.129	1	COP	Not sig.
Creb1	0.360638	0.387463	0.163	0.053	1	COP	Not sig.
Pde4b	0.361619	0.53648	0.859	0.735	1	COP	Not sig.
Psmd14	0.363176	-0.415214	0.178	0.144	1	COP	Not sig.
Rgs7	0.363346	-0.547803	0.067	0.106	1	COP	Not sig.
Srebf2	0.363762	0.336025	0.215	0.098	1	COP	Not sig.
ENSRNOG00000062454	0.365003	-0.584429	0.081	0.136	1	COP	Not sig.
Myo5a	0.365209	-0.502632	0.17	0.174	1	COP	Not sig.
Ptar1	0.366622	0.563502	0.156	0.061	1	COP	Not sig.
Lrrc7	0.367252	-0.530455	0.163	0.197	1	COP	Not sig.
Washc2c	0.36736	-0.335476	0.111	0.114	1	COP	Not sig.
Golm2	0.367919	0.344877	0.2	0.114	1	COP	Not sig.
Smarca4	0.368744	-0.275468	0.23	0.197	1	COP	Not sig.
Fgfr2	0.368933	-0.299162	0.119	0.129	1	COP	Not sig.
Prim1	0.369248	0.596648	0.104	0.03	1	COP	Not sig.
Smg1	0.369378	0.346578	0.281	0.136	1	COP	Not sig.
Kcnma1	0.370667	-0.431339	0.274	0.311	1	COP	Not sig.
Marcks	0.371269	0.273871	0.141	0.061	1	COP	Not sig.
Pnpla6	0.371296	-0.539474	0.089	0.114	1	COP	Not sig.
Tgfa	0.371761	0.399456	0.141	0.061	1	COP	Not sig.
Mtdh	0.372697	0.359439	0.2	0.106	1	COP	Not sig.
Lamc1	0.37273	0.322423	0.23	0.098	1	COP	Not sig.
Pcyt1a	0.373688	-0.778902	0.081	0.106	1	COP	Not sig.
Trim24	0.376027	-0.33261	0.163	0.144	1	COP	Not sig.
Cep295	0.376504	0.502245	0.104	0.015	1	COP	Not sig.
Ldlrad3	0.37793	0.251305	0.259	0.129	1	COP	Not sig.
Clk2	0.377955	0.471028	0.215	0.091	1	COP	Not sig.
Heatr5a	0.378763	0.421386	0.156	0.053	1	COP	Not sig.
Scarb1	0.380385	-0.781391	0.23	0.295	1	COP	Not sig.
Brd7	0.380837	0.319013	0.156	0.091	1	COP	Not sig.
Srgap3	0.382679	0.37359	0.37	0.25	1	COP	Not sig.
Cux1	0.386125	0.585992	0.37	0.174	1	COP	Not sig.
Zfp451	0.386816	0.426362	0.156	0.053	1	COP	Not sig.
Tp53bp2	0.387614	-0.268525	0.119	0.091	1	COP	Not sig.
Armh3	0.390447	0.272656	0.185	0.076	1	COP	Not sig.
Gpc5	0.391246	-0.311773	0.244	0.25	1	COP	Not sig.
Faf2	0.39182	0.279161	0.148	0.068	1	COP	Not sig.
Atp9a	0.392527	0.269981	0.126	0.053	1	COP	Not sig.
Fnta	0.393115	0.327444	0.193	0.083	1	COP	Not sig.
Sh3glb1	0.393608	-0.262099	0.119	0.144	1	COP	Not sig.
Mtmr6	0.393982	0.317031	0.104	0.038	1	COP	Not sig.
Mccc2	0.394125	0.339713	0.193	0.091	1	COP	Not sig.
Cacul1	0.394216	0.272126	0.281	0.159	1	COP	Not sig.
Ankrd11	0.396175	0.51886	0.407	0.189	1	COP	Not sig.
Agbl3	0.397234	0.294782	0.222	0.114	1	COP	Not sig.
Chchd3	0.399626	0.3103	0.237	0.121	1	COP	Not sig.
Cpe	0.401681	0.780873	0.23	0.098	1	COP	Not sig.
Vps37b	0.404032	-0.357384	0.141	0.114	1	COP	Not sig.
Ube2g1	0.404086	0.382115	0.23	0.129	1	COP	Not sig.
Hadhb	0.404599	0.260593	0.119	0.053	1	COP	Not sig.
Phf2	0.405475	0.343662	0.141	0.045	1	COP	Not sig.
Lama4	0.405568	0.41435	0.415	0.258	1	COP	Not sig.
Hacd3	0.406323	0.311651	0.133	0.053	1	COP	Not sig.
Zranb1	0.406386	-0.257211	0.126	0.091	1	COP	Not sig.
Yipf1	0.406892	-0.549235	0.141	0.144	1	COP	Not sig.
Ecpas	0.407507	-0.286155	0.348	0.295	1	COP	Not sig.
Cblb	0.409603	-0.312059	0.104	0.076	1	COP	Not sig.
Rin2	0.41143	-0.536707	0.378	0.409	1	COP	Not sig.
Scfd1	0.411474	-0.360327	0.126	0.114	1	COP	Not sig.
Zfpm2	0.414287	-0.266979	0.156	0.167	1	COP	Not sig.
Cul5	0.414471	-0.328635	0.178	0.167	1	COP	Not sig.
Sltm	0.415198	-0.301806	0.222	0.205	1	COP	Not sig.
Reep5	0.415734	-0.430457	0.126	0.121	1	COP	Not sig.
Ndel1	0.416607	0.468966	0.104	0.053	1	COP	Not sig.
Exosc10	0.416976	-0.328279	0.074	0.106	1	COP	Not sig.
Gnb1	0.417102	0.274791	0.385	0.197	1	COP	Not sig.
Agap1	0.418343	0.682267	0.578	0.348	1	COP	Not sig.
Hsp90ab1	0.421919	0.258343	0.133	0.076	1	COP	Not sig.
Ptpre	0.422821	-0.360783	0.511	0.561	1	COP	Not sig.
Kdm5a	0.423519	0.30435	0.23	0.121	1	COP	Not sig.
Mtus1	0.425959	0.386111	0.119	0.038	1	COP	Not sig.
Gse1	0.426667	-0.651928	0.089	0.106	1	COP	Not sig.
Irs2	0.429681	-0.50844	0.104	0.129	1	COP	Not sig.
Kansl1l	0.430902	0.435788	0.178	0.091	1	COP	Not sig.
Scrn1	0.431829	-0.263485	0.104	0.076	1	COP	Not sig.
Ilkap	0.433457	0.349079	0.156	0.045	1	COP	Not sig.
Ankle2	0.4382	-0.383131	0.089	0.121	1	COP	Not sig.
Rnf13	0.43997	-0.294377	0.319	0.25	1	COP	Not sig.
Trappc9	0.440527	0.334364	0.267	0.129	1	COP	Not sig.
Anks1b	0.441571	0.399584	0.778	0.606	1	COP	Not sig.
Trpc4ap	0.441823	0.28342	0.163	0.076	1	COP	Not sig.
Shb	0.442592	0.307673	0.156	0.083	1	COP	Not sig.
ENSRNOG00000066233	0.443072	-0.413149	0.104	0.083	1	COP	Not sig.
Hnrnph3	0.443437	0.287592	0.141	0.045	1	COP	Not sig.
Cttnbp2	0.443743	0.352555	0.378	0.242	1	COP	Not sig.
Prorp	0.444213	0.459814	0.163	0.068	1	COP	Not sig.
Gpr137b	0.444349	0.486695	0.119	0.03	1	COP	Not sig.
Pafah1b1	0.444622	0.462506	0.548	0.311	1	COP	Not sig.
Ywhaz	0.444725	0.41078	0.119	0.045	1	COP	Not sig.
Zmiz1	0.445609	0.540704	0.326	0.167	1	COP	Not sig.
Armc9	0.446631	0.313627	0.17	0.076	1	COP	Not sig.
Ubr4	0.446846	-0.331982	0.141	0.114	1	COP	Not sig.
Dpp8	0.446864	-0.318426	0.17	0.159	1	COP	Not sig.
Vezt	0.446997	-0.301723	0.104	0.098	1	COP	Not sig.
Ptpn9	0.44744	0.750969	0.237	0.098	1	COP	Not sig.
Lrrc4b	0.447544	0.463197	0.141	0.053	1	COP	Not sig.
Calm1.1	0.448466	-0.527264	0.074	0.106	1	COP	Not sig.
Ercc6	0.448634	0.502825	0.244	0.106	1	COP	Not sig.
Epb41	0.44864	0.54198	0.156	0.053	1	COP	Not sig.
Atf7	0.449562	0.298653	0.23	0.106	1	COP	Not sig.
Hmg20a	0.450853	-0.350205	0.193	0.197	1	COP	Not sig.
AABR07006724.1	0.450896	-0.619551	0.044	0.106	1	COP	Not sig.
ENSRNOG00000067240	0.451247	-0.327351	0.178	0.167	1	COP	Not sig.
Snrnp48	0.453932	-0.525275	0.081	0.121	1	COP	Not sig.
Btbd9	0.454778	-0.27855	0.237	0.235	1	COP	Not sig.
Klhl24	0.456325	-0.280877	0.156	0.121	1	COP	Not sig.
Clk4	0.458668	-0.287699	0.178	0.159	1	COP	Not sig.
Sgms1	0.461359	0.398489	0.259	0.129	1	COP	Not sig.
Vps35	0.461426	-0.359925	0.096	0.106	1	COP	Not sig.
Rpgrip1l	0.461832	0.277883	0.119	0.068	1	COP	Not sig.
Spop	0.462177	0.258938	0.23	0.106	1	COP	Not sig.
Npat	0.46353	-0.317253	0.126	0.106	1	COP	Not sig.
Lrrn1	0.463964	-0.354123	0.126	0.114	1	COP	Not sig.
Sclt1	0.463969	-0.322811	0.141	0.129	1	COP	Not sig.
Ncor2	0.464549	-0.39374	0.415	0.386	1	COP	Not sig.
Wls	0.465004	0.376042	0.163	0.053	1	COP	Not sig.
Sema5a	0.465138	-0.363464	0.852	0.841	1	COP	Not sig.
Mrps28	0.465826	0.418378	0.17	0.076	1	COP	Not sig.
Zfp61	0.466223	0.298452	0.156	0.061	1	COP	Not sig.
Arhgef12	0.466374	0.284036	0.319	0.159	1	COP	Not sig.
Dnajb2	0.467611	-0.29733	0.126	0.129	1	COP	Not sig.
Arhgap17	0.469935	-0.370965	0.111	0.091	1	COP	Not sig.
Tank	0.470329	0.404081	0.119	0.038	1	COP	Not sig.
Foxj3	0.470951	0.429423	0.133	0.053	1	COP	Not sig.
Ptprm	0.47107	0.36633	0.178	0.098	1	COP	Not sig.
Ccdc66	0.473032	-0.411642	0.119	0.152	1	COP	Not sig.
Cfdp1	0.473631	-0.439627	0.156	0.144	1	COP	Not sig.
Wdr33	0.473856	0.268523	0.141	0.061	1	COP	Not sig.
Hdac5	0.475411	0.387753	0.141	0.053	1	COP	Not sig.
Zdhhc17	0.476107	-0.303656	0.156	0.121	1	COP	Not sig.
ENSRNOG00000063994	0.476761	-0.680021	0.059	0.106	1	COP	Not sig.
Pak3	0.478605	0.406281	0.319	0.152	1	COP	Not sig.
Zmym6	0.478811	-0.45945	0.096	0.114	1	COP	Not sig.
Fbxl7	0.478891	0.493842	0.148	0.061	1	COP	Not sig.
Hnrnpd	0.479857	0.251788	0.141	0.068	1	COP	Not sig.
Fgf12	0.483844	-0.308386	0.467	0.462	1	COP	Not sig.
Gmds	0.48862	-0.27655	0.452	0.432	1	COP	Not sig.
Phlpp2	0.488828	0.304021	0.156	0.083	1	COP	Not sig.
ENSRNOG00000065308	0.48985	0.348652	0.111	0.061	1	COP	Not sig.
Cdh18	0.490609	-0.499413	0.141	0.159	1	COP	Not sig.
Chd4	0.491203	-0.33679	0.163	0.159	1	COP	Not sig.
Smarca2	0.492239	0.286699	0.178	0.091	1	COP	Not sig.
Ldb2	0.495325	-0.323402	0.104	0.076	1	COP	Not sig.
Lrch1	0.495587	0.279692	0.119	0.053	1	COP	Not sig.
Dpy19l1	0.496919	0.556068	0.141	0.083	1	COP	Not sig.
Ahi1	0.497723	0.277077	0.415	0.295	1	COP	Not sig.
Wdr59	0.498176	-0.253882	0.104	0.076	1	COP	Not sig.
Agmo	0.499593	0.318817	0.296	0.182	1	COP	Not sig.
Tbc1d1	0.501135	0.264032	0.156	0.061	1	COP	Not sig.
Wrn	0.502161	-0.306631	0.141	0.129	1	COP	Not sig.
Shc3	0.502242	0.360291	0.119	0.038	1	COP	Not sig.
Ppp2ca	0.502509	0.345529	0.104	0.053	1	COP	Not sig.
Matr3	0.502773	0.335279	0.311	0.159	1	COP	Not sig.
Ercc5	0.503233	0.355534	0.104	0.045	1	COP	Not sig.
Mdm2	0.504844	0.415687	0.178	0.076	1	COP	Not sig.
Upf2	0.506301	0.293284	0.222	0.106	1	COP	Not sig.
Rasa1	0.507189	-0.313863	0.17	0.152	1	COP	Not sig.
Nsd1	0.507677	0.294303	0.444	0.28	1	COP	Not sig.
Prdm10	0.507763	0.350478	0.119	0.053	1	COP	Not sig.
Ccny	0.509995	-0.317794	0.4	0.379	1	COP	Not sig.
Spon1	0.511223	0.739122	0.163	0.091	1	COP	Not sig.
Snx9	0.515156	0.261268	0.141	0.045	1	COP	Not sig.
Copg2	0.515917	0.481324	0.259	0.129	1	COP	Not sig.
Cbl	0.516669	0.35518	0.133	0.045	1	COP	Not sig.
Ak5	0.517162	-0.264507	0.185	0.22	1	COP	Not sig.
Cradd	0.518311	0.282133	0.193	0.083	1	COP	Not sig.
Xpo4	0.518553	0.279416	0.148	0.083	1	COP	Not sig.
Gnal	0.520845	-0.299877	0.148	0.121	1	COP	Not sig.
ENSRNOG00000063966	0.52124	0.403663	0.163	0.061	1	COP	Not sig.
Hp1bp3	0.5224	0.272156	0.2	0.106	1	COP	Not sig.
Rab7a	0.523126	-0.257003	0.119	0.091	1	COP	Not sig.
Pxk	0.523598	-0.333499	0.17	0.144	1	COP	Not sig.
Smoc1	0.523689	0.306181	0.104	0.038	1	COP	Not sig.
Srrm1	0.526293	0.343971	0.304	0.174	1	COP	Not sig.
Bmt2	0.528155	0.438943	0.141	0.061	1	COP	Not sig.
Rps6kb1	0.532637	0.272394	0.326	0.167	1	COP	Not sig.
Spidr	0.53268	0.501456	0.111	0.03	1	COP	Not sig.
Akap11	0.533825	0.348973	0.23	0.106	1	COP	Not sig.
RGD1304694	0.533943	0.297332	0.17	0.091	1	COP	Not sig.
Hibadh	0.535527	-0.257774	0.133	0.121	1	COP	Not sig.
Srsf7	0.536895	-0.292039	0.133	0.129	1	COP	Not sig.
Rcan2	0.537229	0.784313	0.274	0.098	1	COP	Not sig.
Ythdf2	0.538023	-0.285372	0.111	0.098	1	COP	Not sig.
Nova1	0.538711	0.281985	0.393	0.235	1	COP	Not sig.
Cops3	0.539214	0.307278	0.133	0.053	1	COP	Not sig.
Litaf	0.542401	0.413648	0.133	0.053	1	COP	Not sig.
Dcaf1	0.543174	0.456156	0.126	0.053	1	COP	Not sig.
Ube4b	0.543224	0.37297	0.2	0.098	1	COP	Not sig.
Stat5b	0.543416	0.281865	0.104	0.038	1	COP	Not sig.
Hmcn1	0.545921	-0.485151	0.111	0.121	1	COP	Not sig.
Ubap2l	0.547595	-0.327682	0.2	0.182	1	COP	Not sig.
Ppip5k2	0.548406	-0.442116	0.104	0.136	1	COP	Not sig.
Snx4	0.548672	-0.295115	0.185	0.152	1	COP	Not sig.
Agtpbp1	0.548738	-0.338399	0.133	0.121	1	COP	Not sig.
Commd10	0.550468	-0.281136	0.104	0.114	1	COP	Not sig.
Rap1gap	0.551193	0.265391	0.23	0.121	1	COP	Not sig.
Inpp5b	0.551339	-0.451195	0.111	0.091	1	COP	Not sig.
Dcaf8	0.552424	-0.328081	0.141	0.136	1	COP	Not sig.
Fkbp15	0.555467	-0.480837	0.096	0.106	1	COP	Not sig.
Adgrl1	0.557005	-0.310568	0.104	0.076	1	COP	Not sig.
Vgll4	0.557054	-0.493948	0.17	0.159	1	COP	Not sig.
Arid1a	0.561906	-0.32333	0.222	0.205	1	COP	Not sig.
Hnrnpl	0.562106	-0.28567	0.178	0.136	1	COP	Not sig.
Lrba	0.562348	-0.266582	0.289	0.258	1	COP	Not sig.
Ogdh	0.564752	-0.417315	0.119	0.121	1	COP	Not sig.
Fzd3	0.565532	0.327967	0.156	0.068	1	COP	Not sig.
Fbxw7	0.56593	-0.316724	0.141	0.106	1	COP	Not sig.
Gdpd1	0.566026	-0.367634	0.193	0.174	1	COP	Not sig.
Cdh6	0.566478	0.41009	0.104	0.038	1	COP	Not sig.
Vwc2	0.566608	0.390496	0.104	0.038	1	COP	Not sig.
Rbbp5	0.568437	-0.493408	0.119	0.144	1	COP	Not sig.
Thsd4	0.571035	0.603143	0.148	0.076	1	COP	Not sig.
Dcun1d4	0.571333	-0.303678	0.304	0.273	1	COP	Not sig.
Slc22a17	0.573151	-0.428192	0.141	0.114	1	COP	Not sig.
Vps53	0.573467	-0.30524	0.156	0.114	1	COP	Not sig.
Shroom2	0.573728	-0.292413	0.237	0.182	1	COP	Not sig.
[truncated: 7,964 more rows]

## Sheet: 6.DEG MCAO contra vs Sham
genes	p_val	avg_log2FC	pct.1	pct.2	p_val_adj	celltype	Threshold_met
ENSRNOG00000070284	3.27891e-09	1.44903	0.148	0	7.38018e-05	OPC_0	UP p_val_adj & log2(FC)
ENSRNOG00000070284	1.07633e-06	2.01374	0.295	0	0.0242261	COP	UP p_val_adj & log2(FC)
Pde4b	2.58509e-47	0.633572	0.988	0.934	5.81852e-43	MOLIGO_0	UP p_val_adj & log2(FC)
ENSRNOG00000070284	9.71999e-25	1.49769	0.103	0	2.18778e-20	MOLIGO_0	UP p_val_adj & log2(FC)
Rnf220	7.71725e-16	0.779972	0.68	0.43	1.737e-11	MOLIGO_0	UP p_val_adj & log2(FC)
St6galnac3	3.04267e-15	0.619065	0.812	0.605	6.84843e-11	MOLIGO_0	UP p_val_adj & log2(FC)
Foxn3	3.42935e-14	0.789312	0.475	0.244	7.71877e-10	MOLIGO_0	UP p_val_adj & log2(FC)
ENSRNOG00000067530	6.3086e-14	0.684767	0.658	0.416	1.41994e-09	MOLIGO_0	UP p_val_adj & log2(FC)
Creb5	9.33149e-13	0.774163	0.446	0.232	2.10033e-08	MOLIGO_0	UP p_val_adj & log2(FC)
Myo1d	3.80122e-12	0.764083	0.457	0.247	8.5558e-08	MOLIGO_0	UP p_val_adj & log2(FC)
Gna12	2.26287e-07	0.724732	0.237	0.114	0.00509327	MOLIGO_0	UP p_val_adj & log2(FC)
Snx29	4.52789e-07	0.625263	0.234	0.118	0.0101914	MOLIGO_0	UP p_val_adj & log2(FC)
Sema6d	5.95553e-07	0.808249	0.136	0.049	0.0134047	MOLIGO_0	UP p_val_adj & log2(FC)
Samd4a	8.25462e-07	0.675545	0.175	0.073	0.0185795	MOLIGO_0	UP p_val_adj & log2(FC)
Prkcz	1.37262e-06	0.68682	0.115	0.044	0.0308949	MOLIGO_0	UP p_val_adj & log2(FC)
ENSRNOG00000070284	1.28479e-08	1.91494	0.314	0	0.000289181	MC_OLIGO	UP p_val_adj & log2(FC)
Dock2	1.86928e-06	1.46478	0.558	0.143	0.0420737	MC_OLIGO	UP p_val_adj & log2(FC)
ENSRNOG00000066703	2.18199e-08	0.263977	1	0.992	0.000491121	OPC_0	UP p_val_adj
Nxph1	3.03059e-07	0.414998	0.991	0.977	0.00682126	OPC_0	UP p_val_adj
Slc35f1	3.34569e-07	0.377827	0.91	0.899	0.00753047	OPC_0	UP p_val_adj
Anks1b	1.07547e-06	0.339206	0.994	0.907	0.0242066	OPC_0	UP p_val_adj
Lsamp	1.08856e-06	0.307075	1	0.992	0.0245014	OPC_0	UP p_val_adj
Opcml	1.63143e-06	0.380632	0.978	0.969	0.0367202	OPC_0	UP p_val_adj
Pcdh9	2.40028e-28	0.389599	0.998	0.996	5.40254e-24	MOLIGO_0	UP p_val_adj
Frmd5	3.4585e-21	0.475774	0.944	0.844	7.78438e-17	MOLIGO_0	UP p_val_adj
Mbp	1.17087e-17	0.415384	0.967	0.882	2.6354e-13	MOLIGO_0	UP p_val_adj
Mast4	1.67598e-16	0.410879	0.944	0.846	3.7723e-12	MOLIGO_0	UP p_val_adj
Pak5	2.46087e-15	0.53069	0.864	0.669	5.53892e-11	MOLIGO_0	UP p_val_adj
Grm3	2.5292e-14	0.391185	0.96	0.872	5.69272e-10	MOLIGO_0	UP p_val_adj
Tmeff2	1.26028e-12	0.35457	0.969	0.906	2.83664e-08	MOLIGO_0	UP p_val_adj
Qk	1.52539e-11	0.307995	0.964	0.903	3.43334e-07	MOLIGO_0	UP p_val_adj
Frmd4b	6.89426e-10	0.542233	0.471	0.279	1.55176e-05	MOLIGO_0	UP p_val_adj
Cldn11	1.04833e-08	0.503432	0.301	0.167	0.000235958	MOLIGO_0	UP p_val_adj
Ttll5	1.43042e-08	0.456824	0.768	0.58	0.00032196	MOLIGO_0	UP p_val_adj
Bcl2l1	1.48227e-08	0.396117	0.292	0.173	0.000333629	MOLIGO_0	UP p_val_adj
Kcnq3	2.38608e-08	0.481203	0.654	0.48	0.00053706	MOLIGO_0	UP p_val_adj
Ctnna3	5.02585e-08	0.371123	0.858	0.715	0.00113122	MOLIGO_0	UP p_val_adj
Apod	6.07723e-08	0.590519	0.304	0.169	0.00136786	MOLIGO_0	UP p_val_adj
Sik3	8.62708e-08	0.510214	0.65	0.469	0.00194178	MOLIGO_0	UP p_val_adj
Gnao1	3.46452e-07	0.530754	0.502	0.319	0.00779795	MOLIGO_0	UP p_val_adj
Ugt8	3.86418e-07	0.578757	0.306	0.171	0.00869749	MOLIGO_0	UP p_val_adj
Luzp2	3.89704e-07	0.355219	0.457	0.315	0.00877147	MOLIGO_0	UP p_val_adj
Mog	4.28898e-07	0.380822	0.469	0.308	0.00965365	MOLIGO_0	UP p_val_adj
Tmc7	4.37111e-07	0.384717	0.198	0.108	0.00983849	MOLIGO_0	UP p_val_adj
AABR07028769.1	4.92634e-07	0.540925	0.416	0.257	0.0110882	MOLIGO_0	UP p_val_adj
Pex5l	8.30853e-07	0.438718	0.858	0.757	0.0187008	MOLIGO_0	UP p_val_adj
Wdr20	1.41376e-06	0.468535	0.207	0.112	0.0318208	MOLIGO_0	UP p_val_adj
Enox1	1.91303e-06	0.4078	0.52	0.358	0.0430584	MOLIGO_0	UP p_val_adj
Stox2	1.92986e-06	0.46972	0.296	0.174	0.0434373	MOLIGO_0	UP p_val_adj
Bcas1	1.97744e-06	0.397795	0.702	0.528	0.0445083	MOLIGO_0	UP p_val_adj
Pcdh9	1.3008e-17	0.505301	0.997	0.997	2.92783e-13	MOLIGO_2	UP p_val_adj
Grm3	6.39688e-10	0.432194	0.922	0.76	1.43981e-05	MOLIGO_2	UP p_val_adj
Mast4	9.95535e-08	0.385298	0.966	0.951	0.00224075	MOLIGO_2	UP p_val_adj
Frmd5	1.22842e-07	0.570935	0.966	0.864	0.00276492	MOLIGO_2	UP p_val_adj
Mbp	4.68533e-07	0.458849	0.997	0.955	0.0105457	MOLIGO_2	UP p_val_adj
Aspa	9.48225e-06	-0.91389	0.025	0.116	0.213426	OPC_0	Not sig.
ENSRNOG00000069588	9.90305e-06	-1.28089	0.059	0.217	0.222898	OPC_0	Not sig.
Xylt1	1.21958e-05	0.495465	0.907	0.752	0.274502	OPC_0	Not sig.
Epn2	1.31855e-05	0.677623	0.769	0.504	0.296779	OPC_0	Not sig.
Megf11	1.86349e-05	0.511632	0.846	0.682	0.419435	OPC_0	Not sig.
Itsn2	2.06743e-05	-0.871731	0.225	0.349	0.465337	OPC_0	Not sig.
Fnbp1	2.09575e-05	-0.769249	0.167	0.209	0.471712	OPC_0	Not sig.
Csmd3	3.34224e-05	0.40337	0.975	0.907	0.752272	OPC_0	Not sig.
Cntnap5a	4.0735e-05	-1.03796	0.031	0.14	0.916864	OPC_0	Not sig.
ENSRNOG00000070379	4.38141e-05	0.688372	0.664	0.403	0.986168	OPC_0	Not sig.
Mctp1	4.69859e-05	-1.13133	0.04	0.178	1	OPC_0	Not sig.
Pcdh15	4.71934e-05	0.316518	0.997	0.984	1	OPC_0	Not sig.
Plcl1	6.18443e-05	-0.642182	0.466	0.566	1	OPC_0	Not sig.
St18	8.54375e-05	-0.847295	0.04	0.124	1	OPC_0	Not sig.
Neu4	0.000113679	1.05462	0.173	0.031	1	OPC_0	Not sig.
Cnksr2	0.000138264	-1.04727	0.117	0.295	1	OPC_0	Not sig.
Sox6	0.000145807	0.470093	0.895	0.767	1	OPC_0	Not sig.
Ctnna3	0.000155633	-0.70619	0.145	0.225	1	OPC_0	Not sig.
Slc35f3	0.000190758	-0.878179	0.015	0.101	1	OPC_0	Not sig.
Grm8	0.000264021	-1.08446	0.043	0.163	1	OPC_0	Not sig.
Ikzf2	0.000266321	0.909476	0.235	0.07	1	OPC_0	Not sig.
Brinp3	0.000268655	0.472215	0.833	0.682	1	OPC_0	Not sig.
Grid2	0.0002933	0.344997	0.966	0.891	1	OPC_0	Not sig.
Septin4	0.000346962	-0.828798	0.056	0.132	1	OPC_0	Not sig.
Sema5a	0.000375662	0.702794	0.503	0.271	1	OPC_0	Not sig.
Cntnap2	0.000461972	-0.812146	0.358	0.55	1	OPC_0	Not sig.
Foxp2	0.000487783	-0.750044	0.031	0.124	1	OPC_0	Not sig.
LOC100302465	0.000492369	-0.650699	0.046	0.116	1	OPC_0	Not sig.
ENSRNOG00000068307	0.000589917	-0.888211	0.296	0.473	1	OPC_0	Not sig.
Gria4	0.000608802	0.402327	0.818	0.628	1	OPC_0	Not sig.
Hs3st4	0.000619748	-0.910068	0.025	0.124	1	OPC_0	Not sig.
Arap2	0.000730931	-0.764494	0.065	0.155	1	OPC_0	Not sig.
Spire1	0.000735196	-0.885695	0.16	0.271	1	OPC_0	Not sig.
Ttll7	0.000750445	-0.583439	0.151	0.194	1	OPC_0	Not sig.
Gap43	0.000767547	0.57753	0.114	0.023	1	OPC_0	Not sig.
Hs6st3	0.000778298	-1.08688	0.074	0.186	1	OPC_0	Not sig.
Plcb1	0.000787884	-0.687489	0.404	0.442	1	OPC_0	Not sig.
Dmd	0.000842707	0.448113	0.84	0.705	1	OPC_0	Not sig.
Bsn	0.000868077	-0.793691	0.025	0.101	1	OPC_0	Not sig.
Rcor1	0.000911606	-0.692481	0.062	0.163	1	OPC_0	Not sig.
Atp1b1	0.000968203	-0.900588	0.04	0.14	1	OPC_0	Not sig.
Bdp1	0.000969706	-0.877279	0.102	0.186	1	OPC_0	Not sig.
Dpp6	0.00102485	0.319809	0.929	0.806	1	OPC_0	Not sig.
Ncald	0.00107088	0.621998	0.475	0.264	1	OPC_0	Not sig.
Ttll5	0.00110217	-0.537092	0.17	0.248	1	OPC_0	Not sig.
Samd5	0.00136988	-0.785435	0.077	0.194	1	OPC_0	Not sig.
Rrbp1	0.00152245	-0.856746	0.046	0.132	1	OPC_0	Not sig.
Nav2	0.00155689	0.573835	0.762	0.566	1	OPC_0	Not sig.
ENSRNOG00000067998	0.00157879	-1.11406	0.059	0.186	1	OPC_0	Not sig.
Eps15	0.00162544	-0.658095	0.043	0.109	1	OPC_0	Not sig.
Grin2a	0.00166263	-1.05762	0.031	0.14	1	OPC_0	Not sig.
Plekhg3	0.00172309	-0.603069	0.043	0.101	1	OPC_0	Not sig.
Dner	0.00179815	0.666479	0.191	0.062	1	OPC_0	Not sig.
Syt1	0.00181936	-0.73457	0.37	0.457	1	OPC_0	Not sig.
Nt5c2	0.00185388	-0.716638	0.096	0.186	1	OPC_0	Not sig.
Ntn1	0.00186393	0.681062	0.336	0.147	1	OPC_0	Not sig.
Mobp	0.00198854	-0.576365	0.071	0.132	1	OPC_0	Not sig.
Ptpn5	0.00200442	0.941687	0.127	0.023	1	OPC_0	Not sig.
Cntn6	0.00201012	0.656885	0.562	0.349	1	OPC_0	Not sig.
Tcf4	0.00223534	0.530035	0.716	0.535	1	OPC_0	Not sig.
Cntn5	0.00227253	-0.996379	0.074	0.178	1	OPC_0	Not sig.
Impact	0.00235198	-0.521859	0.259	0.287	1	OPC_0	Not sig.
Cask	0.00244346	0.647511	0.62	0.426	1	OPC_0	Not sig.
Map7	0.00263782	-0.498289	0.194	0.256	1	OPC_0	Not sig.
Vps13c	0.00285597	-0.568865	0.349	0.45	1	OPC_0	Not sig.
Slc9a9	0.00326141	0.682088	0.395	0.209	1	OPC_0	Not sig.
Tacc2	0.00332692	0.664214	0.358	0.186	1	OPC_0	Not sig.
Baz2b	0.00341075	-0.670959	0.275	0.38	1	OPC_0	Not sig.
Ptprt	0.0034719	0.412484	0.861	0.698	1	OPC_0	Not sig.
Mrtfb	0.0039226	0.297819	0.259	0.147	1	OPC_0	Not sig.
Chst11	0.00402123	0.61215	0.556	0.403	1	OPC_0	Not sig.
AABR07001519.1	0.00410232	0.435705	0.802	0.566	1	OPC_0	Not sig.
Myh10	0.00416298	-0.698328	0.102	0.171	1	OPC_0	Not sig.
Ctdspl	0.0041971	0.809872	0.148	0.039	1	OPC_0	Not sig.
Spock1	0.0042648	-0.711067	0.099	0.155	1	OPC_0	Not sig.
Dcc	0.00439287	0.267909	0.951	0.915	1	OPC_0	Not sig.
Mbnl2	0.00441469	-0.47097	0.231	0.287	1	OPC_0	Not sig.
Dhx36	0.00446229	-0.791922	0.16	0.256	1	OPC_0	Not sig.
Pdgfra	0.00455454	0.523773	0.491	0.295	1	OPC_0	Not sig.
Kcnh8	0.00487248	0.335791	0.333	0.178	1	OPC_0	Not sig.
Mapt	0.00488917	-0.331859	0.315	0.31	1	OPC_0	Not sig.
Samd4a	0.00537077	0.720331	0.441	0.256	1	OPC_0	Not sig.
Tafa2	0.00537921	-0.463103	0.065	0.14	1	OPC_0	Not sig.
Sema3d	0.00542411	0.275529	0.355	0.209	1	OPC_0	Not sig.
AABR07028902.1	0.00544553	-0.445393	0.238	0.24	1	OPC_0	Not sig.
St3gal4	0.00569485	-0.804111	0.046	0.124	1	OPC_0	Not sig.
Gabrb1	0.00580852	-0.456782	0.287	0.372	1	OPC_0	Not sig.
Myt1	0.00613305	0.444753	0.583	0.395	1	OPC_0	Not sig.
Lgr4	0.00615934	-0.745109	0.068	0.155	1	OPC_0	Not sig.
Kcnj3	0.00625111	-0.9083	0.08	0.186	1	OPC_0	Not sig.
Rarb	0.00627405	-0.773399	0.062	0.132	1	OPC_0	Not sig.
Ccp110	0.0067739	-0.564836	0.049	0.109	1	OPC_0	Not sig.
Kif21a	0.00707316	-0.798077	0.071	0.14	1	OPC_0	Not sig.
Calm1.1	0.0071582	-0.589818	0.043	0.109	1	OPC_0	Not sig.
Myo9a	0.00723592	-0.52048	0.244	0.31	1	OPC_0	Not sig.
Src	0.00735472	0.679998	0.108	0.031	1	OPC_0	Not sig.
Kdm4c	0.00758621	0.370482	0.281	0.14	1	OPC_0	Not sig.
Opalin	0.00765457	-0.515762	0.056	0.109	1	OPC_0	Not sig.
B3gat2	0.00773612	0.636644	0.117	0.031	1	OPC_0	Not sig.
Map2k5	0.00782678	0.29951	0.176	0.093	1	OPC_0	Not sig.
Lpp	0.00803994	0.692629	0.272	0.109	1	OPC_0	Not sig.
Ctnnd2	0.00804395	0.371904	0.867	0.775	1	OPC_0	Not sig.
Fgfr2	0.00819905	-0.71105	0.059	0.101	1	OPC_0	Not sig.
Sugct	0.00827754	-0.804515	0.056	0.155	1	OPC_0	Not sig.
Matr3	0.00828417	-0.558517	0.127	0.225	1	OPC_0	Not sig.
Dgkb	0.00841987	0.289808	0.698	0.519	1	OPC_0	Not sig.
Tmeff2	0.00867777	-0.317465	0.519	0.535	1	OPC_0	Not sig.
ENSRNOG00000066309	0.00876267	0.693775	0.164	0.062	1	OPC_0	Not sig.
Zfc3h1	0.00879481	-0.601466	0.16	0.217	1	OPC_0	Not sig.
Dennd1b	0.00883457	0.640301	0.201	0.078	1	OPC_0	Not sig.
Eml5	0.00910464	-0.749058	0.108	0.194	1	OPC_0	Not sig.
Mpzl1	0.00926402	0.502354	0.164	0.062	1	OPC_0	Not sig.
Stk39	0.00931543	-0.63109	0.151	0.233	1	OPC_0	Not sig.
Dmxl2	0.00957	-0.530967	0.213	0.287	1	OPC_0	Not sig.
Pcmtd2	0.00973936	0.487118	0.503	0.403	1	OPC_0	Not sig.
Lhfpl6	0.00979039	-0.575703	0.157	0.225	1	OPC_0	Not sig.
Atxn10	0.00985587	0.751954	0.164	0.047	1	OPC_0	Not sig.
Ptprs	0.0100285	0.684635	0.198	0.085	1	OPC_0	Not sig.
Erbin	0.0102633	-0.503571	0.139	0.194	1	OPC_0	Not sig.
Heatr5b	0.010267	-0.775031	0.071	0.14	1	OPC_0	Not sig.
Zc3h11a	0.0109786	-0.485786	0.222	0.31	1	OPC_0	Not sig.
Phactr1	0.0116365	-0.371466	0.46	0.45	1	OPC_0	Not sig.
Cep295	0.0117011	-0.582377	0.034	0.101	1	OPC_0	Not sig.
Creb3l2	0.0119524	-0.571281	0.046	0.109	1	OPC_0	Not sig.
Ccdc47	0.0120989	0.530453	0.114	0.031	1	OPC_0	Not sig.
C1ql1	0.0124226	0.730906	0.219	0.101	1	OPC_0	Not sig.
Kcnn3	0.0128316	0.621528	0.105	0.023	1	OPC_0	Not sig.
Il1rapl1	0.0133671	0.257057	0.988	0.961	1	OPC_0	Not sig.
Olfm2	0.0133927	0.493088	0.247	0.124	1	OPC_0	Not sig.
Slc24a2	0.0143027	-0.544364	0.151	0.202	1	OPC_0	Not sig.
Exoc2	0.0144586	0.660204	0.213	0.085	1	OPC_0	Not sig.
Atp8a1	0.0151973	-0.49341	0.253	0.302	1	OPC_0	Not sig.
Adgrl3	0.0153688	0.255975	0.901	0.845	1	OPC_0	Not sig.
Kmt2e	0.0155504	-0.419252	0.392	0.434	1	OPC_0	Not sig.
Hcn1	0.0158281	-0.70008	0.077	0.163	1	OPC_0	Not sig.
Ktn1	0.0161737	-0.530103	0.188	0.264	1	OPC_0	Not sig.
Epha6	0.0161738	-0.894748	0.099	0.178	1	OPC_0	Not sig.
Ophn1	0.0161958	0.731997	0.265	0.109	1	OPC_0	Not sig.
Brwd1	0.016798	-0.364456	0.154	0.163	1	OPC_0	Not sig.
Ptpn4	0.0168972	0.632777	0.296	0.163	1	OPC_0	Not sig.
Hnrnpc	0.0169075	-0.524874	0.086	0.163	1	OPC_0	Not sig.
Cadm1	0.0172711	0.380372	0.469	0.31	1	OPC_0	Not sig.
Klhdc10	0.0173827	-0.606349	0.167	0.225	1	OPC_0	Not sig.
Nbeal1	0.0174048	-0.604471	0.13	0.194	1	OPC_0	Not sig.
Dnah5	0.0174827	0.376559	0.306	0.178	1	OPC_0	Not sig.
Usp40	0.0177951	-0.461441	0.207	0.279	1	OPC_0	Not sig.
Lrrfip2	0.0183966	0.442138	0.164	0.07	1	OPC_0	Not sig.
Mtmr3	0.018663	0.684263	0.247	0.116	1	OPC_0	Not sig.
Smc6	0.0192618	-0.687632	0.068	0.147	1	OPC_0	Not sig.
Chn1	0.0193004	-0.682289	0.08	0.155	1	OPC_0	Not sig.
Itih5	0.0193532	0.693114	0.16	0.062	1	OPC_0	Not sig.
Psmd14	0.0195237	-0.616874	0.056	0.124	1	OPC_0	Not sig.
Srgap1	0.0200905	0.619809	0.389	0.225	1	OPC_0	Not sig.
Pi4kb	0.0202113	-0.503669	0.074	0.124	1	OPC_0	Not sig.
Ccnt2	0.0203055	-0.405468	0.231	0.264	1	OPC_0	Not sig.
Stim2	0.0203889	-0.608352	0.151	0.233	1	OPC_0	Not sig.
Slc12a2	0.0204245	-0.570483	0.102	0.147	1	OPC_0	Not sig.
Ube2e2	0.0205153	0.560274	0.392	0.217	1	OPC_0	Not sig.
Vopp1	0.0205766	-0.784691	0.037	0.109	1	OPC_0	Not sig.
Limch1	0.0206244	-0.479189	0.105	0.163	1	OPC_0	Not sig.
Cntn1	0.0207863	0.431521	0.71	0.519	1	OPC_0	Not sig.
Frmd4a	0.0208812	-0.711541	0.312	0.403	1	OPC_0	Not sig.
Dcaf8	0.0209191	-0.512124	0.136	0.194	1	OPC_0	Not sig.
Plekhh1	0.0211827	-0.438461	0.083	0.132	1	OPC_0	Not sig.
Thrb	0.0213434	-0.518431	0.086	0.14	1	OPC_0	Not sig.
Mia3	0.0215171	-0.70614	0.056	0.124	1	OPC_0	Not sig.
Slc25a13	0.0217405	-0.396838	0.216	0.248	1	OPC_0	Not sig.
Ralyl	0.0220838	-0.766897	0.167	0.302	1	OPC_0	Not sig.
Rps6ka5	0.0222468	-0.550172	0.086	0.132	1	OPC_0	Not sig.
Cntnap5c	0.0227463	-0.690259	0.059	0.124	1	OPC_0	Not sig.
Tax1bp1	0.022899	-0.505864	0.16	0.209	1	OPC_0	Not sig.
Arhgap21	0.022905	-0.419179	0.324	0.395	1	OPC_0	Not sig.
Rnls	0.0237731	-0.398978	0.123	0.194	1	OPC_0	Not sig.
Kcnd2	0.0246229	0.317116	0.907	0.814	1	OPC_0	Not sig.
Dip2a	0.0246253	-0.452265	0.096	0.14	1	OPC_0	Not sig.
Bcas1	0.024635	0.415635	0.778	0.581	1	OPC_0	Not sig.
Pgd	0.0247745	-0.392376	0.38	0.419	1	OPC_0	Not sig.
Grin2b	0.0248679	-0.605989	0.105	0.194	1	OPC_0	Not sig.
Akap8l	0.0248747	0.677576	0.34	0.194	1	OPC_0	Not sig.
Rora	0.0249401	0.263248	0.917	0.829	1	OPC_0	Not sig.
Khdrbs2	0.0251957	0.369784	0.494	0.349	1	OPC_0	Not sig.
Arhgef3	0.0261094	0.724586	0.136	0.047	1	OPC_0	Not sig.
Adam12	0.0266861	0.850113	0.241	0.109	1	OPC_0	Not sig.
Nrxn2	0.0269713	0.467082	0.469	0.31	1	OPC_0	Not sig.
Trmt1l	0.0271001	-0.452434	0.052	0.109	1	OPC_0	Not sig.
Gabrg3	0.0273186	-0.356156	0.256	0.318	1	OPC_0	Not sig.
Uty	0.0274285	-0.516985	0.207	0.295	1	OPC_0	Not sig.
Sipa1l1	0.0275697	-0.499447	0.173	0.264	1	OPC_0	Not sig.
Rfx7	0.02791	0.479216	0.278	0.147	1	OPC_0	Not sig.
Etv4	0.0281398	0.67569	0.127	0.039	1	OPC_0	Not sig.
Ccny	0.0282528	-0.482798	0.154	0.217	1	OPC_0	Not sig.
Enpp2	0.028324	-0.25013	0.293	0.279	1	OPC_0	Not sig.
Grm7	0.0290731	0.320931	0.75	0.62	1	OPC_0	Not sig.
Arglu1	0.0308871	-0.372725	0.201	0.233	1	OPC_0	Not sig.
Pdzrn3	0.0314546	-0.643712	0.062	0.109	1	OPC_0	Not sig.
Scai	0.031999	-0.588183	0.09	0.163	1	OPC_0	Not sig.
Tspan2	0.0328728	-0.284121	0.167	0.209	1	OPC_0	Not sig.
Soga3	0.0328943	-0.559519	0.17	0.24	1	OPC_0	Not sig.
Plekha1	0.0329794	-0.295976	0.096	0.147	1	OPC_0	Not sig.
Nell1	0.0331288	-0.510549	0.043	0.101	1	OPC_0	Not sig.
Fam219a	0.0338045	-0.502497	0.04	0.101	1	OPC_0	Not sig.
Appl2	0.03381	-0.612319	0.096	0.155	1	OPC_0	Not sig.
Ddx50	0.0339998	-0.435609	0.059	0.124	1	OPC_0	Not sig.
Rbm10	0.0348682	-0.421877	0.059	0.109	1	OPC_0	Not sig.
Epc2	0.0349234	0.460567	0.111	0.039	1	OPC_0	Not sig.
Krit1	0.0357892	-0.536243	0.102	0.147	1	OPC_0	Not sig.
ENSRNOG00000070695	0.0364668	0.297674	0.238	0.14	1	OPC_0	Not sig.
Ptprn2	0.0366225	-0.494284	0.231	0.287	1	OPC_0	Not sig.
Grik4	0.0369568	-0.384274	0.244	0.264	1	OPC_0	Not sig.
Scaf11	0.0372022	-0.589197	0.093	0.155	1	OPC_0	Not sig.
Mmp16	0.037362	0.317636	0.713	0.581	1	OPC_0	Not sig.
Fyn	0.038425	0.577603	0.377	0.225	1	OPC_0	Not sig.
Plekhh2	0.0386335	-0.425201	0.046	0.101	1	OPC_0	Not sig.
Neto1	0.0388177	0.458051	0.448	0.302	1	OPC_0	Not sig.
Jarid2	0.0391435	0.665084	0.191	0.085	1	OPC_0	Not sig.
Prrc2c	0.0393393	-0.623341	0.17	0.225	1	OPC_0	Not sig.
Ppfibp1	0.0399024	0.532055	0.383	0.248	1	OPC_0	Not sig.
Tmem117	0.0399459	0.451687	0.494	0.302	1	OPC_0	Not sig.
Pola1	0.0402599	-0.606981	0.086	0.147	1	OPC_0	Not sig.
RGD1304694	0.0404322	-0.468143	0.049	0.101	1	OPC_0	Not sig.
Tbl1xr1	0.0405031	0.346547	0.238	0.132	1	OPC_0	Not sig.
Pde10a	0.0412683	-0.266932	0.478	0.403	1	OPC_0	Not sig.
Akap11	0.0415694	-0.502809	0.08	0.147	1	OPC_0	Not sig.
Tbck	0.0424005	-0.591127	0.071	0.124	1	OPC_0	Not sig.
Dlgap1	0.0424759	0.282875	0.747	0.612	1	OPC_0	Not sig.
Slain1	0.0431914	-0.250406	0.127	0.155	1	OPC_0	Not sig.
Cacna2d1	0.0432376	-0.590621	0.188	0.264	1	OPC_0	Not sig.
Pkp4	0.0434569	-0.506856	0.222	0.279	1	OPC_0	Not sig.
Stim1	0.0436135	-0.509833	0.096	0.155	1	OPC_0	Not sig.
Unc13a	0.0436701	-0.735953	0.031	0.101	1	OPC_0	Not sig.
Ppp1r12a	0.0438528	-0.361727	0.247	0.31	1	OPC_0	Not sig.
Apbb2	0.0438773	-0.371636	0.262	0.333	1	OPC_0	Not sig.
Reps1	0.044156	-0.421085	0.083	0.155	1	OPC_0	Not sig.
Pllp	0.0442507	0.559207	0.114	0.039	1	OPC_0	Not sig.
Schip1	0.0449984	-0.475414	0.179	0.202	1	OPC_0	Not sig.
Pcdh11x	0.0450752	0.470472	0.614	0.473	1	OPC_0	Not sig.
Mtmr2	0.045369	-0.543078	0.083	0.124	1	OPC_0	Not sig.
Maml3	0.0458153	-0.320164	0.451	0.457	1	OPC_0	Not sig.
Kifap3	0.0466413	0.521446	0.235	0.116	1	OPC_0	Not sig.
Ccnl1	0.0468314	-0.687716	0.08	0.124	1	OPC_0	Not sig.
Vps13b	0.0473683	0.431587	0.417	0.264	1	OPC_0	Not sig.
Usp14	0.0474585	-0.487744	0.052	0.101	1	OPC_0	Not sig.
Ppp2r3a	0.0480761	-0.297849	0.167	0.178	1	OPC_0	Not sig.
Etl4	0.0482278	-0.568853	0.043	0.101	1	OPC_0	Not sig.
Strn	0.0487256	-0.536904	0.167	0.209	1	OPC_0	Not sig.
Fhod3	0.0494601	0.424771	0.117	0.047	1	OPC_0	Not sig.
Unc79	0.0495841	0.300501	0.432	0.287	1	OPC_0	Not sig.
Map3k2	0.0500517	-0.428731	0.077	0.132	1	OPC_0	Not sig.
Srsf6	0.0501296	0.488463	0.176	0.085	1	OPC_0	Not sig.
AABR07000398.1	0.0504583	-0.715208	0.062	0.132	1	OPC_0	Not sig.
Xrn2	0.0505387	-0.548523	0.148	0.209	1	OPC_0	Not sig.
Aplp2	0.0505439	-0.553417	0.08	0.147	1	OPC_0	Not sig.
Phactr3	0.0506112	0.450133	0.438	0.287	1	OPC_0	Not sig.
Grid1	0.0511994	0.268835	0.735	0.566	1	OPC_0	Not sig.
Sgcd	0.051328	0.465974	0.444	0.287	1	OPC_0	Not sig.
Pik3ca	0.0516116	0.587669	0.204	0.093	1	OPC_0	Not sig.
Clstn2	0.0519916	-0.680125	0.108	0.186	1	OPC_0	Not sig.
Zfp521	0.0526577	0.461702	0.321	0.194	1	OPC_0	Not sig.
Rsrp1	0.0527348	-0.444493	0.194	0.225	1	OPC_0	Not sig.
Ppargc1a	0.0531427	0.345033	0.676	0.566	1	OPC_0	Not sig.
ENSRNOG00000069594	0.0532319	0.579066	0.139	0.062	1	OPC_0	Not sig.
Spop	0.053327	-0.32968	0.062	0.116	1	OPC_0	Not sig.
Neo1	0.0536823	-0.356815	0.225	0.256	1	OPC_0	Not sig.
Zfp654	0.0538118	-0.600624	0.046	0.109	1	OPC_0	Not sig.
Gpm6b	0.0542145	0.332491	0.698	0.512	1	OPC_0	Not sig.
Nckap5	0.0545207	0.405319	0.596	0.45	1	OPC_0	Not sig.
Sort1	0.0549034	-0.489314	0.052	0.101	1	OPC_0	Not sig.
Prex2	0.055444	-0.407617	0.185	0.233	1	OPC_0	Not sig.
Ptpn11	0.0554627	-0.430936	0.071	0.124	1	OPC_0	Not sig.
Col5a3	0.0567344	0.375061	0.556	0.411	1	OPC_0	Not sig.
ENSRNOG00000062864	0.0573647	0.459715	0.164	0.078	1	OPC_0	Not sig.
Senp7	0.0579721	0.569484	0.29	0.155	1	OPC_0	Not sig.
Efna5	0.0582249	-0.693978	0.056	0.116	1	OPC_0	Not sig.
Antxr1	0.0584392	0.538731	0.151	0.062	1	OPC_0	Not sig.
Ranbp2	0.0588293	-0.537779	0.139	0.209	1	OPC_0	Not sig.
Tenm4	0.0588533	-0.653695	0.052	0.101	1	OPC_0	Not sig.
Kctd8	0.0594333	0.355845	0.491	0.364	1	OPC_0	Not sig.
Ddx46	0.0595931	-0.410394	0.083	0.14	1	OPC_0	Not sig.
Ksr2	0.0597104	-0.50193	0.08	0.132	1	OPC_0	Not sig.
AC125757.1	0.0607046	-0.49313	0.262	0.295	1	OPC_0	Not sig.
Rapgef5	0.0610086	-0.572182	0.065	0.124	1	OPC_0	Not sig.
Chic1	0.06102	-0.505386	0.052	0.101	1	OPC_0	Not sig.
Eif4ebp3	0.0614141	-0.340423	0.17	0.194	1	OPC_0	Not sig.
Adcy9	0.0623476	-0.506392	0.102	0.132	1	OPC_0	Not sig.
Eml2	0.0625374	-0.457809	0.074	0.124	1	OPC_0	Not sig.
Trpm3	0.06255	-0.276063	0.201	0.264	1	OPC_0	Not sig.
Cpeb2	0.0641644	-0.562727	0.179	0.248	1	OPC_0	Not sig.
Bend5	0.0653599	-0.689553	0.127	0.186	1	OPC_0	Not sig.
ENSRNOG00000067970	0.0664528	-0.263771	0.577	0.643	1	OPC_0	Not sig.
Kctd1	0.0665494	0.445846	0.127	0.054	1	OPC_0	Not sig.
Adora1	0.0668233	-0.709802	0.065	0.116	1	OPC_0	Not sig.
Rgs6	0.0670748	-0.471989	0.056	0.109	1	OPC_0	Not sig.
Mcu	0.0670945	0.272778	0.157	0.078	1	OPC_0	Not sig.
Macf1	0.0682118	-0.300635	0.633	0.643	1	OPC_0	Not sig.
Zfp827	0.0689444	0.443485	0.343	0.217	1	OPC_0	Not sig.
Relch	0.0691524	-0.520136	0.17	0.24	1	OPC_0	Not sig.
Erc2	0.070108	-0.508837	0.238	0.349	1	OPC_0	Not sig.
Smg1	0.0701234	-0.516065	0.148	0.209	1	OPC_0	Not sig.
Snapc3	0.0702216	-0.503519	0.071	0.101	1	OPC_0	Not sig.
Setd7	0.0714168	-0.486688	0.108	0.171	1	OPC_0	Not sig.
Nek1	0.071425	0.399521	0.133	0.062	1	OPC_0	Not sig.
Arhgap23	0.072007	-0.39099	0.093	0.132	1	OPC_0	Not sig.
Astn1	0.0733147	0.336487	0.389	0.256	1	OPC_0	Not sig.
Cop1	0.0736974	0.669058	0.16	0.07	1	OPC_0	Not sig.
Hdac4	0.0745948	0.445934	0.142	0.07	1	OPC_0	Not sig.
Golgb1	0.0746957	-0.345216	0.114	0.171	1	OPC_0	Not sig.
Dgki	0.0748137	-0.552126	0.256	0.318	1	OPC_0	Not sig.
Slc2a13	0.0751981	-0.613526	0.077	0.132	1	OPC_0	Not sig.
Dpy19l1	0.0752633	-0.44645	0.077	0.116	1	OPC_0	Not sig.
Pibf1	0.0753726	-0.340377	0.157	0.163	1	OPC_0	Not sig.
Ptbp3	0.0754274	0.507405	0.225	0.124	1	OPC_0	Not sig.
Rasa3	0.07634	0.393357	0.256	0.147	1	OPC_0	Not sig.
Zfand6	0.0765384	-0.291278	0.127	0.178	1	OPC_0	Not sig.
Spg11	0.0776982	0.502386	0.108	0.039	1	OPC_0	Not sig.
Syn2	0.0777508	-0.578346	0.108	0.178	1	OPC_0	Not sig.
Acaca	0.0778932	-0.381113	0.253	0.31	1	OPC_0	Not sig.
Kif13b	0.0787731	-0.287316	0.12	0.132	1	OPC_0	Not sig.
Tesk2	0.0795739	0.587252	0.13	0.054	1	OPC_0	Not sig.
Sema5b	0.0800819	0.285767	0.312	0.194	1	OPC_0	Not sig.
Ankrd44	0.0802865	0.529745	0.262	0.178	1	OPC_0	Not sig.
B3galt1	0.0815481	-0.332376	0.315	0.349	1	OPC_0	Not sig.
Arhgap26	0.0825289	-0.371223	0.062	0.101	1	OPC_0	Not sig.
Rngtt	0.0835576	0.4475	0.173	0.078	1	OPC_0	Not sig.
Kdm3a	0.0835975	-0.36403	0.056	0.109	1	OPC_0	Not sig.
Thada	0.0843261	0.406058	0.253	0.147	1	OPC_0	Not sig.
Prkdc	0.084594	-0.546716	0.157	0.217	1	OPC_0	Not sig.
Rapgef3	0.0849393	0.479437	0.167	0.07	1	OPC_0	Not sig.
Stxbp1	0.0849727	-0.519941	0.074	0.124	1	OPC_0	Not sig.
Immt	0.0852299	-0.688432	0.059	0.124	1	OPC_0	Not sig.
Serpine2	0.0855037	0.490961	0.194	0.101	1	OPC_0	Not sig.
Herc3	0.0866143	0.523437	0.127	0.054	1	OPC_0	Not sig.
Zfp609	0.0867424	0.566933	0.235	0.124	1	OPC_0	Not sig.
Smarca2	0.0867505	-0.513635	0.216	0.279	1	OPC_0	Not sig.
Tspan7	0.0870009	0.397673	0.364	0.24	1	OPC_0	Not sig.
Gramd1b	0.0879822	0.507151	0.373	0.233	1	OPC_0	Not sig.
Nrg1	0.0893322	-0.636701	0.21	0.271	1	OPC_0	Not sig.
Lingo2	0.0900871	-0.616147	0.056	0.116	1	OPC_0	Not sig.
Usp8	0.0902436	-0.420304	0.059	0.101	1	OPC_0	Not sig.
Nfia	0.0903717	0.464448	0.611	0.442	1	OPC_0	Not sig.
St3gal3	0.0906624	0.311982	0.188	0.101	1	OPC_0	Not sig.
Scfd2	0.0909534	0.551394	0.278	0.147	1	OPC_0	Not sig.
Rbmx	0.0912034	-0.318422	0.133	0.132	1	OPC_0	Not sig.
Ercc6	0.0913247	0.412259	0.13	0.054	1	OPC_0	Not sig.
Cadps	0.0913625	-0.25918	0.512	0.465	1	OPC_0	Not sig.
Fermt2	0.0923885	0.552166	0.247	0.132	1	OPC_0	Not sig.
Hectd2	0.0929908	-0.511187	0.148	0.209	1	OPC_0	Not sig.
Klhdc2	0.0931712	0.602503	0.117	0.047	1	OPC_0	Not sig.
Ak5	0.0933389	0.404154	0.423	0.264	1	OPC_0	Not sig.
Zfp280c	0.0935569	-0.632156	0.08	0.14	1	OPC_0	Not sig.
Me3	0.0937087	0.375172	0.179	0.093	1	OPC_0	Not sig.
Kif2a	0.0945225	0.468762	0.21	0.109	1	OPC_0	Not sig.
Oxr1	0.094789	-0.566821	0.201	0.271	1	OPC_0	Not sig.
Camk2g	0.0952363	-0.612953	0.083	0.155	1	OPC_0	Not sig.
Rbms1	0.0952518	-0.46862	0.111	0.14	1	OPC_0	Not sig.
Fcho2	0.0953627	-0.421735	0.182	0.202	1	OPC_0	Not sig.
Ankle2	0.0963629	-0.531035	0.086	0.14	1	OPC_0	Not sig.
Nkain3	0.0963984	0.418314	0.346	0.217	1	OPC_0	Not sig.
Txndc16	0.0967525	0.456084	0.167	0.085	1	OPC_0	Not sig.
Syncrip	0.096827	-0.451502	0.114	0.163	1	OPC_0	Not sig.
Aftph	0.0972698	0.587208	0.145	0.062	1	OPC_0	Not sig.
Dclk1	0.0972722	-0.34982	0.219	0.24	1	OPC_0	Not sig.
Bbs9	0.0982933	-0.453197	0.114	0.171	1	OPC_0	Not sig.
Rapgef6	0.0983237	-0.447133	0.09	0.124	1	OPC_0	Not sig.
Gnaq	0.0988389	0.426388	0.302	0.178	1	OPC_0	Not sig.
Sos1	0.0988506	-0.39568	0.09	0.132	1	OPC_0	Not sig.
Ehbp1	0.0991153	0.595567	0.346	0.194	1	OPC_0	Not sig.
Pkd1	0.100607	-0.498622	0.059	0.101	1	OPC_0	Not sig.
Paxbp1	0.10236	-0.450679	0.142	0.202	1	OPC_0	Not sig.
Rimklb	0.102363	0.412074	0.12	0.054	1	OPC_0	Not sig.
Luc7l	0.102701	-0.561887	0.13	0.194	1	OPC_0	Not sig.
Arfgef1	0.102782	0.483528	0.287	0.163	1	OPC_0	Not sig.
Strbp	0.103396	-0.43719	0.136	0.202	1	OPC_0	Not sig.
Add1	0.103502	-0.372278	0.102	0.124	1	OPC_0	Not sig.
Igsf11	0.103944	-0.305311	0.077	0.101	1	OPC_0	Not sig.
Camk4	0.104347	-0.603028	0.083	0.155	1	OPC_0	Not sig.
Fryl	0.105069	0.295749	0.407	0.271	1	OPC_0	Not sig.
Slf2	0.105619	-0.389037	0.133	0.14	1	OPC_0	Not sig.
Wasf3	0.106112	0.560025	0.182	0.085	1	OPC_0	Not sig.
Atrx	0.106173	-0.350152	0.275	0.287	1	OPC_0	Not sig.
Itpr1	0.106253	-0.497176	0.071	0.124	1	OPC_0	Not sig.
Eda	0.106303	-0.40033	0.068	0.109	1	OPC_0	Not sig.
Nhlrc2	0.106447	-0.415124	0.127	0.155	1	OPC_0	Not sig.
Slc25a36	0.107688	-0.636671	0.114	0.178	1	OPC_0	Not sig.
Atp8a2	0.107726	0.351509	0.262	0.163	1	OPC_0	Not sig.
Numb	0.108407	-0.434468	0.151	0.186	1	OPC_0	Not sig.
Tmpo	0.108559	0.620086	0.133	0.062	1	OPC_0	Not sig.
Plekha6	0.108733	0.523109	0.173	0.085	1	OPC_0	Not sig.
Mta3	0.108984	-0.453859	0.086	0.124	1	OPC_0	Not sig.
Rab27b	0.109232	0.365433	0.281	0.171	1	OPC_0	Not sig.
Zbtb20	0.109432	0.319451	0.83	0.736	1	OPC_0	Not sig.
Lonrf2	0.109886	0.490359	0.127	0.054	1	OPC_0	Not sig.
Chd6	0.110911	-0.27621	0.343	0.357	1	OPC_0	Not sig.
Kcnab1	0.111079	-0.304119	0.136	0.116	1	OPC_0	Not sig.
Togaram1	0.111172	-0.506191	0.127	0.163	1	OPC_0	Not sig.
Hdac9	0.111234	0.364482	0.522	0.403	1	OPC_0	Not sig.
Ibtk	0.111795	-0.508178	0.12	0.171	1	OPC_0	Not sig.
Arhgap24	0.112535	0.320621	0.13	0.054	1	OPC_0	Not sig.
Car10	0.112655	-0.605337	0.093	0.155	1	OPC_0	Not sig.
Cnot2	0.113064	0.3485	0.216	0.124	1	OPC_0	Not sig.
Bicra	0.113309	0.355511	0.111	0.047	1	OPC_0	Not sig.
Unc80	0.113727	0.263089	0.225	0.147	1	OPC_0	Not sig.
Iqsec1	0.113992	-0.566991	0.052	0.101	1	OPC_0	Not sig.
Micu1	0.114759	0.571515	0.123	0.047	1	OPC_0	Not sig.
Ddx3	0.114991	-0.433051	0.093	0.124	1	OPC_0	Not sig.
Zfp36l1	0.114994	0.468783	0.102	0.039	1	OPC_0	Not sig.
Abtb2	0.115755	0.556664	0.389	0.248	1	OPC_0	Not sig.
Ints6	0.115878	-0.338836	0.111	0.155	1	OPC_0	Not sig.
Stag1	0.116346	-0.334052	0.333	0.364	1	OPC_0	Not sig.
Rufy3	0.116678	-0.432333	0.173	0.202	1	OPC_0	Not sig.
Ints8	0.117777	-0.497614	0.13	0.147	1	OPC_0	Not sig.
Clk1	0.117908	-0.395974	0.164	0.209	1	OPC_0	Not sig.
ENSRNOG00000070905	0.117976	-0.441938	0.049	0.101	1	OPC_0	Not sig.
Crebbp	0.118352	-0.279219	0.204	0.225	1	OPC_0	Not sig.
Pcdh10	0.11903	0.407081	0.198	0.109	1	OPC_0	Not sig.
Cfap20dc	0.119169	-0.47616	0.139	0.186	1	OPC_0	Not sig.
Pacs1	0.120219	-0.51538	0.151	0.178	1	OPC_0	Not sig.
Zcchc24	0.120391	0.438172	0.343	0.217	1	OPC_0	Not sig.
Ugdh	0.120625	0.421368	0.114	0.047	1	OPC_0	Not sig.
Zfp386	0.12073	-0.577929	0.062	0.101	1	OPC_0	Not sig.
Ppp4r3a	0.120776	0.391737	0.105	0.047	1	OPC_0	Not sig.
Tnks2	0.120842	-0.43871	0.12	0.178	1	OPC_0	Not sig.
Ep400	0.12155	-0.354303	0.13	0.147	1	OPC_0	Not sig.
Ash1l	0.121901	0.354296	0.34	0.217	1	OPC_0	Not sig.
Ncl	0.122995	-0.527491	0.052	0.101	1	OPC_0	Not sig.
Rnf214	0.123503	-0.433112	0.099	0.147	1	OPC_0	Not sig.
Lin7a	0.12435	0.631425	0.139	0.07	1	OPC_0	Not sig.
Cstf2	0.125026	-0.281563	0.127	0.163	1	OPC_0	Not sig.
Zfhx3	0.12598	0.557627	0.133	0.062	1	OPC_0	Not sig.
Elavl3	0.126893	-0.414466	0.096	0.124	1	OPC_0	Not sig.
Scn3a	0.127637	0.350544	0.238	0.147	1	OPC_0	Not sig.
Acadsb	0.127875	-0.320081	0.111	0.155	1	OPC_0	Not sig.
Kctd16	0.128211	-0.436925	0.278	0.318	1	OPC_0	Not sig.
Zfp182	0.128252	-0.428641	0.219	0.279	1	OPC_0	Not sig.
Mitf	0.128687	0.523586	0.154	0.07	1	OPC_0	Not sig.
Nrf1	0.128773	0.535682	0.164	0.078	1	OPC_0	Not sig.
LOC690035	0.128773	-0.446408	0.099	0.147	1	OPC_0	Not sig.
Znrf3	0.128778	0.406858	0.188	0.109	1	OPC_0	Not sig.
Kmt2d	0.129145	-0.344824	0.062	0.109	1	OPC_0	Not sig.
Anapc1	0.129554	0.449174	0.157	0.078	1	OPC_0	Not sig.
Cfdp1	0.129716	-0.347001	0.105	0.14	1	OPC_0	Not sig.
Alcam	0.130302	0.296824	0.642	0.504	1	OPC_0	Not sig.
LOC680039	0.131837	-0.303362	0.154	0.171	1	OPC_0	Not sig.
Etnk1	0.133112	-0.400699	0.136	0.186	1	OPC_0	Not sig.
Cyrib	0.133247	0.486245	0.188	0.109	1	OPC_0	Not sig.
Mff	0.133409	0.481163	0.238	0.132	1	OPC_0	Not sig.
ENSRNOG00000068238	0.134265	0.274854	0.204	0.116	1	OPC_0	Not sig.
Abhd12	0.134801	0.351722	0.191	0.101	1	OPC_0	Not sig.
Pigk	0.135195	-0.469031	0.052	0.101	1	OPC_0	Not sig.
Hmcn1	0.135222	0.37625	0.127	0.054	1	OPC_0	Not sig.
Notch1	0.135371	0.65092	0.111	0.039	1	OPC_0	Not sig.
Terf1	0.135391	-0.518324	0.096	0.147	1	OPC_0	Not sig.
Nsun7	0.135632	0.520766	0.117	0.054	1	OPC_0	Not sig.
Morf4l1	0.135829	-0.438015	0.102	0.147	1	OPC_0	Not sig.
Ip6k2	0.135964	0.270855	0.151	0.093	1	OPC_0	Not sig.
Hecw2	0.136519	-0.33485	0.198	0.248	1	OPC_0	Not sig.
Hnrnph1	0.13676	-0.257545	0.108	0.155	1	OPC_0	Not sig.
Cacna1d	0.13729	0.374684	0.265	0.163	1	OPC_0	Not sig.
Sos2	0.140045	0.439887	0.219	0.124	1	OPC_0	Not sig.
Ext1	0.140181	0.34792	0.41	0.295	1	OPC_0	Not sig.
Abca1	0.140243	0.460013	0.148	0.07	1	OPC_0	Not sig.
Rnf14	0.140519	0.609371	0.167	0.078	1	OPC_0	Not sig.
Atp9a	0.142836	0.423861	0.17	0.085	1	OPC_0	Not sig.
Dop1a	0.143111	-0.397824	0.164	0.217	1	OPC_0	Not sig.
Ampd3	0.14347	0.603628	0.12	0.062	1	OPC_0	Not sig.
Glce	0.143982	-0.314474	0.13	0.132	1	OPC_0	Not sig.
Tbc1d5	0.145834	-0.387516	0.46	0.465	1	OPC_0	Not sig.
Son	0.146071	0.335365	0.346	0.225	1	OPC_0	Not sig.
Abcd3	0.147898	-0.356231	0.133	0.171	1	OPC_0	Not sig.
Pip4p2	0.147995	0.51071	0.173	0.085	1	OPC_0	Not sig.
Svil	0.147999	-0.361526	0.13	0.124	1	OPC_0	Not sig.
Riok3	0.148123	-0.275665	0.12	0.124	1	OPC_0	Not sig.
Rap1a	0.148286	-0.312467	0.13	0.178	1	OPC_0	Not sig.
Arsb	0.148744	0.54705	0.176	0.093	1	OPC_0	Not sig.
ENSRNOG00000068835	0.14918	-0.334793	0.12	0.132	1	OPC_0	Not sig.
Ankfn1	0.149545	0.625082	0.12	0.054	1	OPC_0	Not sig.
Cacna1c	0.149737	0.28608	0.423	0.287	1	OPC_0	Not sig.
Fyttd1	0.149892	-0.355459	0.151	0.178	1	OPC_0	Not sig.
Upf2	0.150777	-0.330325	0.12	0.171	1	OPC_0	Not sig.
Ints6l	0.15078	-0.42495	0.077	0.109	1	OPC_0	Not sig.
Usp37	0.150853	-0.509828	0.074	0.132	1	OPC_0	Not sig.
Nbr1	0.151041	0.341178	0.111	0.054	1	OPC_0	Not sig.
Adam22	0.152464	-0.407014	0.244	0.31	1	OPC_0	Not sig.
Arhgap39	0.152486	0.445157	0.145	0.07	1	OPC_0	Not sig.
Nsmf	0.152584	0.413356	0.148	0.085	1	OPC_0	Not sig.
Fbxl12	0.153805	-0.412616	0.062	0.101	1	OPC_0	Not sig.
Trps1	0.154228	0.299674	0.346	0.225	1	OPC_0	Not sig.
Pam	0.154574	-0.317645	0.12	0.132	1	OPC_0	Not sig.
Zfp40	0.154647	-0.527267	0.065	0.109	1	OPC_0	Not sig.
Plekhm3	0.154973	-0.444219	0.09	0.116	1	OPC_0	Not sig.
Mib1	0.156011	-0.290856	0.222	0.233	1	OPC_0	Not sig.
AABR07006724.1	0.156655	-0.566928	0.077	0.132	1	OPC_0	Not sig.
Nptn	0.156728	-0.463254	0.207	0.256	1	OPC_0	Not sig.
Sh3bp4	0.157158	0.505629	0.222	0.124	1	OPC_0	Not sig.
Bod1l1	0.159135	-0.477782	0.071	0.116	1	OPC_0	Not sig.
Mybl1	0.159485	-0.37983	0.256	0.248	1	OPC_0	Not sig.
Ankfy1	0.159605	-0.468131	0.139	0.194	1	OPC_0	Not sig.
Smap2	0.159798	-0.374845	0.065	0.109	1	OPC_0	Not sig.
N4bp2l2	0.159803	-0.369801	0.108	0.132	1	OPC_0	Not sig.
Reck	0.160245	0.552171	0.219	0.132	1	OPC_0	Not sig.
Rsu1	0.161019	-0.269301	0.173	0.171	1	OPC_0	Not sig.
Cap2	0.161583	-0.598035	0.062	0.116	1	OPC_0	Not sig.
Rasa2	0.163579	0.408802	0.198	0.109	1	OPC_0	Not sig.
Map1b	0.164342	-0.524864	0.074	0.124	1	OPC_0	Not sig.
ENSRNOG00000063994	0.165169	-0.498239	0.105	0.132	1	OPC_0	Not sig.
Kdm1a	0.165339	-0.475071	0.09	0.132	1	OPC_0	Not sig.
Rnf13	0.16578	-0.453371	0.114	0.155	1	OPC_0	Not sig.
Ltn1	0.166099	-0.398139	0.071	0.109	1	OPC_0	Not sig.
Epha5	0.166768	-0.304628	0.265	0.326	1	OPC_0	Not sig.
Dhx9	0.167117	-0.489366	0.065	0.109	1	OPC_0	Not sig.
Nsd2	0.167464	-0.410658	0.164	0.209	1	OPC_0	Not sig.
Pdss2	0.167534	0.407099	0.102	0.039	1	OPC_0	Not sig.
Hnrnpa1	0.167759	-0.393277	0.111	0.14	1	OPC_0	Not sig.
Morc3	0.168225	-0.419172	0.117	0.155	1	OPC_0	Not sig.
Tnr	0.168675	0.344847	0.472	0.349	1	OPC_0	Not sig.
Cacna2d3	0.169946	-0.333553	0.389	0.442	1	OPC_0	Not sig.
Kif5b	0.170053	-0.391067	0.102	0.132	1	OPC_0	Not sig.
Prkg2	0.170268	0.36963	0.145	0.078	1	OPC_0	Not sig.
Dcx	0.17291	0.420033	0.145	0.078	1	OPC_0	Not sig.
Jmy	0.173554	0.410876	0.105	0.047	1	OPC_0	Not sig.
Cdh12	0.173801	-0.659625	0.142	0.233	1	OPC_0	Not sig.
Ccdc62	0.174722	-0.506511	0.068	0.101	1	OPC_0	Not sig.
Fnbp4	0.176253	-0.352504	0.213	0.233	1	OPC_0	Not sig.
Dlgap2	0.176533	-0.55569	0.123	0.186	1	OPC_0	Not sig.
Cdh10	0.176608	0.308046	0.54	0.395	1	OPC_0	Not sig.
Gab1	0.17706	0.38976	0.225	0.124	1	OPC_0	Not sig.
Entrep2	0.177414	-0.406334	0.093	0.14	1	OPC_0	Not sig.
Acss1	0.178125	0.408354	0.114	0.062	1	OPC_0	Not sig.
Wdr37	0.178347	-0.465689	0.09	0.124	1	OPC_0	Not sig.
Slc44a1	0.178865	-0.300334	0.355	0.388	1	OPC_0	Not sig.
Lrpprc	0.178954	-0.412791	0.12	0.132	1	OPC_0	Not sig.
Aak1	0.17928	-0.295032	0.185	0.202	1	OPC_0	Not sig.
Arid2	0.179628	0.36855	0.231	0.132	1	OPC_0	Not sig.
Fam110b	0.179837	0.362814	0.188	0.109	1	OPC_0	Not sig.
Txnl1	0.180181	0.498844	0.157	0.078	1	OPC_0	Not sig.
Cspp1	0.181033	-0.341209	0.302	0.318	1	OPC_0	Not sig.
Fxr1	0.181173	-0.335622	0.151	0.178	1	OPC_0	Not sig.
Chchd3	0.181788	-0.285786	0.204	0.202	1	OPC_0	Not sig.
Abcc4	0.184489	0.419552	0.111	0.047	1	OPC_0	Not sig.
Tnks	0.184798	-0.422546	0.201	0.24	1	OPC_0	Not sig.
Galnt16	0.184848	0.538499	0.139	0.062	1	OPC_0	Not sig.
Atp6v1h	0.185539	0.266875	0.213	0.132	1	OPC_0	Not sig.
Pcm1	0.186903	0.415915	0.336	0.209	1	OPC_0	Not sig.
Tnrc6a	0.188432	-0.320847	0.259	0.302	1	OPC_0	Not sig.
Parg	0.188705	-0.392058	0.083	0.132	1	OPC_0	Not sig.
Mindy3	0.189133	-0.499065	0.083	0.132	1	OPC_0	Not sig.
Phc3	0.189315	0.319883	0.238	0.147	1	OPC_0	Not sig.
Mtmr7	0.189825	-0.618436	0.071	0.116	1	OPC_0	Not sig.
Usp47	0.190653	-0.297376	0.222	0.256	1	OPC_0	Not sig.
Grk5	0.193896	-0.407282	0.139	0.194	1	OPC_0	Not sig.
Tmtc2	0.194047	0.308619	0.481	0.333	1	OPC_0	Not sig.
Ppp1r16b	0.196405	-0.335053	0.238	0.264	1	OPC_0	Not sig.
Ppp1r10	0.196908	-0.468909	0.08	0.116	1	OPC_0	Not sig.
Bbs4	0.199006	-0.297723	0.077	0.124	1	OPC_0	Not sig.
Sox5	0.199176	0.267521	0.75	0.651	1	OPC_0	Not sig.
Cspg4	0.20148	0.283674	0.244	0.171	1	OPC_0	Not sig.
Srcap	0.20249	-0.322692	0.13	0.147	1	OPC_0	Not sig.
Cacna1e	0.203451	0.275694	0.444	0.326	1	OPC_0	Not sig.
Naa35	0.203573	-0.412954	0.093	0.132	1	OPC_0	Not sig.
Pcyt1b	0.204351	-0.277251	0.139	0.14	1	OPC_0	Not sig.
Ints10	0.204636	-0.32006	0.105	0.14	1	OPC_0	Not sig.
Fbxl4	0.204672	-0.350694	0.077	0.116	1	OPC_0	Not sig.
Pabpn1	0.205118	0.377549	0.256	0.194	1	OPC_0	Not sig.
Cnot6	0.205535	-0.399308	0.068	0.109	1	OPC_0	Not sig.
LOC100362814	0.205904	-0.351314	0.154	0.178	1	OPC_0	Not sig.
Supt16h	0.206138	-0.406247	0.09	0.132	1	OPC_0	Not sig.
Ythdc2	0.207348	-0.439788	0.09	0.132	1	OPC_0	Not sig.
Cep290	0.207382	-0.326219	0.083	0.101	1	OPC_0	Not sig.
Jam3	0.207927	-0.375428	0.074	0.101	1	OPC_0	Not sig.
ENSRNOG00000063145	0.208187	0.390179	0.105	0.054	1	OPC_0	Not sig.
Spag9	0.208653	-0.346968	0.386	0.395	1	OPC_0	Not sig.
Nfxl1	0.208993	-0.580511	0.049	0.101	1	OPC_0	Not sig.
Sgk1	0.209079	-0.291721	0.123	0.155	1	OPC_0	Not sig.
Mtss1	0.209217	0.456162	0.17	0.109	1	OPC_0	Not sig.
Itsn1	0.210365	-0.402314	0.148	0.163	1	OPC_0	Not sig.
Kpna1	0.210772	-0.395382	0.086	0.109	1	OPC_0	Not sig.
Ldb2	0.212781	-0.374147	0.145	0.155	1	OPC_0	Not sig.
Iws1	0.213204	-0.443851	0.096	0.147	1	OPC_0	Not sig.
Shisa9	0.214256	-0.360298	0.182	0.233	1	OPC_0	Not sig.
Nt5dc1	0.214543	-0.339914	0.09	0.132	1	OPC_0	Not sig.
Kdm2a	0.215153	-0.300121	0.133	0.155	1	OPC_0	Not sig.
Suclg2	0.215927	0.525022	0.164	0.085	1	OPC_0	Not sig.
Pitpnc1	0.216855	-0.321338	0.151	0.163	1	OPC_0	Not sig.
Mast2	0.218161	0.355512	0.235	0.14	1	OPC_0	Not sig.
Cdk12	0.219668	-0.337592	0.148	0.178	1	OPC_0	Not sig.
Zfp608	0.220741	0.3963	0.284	0.171	1	OPC_0	Not sig.
Zbtb11	0.22265	-0.465677	0.068	0.109	1	OPC_0	Not sig.
Dnm1l	0.223033	-0.379871	0.179	0.217	1	OPC_0	Not sig.
Kcnip3	0.224476	0.335292	0.238	0.163	1	OPC_0	Not sig.
Esco1	0.224819	-0.307716	0.139	0.163	1	OPC_0	Not sig.
ENSRNOG00000063230	0.225029	0.299455	0.123	0.062	1	OPC_0	Not sig.
Scn8a	0.22722	-0.31558	0.173	0.186	1	OPC_0	Not sig.
Arhgap20	0.228422	0.278165	0.204	0.124	1	OPC_0	Not sig.
Xkr4	0.230714	0.253679	0.667	0.612	1	OPC_0	Not sig.
Ankrd17	0.230811	-0.26523	0.275	0.318	1	OPC_0	Not sig.
Tmeff1	0.23093	0.450114	0.148	0.078	1	OPC_0	Not sig.
Atp2a2	0.231944	-0.326061	0.139	0.171	1	OPC_0	Not sig.
Akap2	0.232802	-0.404486	0.133	0.171	1	OPC_0	Not sig.
Itprid2	0.234272	0.278659	0.145	0.078	1	OPC_0	Not sig.
Cep83	0.235241	-0.477277	0.133	0.178	1	OPC_0	Not sig.
Tmem245	0.235589	-0.317306	0.093	0.116	1	OPC_0	Not sig.
Mipol1	0.237897	-0.428997	0.139	0.186	1	OPC_0	Not sig.
Akap8	0.237928	-0.501349	0.065	0.109	1	OPC_0	Not sig.
Clasrp	0.237968	-0.431316	0.062	0.109	1	OPC_0	Not sig.
Mfsd6	0.238391	-0.253918	0.096	0.109	1	OPC_0	Not sig.
Atp2b2	0.238394	-0.252781	0.142	0.14	1	OPC_0	Not sig.
Aurkaip1	0.238781	0.277943	0.136	0.078	1	OPC_0	Not sig.
Agap1	0.239065	0.314907	0.725	0.612	1	OPC_0	Not sig.
Zfp236	0.239235	-0.466344	0.065	0.101	1	OPC_0	Not sig.
Pnisr	0.239319	-0.313863	0.336	0.388	1	OPC_0	Not sig.
Tmem164	0.239633	-0.25851	0.08	0.116	1	OPC_0	Not sig.
Ythdf3	0.241949	-0.26503	0.099	0.132	1	OPC_0	Not sig.
Nckap1	0.242362	0.388603	0.392	0.302	1	OPC_0	Not sig.
Pfkp	0.242575	0.383431	0.133	0.07	1	OPC_0	Not sig.
Spast	0.243884	0.412592	0.12	0.054	1	OPC_0	Not sig.
Chd4	0.244455	-0.304009	0.102	0.132	1	OPC_0	Not sig.
Rbm25	0.245006	0.399469	0.231	0.14	1	OPC_0	Not sig.
Atp2b1	0.245273	-0.505142	0.16	0.202	1	OPC_0	Not sig.
Pak3	0.245309	-0.419194	0.111	0.163	1	OPC_0	Not sig.
Epb41l2	0.245465	-0.280137	0.139	0.14	1	OPC_0	Not sig.
Evi5	0.245848	-0.453229	0.062	0.109	1	OPC_0	Not sig.
Pias2	0.246449	-0.283316	0.25	0.24	1	OPC_0	Not sig.
Zfyve9	0.24691	-0.285185	0.204	0.256	1	OPC_0	Not sig.
Zdhhc20	0.247667	-0.435649	0.123	0.147	1	OPC_0	Not sig.
RGD1309104	0.249233	0.283731	0.309	0.217	1	OPC_0	Not sig.
Itgb8	0.251544	0.254067	0.225	0.147	1	OPC_0	Not sig.
Ttc3	0.2519	-0.377512	0.509	0.566	1	OPC_0	Not sig.
Ldlrad3	0.252244	0.548916	0.164	0.085	1	OPC_0	Not sig.
Ap3b1	0.253677	0.469684	0.185	0.109	1	OPC_0	Not sig.
Htatsf1	0.254002	-0.347081	0.08	0.109	1	OPC_0	Not sig.
Cdh8	0.25549	-0.322599	0.13	0.186	1	OPC_0	Not sig.
Tbc1d15	0.255958	0.435211	0.111	0.047	1	OPC_0	Not sig.
Pld1	0.258564	-0.313683	0.083	0.101	1	OPC_0	Not sig.
Neto2	0.259102	0.405893	0.17	0.116	1	OPC_0	Not sig.
Fam135b	0.260001	-0.516198	0.071	0.109	1	OPC_0	Not sig.
Ipo9	0.260188	-0.396645	0.114	0.155	1	OPC_0	Not sig.
Zmynd8	0.260632	0.265484	0.201	0.124	1	OPC_0	Not sig.
Lrch3	0.26095	-0.260916	0.182	0.209	1	OPC_0	Not sig.
Mical3	0.261412	-0.337405	0.16	0.186	1	OPC_0	Not sig.
Bcl7c	0.263348	-0.531725	0.065	0.101	1	OPC_0	Not sig.
Adamts5	0.264928	-0.449714	0.065	0.101	1	OPC_0	Not sig.
AABR07035338.1	0.265251	0.429726	0.278	0.178	1	OPC_0	Not sig.
Abhd2	0.266194	0.362771	0.179	0.101	1	OPC_0	Not sig.
Dazap1	0.266627	0.445335	0.145	0.07	1	OPC_0	Not sig.
Vgll4	0.267034	0.293207	0.102	0.047	1	OPC_0	Not sig.
Ptn	0.267487	0.409968	0.302	0.194	1	OPC_0	Not sig.
Ric1	0.267884	-0.378512	0.105	0.14	1	OPC_0	Not sig.
Gdap1	0.267901	-0.372614	0.065	0.101	1	OPC_0	Not sig.
Brd8	0.268197	0.339902	0.108	0.054	1	OPC_0	Not sig.
Hnrnpdl	0.268221	-0.530518	0.093	0.116	1	OPC_0	Not sig.
Rbms3	0.268483	0.280022	0.451	0.341	1	OPC_0	Not sig.
Gtdc1	0.268896	0.341186	0.272	0.202	1	OPC_0	Not sig.
Inpp5f	0.269845	-0.306253	0.102	0.14	1	OPC_0	Not sig.
Vwc2	0.270478	-0.418461	0.068	0.109	1	OPC_0	Not sig.
Slc8a3	0.270547	0.291011	0.201	0.124	1	OPC_0	Not sig.
Dscaml1	0.271455	0.325802	0.568	0.434	1	OPC_0	Not sig.
Cd2ap	0.272267	-0.317353	0.096	0.124	1	OPC_0	Not sig.
Lrrn1	0.273306	0.294834	0.164	0.109	1	OPC_0	Not sig.
Fto	0.274408	-0.332772	0.321	0.357	1	OPC_0	Not sig.
Atp11a	0.274829	-0.305318	0.114	0.14	1	OPC_0	Not sig.
Qrich1	0.275445	-0.287198	0.08	0.101	1	OPC_0	Not sig.
Clstn1	0.276368	-0.367706	0.117	0.147	1	OPC_0	Not sig.
Tmcc1	0.277584	0.250693	0.293	0.248	1	OPC_0	Not sig.
Cmip	0.278264	0.355702	0.231	0.147	1	OPC_0	Not sig.
Tnpo3	0.278994	-0.31882	0.077	0.109	1	OPC_0	Not sig.
Cfap36	0.279541	-0.450753	0.077	0.109	1	OPC_0	Not sig.
Eif3a	0.280539	-0.30013	0.068	0.101	1	OPC_0	Not sig.
B3galnt2	0.281421	-0.356464	0.068	0.101	1	OPC_0	Not sig.
Rufy2	0.281526	-0.330844	0.157	0.202	1	OPC_0	Not sig.
Meis1	0.282996	0.265635	0.117	0.062	1	OPC_0	Not sig.
Zzef1	0.283839	-0.32134	0.151	0.202	1	OPC_0	Not sig.
Lrmda	0.284017	0.268033	0.54	0.481	1	OPC_0	Not sig.
Ctnnd1	0.284099	-0.262561	0.105	0.116	1	OPC_0	Not sig.
Myo6	0.284991	-0.27477	0.114	0.147	1	OPC_0	Not sig.
Ahctf1	0.285073	-0.334557	0.074	0.109	1	OPC_0	Not sig.
Afap1	0.285314	0.366136	0.117	0.062	1	OPC_0	Not sig.
Megf9	0.285533	-0.282227	0.176	0.194	1	OPC_0	Not sig.
Capza2	0.286339	-0.418487	0.08	0.109	1	OPC_0	Not sig.
Pde8b	0.286609	-0.274677	0.182	0.178	1	OPC_0	Not sig.
Mtch1	0.286987	-0.309225	0.09	0.109	1	OPC_0	Not sig.
Fam13b	0.287187	-0.322479	0.148	0.178	1	OPC_0	Not sig.
Nf2	0.288599	0.334335	0.154	0.085	1	OPC_0	Not sig.
Pcf11	0.28916	-0.324847	0.077	0.109	1	OPC_0	Not sig.
ENSRNOG00000068039	0.289629	0.279122	0.12	0.062	1	OPC_0	Not sig.
Hmgcll1	0.293326	-0.360158	0.133	0.178	1	OPC_0	Not sig.
Lama4	0.294044	0.361921	0.361	0.279	1	OPC_0	Not sig.
Rbbp8	0.294156	0.376887	0.123	0.07	1	OPC_0	Not sig.
Gabrb2	0.29446	-0.306483	0.111	0.155	1	OPC_0	Not sig.
ENSRNOG00000067004	0.295434	-0.456703	0.065	0.101	1	OPC_0	Not sig.
Ralgapa1	0.295955	-0.284119	0.37	0.372	1	OPC_0	Not sig.
Ptprg	0.298427	0.333385	0.66	0.527	1	OPC_0	Not sig.
AABR07053185.1	0.298459	-0.258832	0.148	0.186	1	OPC_0	Not sig.
Fat4	0.301095	0.36508	0.105	0.054	1	OPC_0	Not sig.
Mef2c	0.301689	-0.421321	0.077	0.109	1	OPC_0	Not sig.
Ube4b	0.302594	-0.290475	0.117	0.14	1	OPC_0	Not sig.
Kcnk10	0.303043	-0.351589	0.139	0.155	1	OPC_0	Not sig.
Srpk2	0.30316	-0.378143	0.204	0.24	1	OPC_0	Not sig.
Phf8	0.304251	0.287244	0.133	0.078	1	OPC_0	Not sig.
Tsga10	0.306988	-0.290018	0.142	0.178	1	OPC_0	Not sig.
Smc3	0.30769	-0.369181	0.117	0.124	1	OPC_0	Not sig.
Zfp958	0.309754	0.257268	0.127	0.07	1	OPC_0	Not sig.
Gria1	0.311166	-0.388353	0.256	0.31	1	OPC_0	Not sig.
Tmem132b	0.311934	0.351324	0.343	0.24	1	OPC_0	Not sig.
Smurf1	0.311954	-0.529582	0.074	0.109	1	OPC_0	Not sig.
Dusp16	0.313014	0.295649	0.114	0.062	1	OPC_0	Not sig.
Rsbn1	0.314893	0.3075	0.111	0.054	1	OPC_0	Not sig.
Slc6a17	0.315731	-0.416312	0.062	0.101	1	OPC_0	Not sig.
Lmtk2	0.316052	-0.449291	0.077	0.116	1	OPC_0	Not sig.
Tgfa	0.316607	0.375787	0.145	0.085	1	OPC_0	Not sig.
Eya3	0.317762	0.424855	0.114	0.062	1	OPC_0	Not sig.
Kalrn	0.318029	-0.296776	0.457	0.488	1	OPC_0	Not sig.
Zmym2	0.318036	-0.428972	0.213	0.271	1	OPC_0	Not sig.
Asxl1	0.318347	0.424426	0.145	0.085	1	OPC_0	Not sig.
Exoc4	0.318693	0.307281	0.42	0.326	1	OPC_0	Not sig.
LOC361346	0.318961	-0.310264	0.154	0.186	1	OPC_0	Not sig.
Kif3c	0.318997	-0.2808	0.096	0.124	1	OPC_0	Not sig.
Mxi1	0.319332	-0.372803	0.111	0.109	1	OPC_0	Not sig.
Gdpd1	0.319679	0.458413	0.117	0.062	1	OPC_0	Not sig.
Npepps	0.320495	-0.33387	0.151	0.163	1	OPC_0	Not sig.
Lars1	0.320569	-0.296229	0.09	0.101	1	OPC_0	Not sig.
Ascc3	0.321285	-0.386963	0.167	0.209	1	OPC_0	Not sig.
Glmn	0.321399	-0.341792	0.096	0.124	1	OPC_0	Not sig.
Dis3l2	0.32193	0.285905	0.256	0.171	1	OPC_0	Not sig.
Adamts17	0.322174	-0.382321	0.096	0.132	1	OPC_0	Not sig.
Agpat4	0.323732	-0.346721	0.096	0.116	1	OPC_0	Not sig.
Ptpro	0.324182	-0.326839	0.157	0.178	1	OPC_0	Not sig.
Fez1	0.324652	-0.308625	0.111	0.147	1	OPC_0	Not sig.
ENSRNOG00000063014	0.325697	0.51415	0.154	0.085	1	OPC_0	Not sig.
Emsy	0.328843	-0.37633	0.077	0.109	1	OPC_0	Not sig.
ENSRNOG00000067105	0.328895	-0.37923	0.102	0.14	1	OPC_0	Not sig.
Slc25a12	0.32924	-0.43965	0.16	0.209	1	OPC_0	Not sig.
Camkmt	0.329744	0.44427	0.324	0.209	1	OPC_0	Not sig.
Iffo1	0.3298	-0.41931	0.068	0.101	1	OPC_0	Not sig.
Fam76b	0.330653	0.37156	0.111	0.062	1	OPC_0	Not sig.
Pkn2	0.332516	-0.311979	0.148	0.186	1	OPC_0	Not sig.
Robo2	0.332938	-0.358401	0.235	0.264	1	OPC_0	Not sig.
ENSRNOG00000071123	0.333182	0.261212	0.114	0.07	1	OPC_0	Not sig.
Lcor	0.333198	-0.368825	0.145	0.186	1	OPC_0	Not sig.
AABR07007068.1	0.334606	-0.348031	0.253	0.264	1	OPC_0	Not sig.
Slc25a23	0.338943	-0.366028	0.08	0.109	1	OPC_0	Not sig.
Atad1	0.340564	-0.427878	0.074	0.109	1	OPC_0	Not sig.
Wasf1	0.340767	-0.265682	0.151	0.155	1	OPC_0	Not sig.
Ninj2	0.34144	-0.349365	0.185	0.194	1	OPC_0	Not sig.
Rnf157	0.343124	0.279019	0.148	0.093	1	OPC_0	Not sig.
Hm13	0.345759	0.322333	0.105	0.054	1	OPC_0	Not sig.
Pds5a	0.34599	-0.312078	0.16	0.209	1	OPC_0	Not sig.
Atp11c	0.3465	0.448305	0.151	0.093	1	OPC_0	Not sig.
Dennd2b	0.347644	0.303864	0.154	0.101	1	OPC_0	Not sig.
Ankib1	0.348493	-0.378079	0.201	0.233	1	OPC_0	Not sig.
Wdr70	0.348976	-0.259106	0.13	0.132	1	OPC_0	Not sig.
Chka	0.349073	-0.250909	0.148	0.163	1	OPC_0	Not sig.
Rab28	0.349683	-0.381187	0.093	0.124	1	OPC_0	Not sig.
Tbc1d23	0.350016	-0.350953	0.096	0.124	1	OPC_0	Not sig.
Il15	0.351577	0.323524	0.133	0.07	1	OPC_0	Not sig.
Ptprk	0.353386	0.298177	0.201	0.132	1	OPC_0	Not sig.
Sez6	0.353643	0.304251	0.114	0.07	1	OPC_0	Not sig.
Prdm2	0.353782	-0.343053	0.142	0.178	1	OPC_0	Not sig.
Map3k1	0.354067	0.347253	0.154	0.101	1	OPC_0	Not sig.
Tardbp	0.354913	-0.267683	0.096	0.116	1	OPC_0	Not sig.
Zmynd11	0.355064	-0.414624	0.225	0.264	1	OPC_0	Not sig.
Mapre3	0.356558	-0.396193	0.096	0.124	1	OPC_0	Not sig.
Pik3c2a	0.356663	0.261156	0.123	0.07	1	OPC_0	Not sig.
Rnf135	0.356705	-0.308848	0.185	0.217	1	OPC_0	Not sig.
Clec16a	0.356909	-0.291573	0.114	0.116	1	OPC_0	Not sig.
Elf2	0.35817	-0.371317	0.111	0.132	1	OPC_0	Not sig.
Xpo7	0.358487	-0.392946	0.12	0.155	1	OPC_0	Not sig.
Tbcel	0.359544	0.273048	0.102	0.054	1	OPC_0	Not sig.
Lnpk	0.360135	-0.335014	0.093	0.109	1	OPC_0	Not sig.
Cdkl3	0.360962	-0.510238	0.068	0.101	1	OPC_0	Not sig.
Cdkl5	0.361163	-0.326967	0.083	0.116	1	OPC_0	Not sig.
Zranb1	0.362126	0.368403	0.151	0.085	1	OPC_0	Not sig.
Hbs1l	0.362273	-0.385061	0.08	0.109	1	OPC_0	Not sig.
Dach1	0.364552	-0.322488	0.12	0.14	1	OPC_0	Not sig.
Ppp6r2	0.364896	-0.291571	0.16	0.163	1	OPC_0	Not sig.
Mtor	0.364935	0.337358	0.114	0.07	1	OPC_0	Not sig.
Enah	0.365389	0.437569	0.216	0.14	1	OPC_0	Not sig.
Frmpd4	0.365784	-0.5273	0.222	0.279	1	OPC_0	Not sig.
Pkd2	0.366283	0.309283	0.123	0.07	1	OPC_0	Not sig.
Vti1a	0.366687	-0.412799	0.259	0.295	1	OPC_0	Not sig.
Setx	0.367261	-0.404303	0.123	0.155	1	OPC_0	Not sig.
Tnrc6b	0.371466	0.433026	0.37	0.271	1	OPC_0	Not sig.
Capzb	0.371715	-0.312196	0.065	0.101	1	OPC_0	Not sig.
Tra2b	0.371815	0.273214	0.133	0.078	1	OPC_0	Not sig.
Mettl6	0.375786	0.264198	0.111	0.054	1	OPC_0	Not sig.
Taf15	0.375798	-0.30363	0.133	0.163	1	OPC_0	Not sig.
Kansl1	0.376672	0.268473	0.34	0.248	1	OPC_0	Not sig.
Rfx3	0.377445	-0.339455	0.21	0.248	1	OPC_0	Not sig.
Gpr89b	0.381695	-0.288916	0.074	0.101	1	OPC_0	Not sig.
Col27a1	0.387014	0.319177	0.139	0.078	1	OPC_0	Not sig.
Ppp3ca	0.388318	-0.273243	0.389	0.419	1	OPC_0	Not sig.
Gpatch2	0.390009	0.312004	0.123	0.07	1	OPC_0	Not sig.
Map2k4	0.390235	0.483061	0.17	0.109	1	OPC_0	Not sig.
Ppp3cc	0.390466	-0.334292	0.12	0.132	1	OPC_0	Not sig.
Dnajb6	0.391719	0.364129	0.127	0.07	1	OPC_0	Not sig.
ENSRNOG00000063045	0.391816	0.318447	0.108	0.07	1	OPC_0	Not sig.
Cald1	0.392579	-0.277203	0.12	0.116	1	OPC_0	Not sig.
Ap2b1	0.393504	-0.366072	0.083	0.109	1	OPC_0	Not sig.
Srbd1	0.393632	-0.410231	0.093	0.124	1	OPC_0	Not sig.
Sgms1	0.39405	0.370764	0.265	0.178	1	OPC_0	Not sig.
Kif5c	0.396238	-0.319072	0.148	0.178	1	OPC_0	Not sig.
Tmem65	0.397234	-0.259575	0.12	0.147	1	OPC_0	Not sig.
Tcerg1	0.398377	-0.288898	0.235	0.256	1	OPC_0	Not sig.
Mef2a	0.399036	-0.2865	0.16	0.194	1	OPC_0	Not sig.
Ap1g1	0.39907	0.250653	0.127	0.085	1	OPC_0	Not sig.
Kdm5a	0.399783	-0.353017	0.105	0.132	1	OPC_0	Not sig.
Cdkal1	0.400211	-0.275996	0.25	0.271	1	OPC_0	Not sig.
Tpm1	0.401638	0.258245	0.395	0.318	1	OPC_0	Not sig.
Cryzl1	0.401851	-0.364827	0.074	0.109	1	OPC_0	Not sig.
Apc	0.402647	0.38987	0.343	0.233	1	OPC_0	Not sig.
Tet2	0.403612	0.306662	0.157	0.109	1	OPC_0	Not sig.
Copg2	0.404131	0.334761	0.136	0.078	1	OPC_0	Not sig.
Lrrtm3	0.40697	-0.316765	0.494	0.519	1	OPC_0	Not sig.
Kcnip1	0.407908	0.305469	0.364	0.279	1	OPC_0	Not sig.
Zfp385b	0.409055	-0.514141	0.062	0.101	1	OPC_0	Not sig.
Dennd10	0.409811	0.359362	0.111	0.062	1	OPC_0	Not sig.
Tnk2	0.410929	0.383081	0.265	0.178	1	OPC_0	Not sig.
Clasp1	0.411495	-0.389903	0.17	0.209	1	OPC_0	Not sig.
Stard13	0.411996	-0.251586	0.287	0.271	1	OPC_0	Not sig.
ENSRNOG00000065736	0.412152	0.327347	0.127	0.07	1	OPC_0	Not sig.
Fbxl17	0.415609	0.341429	0.355	0.256	1	OPC_0	Not sig.
Osbpl8	0.416566	-0.418227	0.13	0.14	1	OPC_0	Not sig.
Atad2b	0.41789	-0.283348	0.222	0.233	1	OPC_0	Not sig.
Wwox	0.421682	0.52615	0.355	0.256	1	OPC_0	Not sig.
Mapk1	0.422662	0.26539	0.148	0.093	1	OPC_0	Not sig.
Inka2	0.422666	0.263301	0.114	0.07	1	OPC_0	Not sig.
Dcaf6	0.423465	-0.274761	0.235	0.256	1	OPC_0	Not sig.
Mtmr10	0.425993	0.296041	0.201	0.124	1	OPC_0	Not sig.
Trrap	0.426447	0.458478	0.139	0.078	1	OPC_0	Not sig.
Tmem108	0.427577	0.2885	0.117	0.07	1	OPC_0	Not sig.
Sufu	0.428898	-0.259746	0.071	0.101	1	OPC_0	Not sig.
Chtop	0.429639	-0.319987	0.083	0.101	1	OPC_0	Not sig.
Usp9x	0.432464	-0.354961	0.281	0.287	1	OPC_0	Not sig.
Larp4b	0.433537	0.307305	0.111	0.062	1	OPC_0	Not sig.
Gdi1	0.434862	-0.259264	0.108	0.124	1	OPC_0	Not sig.
Gbf1	0.43547	0.388712	0.244	0.163	1	OPC_0	Not sig.
Rb1cc1	0.43775	-0.33561	0.185	0.209	1	OPC_0	Not sig.
Cep350	0.44128	0.336074	0.185	0.124	1	OPC_0	Not sig.
Wdr7	0.44311	0.322833	0.198	0.116	1	OPC_0	Not sig.
LOC679894	0.44507	-0.275874	0.176	0.209	1	OPC_0	Not sig.
Carm1	0.446187	-0.3393	0.08	0.101	1	OPC_0	Not sig.
Foxn2	0.44715	0.463353	0.105	0.054	1	OPC_0	Not sig.
Cd9	0.448311	0.281023	0.139	0.085	1	OPC_0	Not sig.
Grik3	0.448693	0.286261	0.111	0.07	1	OPC_0	Not sig.
Rnf216	0.449249	0.261483	0.201	0.132	1	OPC_0	Not sig.
Cnnm2	0.450645	0.289172	0.117	0.07	1	OPC_0	Not sig.
Kpna5	0.451431	-0.331361	0.083	0.101	1	OPC_0	Not sig.
Snx12	0.451719	0.3001	0.16	0.093	1	OPC_0	Not sig.
Fndc3a	0.453059	0.272181	0.287	0.217	1	OPC_0	Not sig.
Khdc4	0.454329	0.252185	0.148	0.101	1	OPC_0	Not sig.
Wasl	0.456139	-0.331194	0.111	0.124	1	OPC_0	Not sig.
Plekha5	0.456573	-0.335625	0.262	0.302	1	OPC_0	Not sig.
Chic2	0.458491	-0.266559	0.093	0.124	1	OPC_0	Not sig.
Cmss1	0.46246	-0.267848	0.117	0.14	1	OPC_0	Not sig.
Ccser2	0.462675	-0.355754	0.16	0.171	1	OPC_0	Not sig.
Pid1	0.462805	0.285615	0.364	0.279	1	OPC_0	Not sig.
Map3k3	0.464073	0.416567	0.154	0.093	1	OPC_0	Not sig.
Dlc1	0.464674	0.292854	0.157	0.109	1	OPC_0	Not sig.
Rbbp6	0.464927	-0.396453	0.105	0.147	1	OPC_0	Not sig.
Kank1	0.467156	0.282566	0.318	0.256	1	OPC_0	Not sig.
Phf20l1	0.467834	0.309468	0.312	0.217	1	OPC_0	Not sig.
Hnrnpr	0.467916	0.313154	0.127	0.078	1	OPC_0	Not sig.
Rundc3b	0.468348	-0.258212	0.136	0.163	1	OPC_0	Not sig.
Ywhae	0.46845	0.291254	0.136	0.101	1	OPC_0	Not sig.
Rap1gds1	0.470541	-0.299589	0.096	0.116	1	OPC_0	Not sig.
Cobll1	0.470969	0.289298	0.204	0.132	1	OPC_0	Not sig.
Cdc27	0.471252	-0.316224	0.083	0.109	1	OPC_0	Not sig.
Clk2	0.472485	0.277105	0.105	0.062	1	OPC_0	Not sig.
ENSRNOG00000066115	0.474754	0.299719	0.515	0.403	1	OPC_0	Not sig.
Apbb1ip	0.478141	0.254139	0.123	0.085	1	OPC_0	Not sig.
Immp2l	0.483504	-0.308974	0.194	0.24	1	OPC_0	Not sig.
Nfx1	0.485696	0.271512	0.114	0.07	1	OPC_0	Not sig.
Pwwp2a	0.486783	-0.380738	0.09	0.124	1	OPC_0	Not sig.
NEWGENE-1582771	0.489296	-0.418559	0.068	0.101	1	OPC_0	Not sig.
Ppp1r12b	0.49083	-0.3434	0.117	0.132	1	OPC_0	Not sig.
RGD1561327	0.491289	-0.422861	0.373	0.426	1	OPC_0	Not sig.
Aig1	0.492792	0.251411	0.262	0.194	1	OPC_0	Not sig.
Plcl2	0.495086	-0.28652	0.096	0.124	1	OPC_0	Not sig.
Folh1	0.495201	0.335437	0.157	0.109	1	OPC_0	Not sig.
Plppr5	0.498587	0.317951	0.358	0.256	1	OPC_0	Not sig.
Tent4b	0.503097	0.413898	0.114	0.062	1	OPC_0	Not sig.
Supt20h	0.503569	-0.260424	0.142	0.147	1	OPC_0	Not sig.
Znrf1	0.50433	0.390793	0.136	0.085	1	OPC_0	Not sig.
Plxna4	0.510929	-0.406352	0.08	0.109	1	OPC_0	Not sig.
Bbx	0.513351	-0.382864	0.123	0.147	1	OPC_0	Not sig.
Tcf7l1	0.513632	-0.418055	0.071	0.101	1	OPC_0	Not sig.
Ank1	0.514224	0.348642	0.154	0.101	1	OPC_0	Not sig.
[truncated: 10,248 more rows]

## Sheet: 7. DEG sMCAO ipsi vs mMCAO ipsi
genes	p_val	avg_log2FC	pct.1	pct.2	p_val_adj	celltype	Threshold_met
[truncated: 14,663 more rows]
