# Supplementary material for: Single-nucleus RNA sequencing reveals glial cell type-specific responses to ischemic stroke in male rodents
Source: Nat Commun. 2024 Jul 24;15:6232. doi: 10.1038/s41467-024-50465-z (PMC11266704; doi:10.1038/s41467-024-50465-z)
Supplement: Supplementary file 7 — Supplementary Data 5 [file 41467_2024_50465_MOESM7_ESM.xlsx]

## Sheet: 1. Enriched terms OPC_1 
a.) UP_OPC_1_GO_Biological_Process_2023	Term	Overlap	P.value	Adjusted.P.value	Adjusted.P.value < 0.05 ?	Old.P.value	Old.Adjusted.P.value	Odds.Ratio	Combined.Score	Genes		b.) UP_OPC_1_GO_Molecular_Function_2023	Term	Overlap	P.value	Adjusted.P.value	Adjusted.P.value < 0.05 ?	Old.P.value	Old.Adjusted.P.value	Odds.Ratio	Combined.Score	Genes		c.) DOWN_OPC_1_GO_Biological_Process_2023	Term	Overlap	P.value	Adjusted.P.value	Adjusted.P.value < 0.05 ?	Old.P.value	Old.Adjusted.P.value	Odds.Ratio	Combined.Score	Genes		d.) DOWN_OPC_1_GO_Molecular_Function_2023	Term	Overlap	P.value	Adjusted.P.value	Adjusted.P.value < 0.05 ?	Old.P.value	Old.Adjusted.P.value	Odds.Ratio	Combined.Score	Genes		e.) UP_OPC_1_Reactome_2022	Term
1	Mitotic Sister Chromatid Segregation (GO:0000070)	31/111	1.95543e-29	3.36529e-26	YES	0	0	24.9644	1650.26	NCAPG2;KIF14;CDCA8;NCAPG;KIF11;SMC4;NCAPH;SMC2;CCNB1;NUSAP1;KNTC1;CEP192;CEP55;DLGAP5;KIF23;KNSTRN;NDC80;SGO1;TPX2;CENPE;KIF18A;KIF18B;ESPL1;KIFC1;CENPI;PRC1;CENPK;KIF2C;NCAPD2;NCAPD3;KPNB1		1	Microtubule Binding (GO:0008017)	26/239	4.23165e-14	1.34566e-11	YES	0	0	7.68422	236.625	KIF14;SKA1;SKA2;KIF15;RACGAP1;NUSAP1;GTSE1;DLGAP5;CDK5RAP2;GAS2L3;CEP295;KIF23;TERF1;KNSTRN;CKAP5;CENPE;KIF18A;KIF18B;CEP57L1;KIFC1;PRC1;MAP1B;BIRC5;KIF2C;KIF20A;KIF20B		1	Chemical Synaptic Transmission (GO:0007268)	20/273	8.33111e-14	1.02056e-10	YES	0	0	10.903	328.356	GRIA2;GABBR2;GABRB1;GRID2;NLGN1;KCND2;NRXN1;SLC1A2;GRIK4;NRXN2;GRIK1;CACNA1E;GRM3;DLG2;GRIN3A;FCHSD2;RIT2;GRM7;KCNQ3;PLP1		1	Glutamate Receptor Activity (GO:0008066)	6/16	1.92695e-09	4.47053e-07	YES	0	0	76.2615	1530.37	GRM3;GRIA2;GRID2;GRM5;GRIN3A;GRM7		1	Cell Cycle R-HSA-1640170
2	Positive Regulation Of Cell Cycle Process (GO:0090068)	31/118	1.58978e-28	1.368e-25	YES	0	0	22.9476	1468.85	CEP120;NCAPG2;KIF14;CDCA8;NCAPG;SMC4;NCAPH;SMC2;RACGAP1;RAD21;NUSAP1;MAP3K20;TAS1R2;ECT2;E2F7;GEN1;PLK4;STIL;CEP295;KIF23;NDC80;CIT;DBF4;INCENP;BIRC5;PHIP;PKP4;NCAPD2;NCAPD3;KIF20B;RAD18		2	Tubulin Binding (GO:0015631)	27/322	7.07084e-12	1.12426e-09	YES	0	0	5.756	147.785	KIF14;BRCA1;SKA1;SKA2;KIF15;RACGAP1;NUSAP1;FYN;GTSE1;DLGAP5;CDK5RAP2;GAS2L3;CEP295;KIF23;TERF1;CKAP5;CENPE;KIF18A;KIF18B;CEP57L1;KIFC1;PRC1;MAP1B;BIRC5;KIF2C;KIF20A;KIF20B		2	Anterograde Trans-Synaptic Signaling (GO:0098916)	17/199	5.60635e-13	3.43389e-10	YES	0	0	12.6621	357.193	GRIA2;GABBR2;GABRB1;NLGN1;KCND2;NRXN1;SLC1A2;GRIK4;NRXN2;GRIK1;CACNA1E;GRM3;DLG2;RIT2;GRM7;KCNQ3;PLP1		2	Neurotransmitter Receptor Activity Involved In Regulation Of Postsynaptic Membrane Potential (GO:0099529)	5/21	6.00504e-07	6.08293e-05	YES	0	0	39.4546	565.207	GRIA2;GRID2;GRIN3A;GRIK4;GRIK1		2	Cell Cycle, Mitotic R-HSA-69278
3	Microtubule Cytoskeleton Organization Involved In Mitosis (GO:1902850)	19/59	8.24084e-20	4.7275e-17	YES	0	0	29.4996	1296.29	STIL;CDCA8;TTK;KIF11;CKAP5;NDC80;CENPE;CCNB1;ESPL1;CENPH;INCENP;KIF4A;NUF2;NUSAP1;CDK1;TACC3;BIRC5;DLGAP5;KPNB1		3	DNA-directed DNA Polymerase Activity (GO:0003887)	6/20	6.71401e-07	7.11685e-05	YES	0	0	25.5983	363.852	POLQ;POLA1;POLN;POLE2;POLE;POLH		3	Synapse Assembly (GO:0007416)	10/71	2.77566e-10	9.32014e-08	YES	0	0	21.3298	469.362	DNM3;PTPRD;GPM6A;GRID2;NLGN1;DSCAM;NRXN1;NRXN2;NRCAM;SRGAP3		3	Transmitter-Gated Monoatomic Ion Channel Activity (GO:0022824)	6/40	7.86585e-07	6.08293e-05	YES	0	0	22.4027	314.883	GRIA2;GABRB1;GRID2;GRIN3A;GRIK4;GRIK1		3	Mitotic Prometaphase R-HSA-68877
4	DNA Metabolic Process (GO:0006259)	34/288	3.22852e-19	1.38907e-16	YES	0	0	8.6323	367.538	TOP2A;PRIM2;BLM;PRIM1;MCM10;BRCA1;CDC45;RAD21;RBBP8;KPNA2;POLE;POLH;BARD1;GEN1;WDHD1;POLQ;DUT;RFC4;LIG1;FANCC;NAP1L1;TERF1;TICRR;RAD51B;FAM111A;POLA1;NEIL3;UBE2T;POLE2;CDK1;MCM4;ATM;RAD18;ATR		4	DNA Polymerase Activity (GO:0034061)	6/21	9.26756e-07	7.36771e-05	YES	0	0	23.8906	331.878	POLQ;POLA1;POLN;POLE2;POLE;POLH		4	Glutamate Receptor Signaling Pathway (GO:0007215)	8/35	3.04331e-10	9.32014e-08	YES	0	0	38.1164	835.241	GRM3;GRIA2;GRM5;GRID2;GRIN3A;GRM7;GRIK4;GRIK1		4	Ionotropic Glutamate Receptor Activity (GO:0004970)	4/16	6.99686e-06	0.00034995	YES	0	0	41.827	496.489	GRIA2;GRIN3A;GRIK4;GRIK1		4	M Phase R-HSA-68886
5	Mitotic Spindle Organization (GO:0007052)	20/85	8.97363e-18	3.08872e-15	YES	0	0	19.1453	751.496	STIL;CDCA8;KIF23;TTK;KIF11;CKAP5;NDC80;CENPE;TPX2;CCNB1;CENPH;INCENP;KIFC1;PRC1;KIF4A;NUF2;BIRC5;CEP192;DLGAP5;KPNB1		5	Single-Stranded DNA Binding (GO:0003697)	9/96	3.36334e-05	0.00188856	YES	0	0	6.21261	63.9898	RAD51B;MMS22L;FAM111A;POLA1;NEIL3;BLM;CDC45;MCM4;MCM10		5	Nervous System Development (GO:0007399)	19/433	2.44411e-09	5.98807e-07	YES	0	0	6.23384	123.615	SEMA5A;PRKN;GPM6A;TENM1;NLGN1;PLPPR1;DSCAM;CNTN6;NRXN1;LSAMP;VPS13B;NRXN2;GRIK1;ROBO1;DNM3;FGF14;OPHN1;NRCAM;FGF12		5	Transmitter-Gated Monoatomic Ion Channel Activity Involved In Regulation Of Postsynaptic Membrane Potential (GO:1904315)	5/34	7.54203e-06	0.00034995	YES	0	0	21.7538	256.586	GRIA2;GRID2;GRIN3A;GRIK4;GRIK1		5	Cell Cycle Checkpoints R-HSA-69620
6	Sister Chromatid Segregation (GO:0000819)	14/34	1.07344e-16	3.079e-14	YES	0	0	42.8396	1575.23	TOP2A;NCAPG2;SMC4;KNSTRN;NDC80;SGO1;KIF18A;KIF18B;ESPL1;CENPI;KIFC1;CENPK;NUSAP1;KNTC1		6	Kinase Binding (GO:0019900)	21/460	3.56332e-05	0.00188856	YES	0	0	2.92896	29.9991	BARD1;BORA;CEP152;KIF14;MSN;VRK1;IQGAP1;KIF11;CDC25C;CIT;SGO1;CCNA2;POLA1;TPX2;CCNB1;RACGAP1;CCND1;PRC1;CEP192;KIF20A;CDK5RAP2		6	Modulation Of Chemical Synaptic Transmission (GO:0050804)	11/123	4.93898e-09	9.41896e-07	YES	0	0	12.8303	245.394	GRM3;GRIA2;GRM5;GRID2;NLGN1;GRIN3A;OPHN1;GRM7;NRG3;GRIK4;GRIK1		6	Adenylate Cyclase Inhibiting G Protein-Coupled Glutamate Receptor Activity (GO:0001640)	3/8	2.83545e-05	0.00109637	YES	0	0	74.8415	783.645	GRM3;GRM5;GRM7		6	Resolution Of Sister Chromatid Cohesion R-HSA-2500257
7	Positive Regulation Of Chromosome Separation (GO:1905820)	10/13	4.15848e-16	1.02239e-13	YES	0	0	201.662	7142.09	INCENP;NCAPG2;CDCA8;NCAPG;BIRC5;NCAPD2;NCAPD3;SMC4;NCAPH;SMC2		7	DNA Secondary Structure Binding (GO:0000217)	5/33	0.000206561	0.00938378	YES	0	0	10.6261	90.1614	GEN1;RAD51B;BLM;NEIL3;RAD18		7	Neuron Projection Guidance (GO:0097485)	11/124	5.38226e-09	9.41896e-07	YES	0	0	12.7161	242.117	CYFIP2;SEMA5A;OPHN1;DSCAM;CNTN6;SEMA3D;NRXN1;PTPRO;TNR;NRCAM;PRKCQ		7	Calcium Channel Activity (GO:0005262)	6/91	9.72176e-05	0.00322207	YES	0	0	8.93801	82.5743	SLC24A2;RYR2;CACNA2D3;NALF1;CACNA1E;TRPM3		7	Unattached Kinetochores Signal Amplification Via A MAD2 Inhibitory Signal R-HSA-141444
8	Regulation Of Chromosome Segregation (GO:0051983)	12/28	9.58567e-15	2.06212e-12	YES	0	0	45.6246	1472.69	CDCA2;NCAPG2;NCAPG;KIF2C;NCAPD2;NCAPD3;MKI67;SMC4;BUB1;NCAPH;RAD18;SMC2		8	GTPase Activator Activity (GO:0005096)	12/211	0.000242267	0.00963012	YES	0	0	3.63415	30.256	ARHGAP11A;ARHGAP42;RACGAP1;IQGAP1;BRD8;ASAP2;IQGAP2;SIPA1L2;PLCB1;ECT2;RANGAP1;IQGAP3		8	Synapse Organization (GO:0050808)	11/131	9.61836e-09	1.47281e-06	YES	0	0	11.9701	220.963	PTPRD;DNM3;GPM6A;GRM5;NLGN1;DSCAM;NRXN1;NRXN2;NRCAM;ANK3;PPFIA2		8	Monoatomic Cation Channel Activity (GO:0005261)	6/105	0.000213872	0.00620229	YES	0	0	7.66861	64.8008	UNC80;SLC24A2;RYR2;CACNA1E;NALCN;TRPM3		8	EML4 And NUDC In Mitotic Spindle Formation R-HSA-9648025
9	DNA Repair (GO:0006281)	29/291	1.37419e-14	2.62775e-12	YES	0	0	7.0185	224.019	BLM;BRCA1;RAD21;NSD2;RBBP8;POLE;POLH;BARD1;FANCI;WDHD1;POLQ;RFC4;LIG1;POLN;FANCC;TICRR;RAD51B;FAM111A;POLA1;DEPDC1B;NEIL3;FANCD2;UBE2T;POLE2;CDK1;ATM;TRIP13;RAD18;ATR		9	Phosphatidylinositol-3,4,5-Trisphosphate Binding (GO:0005547)	5/36	0.000314899	0.0111264	YES	0	0	9.59629	77.3773	RACGAP1;MYO10;IQGAP1;GAB2;IQGAP2		9	Regulation Of Trans-Synaptic Signaling (GO:0099177)	7/36	1.37605e-08	1.87295e-06	YES	0	0	30.8483	558.399	GRIA2;NLGN1;GRID2;GRIN3A;NRG3;GRIK4;GRIK1		9	Transmembrane Receptor Protein Phosphatase Activity (GO:0019198)	3/16	0.000270342	0.00627194	YES	0	0	28.7736	236.399	PTPRT;PTPRD;PTPRO		9	Mitotic Anaphase R-HSA-68882
10	Mitotic Cytokinesis (GO:0000281)	15/59	3.43685e-14	5.91482e-12	YES	0	0	20.9031	648.029	CKAP2;CDCA8;KIF23;CENPA;CIT;ANLN;ESPL1;RACGAP1;INCENP;KIF4A;NUSAP1;BIRC5;KIF20A;ECT2;CEP55		11	Single-Stranded DNA Helicase Activity (GO:0017116)	4/22	0.000445494	0.0128788	YES	0	0	13.1903	101.781	POLQ;RFC4;DSCC1;MCM4		10	Axon Guidance (GO:0007411)	11/149	3.69061e-08	4.521e-06	YES	0	0	10.3993	177.982	CYFIP2;SEMA5A;OPHN1;DSCAM;CNTN6;SEMA3D;NRXN1;PTPRO;TNR;NRCAM;PRKCQ		10	Transmembrane Receptor Protein Tyrosine Phosphatase Activity (GO:0005001)	3/16	0.000270342	0.00627194	YES	0	0	28.7736	236.399	PTPRT;PTPRD;PTPRO		10	Mitotic Metaphase And Anaphase R-HSA-2555396
11	Positive Regulation Of Chromosome Segregation (GO:0051984)	10/18	5.90707e-14	9.24188e-12	YES	0	0	75.6038	2302.9	CCNB1;NCAPG2;CDK1;NCAPG;NCAPD2;NCAPD3;SMC4;NCAPH;RAD18;SMC2		10	Protein Kinase Binding (GO:0019901)	20/511	0.00042044	0.0128788	YES	0	0	2.47942	19.2756	TOP2A;BORA;CEP152;KIF14;MSN;VRK1;IQGAP1;KIF11;CDC25C;CIT;CCNA2;POLA1;TPX2;CCNB1;RACGAP1;CCND1;PRC1;CEP192;KIF20A;CDK5RAP2		11	Axonogenesis (GO:0007409)	12/188	4.4092e-08	4.91025e-06	YES	0	0	8.93727	151.37	SEMA5A;CYFIP2;OPHN1;DSCAM;CNTN6;SEMA3D;NRXN1;PTPRO;TNR;NRCAM;PRKCQ;ANK3		11	Potassium Channel Activity (GO:0005267)	5/79	0.000455695	0.0092244	YES	0	0	8.50577	65.4407	KCND2;KCNQ3;GRIK4;GRIK1;KCNN2		11	RHO GTPases Activate Formins R-HSA-5663220
12	Mitotic Nuclear Division (GO:0140014)	13/45	2.91948e-13	4.18702e-11	YES	0	0	24.7699	714.914	NCAPG2;SMC4;KNSTRN;NDC80;SGO1;KIF18A;KIF18B;ESPL1;CENPI;KIFC1;CENPK;NUSAP1;KNTC1		12	DNA Binding (GO:0003677)	28/846	0.000500946	0.0132751	YES	0	0	2.1014	15.9686	TOP2A;BLM;DNMT1;TSHZ1;LEF1;MCM10;BRCA1;NPAS2;CENPC;CDC45;RBBP8;TEAD1;POLE;POLQ;ATAD5;ARID5B;TERF1;H1-5;RAD51B;POLA1;H1-4;FAM111A;MMS22L;NEIL3;NFIB;MCM4;RAD18;EZH2		12	Cell Junction Assembly (GO:0034329)	9/95	7.78079e-08	7.94289e-06	YES	0	0	13.5103	221.15	DNM3;GPM6A;NLGN1;OPHN1;DSCAM;CDH10;NRXN1;NRXN2;NRCAM		12	Potassium Channel Regulator Activity (GO:0015459)	4/45	0.000477124	0.0092244	YES	0	0	12.2241	93.487	DPP10;DPP6;KCNIP1;KCNIP3		12	Mitotic Spindle Checkpoint R-HSA-69618
13	Mitotic Cell Cycle Phase Transition (GO:0044772)	17/111	4.70362e-12	5.99757e-10	YES	0	0	11.1303	290.308	CCNF;CDC25C;MASTL;CCNA2;CCNB2;CCNB1;WEE1;MELK;CDK6;DBF4;CCND1;CDK1;TACC3;BCAT1;PLCB1;POLE;CDKN3		13	Protein Serine/Threonine Kinase Activity (GO:0004674)	15/342	0.000698963	0.0170977	YES	0	0	2.77208	20.1417	PLK4;CDK19;CAMK1D;VRK1;TTK;MASTL;CIT;MELK;CDK6;PBK;MAP3K20;CDK1;ATM;FYN;ATR		13	Regulation Of Potassium Ion Transport (GO:0043266)	6/30	1.30097e-07	1.22592e-05	YES	0	0	31.7532	503.447	DPP10;DPP6;KCNIP1;KCNIP3;KCNN2;ANK3		13	Semaphorin Receptor Binding (GO:0030215)	3/22	0.000717385	0.0122882	YES	0	0	19.6812	142.49	SEMA5A;RIT2;SEMA3D		13	Separation Of Sister Chromatids R-HSA-2467813
14	Cytoskeleton-Dependent Cytokinesis (GO:0061640)	15/81	5.03207e-12	5.99757e-10	YES	0	0	13.9197	362.125	CKAP2;CDCA8;KIF23;CENPA;CIT;ANLN;ESPL1;RACGAP1;INCENP;KIF4A;NUSAP1;BIRC5;KIF20A;ECT2;CEP55		14	Cyclin-Dependent Protein Serine/Threonine Kinase Regulator Activity (GO:0016538)	5/46	0.000998776	0.0226865	YES	0	0	7.25203	50.1042	CCNA2;CCNB2;CCNB1;CCND1;CCNF		14	Cell-Cell Adhesion Via Plasma-Membrane Adhesion Molecules (GO:0098742)	11/172	1.60679e-07	1.40594e-05	YES	0	0	8.90325	139.281	PTPRD;PTPRT;TENM1;TENM2;GRID2;NLGN1;DSCAM;CNTN6;CDH10;IL1RAPL1;ROBO1		14	Actin Binding (GO:0003779)	7/183	0.000741527	0.0122882	YES	0	0	5.04523	36.36	PRKN;PHACTR3;DMD;UTRN;NCALD;SYNE1;MTSS2		14	RHO GTPase Effectors R-HSA-195258
15	Mitotic Spindle Assembly (GO:0090307)	12/44	5.2274e-12	5.99757e-10	YES	0	0	22.7937	592.115	TPX2;RACGAP1;INCENP;KIFC1;PRC1;KIF4A;CDCA8;BIRC5;CEP192;KIF23;KIF11;KPNB1		15	Protein Tyrosine Kinase Activity (GO:0004713)	7/99	0.00138586	0.0293802	YES	0	0	4.5404	29.8823	WEE1;MELK;PEAK1;AXL;FYN;BAZ1B;MET		15	Regulation Of Synaptic Transmission, Glutamatergic (GO:0051966)	7/55	2.9404e-07	2.40133e-05	YES	0	0	18.6196	280.031	GRM3;GRM5;NLGN1;GRM7;OPHN1;NRXN1;GRIK1		15	Chemorepellent Activity (GO:0045499)	3/24	0.000931719	0.0144106	YES	0	0	17.805	124.252	SEMA5A;NRG3;SEMA3D		15	Signaling By Rho GTPases, Miro GTPases And RHOBTB3 R-HSA-9716542
16	Spindle Assembly Checkpoint Signaling (GO:0071173)	10/26	6.36677e-12	6.08734e-10	YES	0	0	37.7865	974.134	CENPF;ZWILCH;NUF2;BUB1B;TTK;KNTC1;ATM;TRIP13;BUB1;NDC80		17	Four-Way Junction DNA Binding (GO:0000400)	3/16	0.00221816	0.0414927	YES	0	0	13.6599	83.4765	GEN1;RAD51B;BLM		16	Regulation Of Monoatomic Cation Transmembrane Transport (GO:1904062)	6/39	6.73083e-07	5.15329e-05	YES	0	0	23.0828	328.038	DPP10;DPP6;KCNIP1;KCNIP3;KCNN2;FGF12		16	Voltage-Gated Monoatomic Ion Channel Activity (GO:0005244)	3/27	0.00132273	0.0191796	YES	0	0	15.577	103.246	GRIN3A;KCND2;CACNA1E		16	Signaling By Rho GTPases R-HSA-194315
17	Mitotic Spindle Assembly Checkpoint Signaling (GO:0007094)	10/26	6.36677e-12	6.08734e-10	YES	0	0	37.7865	974.134	CENPF;ZWILCH;NUF2;BUB1B;TTK;KNTC1;ATM;TRIP13;BUB1;NDC80		16	Telomeric DNA Binding (GO:0042162)	4/33	0.00215612	0.0414927	YES	0	0	8.18252	50.2361	BLM;HNRNPA2B1;HNRNPD;TERF1		17	Regulation Of Filopodium Assembly (GO:0051489)	6/43	1.22452e-06	8.82375e-05	YES	0	0	20.5832	280.198	PPP1R16B;GPM6A;TENM1;BCAS3;NLGN1;TENM2		17	Cell Adhesion Mediator Activity (GO:0098631)	3/28	0.0014727	0.0200981	YES	0	0	14.9532	97.5047	DSCAM;CNTN6;NRCAM		17	Mitotic G1 Phase And G1/S Transition R-HSA-453279
18	Mitotic Spindle Checkpoint Signaling (GO:0071174)	10/26	6.36677e-12	6.08734e-10	YES	0	0	37.7865	974.134	CENPF;ZWILCH;NUF2;BUB1B;TTK;KNTC1;ATM;TRIP13;BUB1;NDC80		18	Phosphatidylinositol Phosphate Binding (GO:1901981)	7/109	0.00240783	0.0425384	YES	0	0	4.09317	24.6778	GAP43;RACGAP1;MYO10;SH3PXD2B;IQGAP1;GAB2;IQGAP2		18	Positive Regulation Of Filopodium Assembly (GO:0051491)	5/27	2.29063e-06	0.000147686	YES	0	0	28.6856	372.531	GPM6A;TENM1;BCAS3;NLGN1;TENM2		18	PDZ Domain Binding (GO:0030165)	4/62	0.00160582	0.0206972	YES	0	0	8.63378	55.5508	PRKN;DOCK4;GRID2;NLGN1		18	Chromosome Maintenance R-HSA-73886
19	DNA Damage Response (GO:0006974)	29/384	1.50834e-11	1.28526e-09	YES	0	0	5.15502	128.45	TOP2A;BLM;ANKLE1;MCM10;BRCA1;NPAS2;CCND1;RBBP8;POLH;BARD1;WDHD1;POLQ;RFC4;LIG1;VRK1;FANCC;BAZ1B;MASTL;TICRR;RAD51B;POLA1;FAM111A;DEPDC1B;UBE2T;POLE2;CDK1;ATM;RAD18;ATR		19	DNA Binding, Bending (GO:0008301)	3/17	0.0026603	0.0445251	YES	0	0	12.6835	75.2046	TOP2A;LEF1;TERF1		19	Synaptic Transmission, Glutamatergic (GO:0035249)	5/27	2.29063e-06	0.000147686	YES	0	0	28.6856	372.531	GRIA2;GRID2;GRIN3A;GRIK4;GRIK1		19	Calcium Ion Binding (GO:0005509)	9/346	0.00208776	0.0254926	YES	0	0	3.40391	21.0078	PCLO;LRP1;KCNIP1;CDH10;NRXN1;KCNIP3;ENPP2;ASTN2;NCALD		19	Kinesins R-HSA-983189
20	Negative Regulation Of Mitotic Metaphase/Anaphase Transition (GO:0045841)	10/28	1.52691e-11	1.28526e-09	YES	0	0	33.5846	836.431	CENPF;ZWILCH;NUF2;BUB1B;TTK;KNTC1;ATM;TRIP13;BUB1;NDC80		20	Microtubule Plus-End Binding (GO:0051010)	3/19	0.00369823	0.0588018	NO	0	0	11.097	62.1418	KIF18A;KIF2C;KNSTRN		20	Heterophilic Cell-Cell Adhesion Via Plasma Membrane Cell Adhesion Molecules (GO:0007157)	6/49	2.69838e-06	0.000163415	YES	0	0	17.7057	227.038	PTPRD;TENM1;TENM2;GRID2;NLGN1;IL1RAPL1		20	Vinculin Binding (GO:0017166)	2/10	0.00281169	0.0290778	YES	0	0	30.9844	182.001	DMD;UTRN		20	G2/M Transition R-HSA-69275
21	Centromere Complex Assembly (GO:0034508)	8/14	1.5683e-11	1.28526e-09	YES	0	0	80.159	1994.23	CENPE;CENPF;NASP;CENPI;HJURP;OIP5;DLGAP5;CENPC		21	WW Domain Binding (GO:0050699)	3/20	0.00429739	0.0650748	NO	0	0	10.4437	56.9153	PRRG4;PMEPA1;KIF20B		21	Protein Localization To Synapse (GO:0035418)	4/13	2.80141e-06	0.000163415	YES	0	0	55.7778	713.141	NLGN1;PCLO;NRXN1;NRXN2		21	Ligand-Gated Monoatomic Ion Channel Activity Involved In Regulation Of Presynaptic Membrane Potential (GO:0099507)	2/10	0.00281169	0.0290778	YES	0	0	30.9844	182.001	GABRB1;GRIK4		21	Mitotic G2-G2/M Phases R-HSA-453274
22	Positive Regulation Of Cytokinesis (GO:0032467)	11/39	2.72634e-11	2.05771e-09	YES	0	0	23.8103	579.197	RACGAP1;INCENP;KIF14;CDCA8;BIRC5;TAS1R2;KIF23;PKP4;ECT2;KIF20B;CIT		23	Metallopeptidase Activity (GO:0008237)	7/124	0.00492309	0.0680671	NO	0	0	3.56567	18.9473	ADAM19;DEPDC1B;ADAMTS1;MMP15;ADAM12;ADAMTS9;TRABD2B		22	Neuron Cell-Cell Adhesion (GO:0007158)	4/14	3.89724e-06	0.000217006	YES	0	0	50.1975	625.222	NLGN1;NRXN1;NRXN2;ASTN2		22	Dipeptidyl-Peptidase Activity (GO:0008239)	2/10	0.00281169	0.0290778	YES	0	0	30.9844	182.001	DPP10;DPP6		22	Condensation Of Prometaphase Chromosomes R-HSA-2514853
23	Mitotic Metaphase Plate Congression (GO:0007080)	12/50	2.74999e-11	2.05771e-09	YES	0	0	19.1889	466.612	CENPE;CCNB1;KIF18A;KIFC1;NUF2;KIF14;CDCA8;KIF2C;CEP55;KPNB1;NDC80;CENPC		22	GTPase Binding (GO:0051020)	10/225	0.00479977	0.0680671	NO	0	0	2.78354	14.8619	EPRS1;DOCK7;RANBP9;BIRC5;KNTC1;IQGAP1;IQGAP2;RABGGTB;RANGAP1;YBX3		23	Presynapse Assembly (GO:0099054)	4/15	5.28092e-06	0.000281267	YES	0	0	45.6318	554.49	PTPRD;NLGN1;PCLO;IL1RAPL1		23	Ligand-Gated Monoatomic Cation Channel Activity (GO:0099094)	4/75	0.003226	0.0290778	YES	0	0	7.04832	40.4328	KCNH7;GRIK4;GRIK1;KCNN2		23	G1/S Transition R-HSA-69206
24	Metaphase Plate Congression (GO:0051310)	12/51	3.54262e-11	2.54035e-09	YES	0	0	18.6959	449.89	CENPE;CCNB1;CENPF;KIF18A;INCENP;KIFC1;KIF14;CDCA8;KIF2C;CEP55;KPNB1;NDC80		25	Bubble DNA Binding (GO:0000405)	2/7	0.00555639	0.0706773	NO	0	0	23.6156	122.631	BLM;NEIL3		24	Positive Regulation Of Synapse Assembly (GO:0051965)	5/32	5.53004e-06	0.000282263	YES	0	0	23.3675	282.871	PTPRD;NLGN1;GRID2;NRXN1;IL1RAPL1		24	Monoatomic Cation Transmembrane Transporter Activity (GO:0008324)	3/37	0.00331182	0.0290778	YES	0	0	10.99	62.7558	UNC80;NALCN;TRPM3		24	G2/M Checkpoints R-HSA-69481
25	Mitotic Spindle Elongation (GO:0000022)	7/10	3.99379e-11	2.64358e-09	YES	0	0	139.872	3349.05	RACGAP1;INCENP;PRC1;KIF4A;BIRC5;CDCA8;KIF23		24	GTPase Regulator Activity (GO:0030695)	15/424	0.00549832	0.0706773	NO	0	0	2.20691	11.4832	ARHGAP11A;DOCK7;RAP1GDS1;IQGAP1;ASAP2;IQGAP2;SIPA1L2;RANGAP1;IQGAP3;TIAM2;ARHGAP42;RACGAP1;BRD8;PLCB1;ECT2		25	Regulation Of Potassium Ion Transmembrane Transport (GO:1901379)	5/33	6.47509e-06	0.000317279	YES	0	0	22.5318	269.2	DPP10;DPP6;KCNIP1;KCNIP3;KCNN2		25	Monoatomic Ion Channel Activity (GO:0005216)	3/37	0.00331182	0.0290778	YES	0	0	10.99	62.7558	UNC80;NALCN;TRPM3		25	DNA Repair R-HSA-73894
26	Mitotic Spindle Midzone Assembly (GO:0051256)	7/10	3.99379e-11	2.64358e-09	YES	0	0	139.872	3349.05	RACGAP1;INCENP;PRC1;KIF4A;BIRC5;CDCA8;KIF23		26	Cyclin-Dependent Protein Kinase Activity (GO:0097472)	3/23	0.00643335	0.0735844	NO	0	0	8.87575	44.7894	CDK19;CDK6;CDK1		26	Regulation Of Sodium Ion Transmembrane Transporter Activity (GO:2000649)	5/37	1.15855e-05	0.000545855	YES	0	0	19.7114	224.035	FGF14;HECW2;DMD;UTRN;FGF12		26	Sodium Channel Activity (GO:0005272)	3/37	0.00331182	0.0290778	YES	0	0	10.99	62.7558	GRIK4;GRIK1;NALCN		26	HDR Thru Homologous Recombination (HRR) R-HSA-5685942
27	Chromosome Condensation (GO:0030261)	10/32	7.07306e-11	4.50842e-09	YES	0	0	27.4727	642.097	TOP2A;H1-5;H1-4;NUSAP1;NCAPG;NCAPD2;NCAPD3;SMC4;NCAPH;SMC2		27	Cyclin-Dependent Protein Serine/Threonine Kinase Activity (GO:0004693)	3/23	0.00643335	0.0735844	NO	0	0	8.87575	44.7894	CDK19;CDK6;CDK1		27	Regulation Of Neuron Projection Development (GO:0010975)	9/174	1.25489e-05	0.000569349	YES	0	0	7.01355	79.154	NLGN1;RIT2;MAGI2;PTPRO;IL1RAPL1;TNR;PRKD1;CSMD3;PPFIA2		27	Voltage-Gated Monoatomic Cation Channel Activity (GO:0022843)	4/76	0.00338406	0.0290778	YES	0	0	6.95007	39.5367	KCND2;CACNA2D3;KCNQ3;CACNA1E		27	Signal Transduction R-HSA-162582
28	Positive Regulation Of Chromosome Organization (GO:2001252)	10/33	9.99866e-11	6.1456e-09	YES	0	0	26.2769	605.052	RAD21;NCAPG2;CDK1;NCAPG;NCAPD2;NCAPD3;TERF1;SMC4;NCAPH;SMC2		29	Damaged DNA Binding (GO:0003684)	4/45	0.00671053	0.0735844	NO	0	0	5.7841	28.9441	POLQ;NEIL3;RBBP8;RAD18		28	Membrane Assembly (GO:0071709)	5/38	1.3254e-05	0.000579864	YES	0	0	19.1131	214.663	PTPRD;NLGN1;NRXN1;IL1RAPL1;NRXN2		28	Voltage-Gated Potassium Channel Activity (GO:0005249)	4/80	0.00406901	0.0326415	YES	0	0	6.58294	36.2349	KCND2;KCNH7;KCNQ3;KCNN2		28	Activation Of Pre-Replicative Complex R-HSA-68962
29	Regulation Of Chromosome Condensation (GO:0060623)	6/7	1.45775e-10	8.36264e-09	YES	0	0	358.614	8122.23	NCAPG2;NCAPG;NCAPD3;SMC4;NCAPH;SMC2		28	Small GTPase Binding (GO:0031267)	9/199	0.00653506	0.0735844	NO	0	0	2.82975	14.2353	DOCK7;RANBP9;BIRC5;KNTC1;IQGAP1;IQGAP2;RABGGTB;RANGAP1;YBX3		29	Receptor Clustering (GO:0043113)	4/19	1.46211e-05	0.000617617	YES	0	0	33.4565	372.473	NLGN1;NRXN1;MAGI2;NRXN2		29	Intracellular Ligand-Gated Monoatomic Ion Channel Activity (GO:0005217)	2/12	0.00408018	0.0326415	YES	0	0	24.785	136.357	RYR2;RYR3		29	DNA Double-Strand Break Repair R-HSA-5693532
30	Positive Regulation Of Chromosome Condensation (GO:1905821)	6/7	1.45775e-10	8.36264e-09	YES	0	0	358.614	8122.23	NCAPG2;NCAPG;NCAPD3;SMC4;NCAPH;SMC2		30	Metalloendopeptidase Activity (GO:0004222)	6/101	0.0070718	0.0749611	NO	0	0	3.75684	18.6025	ADAM19;ADAMTS1;MMP15;ADAM12;ADAMTS9;TRABD2B		30	Postsynaptic Density Organization (GO:0097106)	3/7	1.78277e-05	0.00070448	YES	0	0	93.5566	1023.02	NLGN1;NRXN1;NRXN2		30	Cell-Cell Adhesion Mediator Activity (GO:0098632)	3/43	0.00507718	0.0392635	YES	0	0	9.33868	49.3362	DSCAM;CNTN6;NRCAM		30	G2/M DNA Damage Checkpoint R-HSA-69473
31	Regulation Of Chromosome Separation (GO:1905818)	7/12	2.56092e-10	1.42172e-08	YES	0	0	83.9146	1853.3	NCAPG2;NCAPG;NCAPD2;NCAPD3;SMC4;NCAPH;SMC2		31	P-type Calcium Transporter Activity (GO:0005388)	2/8	0.00732685	0.0751593	NO	0	0	19.6787	96.7445	ATP2B4;ATP2B1		31	Postsynaptic Membrane Assembly (GO:0097104)	3/7	1.78277e-05	0.00070448	YES	0	0	93.5566	1023.02	NLGN1;NRXN1;NRXN2		31	Protein Kinase C Activity (GO:0004697)	2/14	0.00556626	0.0416572	YES	0	0	20.6521	107.206	PRKCQ;PRKD1		31	COPI-dependent Golgi-to-ER Retrograde Traffic R-HSA-6811434
32	Mitotic Chromosome Condensation (GO:0007076)	7/15	1.9926e-09	1.07164e-07	YES	0	0	52.4386	1050.55	NUSAP1;NCAPG;NCAPD2;NCAPD3;SMC4;NCAPH;SMC2		32	Protein Kinase Regulator Activity (GO:0019887)	6/103	0.00776141	0.0755156	NO	0	0	3.679	17.8748	CCNA2;CCNB2;CCNB1;CCND1;CCNF;MAP3K20		32	Neuron Development (GO:0048666)	8/150	3.09494e-05	0.00118478	YES	0	0	7.20541	74.8149	GPM6A;TENM1;TENM2;NLGN1;ATP8A2;OPHN1;VPS13B;DMD		32	Guanyl-Nucleotide Exchange Factor Activity (GO:0005085)	6/203	0.0062801	0.0455307	YES	0	0	3.83463	19.443	PREX2;DOCK4;DOCK9;ELMO1;RIN2;RAPGEF3		32	HDR Thru Homologous Recombination (HRR) Or Single Strand Annealing (SSA) R-HSA-5693567
33	DNA Replication (GO:0006260)	12/73	2.95033e-09	1.53864e-07	YES	0	0	11.9397	234.512	WDHD1;FAM111A;POLA1;BLM;DUT;RFC4;POLE2;CDK1;MCM4;NAP1L1;POLE;TICRR		33	Cadherin Binding (GO:0045296)	12/319	0.00783652	0.0755156	NO	0	0	2.34261	11.3592	ANLN;CCNB2;DIAPH3;CDH2;MYH9;PKP4;FYN;IQGAP1;CIP2A;RANGAP1;CLIC1;CKAP5		33	Postsynapse Assembly (GO:0099068)	3/9	4.22788e-05	0.00152328	YES	0	0	62.3648	628.09	NLGN1;NRXN1;NRXN2		33	GTPase Regulator Activity (GO:0030695)	9/424	0.00780664	0.054883	NO	0	0	2.75308	13.3601	PREX2;DOCK4;OPHN1;DOCK9;ELMO1;SRGAP3;RIN2;RAPGEF3;MTSS2		33	Factors Involved In Megakaryocyte Development And Platelet Production R-HSA-983231
34	Kinetochore Organization (GO:0051383)	6/10	4.19118e-09	2.12148e-07	YES	0	0	89.6398	1729.18	CENPE;CENPF;CENPH;NUF2;DLGAP5;CENPC		34	Superoxide-Generating NADPH Oxidase Activator Activity (GO:0016176)	2/9	0.00931653	0.0846473	NO	0	0	16.8666	78.8675	SH3PXD2A;SH3PXD2B		34	Presynaptic Membrane Organization (GO:0097090)	3/9	4.22788e-05	0.00152328	YES	0	0	62.3648	628.09	PTPRD;NLGN1;IL1RAPL1		34	Calcium-Release Channel Activity (GO:0015278)	2/17	0.00818751	0.0558677	NO	0	0	16.5192	79.377	RYR2;RYR3		34	Homology Directed Repair R-HSA-5693538
35	Regulation Of Cell Cycle Process (GO:0010564)	15/130	4.98517e-09	2.45128e-07	YES	0	0	7.96875	152.337	BORA;CDCA2;KIF11;MKI67;CDC25C;KNSTRN;DBF4;RACGAP1;PRC1;KIF2C;KIF20A;CEP85;KIF20B;ECT2;BUB1		35	G-rich Strand Telomeric DNA Binding (GO:0098505)	2/9	0.00931653	0.0846473	NO	0	0	16.8666	78.8675	HNRNPA2B1;TERF1		35	Positive Regulation Of Nervous System Development (GO:0051962)	5/49	4.68644e-05	0.00164025	YES	0	0	14.3269	142.814	PTPRD;GRID2;NLGN1;NRXN1;IL1RAPL1		35	Exopeptidase Activity (GO:0008238)	3/52	0.00862326	0.0571599	NO	0	0	7.61995	36.2198	DPP10;DPP6;FOLH1		35	Deposition Of New CENPA-containing Nucleosomes At Centromere R-HSA-606279
36	Regulation Of Mitotic Cell Cycle Spindle Assembly Checkpoint (GO:0090266)	7/17	5.85081e-09	2.79701e-07	YES	0	0	41.9466	795.169	GEN1;CCNB1;INCENP;CDCA8;BIRC5;NDC80;CDK5RAP2		37	Metal Ion Transmembrane Transporter Activity (GO:0046873)	3/29	0.0123296	0.105968	NO	0	0	6.82542	30.0028	SLC41A2;ATP2B4;ATP2B1		36	Positive Regulation Of Cell Projection Organization (GO:0031346)	7/118	4.98756e-05	0.00169716	YES	0	0	8.0261	79.5063	PTPRD;NLGN1;RIT2;MAGI2;IL1RAPL1;PRKD1;ROBO1		36	Ligand-Gated Calcium Channel Activity (GO:0099604)	2/18	0.0091623	0.0574501	NO	0	0	15.4859	72.6702	RYR2;RYR3		36	Resolution Of D-loop Structures Thru Holliday Junction Intermediates R-HSA-5693568
37	Positive Regulation Of Mitotic Cell Cycle Phase Transition (GO:1901992)	11/63	7.0007e-09	3.25627e-07	YES	0	0	12.8053	240.448	RAD51B;CCNB1;STIL;RRM2;CCND1;ESPL1;ADAMTS1;CDK1;CDC25C;PLCB1;DLGAP5		36	Actin Binding (GO:0003779)	8/183	0.0122002	0.105968	NO	0	0	2.72468	12.0058	ANLN;GAS2L3;KIF18A;MAP1B;MSN;MYH9;IQGAP2;SYNE2		37	Regulation Of Synapse Assembly (GO:0051963)	5/51	5.69836e-05	0.00188662	YES	0	0	13.7026	133.912	PTPRD;GRID2;NLGN1;NRXN1;IL1RAPL1		37	Nucleoside Monophosphate Kinase Activity (GO:0050145)	2/18	0.0091623	0.0574501	NO	0	0	15.4859	72.6702	DLG2;AK5		37	DNA Replication Initiation R-HSA-68952
38	DNA-templated DNA Replication (GO:0006261)	11/69	1.89596e-08	8.5867e-07	YES	0	0	11.4771	204.073	WDHD1;PRIM2;POLA1;BLM;RFC4;CDC45;PRIM1;POLE2;MCM4;MCM10;POLE		38	P-type Ion Transporter Activity (GO:0015662)	2/11	0.0139226	0.113523	NO	0	0	13.1171	56.0658	ATP2B4;ATP2B1		38	G Protein-Coupled Glutamate Receptor Signaling Pathway (GO:0007216)	3/12	0.000108767	0.0035063	YES	0	0	41.5702	379.383	GRM3;GRM5;GRM7		38	GABA Receptor Activity (GO:0016917)	2/21	0.0123777	0.0755692	NO	0	0	13.0388	57.2646	GABBR2;GABRB1		38	Resolution Of D-Loop Structures R-HSA-5693537
39	Double-Strand Break Repair (GO:0006302)	16/168	2.47962e-08	1.09421e-06	YES	0	0	6.43887	112.761	GEN1;POLQ;BLM;ANKLE1;POLN;BRCA1;RAD54B;RAD51B;POLA1;MMS22L;DEPDC1B;RAD21;NSD2;RBBP8;ATM;TRIP13		39	Single-Stranded Telomeric DNA Binding (GO:0043047)	2/11	0.0139226	0.113523	NO	0	0	13.1171	56.0658	HNRNPA2B1;TERF1		39	Positive Regulation Of Cell Junction Assembly (GO:1901890)	5/61	0.000135215	0.00424713	YES	0	0	11.25	100.222	PTPRD;GRID2;NLGN1;NRXN1;IL1RAPL1		39	Ligand-Gated Monoatomic Ion Channel Activity (GO:0015276)	2/23	0.0147555	0.0877765	NO	0	0	11.7958	49.7328	GABRB1;GRIK4		39	Impaired BRCA2 Binding To PALB2 R-HSA-9709603
40	Regulation Of G2/M Transition Of Mitotic Cell Cycle (GO:0010389)	8/35	9.04508e-08	3.88072e-06	YES	0	0	17.7941	288.593	RAD51B;CCNB1;CENPF;CDK6;CCND1;KIF14;CDK1;CDC25C		40	Protein Serine/Threonine Kinase Activator Activity (GO:0043539)	4/56	0.0143401	0.114004	NO	0	0	4.55798	19.3472	CCNB1;DBF4;CCND1;IQGAP1		40	Protein Localization To Membrane (GO:0072657)	8/192	0.000174717	0.00520783	YES	0	0	5.54884	48.0105	DPP10;DPP6;NLGN1;NRXN1;KCNIP3;MAGI2;NRXN2;ANK3		40	Cadherin Binding (GO:0045296)	7/319	0.0153984	0.0893106	NO	0	0	2.82634	11.7957	PTPRT;DOCK9;CDH10;PTPRO;ANK3;SEPTIN7;EPN2		40	Cyclin A/B1/B2 Associated Events During G2/M Transition R-HSA-69273
41	Regulation Of Cytokinesis (GO:0032465)	11/80	9.24518e-08	3.88072e-06	YES	0	0	9.64198	156.167	RACGAP1;PRC1;KIF14;KIF23;PKP4;TAS1R2;KIF20A;KIF20B;ECT2;E2F7;CIT		41	GTPase Inhibitor Activity (GO:0005095)	2/12	0.0165239	0.128161	NO	0	0	11.8048	48.4345	IQGAP1;IQGAP2		41	Action Potential (GO:0001508)	4/35	0.000178554	0.00520783	YES	0	0	16.1756	139.605	KCND2;KCNH7;DMD;ANK3		41	Calcium Ion Transmembrane Transporter Activity (GO:0015085)	3/68	0.0178067	0.10076	NO	0	0	5.73962	23.1202	SLC24A2;RYR2;TRPM3		41	Defective HDR Thru Homologous Recombination (HRR) Due To BRCA1 Loss-Of-Function R-HSA-9701192
42	Kinetochore Assembly (GO:0051382)	5/9	1.52596e-07	6.2528e-06	YES	0	0	74.4735	1168.9	CENPE;CENPF;KNTC1;DLGAP5;CENPC		42	DNA Replication Origin Binding (GO:0003688)	2/13	0.0193145	0.146238	NO	0	0	10.7311	42.3545	POLA1;MCM10		42	Regulation Of Sodium Ion Transport (GO:0002028)	4/35	0.000178554	0.00520783	YES	0	0	16.1756	139.605	NKAIN2;NKAIN3;ANK3;FGF12		42	Inward Rectifier Potassium Channel Activity (GO:0005242)	2/26	0.0186573	0.103059	NO	0	0	10.3198	41.0884	KCNH7;KCNN2		42	Polo-like Kinase Mediated Events R-HSA-156711
43	G2/M Transition Of Mitotic Cell Cycle (GO:0000086)	8/38	1.79897e-07	7.20007e-06	YES	0	0	16.0122	248.684	CCNA2;CCNB1;WEE1;MELK;CDK1;CDC25C;MASTL;PLCB1		43	PDZ Domain Binding (GO:0030165)	4/62	0.0201557	0.149058	NO	0	0	4.08522	15.9498	KIF14;ATP2B4;ATP2B1;CIT		43	Muscle Cell Differentiation (GO:0042692)	4/37	0.000222404	0.00633593	YES	0	0	15.1937	127.795	RORA;DMD;SGCZ;SYNE1		43	Protein Tyrosine Kinase Activator Activity (GO:0030296)	2/29	0.0229423	0.122019	NO	0	0	9.17176	34.6213	GRM5;NRG3		43	Diseases Of DNA Repair R-HSA-9675135
44	Microtubule Depolymerization (GO:0007019)	6/17	2.23677e-07	8.74881e-06	YES	0	0	32.5847	498.971	KIF18A;KIF18B;KIF14;KIF24;KIF2C;CKAP5		44	Non-Membrane Spanning Protein Tyrosine Kinase Activity (GO:0004715)	3/36	0.0221166	0.159843	NO	0	0	5.37568	20.489	MELK;PEAK1;FYN		44	Cellular Component Assembly (GO:0022607)	9/260	0.000277134	0.00771567	YES	0	0	4.59034	37.5996	CYFIP2;PTPRD;NLGN1;PCLO;OPHN1;DMD;ANK3;PPARGC1A;MTSS2		44	Small GTPase Binding (GO:0031267)	5/199	0.0231416	0.122019	NO	0	0	3.22477	12.1449	PEX5L;DOCK4;SRGAP3;RIN2;MTSS2		44	Regulation Of PLK1 Activity At G2/M Transition R-HSA-2565942
45	Cell Cycle G2/M Phase Transition (GO:0044839)	8/40	2.74774e-07	1.05086e-05	YES	0	0	15.0099	226.76	CCNA2;CCNB1;WEE1;MELK;CDK1;CDC25C;MASTL;PLCB1		45	Monoatomic Ion Gated Channel Activity (GO:0022839)	3/40	0.0291506	0.205997	NO	0	0	4.79355	16.9466	PIEZO1;ANO6;CACNA1H		45	Calcium Ion Transport (GO:0006816)	6/112	0.000303505	0.00826208	YES	0	0	7.15965	57.994	SLC24A2;RYR2;GRIN3A;NALCN;TRPM3;RYR3		45	Protein Tyrosine Phosphatase Activity (GO:0004725)	3/76	0.023841	0.122914	NO	0	0	5.10856	19.0873	PTPRT;PTPRD;PTPRO		45	Resolution Of D-loop Structures Thru Synthesis-Dependent Strand Annealing (SDSA) R-HSA-5693554
46	Regulation Of Mitotic Sister Chromatid Separation (GO:0010965)	5/10	3.01003e-07	1.12614e-05	YES	0	0	59.5758	894.598	CCNB1;INCENP;BIRC5;CDCA8;CDK5RAP2		46	Promoter-Specific Chromatin Binding (GO:1990841)	3/42	0.0330595	0.228542	NO	0	0	4.54727	15.5037	DNMT1;RBL1;EZH2		46	Postsynaptic Membrane Organization (GO:0001941)	3/17	0.000326325	0.00869018	YES	0	0	26.717	214.474	NLGN1;NRXN1;NRXN2		46	Metal Ion Binding (GO:0046872)	9/521	0.026314	0.130092	NO	0	0	2.22036	8.0769	PCLO;LRP1;KCNIP1;CDH10;NRXN1;KCNIP3;ENPP2;ASTN2;NCALD		46	Presynaptic Phase Of Homologous DNA Pairing And Strand Exchange R-HSA-5693616
47	Regulation Of Mitotic Nuclear Division (GO:0007088)	9/56	3.53356e-07	1.29389e-05	YES	0	0	11.5234	171.19	CCNB1;BORA;CDCA2;NUSAP1;PHIP;MKI67;CDC25C;KIF20B;CDK5RAP2		47	Protein Tyrosine Phosphatase Activity (GO:0004725)	4/76	0.0387321	0.26206	NO	0	0	3.28852	10.6913	PTP4A2;UBASH3B;CDC25C;CDKN3		47	Potassium Ion Transport (GO:0006813)	6/122	0.000479898	0.012508	YES	0	0	6.53912	49.9716	SLC24A2;KCND2;KCNH7;KCNQ3;KCNN2;NALCN		47	Amyloid-Beta Binding (GO:0001540)	3/79	0.0263548	0.130092	NO	0	0	4.90616	17.8393	GRIA2;NLGN1;LRP1		47	AURKA Activation By TPX2 R-HSA-8854518
48	Positive Regulation Of Mitotic Cytokinesis (GO:1903490)	4/5	3.81521e-07	1.36791e-05	YES	0	0	237.631	3511.98	INCENP;BIRC5;CDCA8;KIF20B		48	DNA Polymerase Binding (GO:0070182)	2/19	0.0396502	0.262682	NO	0	0	6.94153	22.4049	FANCI;FANCD2		48	Neuron Differentiation (GO:0030182)	7/173	0.000531504	0.0135644	YES	0	0	5.35188	40.3521	PTPRD;TENM1;TENM2;ATP8A2;OPHN1;IL1RAPL1;DMD		48	Protein Tyrosine Kinase Binding (GO:1990782)	3/85	0.0317913	0.153658	NO	0	0	4.54579	15.6764	DOCK4;GRM5;NRG3		48	Defective Homologous Recombination Repair (HRR) Due To BRCA2 Loss Of Function R-HSA-9701190
49	DNA Recombination (GO:0006310)	8/42	4.09599e-07	1.43861e-05	YES	0	0	14.1256	207.76	BARD1;GEN1;RAD51B;BLM;RAD21;RBBP8;BRCA1;RAD54B		49	Phosphatidylinositol Phospholipase C Activity (GO:0004435)	2/20	0.0435783	0.282814	NO	0	0	6.55556	20.5398	CHRM3;PLCB1		49	Regulation Of Dendritic Spine Development (GO:0060998)	3/21	0.000623252	0.0148316	YES	0	0	20.7757	153.336	NLGN1;GRIN3A;PPFIA2		49	Inorganic Cation Transmembrane Transporter Activity (GO:0022890)	2/35	0.0325805	0.154258	NO	0	0	7.50189	25.6868	GRIA2;GRIN3A		49	G2/M DNA Replication Checkpoint R-HSA-69478
50	Regulation Of Centriole Replication (GO:0046599)	6/19	4.76679e-07	1.64073e-05	YES	0	0	27.5689	401.304	PLK4;STIL;CEP295;TRIM37;BRCA1;CDK5RAP2		50	ATP Binding (GO:0005524)	9/279	0.0461442	0.293477	NO	0	0	1.98313	6.10007	BLM;CDK6;KIFC1;PEAK1;KIF14;MAP3K20;MYH9;TRIP13;SMC4		50	Regulation Of Voltage-Gated Sodium Channel Activity (GO:1905150)	2/5	0.000641694	0.0148316	YES	0	0	82.6458	607.563	FGF14;FGF12		50	Amino Acid Binding (GO:0016597)	2/36	0.0343169	0.15923	NO	0	0	7.28088	24.552	GRIN3A;GRM7		50	Golgi-to-ER Retrograde Transport R-HSA-8856688
51	Positive Regulation Of Cell Division (GO:0051781)	8/43	4.95943e-07	1.67356e-05	YES	0	0	13.7213	199.189	RACGAP1;KIF14;TAS1R2;KIF23;PKP4;ECT2;KIF20B;CIT		52	Semaphorin Receptor Binding (GO:0030215)	2/22	0.0518422	0.317035	NO	0	0	5.8994	17.4596	SEMA3C;SEMA3A		51	Vocal Learning (GO:0042297)	2/5	0.000641694	0.0148316	YES	0	0	82.6458	607.563	NRXN1;NRXN2		51	Calcium Channel Regulator Activity (GO:0005246)	2/37	0.0360886	0.16281	NO	0	0	7.0725	23.4933	NRXN1;NRXN2		51	Mitotic Prophase R-HSA-68875
52	Positive Regulation Of Mitotic Cell Cycle Spindle Assembly Checkpoint (GO:0090267)	5/11	5.44268e-07	1.7346e-05	YES	0	0	49.6439	716.055	GEN1;INCENP;BIRC5;CDCA8;NDC80		51	Nuclear Receptor Coactivator Activity (GO:0030374)	3/50	0.0512466	0.317035	NO	0	0	3.77173	11.2062	ZMIZ1;BRD8;FGF2		52	Imitative Learning (GO:0098596)	2/5	0.000641694	0.0148316	YES	0	0	82.6458	607.563	NRXN1;NRXN2		52	GTPase Binding (GO:0051020)	5/225	0.0364919	0.16281	NO	0	0	2.8399	9.40194	PEX5L;DOCK4;SRGAP3;RIN2;MTSS2		52	Initiation Of Nuclear Envelope (NE) Reformation R-HSA-2995383
53	Positive Regulation Of Spindle Checkpoint (GO:0090232)	5/11	5.44268e-07	1.7346e-05	YES	0	0	49.6439	716.055	GEN1;INCENP;BIRC5;CDCA8;NDC80		53	Phospholipase C Activity (GO:0004629)	2/23	0.0561669	0.337001	NO	0	0	5.61819	16.1772	CHRM3;PLCB1		53	Postsynaptic Density Assembly (GO:0097107)	2/5	0.000641694	0.0148316	YES	0	0	82.6458	607.563	NRXN1;NRXN2		53	Lysophosphatidic Acid Phosphatase Activity (GO:0052642)	1/5	0.0398529	0.165105	NO	0	0	30.7981	99.2488	PLPPR1		53	Homologous DNA Pairing And Strand Exchange R-HSA-5693579
54	Protein Localization To Kinetochore (GO:0034501)	5/11	5.44268e-07	1.7346e-05	YES	0	0	49.6439	716.055	ZWILCH;CDK1;KNTC1;TTK;KNL1		55	Nuclear Localization Sequence Binding (GO:0008139)	2/24	0.0606128	0.344194	NO	0	0	5.36254	15.0325	KPNA2;KPNB1		54	Positive Regulation Of Plasma Membrane Bounded Cell Projection Assembly (GO:0120034)	5/88	0.000747209	0.0169506	YES	0	0	7.58	54.5697	TENM1;BCAS3;GPM6A;TENM2;NLGN1		54	Adenylate Cyclase Regulator Activity (GO:0010854)	1/5	0.0398529	0.165105	NO	0	0	30.7981	99.2488	GRM7		54	S Phase R-HSA-69242
55	Replication Fork Processing (GO:0031297)	8/46	8.54261e-07	2.62533e-05	YES	0	0	12.6361	176.564	BARD1;GEN1;FAM111A;MMS22L;BLM;RBBP8;BRCA1;ATR		56	Chemorepellent Activity (GO:0045499)	2/24	0.0606128	0.344194	NO	0	0	5.36254	15.0325	SEMA3C;SEMA3A		55	Potassium Ion Transmembrane Transport (GO:0071805)	6/137	0.000883511	0.0195473	YES	0	0	5.78597	40.6846	SLC24A2;KCND2;KCNH7;KCNQ3;KCNN2;NALCN		55	Protein Carboxyl O-methyltransferase Activity (GO:0051998)	1/5	0.0398529	0.165105	NO	0	0	30.7981	99.2488	PCMTD2		55	Telomere C-strand (Lagging Strand) Synthesis R-HSA-174417
56	Mitotic G2/M Transition Checkpoint (GO:0044818)	8/46	8.54261e-07	2.62533e-05	YES	0	0	12.6361	176.564	BARD1;BLM;DEPDC1B;RBBP8;CDK1;ATM;BRCA1;TICRR		54	Monoatomic Anion Channel Activity (GO:0005253)	3/53	0.0590826	0.344194	NO	0	0	3.54488	10.0278	LRRC8D;ANO6;CLIC1		56	Positive Regulation Of Vascular Endothelial Growth Factor Production (GO:0010575)	3/24	0.000931719	0.0195473	YES	0	0	17.805	124.252	CCBE1;RORA;SULF2		56	Chondroitin Sulfotransferase Activity (GO:0034481)	1/5	0.0398529	0.165105	NO	0	0	30.7981	99.2488	CHST9		56	SUMOylation R-HSA-2990846
57	Attachment Of Mitotic Spindle Microtubules To Kinetochore (GO:0051315)	5/12	9.20232e-07	2.77845e-05	YES	0	0	42.5498	591.384	CENPE;NUF2;KIF2C;NDC80;CENPC		58	5'-Flap Endonuclease Activity (GO:0017108)	1/5	0.0809985	0.402461	NO	0	0	14.7163	36.9869	GEN1		57	Negative Regulation Of Dendritic Spine Development (GO:0061000)	2/6	0.000957419	0.0195473	YES	0	0	61.9813	430.848	NLGN1;GRIN3A		57	Nitric-Oxide Synthase Binding (GO:0050998)	1/6	0.047632	0.184177	NO	0	0	24.6373	75.002	DMD		57	Impaired BRCA2 Binding To RAD51 R-HSA-9709570
58	CENP-A Containing Chromatin Assembly (GO:0034080)	4/6	1.12943e-06	3.29449e-05	YES	0	0	118.81	1626.96	NASP;CENPI;HJURP;OIP5		59	Telomerase Activity (GO:0003720)	1/5	0.0809985	0.402461	NO	0	0	14.7163	36.9869	TERF1		58	Cellular Response To Caffeine (GO:0071313)	2/6	0.000957419	0.0195473	YES	0	0	61.9813	430.848	RYR2;RYR3		58	Adenylate Kinase Activity (GO:0004017)	1/6	0.047632	0.184177	NO	0	0	24.6373	75.002	AK5		58	Extension Of Telomeres R-HSA-180786
59	Chromatin Remodeling At Centromere (GO:0031055)	4/6	1.12943e-06	3.29449e-05	YES	0	0	118.81	1626.96	NASP;CENPI;HJURP;OIP5		60	Keratin Filament Binding (GO:1990254)	1/5	0.0809985	0.402461	NO	0	0	14.7163	36.9869	VIM		59	Release Of Sequestered Calcium Ion Into Cytosol By Sarcoplasmic Reticulum (GO:0014808)	2/6	0.000957419	0.0195473	YES	0	0	61.9813	430.848	RYR2;RYR3		59	Oxysterol Binding (GO:0008142)	1/6	0.047632	0.184177	NO	0	0	24.6373	75.002	RORA		59	HDR Thru Single Strand Annealing (SSA) R-HSA-5685938
60	Regulation Of Cyclin-Dependent Protein Kinase Activity (GO:1904029)	8/53	2.62066e-06	7.42769e-05	YES	0	0	10.6667	137.089	CCNA2;CCNB2;BLM;CCNB1;CCND1;CCNF;CDC25C;CDKN3		61	Myosin Light Chain Binding (GO:0032027)	1/5	0.0809985	0.402461	NO	0	0	14.7163	36.9869	IQGAP3		60	Response To Caffeine (GO:0031000)	2/6	0.000957419	0.0195473	YES	0	0	61.9813	430.848	RYR2;RYR3		60	Aminophospholipid Flippase Activity (GO:0015247)	1/6	0.047632	0.184177	NO	0	0	24.6373	75.002	ATP8A2		60	Transcriptional Regulation By TP53 R-HSA-3700989
61	Double-Strand Break Repair Via Homologous Recombination (GO:0000724)	11/111	2.63271e-06	7.42769e-05	YES	0	0	6.64244	85.3387	GEN1;RAD51B;MMS22L;BLM;CDC45;POLN;RAD21;RBBP8;MCM4;BRCA1;RAD54B		62	RNA-directed DNA Polymerase Activity (GO:0003964)	1/5	0.0809985	0.402461	NO	0	0	14.7163	36.9869	TERF1		61	Neuron Projection Development (GO:0031175)	7/192	0.000982297	0.0197264	YES	0	0	4.79759	33.2263	GPM6A;NLGN1;OPHN1;GRM7;PLP1;VPS13B;SRGAP3		61	Phosphoric Diester Hydrolase Activity (GO:0008081)	2/44	0.0494231	0.18797	NO	0	0	5.89167	17.7182	PLCL1;ENPP2		61	Regulation Of TP53 Activity Thru Phosphorylation R-HSA-6804756
62	Positive Regulation Of Mitotic Sister Chromatid Separation (GO:1901970)	5/15	3.34767e-06	9.2925e-05	YES	0	0	29.7803	375.448	ESPL1;INCENP;CDCA8;BIRC5;DLGAP5		63	Acetyltransferase Activator Activity (GO:0010698)	1/5	0.0809985	0.402461	NO	0	0	14.7163	36.9869	CDK1		62	Positive Regulation Of Epithelial Cell Migration (GO:0010634)	5/95	0.00105614	0.0208673	YES	0	0	6.98797	47.8895	EPB41L4B;BCAS3;ENPP2;PRKD1;RIN2		62	3',5'-cyclic-GMP Phosphodiesterase Activity (GO:0047555)	1/7	0.0553485	0.19545	NO	0	0	20.53	59.4161	PDE3A		62	Polymerase Switching On C-strand Of Telomere R-HSA-174411
63	Mitotic DNA Damage Checkpoint Signaling (GO:0044773)	8/56	4.02079e-06	0.000109838	YES	0	0	9.99847	124.221	DEPDC1B;BLM;CCND1;FANCD2;CDK1;ATM;BRCA1;TICRR		64	Protein Phosphatase 2B Binding (GO:0030346)	1/5	0.0809985	0.402461	NO	0	0	14.7163	36.9869	ATP2B4		63	Regulation Of Cation Channel Activity (GO:2001257)	4/56	0.00109775	0.0213451	YES	0	0	9.63291	65.6434	FGF14;DMD;ANK3;FGF12		63	tRNA-specific Adenosine Deaminase Activity (GO:0008251)	1/7	0.0553485	0.19545	NO	0	0	20.53	59.4161	ADARB2		63	Nuclear Envelope (NE) Reassembly R-HSA-2995410
64	Microtubule Polymerization Or Depolymerization (GO:0031109)	6/27	4.64435e-06	0.00012489	YES	0	0	17.0595	209.488	KIF18A;KIF18B;KIF14;KIF24;KIF2C;CKAP5		57	Adenyl Ribonucleotide Binding (GO:0032559)	9/309	0.0768692	0.402461	NO	0	0	1.78206	4.57213	BLM;CDK6;KIFC1;PEAK1;KIF14;MAP3K20;MYH9;TRIP13;SMC4		64	Regulation Of Vascular Endothelial Growth Factor Production (GO:0010574)	3/26	0.00118275	0.0226386	YES	0	0	16.2551	109.558	CCBE1;RORA;SULF2		64	NMDA Glutamate Receptor Activity (GO:0004972)	1/7	0.0553485	0.19545	NO	0	0	20.53	59.4161	GRIN3A		64	Anchoring Of Basal Body To Plasma Membrane R-HSA-5620912
65	Nuclear Chromosome Segregation (GO:0098813)	5/16	4.80264e-06	0.000127159	YES	0	0	27.0716	331.528	TOP2A;CENPF;INCENP;KIF2C;NDC80		71	Flap Endonuclease Activity (GO:0048256)	1/6	0.0963956	0.403049	NO	0	0	11.7725	27.5392	GEN1		65	Axon Development (GO:0061564)	5/99	0.00127043	0.0236701	YES	0	0	6.68925	44.6066	SEMA5A;GRM7;PLP1;NRCAM;ANK3		65	Acetylcholine Receptor Binding (GO:0033130)	1/7	0.0553485	0.19545	NO	0	0	20.53	59.4161	NRXN1		65	SUMO E3 Ligases SUMOylate Target Proteins R-HSA-3108232
66	Positive Regulation Of Centriole Replication (GO:0046601)	4/8	5.13228e-06	0.000133828	YES	0	0	59.3988	723.475	PLK4;STIL;CEP295;CEP120		72	G Protein-Coupled Acetylcholine Receptor Activity (GO:0016907)	1/6	0.0963956	0.403049	NO	0	0	11.7725	27.5392	CHRM3		66	Peptidyl-Tyrosine Dephosphorylation Involved In Inactivation Of Protein Kinase Activity (GO:1990264)	2/7	0.00133326	0.0236701	YES	0	0	49.5825	328.243	PTPRT;PTPRO		66	Voltage-Gated Calcium Channel Activity (GO:0005245)	2/47	0.0556022	0.19545	NO	0	0	5.49806	15.8868	CACNA2D3;CACNA1E		66	G1/S-Specific Transcription R-HSA-69205
67	Protein Depolymerization (GO:0051261)	6/28	5.8281e-06	0.000149704	YES	0	0	16.2832	196.259	KIF18A;KIF18B;KIF14;KIF24;KIF2C;CKAP5		73	G Protein-Coupled Neurotransmitter Receptor Activity (GO:0099528)	1/6	0.0963956	0.403049	NO	0	0	11.7725	27.5392	CHRM3		67	Release Of Sequestered Calcium Ion Into Cytosol By Endoplasmic Reticulum (GO:1903514)	2/7	0.00133326	0.0236701	YES	0	0	49.5825	328.243	RYR2;RYR3		67	Guanylate Kinase Activity (GO:0004385)	1/8	0.0630028	0.214951	NO	0	0	17.5963	48.6462	DLG2		67	Processing Of DNA Double-Strand Break Ends R-HSA-5693607
68	Mitotic G2 DNA Damage Checkpoint Signaling (GO:0007095)	6/30	8.92987e-06	0.000225312	YES	0	0	14.9248	173.517	BLM;DEPDC1B;CDK1;ATM;BRCA1;TICRR		74	Nitric-Oxide Synthase Binding (GO:0050998)	1/6	0.0963956	0.403049	NO	0	0	11.7725	27.5392	ATP2B4		68	Positive Regulation Of Synaptic Transmission, GABAergic (GO:0032230)	2/7	0.00133326	0.0236701	YES	0	0	49.5825	328.243	NLGN1;NALCN		68	Cyclic-Nucleotide Phosphodiesterase Activity (GO:0004112)	1/8	0.0630028	0.214951	NO	0	0	17.5963	48.6462	PDE3A		68	SUMOylation Of DNA Replication Proteins R-HSA-4615885
69	Regulation Of Attachment Of Spindle Microtubules To Kinetochore (GO:0051988)	4/9	9.11608e-06	0.000225312	YES	0	0	47.5166	551.453	CCNB1;RACGAP1;ECT2;KNSTRN		75	Nucleoside Kinase Activity (GO:0019206)	1/6	0.0963956	0.403049	NO	0	0	11.7725	27.5392	TK1		69	Positive Regulation Of Vascular Endothelial Growth Factor Signaling Pathway (GO:1900748)	2/7	0.00133326	0.0236701	YES	0	0	49.5825	328.243	CCBE1;ROBO1		69	Glycine Binding (GO:0016594)	1/9	0.0705955	0.221327	NO	0	0	15.396	40.8114	GRIN3A		69	DNA Strand Elongation R-HSA-69190
70	Protein Localization To Chromosome, Centromeric Region (GO:0071459)	5/18	9.16434e-06	0.000225312	YES	0	0	22.9044	265.696	ZWILCH;CDK1;TTK;KNL1;CENPA		76	Patched Binding (GO:0005113)	1/6	0.0963956	0.403049	NO	0	0	11.7725	27.5392	CCNB1		70	Homophilic Cell Adhesion Via Plasma Membrane Adhesion Molecules (GO:0007156)	4/60	0.00142139	0.0248742	YES	0	0	8.94304	58.6317	PTPRT;DSCAM;CNTN6;ROBO1		70	Interleukin-1 Binding (GO:0019966)	1/9	0.0705955	0.221327	NO	0	0	15.396	40.8114	IL1RAPL1		70	DNA Replication R-HSA-69306
71	Mitotic DNA Replication (GO:1902969)	4/10	1.49929e-05	0.000353462	YES	0	0	39.5952	439.821	POLA1;LIG1;MCM4;TK1		80	Histone H4K20 Methyltransferase Activity (GO:0042799)	1/7	0.111536	0.403049	NO	0	0	9.80988	21.5171	NSD2		71	Auditory Behavior (GO:0031223)	2/8	0.00176823	0.0296723	YES	0	0	41.3167	261.856	NRXN1;NRXN2		71	STAT Family Protein Binding (GO:0097677)	1/9	0.0705955	0.221327	NO	0	0	15.396	40.8114	PTPRT		71	Meiosis R-HSA-1500620
72	Positive Regulation Of Attachment Of Spindle Microtubules To Kinetochore (GO:0051987)	4/10	1.49929e-05	0.000353462	YES	0	0	39.5952	439.821	CCNB1;INCENP;BIRC5;CDCA8		81	Histone Ubiquitin Ligase Activity (GO:0140852)	1/7	0.111536	0.403049	NO	0	0	9.80988	21.5171	TRIM37		72	Learned Vocalization Behavior Or Vocal Learning (GO:0098598)	2/8	0.00176823	0.0296723	YES	0	0	41.3167	261.856	NRXN1;NRXN2		72	Adenosine Deaminase Activity (GO:0004000)	1/9	0.0705955	0.221327	NO	0	0	15.396	40.8114	ADARB2		72	Loss Of Nlp From Mitotic Centrosomes R-HSA-380259
73	Protein Localization To Condensed Chromosome (GO:1903083)	4/10	1.49929e-05	0.000353462	YES	0	0	39.5952	439.821	ZWILCH;CDK1;TTK;KNL1		82	Inorganic Phosphate Transmembrane Transporter Activity (GO:0005315)	1/7	0.111536	0.403049	NO	0	0	9.80988	21.5171	SLC25A3		73	Presynaptic Membrane Assembly (GO:0097105)	2/8	0.00176823	0.0296723	YES	0	0	41.3167	261.856	PTPRD;NLGN1		73	Calcium:Sodium Antiporter Activity (GO:0005432)	1/9	0.0705955	0.221327	NO	0	0	15.396	40.8114	SLC24A2		73	E2F Mediated Regulation Of DNA Replication R-HSA-113510
74	Establishment Of Mitotic Spindle Localization (GO:0040001)	6/34	1.91166e-05	0.000444589	YES	0	0	12.7901	138.963	ESPL1;NUSAP1;CENPA;NDC80;KPNB1;CDK5RAP2		83	Voltage-Gated Channel Activity (GO:0022832)	1/7	0.111536	0.403049	NO	0	0	9.80988	21.5171	CACNA1H		74	Regulation Of Dendrite Morphogenesis (GO:0048814)	3/31	0.0019851	0.0319967	YES	0	0	13.3491	83.0589	PTPRD;HECW2;IL1RAPL1		74	Clathrin Heavy Chain Binding (GO:0032050)	1/9	0.0705955	0.221327	NO	0	0	15.396	40.8114	LRP1		74	Activation Of ATR In Response To Replication Stress R-HSA-176187
75	DNA Replication Initiation (GO:0006270)	5/21	2.08842e-05	0.000472917	YES	0	0	18.607	200.519	PRIM2;POLA1;CDC45;PRIM1;MCM10		84	Peptidyl-Proline 4-Dioxygenase Activity (GO:0031545)	1/7	0.111536	0.403049	NO	0	0	9.80988	21.5171	P4HA3		75	Presynaptic Endocytosis (GO:0140238)	3/31	0.0019851	0.0319967	YES	0	0	13.3491	83.0589	DNM3;NLGN1;OPHN1		75	Glycerophospholipid Flippase Activity (GO:0140333)	1/10	0.0781271	0.232378	NO	0	0	13.6846	34.8878	ATP8A2		75	Nuclear Envelope Breakdown R-HSA-2980766
76	Positive Regulation Of G2/M Transition Of Mitotic Cell Cycle (GO:0010971)	5/21	2.08842e-05	0.000472917	YES	0	0	18.607	200.519	RAD51B;CCNB1;CCND1;CDK1;CDC25C		85	Armadillo Repeat Domain Binding (GO:0070016)	1/7	0.111536	0.403049	NO	0	0	9.80988	21.5171	LEF1		76	Negative Regulation Of Chemotaxis (GO:0050922)	3/31	0.0019851	0.0319967	YES	0	0	13.3491	83.0589	SEMA5A;SEMA3D;ROBO1		76	Outward Rectifier Potassium Channel Activity (GO:0015271)	1/10	0.0781271	0.232378	NO	0	0	13.6846	34.8878	KCND2		76	Telomere C-strand Synthesis Initiation R-HSA-174430
77	Cell Cycle G1/S Phase Transition (GO:0044843)	7/52	2.43326e-05	0.000536878	YES	0	0	9.30488	98.8522	CCNA2;DBF4;CDK6;CCND1;BCAT1;POLE;CDKN3		86	Procollagen-Proline Dioxygenase Activity (GO:0019798)	1/7	0.111536	0.403049	NO	0	0	9.80988	21.5171	P4HA3		77	Regulation Of Endocytosis (GO:0030100)	4/66	0.00202343	0.032191	YES	0	0	8.07513	50.0897	RIT2;OPHN1;LRP1;PRKD1		77	Diacylglycerol Kinase Activity (GO:0004143)	1/10	0.0781271	0.232378	NO	0	0	13.6846	34.8878	DGKB		77	Chk1/Chk2(Cds1) Mediated Inactivation Of Cyclin B:Cdk1 Complex R-HSA-75035
78	Cellular Response To Ionizing Radiation (GO:0071479)	7/52	2.43326e-05	0.000536878	YES	0	0	9.30488	98.8522	BARD1;DEPDC1B;BLM;MAP3K20;BRCA1;ECT2;ATR		87	Crossover Junction DNA Endonuclease Activity (GO:0008821)	1/7	0.111536	0.403049	NO	0	0	9.80988	21.5171	GEN1		78	Monoatomic Cation Transmembrane Transport (GO:0098655)	8/281	0.00210815	0.0331088	YES	0	0	3.72294	22.9406	SLC24A2;KCND2;KCNH7;KCNQ3;KCNN2;NALCN;TRPM3;RYR3		78	Estrogen Response Element Binding (GO:0034056)	1/10	0.0781271	0.232378	NO	0	0	13.6846	34.8878	NR3C2		78	Mitotic Telophase/Cytokinesis R-HSA-68884
79	Response To Ionizing Radiation (GO:0010212)	8/72	2.6856e-05	0.000585052	YES	0	0	7.49274	78.8612	BARD1;DEPDC1B;BLM;FANCD2;ATM;BRCA1;ECT2;TICRR		88	Sodium Channel Inhibitor Activity (GO:0019871)	1/7	0.111536	0.403049	NO	0	0	9.80988	21.5171	NEDD4L		79	Inorganic Cation Transmembrane Transport (GO:0098662)	8/284	0.00225142	0.0341996	YES	0	0	3.68191	22.4457	SLC24A2;KCND2;KCNH7;KCNQ3;KCNN2;NALCN;TRPM3;RYR3		79	Sterol Binding (GO:0032934)	2/59	0.0827116	0.234544	NO	0	0	4.33794	10.8119	GRAMD1B;RORA		79	DNA Replication Pre-Initiation R-HSA-69002
80	DNA Strand Elongation Involved In DNA Replication (GO:0006271)	4/12	3.4414e-05	0.00074033	YES	0	0	29.6934	305.16	POLA1;RFC4;MCM4;POLE		65	Gamma-Tubulin Binding (GO:0043015)	2/29	0.0844815	0.403049	NO	0	0	4.36837	10.7952	RACGAP1;CDK5RAP2		80	Cellular Response To Purine-Containing Compound (GO:0071415)	2/9	0.00226136	0.0341996	YES	0	0	35.4125	215.725	RYR2;RYR3		80	SH3 Domain Binding (GO:0017124)	2/59	0.0827116	0.234544	NO	0	0	4.33794	10.8119	PRKN;ELMO1		80	Intra-Golgi And Retrograde Golgi-to-ER Traffic R-HSA-6811442
81	Positive Regulation Of Cell Cycle G2/M Phase Transition (GO:1902751)	5/24	4.18578e-05	0.000889349	YES	0	0	15.6667	157.939	RAD51B;CCNB1;CCND1;CDK1;CDC25C		70	Kinesin Binding (GO:0019894)	2/31	0.0947044	0.403049	NO	0	0	4.06669	9.58516	KIF18B;PRC1		81	Excitatory Synapse Assembly (GO:1904861)	2/9	0.00226136	0.0341996	YES	0	0	35.4125	215.725	NLGN1;SRGAP3		81	Receptor Tyrosine Kinase Binding (GO:0030971)	2/59	0.0827116	0.234544	NO	0	0	4.33794	10.8119	DOCK4;NRG3		81	Recruitment Of NuMA To Mitotic Centrosomes R-HSA-380320
82	Centromeric Sister Chromatid Cohesion (GO:0070601)	3/5	4.54266e-05	0.000950954	YES	0	0	88.8389	888.336	SGO1;BUB1B;BUB1		78	DNA-directed 5'-3' RNA Polymerase Activity (GO:0003899)	2/34	0.110651	0.403049	NO	0	0	3.68487	8.11178	PRIM2;PRIM1		82	Regulation Of Metal Ion Transport (GO:0010959)	3/34	0.00259619	0.0387846	YES	0	0	12.0554	71.7743	NKAIN2;NKAIN3;ANK3		82	Neurexin Family Protein Binding (GO:0042043)	1/11	0.085598	0.234544	NO	0	0	12.3155	30.2727	NLGN1		82	Centrosome Maturation R-HSA-380287
83	Regulation Of DNA Metabolic Process (GO:0051052)	10/124	4.58624e-05	0.000950954	YES	0	0	5.27692	52.7157	BARD1;CCNA2;DEPDC1B;SF3B3;DSCC1;HNRNPD;ESCO2;BRCA1;KPNA2;POLH		79	Nucleosomal DNA Binding (GO:0031492)	2/34	0.110651	0.403049	NO	0	0	3.68487	8.11178	H1-5;H1-4		83	Generation Of Neurons (GO:0048699)	6/172	0.00280988	0.03914	YES	0	0	4.55792	26.776	PTPRD;GPM6A;OPHN1;IL1RAPL1;NRCAM;ASTN2		83	Calcium-Activated Potassium Channel Activity (GO:0015269)	1/11	0.085598	0.234544	NO	0	0	12.3155	30.2727	KCNN2		83	MHC Class II Antigen Presentation R-HSA-2132295
84	Regulation Of Cyclin-Dependent Protein Serine/Threonine Kinase Activity (GO:0000079)	8/79	5.28912e-05	0.00108364	YES	0	0	6.7516	66.4849	CCNA2;CCNB2;BLM;CCNB1;CCND1;CCNF;CDC25C;CDKN3		67	Nucleosome Binding (GO:0031491)	3/62	0.0856674	0.403049	NO	0	0	3.00276	7.37862	H1-5;H1-4;SUPT16H		84	Negative Regulation Of Exocytosis (GO:0045920)	2/10	0.00281169	0.03914	YES	0	0	30.9844	182.001	PRKN;IL1RAPL1		84	Protein Phosphatase Regulator Activity (GO:0019888)	2/61	0.0875584	0.234544	NO	0	0	4.19047	10.2057	PPP1R16B;PPP2R2B		84	Leading Strand Synthesis R-HSA-69109
85	Regulation Of DNA Repair (GO:0006282)	10/129	6.42105e-05	0.00130007	YES	0	0	5.05391	48.7871	BARD1;DEPDC1B;SF3B3;MORF4L2;BRCA1;BRD8;DEK;NPAS2;POLH;ATR		69	Chloride Channel Activity (GO:0005254)	3/64	0.0921597	0.403049	NO	0	0	2.90401	6.92383	ANO6;CLIC1;GABRG3		85	Regulation Of Lipid Transport (GO:0032368)	2/10	0.00281169	0.03914	YES	0	0	30.9844	182.001	PRKN;LRP1		85	GTPase Activator Activity (GO:0005096)	4/211	0.0927247	0.234544	NO	0	0	2.40091	5.70964	PREX2;OPHN1;SRGAP3;MTSS2		85	Regulation Of TP53 Activity R-HSA-5633007
86	Regulation Of Establishment Of Protein Localization (GO:0070201)	4/14	6.77702e-05	0.00132537	YES	0	0	23.7523	228.007	CEP135;KIAA0586;CEP295;CEP120		66	Histone Deacetylase Binding (GO:0042826)	4/99	0.0849116	0.403049	NO	0	0	2.48943	6.13928	H1-5;CCND1;LEF1;KPNA2		86	Neuron Projection Fasciculation (GO:0106030)	2/10	0.00281169	0.03914	YES	0	0	30.9844	182.001	SEMA5A;NRCAM		86	Transmembrane Receptor Protein Tyrosine Kinase Activator Activity (GO:0030297)	1/12	0.0930087	0.234544	NO	0	0	11.1954	26.5897	NRG3		86	G0 And Early G1 R-HSA-1538133
87	Establishment Of Chromosome Localization (GO:0051303)	4/14	6.77702e-05	0.00132537	YES	0	0	23.7523	228.007	CENPF;INCENP;KIF2C;NDC80		68	Protein Homodimerization Activity (GO:0042803)	16/662	0.0919671	0.403049	NO	0	0	1.47667	3.52382	BARD1;TOP2A;GEN1;BLM;CIP2A;TERF1;KNSTRN;PAPSS1;SRGAP2C;CENPF;EPRS1;MYH9;FYN;TRIM37;KIF20B;ECT2		87	Sarcoplasmic Reticulum Calcium Ion Transport (GO:0070296)	2/10	0.00281169	0.03914	YES	0	0	30.9844	182.001	RYR2;RYR3		87	GABA-gated Chloride Ion Channel Activity (GO:0022851)	1/12	0.0930087	0.234544	NO	0	0	11.1954	26.5897	GABRB1		87	Condensation Of Prophase Chromosomes R-HSA-2299718
88	Histone H2A Monoubiquitination (GO:0035518)	4/14	6.77702e-05	0.00132537	YES	0	0	23.7523	228.007	BARD1;DEPDC1B;TRIM37;BRCA1		77	RNA Binding (GO:0003723)	30/1411	0.106071	0.403049	NO	0	0	1.30226	2.92182	TOP2A;BRCA1;MKI67;YBX3;RBM3;PNN;SYNCRIP;PCBP3;NUSAP1;MAP3K20;KPNA2;BARD1;RBFOX1;SUPT16H;DUT;NOP58;MSN;NAP1L1;DEK;RANGAP1;H1-5;H1-4;SLFN13;CMSS1;EPRS1;HNRNPA2B1;HNRNPD;MYH9;VIM;KPNB1		88	Negative Regulation Of Adenylate Cyclase Activity (GO:0007194)	2/10	0.00281169	0.03914	YES	0	0	30.9844	182.001	GRM3;GABBR2		88	L-glutamate Transmembrane Transporter Activity (GO:0005313)	1/12	0.0930087	0.234544	NO	0	0	11.1954	26.5897	SLC1A2		88	Transcription Of E2F Targets Under Negative Control By P107 (RBL1) And P130 (RBL2) In Complex With HDAC1 R-HSA-1362300
89	DNA-templated DNA Replication Maintenance Of Fidelity (GO:0045005)	6/43	7.63414e-05	0.00147622	YES	0	0	9.67453	91.7174	GEN1;FAM111A;MMS22L;BLM;POLE;ATR		92	Volume-Sensitive Anion Channel Activity (GO:0005225)	1/8	0.126422	0.406051	NO	0	0	8.40804	17.3889	LRRC8D		89	Receptor-Mediated Endocytosis (GO:0006898)	5/122	0.00317407	0.0436187	YES	0	0	5.36801	30.8808	DNM3;FCHSD2;LRP1;MAGI2;LRP1B		89	Ligand-Gated Channel Activity (GO:0022834)	1/12	0.0930087	0.234544	NO	0	0	11.1954	26.5897	GABRB1		89	Reproduction R-HSA-1474165
90	Regulation Of Mitotic Cytokinesis (GO:1902412)	3/6	8.97244e-05	0.00171573	YES	0	0	59.2229	551.884	INCENP;BIRC5;CDCA8		93	Metal-Dependent Deubiquitinase Activity (GO:0140492)	1/8	0.126422	0.406051	NO	0	0	8.40804	17.3889	DEPDC1B		90	Positive Regulation Of Neurogenesis (GO:0050769)	4/75	0.003226	0.0436187	YES	0	0	7.04832	40.4328	PTPRD;VCAN;IL1RAPL1;ROBO1		90	LRR Domain Binding (GO:0030275)	1/12	0.0930087	0.234544	NO	0	0	11.1954	26.5897	ROBO1		90	Recognition Of DNA Damage By PCNA-containing Replication Complex R-HSA-110314
91	Chromosome Organization (GO:0051276)	6/45	9.91668e-05	0.00187545	YES	0	0	9.17746	84.6043	TOP2A;H1-5;H1-4;CENPH;NUF2;CDCA8		94	RNA Polymerase II CTD Heptapeptide Repeat Kinase Activity (GO:0008353)	1/8	0.126422	0.406051	NO	0	0	8.40804	17.3889	CDK1		91	Calcium Ion Import Across Plasma Membrane (GO:0098703)	3/37	0.00331182	0.0436187	YES	0	0	10.99	62.7558	SLC24A2;CACNA1E;NALF1		91	RNA 7-Methylguanosine Cap Binding (GO:0000340)	1/12	0.0930087	0.234544	NO	0	0	11.1954	26.5897	CYFIP2		91	DNA Damage Bypass R-HSA-73893
92	Regulation Of Protein Serine/Threonine Kinase Activity (GO:0071900)	9/112	0.000112822	0.0021105	YES	0	0	5.24325	47.6596	CCNA2;CCNB2;BLM;CCNB1;CCND1;CCNF;CDC25C;EZH2;CDKN3		95	Prenyltransferase Activity (GO:0004659)	1/8	0.126422	0.406051	NO	0	0	8.40804	17.3889	PDSS1		92	Cell Differentiation In Hindbrain (GO:0021533)	2/11	0.00341828	0.0436187	YES	0	0	27.5403	156.391	GRID2;OPHN1		92	Protein Kinase A Catalytic Subunit Binding (GO:0034236)	1/12	0.0930087	0.234544	NO	0	0	11.1954	26.5897	RYR2		92	Activation Of NIMA Kinases NEK9, NEK6, NEK7 R-HSA-2980767
93	Regulation Of Centrosome Duplication (GO:0010824)	5/31	0.00015199	0.00275126	YES	0	0	11.4446	100.618	GEN1;STIL;CEP295;CCNF;CEP120		96	Double-Stranded Telomeric DNA Binding (GO:0003691)	1/8	0.126422	0.406051	NO	0	0	8.40804	17.3889	TERF1		93	Podocyte Differentiation (GO:0072112)	2/11	0.00341828	0.0436187	YES	0	0	27.5403	156.391	MAGI2;PTPRO		93	3',5'-cyclic-AMP Phosphodiesterase Activity (GO:0004115)	1/13	0.10036	0.240036	NO	0	0	10.2619	23.5921	PDE3A		93	Telomere Maintenance R-HSA-157579
94	Protein Localization To Chromatin (GO:0071168)	5/31	0.00015199	0.00275126	YES	0	0	11.4446	100.618	H1-5;MMS22L;RAD21;LEF1;CENPA		97	Endodeoxyribonuclease Activity, Producing 5'-Phosphomonoesters (GO:0016888)	1/8	0.126422	0.406051	NO	0	0	8.40804	17.3889	GEN1		94	Positive Regulation Of Circadian Rhythm (GO:0042753)	2/11	0.00341828	0.0436187	YES	0	0	27.5403	156.391	NLGN1;RORA		94	Lipid Phosphatase Activity (GO:0042577)	1/13	0.10036	0.240036	NO	0	0	10.2619	23.5921	PLPPR1		94	TP53 Regulates Transcription Of Cell Cycle Genes R-HSA-6791312
95	Histone H2A K63-linked Deubiquitination (GO:0070537)	3/7	0.000155068	0.00275126	YES	0	0	44.4149	389.592	BARD1;DEPDC1B;BRCA1		98	Single-Stranded DNA Endodeoxyribonuclease Activity (GO:0000014)	1/8	0.126422	0.406051	NO	0	0	8.40804	17.3889	RBBP8		95	Presynapse Organization (GO:0099172)	2/11	0.00341828	0.0436187	YES	0	0	27.5403	156.391	PTPRD;NLGN1		95	Metalloendopeptidase Inhibitor Activity (GO:0008191)	1/13	0.10036	0.240036	NO	0	0	10.2619	23.5921	SPOCK3		95	RHO GTPase Cycle R-HSA-9012999
96	Positive Regulation Of Attachment Of Mitotic Spindle Microtubules To Kinetochore (GO:1902425)	3/7	0.000155068	0.00275126	YES	0	0	44.4149	389.592	INCENP;BIRC5;CDCA8		99	Single-Stranded DNA Exodeoxyribonuclease Activity (GO:0008297)	1/8	0.126422	0.406051	NO	0	0	8.40804	17.3889	POLE		96	Negative Regulation Of Cyclase Activity (GO:0031280)	2/11	0.00341828	0.0436187	YES	0	0	27.5403	156.391	GRM3;GABBR2		96	Phosphatidate Phosphatase Activity (GO:0008195)	1/13	0.10036	0.240036	NO	0	0	10.2619	23.5921	PLPPR1		96	Synthesis Of DNA R-HSA-69239
97	Regulation Of Attachment Of Mitotic Spindle Microtubules To Kinetochore (GO:1902423)	3/7	0.000155068	0.00275126	YES	0	0	44.4149	389.592	INCENP;BIRC5;CDCA8		91	Histone H3 Methyltransferase Activity (GO:0140938)	2/36	0.121643	0.406051	NO	0	0	3.46776	7.30542	NSD2;EZH2		97	Positive Regulation Of Synaptic Transmission (GO:0050806)	4/77	0.00354731	0.0446814	YES	0	0	6.85452	38.6702	SLC24A2;NLGN1;NRXN1;NALCN		97	Arylsulfatase Activity (GO:0004065)	1/13	0.10036	0.240036	NO	0	0	10.2619	23.5921	SULF2		97	Gene Expression (Transcription) R-HSA-74160
98	Regulation Of Mitotic Metaphase/Anaphase Transition (GO:0030071)	6/49	0.000160952	0.00282652	YES	0	0	8.32205	72.6881	CENPE;CCNB1;ESPL1;MAP3K20;DLGAP5;CDK5RAP2		100	Protein Phosphatase Binding (GO:0019903)	4/115	0.127689	0.406051	NO	0	0	2.12885	4.3815	ATP2B4;IQGAP1;MASTL;MET		98	Signal Release From Synapse (GO:0099643)	3/38	0.00357451	0.0446814	YES	0	0	10.6755	60.1448	PCLO;NRXN1;NRXN2		98	Nucleoside Diphosphate Kinase Activity (GO:0004550)	1/14	0.107652	0.254849	NO	0	0	9.47205	21.1118	AK5		98	Diseases Of Programmed Cell Death R-HSA-9645723
99	Positive Regulation Of Protein Kinase Activity (GO:0045860)	10/145	0.000170126	0.00295744	YES	0	0	4.45128	38.6326	CCNA2;TPX2;CENPE;CALCA;BORA;RELN;KIF14;IQGAP1;ECT2;EZH2		89	Magnesium Ion Binding (GO:0000287)	5/155	0.119585	0.406051	NO	0	0	1.97121	4.18631	GEN1;TOP2A;DUT;PRIM1;MAP3K20		99	Positive Regulation Of Cytoskeleton Organization (GO:0051495)	4/79	0.00388971	0.0464965	YES	0	0	6.67105	37.0205	SEMA5A;TENM1;BCAS3;FCHSD2		99	Sulfuric Ester Hydrolase Activity (GO:0008484)	1/15	0.114885	0.261306	NO	0	0	8.79503	19.0309	SULF2		99	TP53 Regulates Transcription Of Genes Involved In G2 Cell Cycle Arrest R-HSA-6804114
100	Recombinational Repair (GO:0000725)	8/95	0.000195526	0.00336501	YES	0	0	5.50543	47.0154	GEN1;RAD51B;MMS22L;BLM;POLN;RBBP8;BRCA1;RAD54B		90	Zinc Ion Binding (GO:0008270)	9/341	0.120829	0.406051	NO	0	0	1.60763	3.39753	POLA1;SLFN13;BLM;EPRS1;PRIM1;TK1;BAZ1B;RABGGTB;KPNB1		100	Positive Regulation Of Protein Localization To Membrane (GO:1905477)	4/79	0.00388971	0.0464965	YES	0	0	6.67105	37.0205	DPP10;PRKN;LRP1;ANK3		100	Acidic Amino Acid Transmembrane Transporter Activity (GO:0015172)	1/15	0.114885	0.261306	NO	0	0	8.79503	19.0309	SLC1A2		100	CDC42 GTPase Cycle R-HSA-9013148
101	Regulation Of Mitotic Sister Chromatid Segregation (GO:0033047)	3/8	0.00024503	0.00402551	YES	0	0	35.5301	295.402	CCNB1;CDK1;CDK5RAP2		102	Histone H3 Kinase Activity (GO:0140996)	1/9	0.141061	0.407794	NO	0	0	7.35666	14.4085	VRK1		101	Calcium Ion Transmembrane Transport (GO:0070588)	4/80	0.00406901	0.0464965	YES	0	0	6.58294	36.2349	SLC24A2;NALCN;RYR3;TRPM3		101	Adrenergic Receptor Binding (GO:0031690)	1/15	0.114885	0.261306	NO	0	0	8.79503	19.0309	MAGI2		101	Lagging Strand Synthesis R-HSA-69186
102	Regulation Of Sister Chromatid Cohesion (GO:0007063)	3/8	0.00024503	0.00402551	YES	0	0	35.5301	295.402	ESPL1;RAD21;BUB1		103	DNA N-glycosylase Activity (GO:0019104)	1/9	0.141061	0.407794	NO	0	0	7.35666	14.4085	NEIL3		102	Axonal Fasciculation (GO:0007413)	2/12	0.00408018	0.0464965	YES	0	0	24.785	136.357	SEMA5A;NRCAM		102	Phospholipase Binding (GO:0043274)	1/15	0.114885	0.261306	NO	0	0	8.79503	19.0309	PRKN		102	Nuclear Pore Complex (NPC) Disassembly R-HSA-3301854
103	Nucleic Acid Transport (GO:0050657)	3/8	0.00024503	0.00402551	YES	0	0	35.5301	295.402	RBFOX1;HNRNPA2B1;CKAP5		104	DNA Endonuclease Activity, Producing 3'-Phosphomonoesters (GO:0016889)	1/9	0.141061	0.407794	NO	0	0	7.35666	14.4085	GEN1		103	Cell Projection Assembly (GO:0030031)	2/12	0.00408018	0.0464965	YES	0	0	24.785	136.357	CYFIP2;MTSS2		103	3',5'-Cyclic-Nucleotide Phosphodiesterase Activity (GO:0004114)	1/16	0.122059	0.27493	NO	0	0	8.20828	17.264	PDE3A		103	Interactions Of Rev With Host Cellular Proteins R-HSA-177243
104	Regulation Of Nuclear Division (GO:0051783)	4/19	0.000245601	0.00402551	YES	0	0	15.8308	131.583	CDCA2;CDC25C;MKI67;KIF20B		105	Tumor Necrosis Factor Receptor Binding (GO:0005164)	1/9	0.141061	0.407794	NO	0	0	7.35666	14.4085	TRIM37		104	Dendrite Self-Avoidance (GO:0070593)	2/12	0.00408018	0.0464965	YES	0	0	24.785	136.357	DSCAM;CNTN6		104	Phospholipase Activity (GO:0004620)	2/77	0.129001	0.277252	NO	0	0	3.29383	6.74557	PLCL1;ENPP2		104	Fanconi Anemia Pathway R-HSA-6783310
105	Mitotic Sister Chromatid Cohesion (GO:0007064)	4/19	0.000245601	0.00402551	YES	0	0	15.8308	131.583	SGO1;DSCC1;RAD21;ESCO2		106	Interleukin-1 Receptor Binding (GO:0005149)	1/9	0.141061	0.407794	NO	0	0	7.35666	14.4085	IL1RAP		105	Positive Regulation Of Cell Morphogenesis Involved In Differentiation (GO:0010770)	2/12	0.00408018	0.0464965	YES	0	0	24.785	136.357	PTPRD;IL1RAPL1		105	Hydrolase Activity, Acting On Carbon-Nitrogen (But Not Peptide) Bonds, In Cyclic Amidines (GO:0016814)	1/17	0.129176	0.277252	NO	0	0	7.69488	15.7481	ADARB2		105	Generic Transcription Pathway R-HSA-212436
106	Regulation Of DNA Replication (GO:0006275)	7/75	0.000259872	0.00421924	YES	0	0	6.15042	50.7737	CCNA2;BLM;ATAD5;DSCC1;ESCO2;TERF1;ATR		107	Voltage-Gated Chloride Channel Activity (GO:0005247)	1/9	0.141061	0.407794	NO	0	0	7.35666	14.4085	ANO6		106	Positive Regulation Of Sodium Ion Transmembrane Transporter Activity (GO:2000651)	2/12	0.00408018	0.0464965	YES	0	0	24.785	136.357	DMD;ANK3		106	Solute:Potassium Antiporter Activity (GO:0022821)	1/17	0.129176	0.277252	NO	0	0	7.69488	15.7481	SLC24A2		106	Meiotic Synapsis R-HSA-1221632
107	Regulation Of Spindle Organization (GO:0090224)	4/20	0.000302968	0.00487297	YES	0	0	14.8406	120.237	TPX2;STIL;BORA;TACC3		108	Nucleoside Triphosphate Diphosphatase Activity (GO:0047429)	1/9	0.141061	0.407794	NO	0	0	7.35666	14.4085	DUT		107	Ionotropic Glutamate Receptor Signaling Pathway (GO:0035235)	2/12	0.00408018	0.0464965	YES	0	0	24.785	136.357	GRIA2;GRIN3A		107	GABA-A Receptor Activity (GO:0004890)	1/18	0.136236	0.277252	NO	0	0	7.24187	14.4357	GABRB1		107	MASTL Facilitates Mitotic Progression R-HSA-2465910
108	Interstrand Cross-Link Repair (GO:0036297)	5/36	0.000314899	0.00501798	YES	0	0	9.59629	77.3773	FANCI;NEIL3;POLN;FANCD2;FANCC		109	Benzodiazepine Receptor Activity (GO:0008503)	1/9	0.141061	0.407794	NO	0	0	7.35666	14.4085	GABRG3		108	Cyclic-Nucleotide-Mediated Signaling (GO:0019935)	3/40	0.00413724	0.0464965	YES	0	0	10.0974	55.4118	GUCY1A2;PDE3A;RAPGEF3		108	Leak Channel Activity (GO:0022840)	1/18	0.136236	0.277252	NO	0	0	7.24187	14.4357	NALCN		108	DNA Damage/Telomere Stress Induced Senescence R-HSA-2559586
109	Protein Phosphorylation (GO:0006468)	20/500	0.000318549	0.00502956	YES	0	0	2.5377	20.4329	PLK4;CDK19;CAMK1D;CDCA8;VRK1;TTK;MASTL;DCLK1;RELN;MELK;CDK6;INCENP;PEAK1;PBK;MAP3K20;CDK1;BIRC5;ATM;FYN;ATR		110	Small Ribosomal Subunit rRNA Binding (GO:0070181)	1/9	0.141061	0.407794	NO	0	0	7.35666	14.4085	MAP3K20		109	Synaptic Vesicle Endocytosis (GO:0048488)	3/40	0.00413724	0.0464965	YES	0	0	10.0974	55.4118	DNM3;NLGN1;OPHN1		109	Ligand-Gated Monoatomic Anion Channel Activity (GO:0099095)	1/18	0.136236	0.277252	NO	0	0	7.24187	14.4357	GABRB1		109	DNA Double Strand Break Response R-HSA-5693606
110	Positive Regulation Of RNA Biosynthetic Process (GO:1902680)	3/9	0.000362988	0.00567911	YES	0	0	29.6069	234.521	TOP2A;PRIM2;ZMIZ1		101	Alpha-Tubulin Binding (GO:0043014)	2/38	0.132887	0.407794	NO	0	0	3.27477	6.60934	RACGAP1;FYN		110	Heart Contraction (GO:0060047)	3/41	0.00443761	0.0494189	YES	0	0	9.83118	53.2618	RYR2;DMD;SGCZ		110	Nucleobase-Containing Compound Kinase Activity (GO:0019205)	1/18	0.136236	0.277252	NO	0	0	7.24187	14.4357	AK5		110	TP53 Regulates Transcription Of DNA Repair Genes R-HSA-6796648
111	Regulation Of G1/S Transition Of Mitotic Cell Cycle (GO:2000045)	8/106	0.000413943	0.00641799	YES	0	0	4.88473	38.051	STIL;WEE1;RBL1;RRM2;ADAMTS1;KIF14;PLCB1;E2F7		113	Galactosyltransferase Activity (GO:0008378)	1/10	0.155454	0.413451	NO	0	0	6.53892	12.1716	B4GALT6		111	Negative Regulation Of Cell Motility (GO:2000146)	5/133	0.00458521	0.0506025	NO	0	0	4.90396	26.4074	PTPRT;MAGI2;SPOCK3;SRGAP3;ROBO1		111	Amino Acid:Sodium Symporter Activity (GO:0005283)	1/18	0.136236	0.277252	NO	0	0	7.24187	14.4357	SLC1A2		111	Defective Pyroptosis R-HSA-9710421
112	Protein-Containing Complex Assembly (GO:0065003)	15/328	0.000454195	0.0069792	YES	0	0	2.89816	22.3071	BLM;RANBP9;ANO6;FANCC;IL1RAP;CENPA;CENPC;ANLN;CENPE;CENPF;EPRS1;SH3PXD2B;KNTC1;TEAD1;DLGAP5		114	JUN Kinase Kinase Kinase Activity (GO:0004706)	1/10	0.155454	0.413451	NO	0	0	6.53892	12.1716	MAP3K20		112	Calcium Ion Transmembrane Import Into Cytosol (GO:0097553)	4/83	0.00464029	0.0507531	NO	0	0	6.332	34.0217	SLC24A2;RYR2;NALF1;CACNA1E		112	Ankyrin Binding (GO:0030506)	1/18	0.136236	0.277252	NO	0	0	7.24187	14.4357	NRCAM		112	RHO GTPases Activate IQGAPs R-HSA-5626467
113	Cell Proliferation In Forebrain (GO:0021846)	3/10	0.00051213	0.00765428	YES	0	0	25.3761	192.273	CEP120;DOCK7;KIF14		115	MAP-kinase Scaffold Activity (GO:0005078)	1/10	0.155454	0.413451	NO	0	0	6.53892	12.1716	IQGAP1		113	Negative Regulation Of Lyase Activity (GO:0051350)	2/13	0.00479648	0.0515412	NO	0	0	22.5307	120.311	GRM3;GABBR2		113	Calcium Activated Cation Channel Activity (GO:0005227)	1/18	0.136236	0.277252	NO	0	0	7.24187	14.4357	KCNN2		113	Establishment Of Sister Chromatid Cohesion R-HSA-2468052
114	Meiotic Sister Chromatid Cohesion (GO:0051177)	3/10	0.00051213	0.00765428	YES	0	0	25.3761	192.273	SGO2;RAD21;BUB1B		116	N6-methyladenosine-containing RNA Binding (GO:1990247)	1/10	0.155454	0.413451	NO	0	0	6.53892	12.1716	HNRNPA2B1		114	Neuromuscular Process Controlling Balance (GO:0050885)	2/13	0.00479648	0.0515412	NO	0	0	22.5307	120.311	NRXN1;PCDH15		114	Cholesterol Transfer Activity (GO:0120020)	1/18	0.136236	0.277252	NO	0	0	7.24187	14.4357	GRAMD1B		114	RHOA GTPase Cycle R-HSA-8980692
115	Negative Regulation Of Centrosome Duplication (GO:0010826)	3/10	0.00051213	0.00765428	YES	0	0	25.3761	192.273	CCNF;TRIM37;CDK5RAP2		117	Magnesium Ion Transmembrane Transporter Activity (GO:0015095)	1/10	0.155454	0.413451	NO	0	0	6.53892	12.1716	SLC41A2		115	Cellular Response To Metal Ion (GO:0071248)	5/135	0.00488296	0.0520142	NO	0	0	4.82803	25.6948	PRKN;NLGN1;DLG2;ANK3;RYR3		115	Sterol Transfer Activity (GO:0120015)	1/19	0.143239	0.280992	NO	0	0	6.8392	13.2902	GRAMD1B		115	RAC1 GTPase Cycle R-HSA-9013149
116	Positive Regulation Of Cell Cycle G1/S Phase Transition (GO:1902808)	5/40	0.000520367	0.00765428	YES	0	0	8.49784	64.2519	STIL;RRM2;ADAMTS1;PLCB1;EZH2		118	Phospholipase Activator Activity (GO:0016004)	1/10	0.155454	0.413451	NO	0	0	6.53892	12.1716	FYN		116	Positive Regulation Of Endothelial Cell Migration (GO:0010595)	4/85	0.0050497	0.0531585	NO	0	0	6.17503	32.6562	SEMA5A;BCAS3;PRKD1;RIN2		116	Voltage-Gated Sodium Channel Activity (GO:0005248)	1/19	0.143239	0.280992	NO	0	0	6.8392	13.2902	NALCN		116	Postmitotic Nuclear Pore Complex (NPC) Reformation R-HSA-9615933
117	Protein Localization To Chromosome (GO:0034502)	5/40	0.000520367	0.00765428	YES	0	0	8.49784	64.2519	MMS22L;RAD21;LEF1;CENPA;ATR		119	Extracellular Ligand-Gated Monoatomic Ion Channel Activity (GO:0005230)	1/10	0.155454	0.413451	NO	0	0	6.53892	12.1716	GABRG3		117	Neurotransmitter Secretion (GO:0007269)	3/43	0.00507718	0.0531585	NO	0	0	9.33868	49.3362	PCLO;NRXN1;NRXN2		117	RNA Cap Binding (GO:0000339)	1/19	0.143239	0.280992	NO	0	0	6.8392	13.2902	CYFIP2		117	RHOB GTPase Cycle R-HSA-9013026
118	Negative Regulation Of DNA Recombination (GO:0045910)	5/41	0.000584597	0.00852619	YES	0	0	8.26136	61.5025	H1-5;POLQ;H1-4;BLM;PARPBP		112	Signal Sequence Binding (GO:0005048)	2/41	0.150164	0.413451	NO	0	0	3.02241	5.73056	KPNA2;KPNB1		118	Positive Regulation Of Chemotaxis (GO:0050921)	3/44	0.00541667	0.0554364	NO	0	0	9.11045	47.5408	SEMA5A;DSCAM;PRKD1		118	Postsynaptic Neurotransmitter Receptor Activity (GO:0098960)	1/19	0.143239	0.280992	NO	0	0	6.8392	13.2902	GRM5		118	Apoptosis Induced DNA Fragmentation R-HSA-140342
119	Regulation Of Mitotic Cell Cycle Phase Transition (GO:1901990)	7/86	0.000601547	0.00869968	YES	0	0	5.29106	39.2386	ANLN;CENPE;CENPF;CDK6;KIF14;MAP3K20;KNTC1		120	Transcription Corepressor Binding (GO:0001222)	2/42	0.156019	0.413451	NO	0	0	2.9467	5.4743	LEF1;EZH2		119	Synaptic Vesicle Recycling (GO:0036465)	3/44	0.00541667	0.0554364	NO	0	0	9.11045	47.5408	DNM3;NLGN1;OPHN1		119	Phosphatase Activity (GO:0016791)	2/83	0.145533	0.280992	NO	0	0	3.04892	5.87634	PLPPR1;PTPRO		119	Inhibition Of Replication Initiation Of Damaged DNA By RB1/E2F1 R-HSA-113501
120	Gliogenesis (GO:0042063)	4/24	0.00063028	0.00903927	YES	0	0	11.8701	87.4748	CDK6;RELN;CDH2;NFIB		111	Sequence-Specific Double-Stranded DNA Binding (GO:1990837)	16/715	0.148025	0.413451	NO	0	0	1.36091	2.59984	LEF1;ARID5B;MCM10;BRCA1;RUNX2;NPAS2;RUNX1;CENPC;POLA1;CDC45;NFIB;KIF2C;MYBL2;TEAD1;E2F7;CDK5RAP2		120	Regulation Of Endothelial Cell Chemotaxis (GO:2001026)	2/14	0.00556626	0.0554364	NO	0	0	20.6521	107.206	SEMA5A;PRKD1		120	Ubiquitin-Specific Protease Binding (GO:1990381)	1/20	0.150185	0.280992	NO	0	0	6.47891	12.2833	PRKN		120	Cilium Assembly R-HSA-5617833
121	G1/S Transition Of Mitotic Cell Cycle (GO:0000082)	6/63	0.000642776	0.0091423	YES	0	0	6.27356	46.1088	DBF4;CDK6;CCND1;BCAT1;POLE;CDKN3		121	Chromatin DNA Binding (GO:0031490)	3/83	0.162583	0.427285	NO	0	0	2.21216	4.01854	H1-5;H1-4;EZH2		121	Aorta Development (GO:0035904)	2/14	0.00556626	0.0554364	NO	0	0	20.6521	107.206	LRP1;ROBO1		121	Actinin Binding (GO:0042805)	1/20	0.150185	0.280992	NO	0	0	6.47891	12.2833	KCNN2		121	RHOC GTPase Cycle R-HSA-9013106
122	Response To X-ray (GO:0010165)	3/11	0.000695461	0.00965233	YES	0	0	22.2029	161.436	BLM;DEPDC1B;ATM		122	3'-5'-DNA Exonuclease Activity (GO:0008296)	1/11	0.169608	0.431482	NO	0	0	5.88473	10.4411	POLE		122	Response To Muscle Stretch (GO:0035994)	2/14	0.00556626	0.0554364	NO	0	0	20.6521	107.206	RYR2;DMD		122	Phosphatidic Acid Binding (GO:0070300)	1/20	0.150185	0.280992	NO	0	0	6.47891	12.2833	GRAMD1B		122	Removal Of Flap Intermediate R-HSA-69166
123	Histone H2A Ubiquitination (GO:0033522)	3/11	0.000695461	0.00965233	YES	0	0	22.2029	161.436	BARD1;DEPDC1B;BRCA1		123	C2H2 Zinc Finger Domain Binding (GO:0070742)	1/11	0.169608	0.431482	NO	0	0	5.88473	10.4411	LEF1		123	Positive Regulation Of Endothelial Cell Chemotaxis (GO:2001028)	2/14	0.00556626	0.0554364	NO	0	0	20.6521	107.206	SEMA5A;PRKD1		123	Phosphotransferase Activity, Phosphate Group As Acceptor (GO:0016776)	1/20	0.150185	0.280992	NO	0	0	6.47891	12.2833	AK5		123	Golgi Cisternae Pericentriolar Stack Reorganization R-HSA-162658
124	Regulation Of Cell Cycle Checkpoint (GO:1901976)	3/11	0.000695461	0.00965233	YES	0	0	22.2029	161.436	BARD1;DEPDC1B;BRCA1		124	DNA-(apurinic Or Apyrimidinic Site) Endonuclease Activity (GO:0003906)	1/11	0.169608	0.431482	NO	0	0	5.88473	10.4411	NEIL3		124	Cellular Response To Sterol (GO:0036315)	2/15	0.00638862	0.0626085	NO	0	0	19.0625	96.3273	GRAMD1B;RORA		124	Deaminase Activity (GO:0019239)	1/20	0.150185	0.280992	NO	0	0	6.47891	12.2833	ADARB2		124	SUMOylation Of DNA Damage Response And Repair Proteins R-HSA-3108214
125	Mitotic Cell Cycle Checkpoint Signaling (GO:0007093)	4/25	0.000740504	0.0101953	YES	0	0	11.3043	81.4832	BARD1;DEPDC1B;RBBP8;BRCA1		125	Phospholipid Scramblase Activity (GO:0017128)	1/11	0.169608	0.431482	NO	0	0	5.88473	10.4411	VMP1		125	Regulation Of Carbohydrate Metabolic Process (GO:0006109)	2/15	0.00638862	0.0626085	NO	0	0	19.0625	96.3273	PRKN;RORA		125	Lipid Kinase Activity (GO:0001727)	1/21	0.157076	0.286941	NO	0	0	6.15466	11.3924	DGKB		125	Apoptotic Execution Phase R-HSA-75153
126	DNA Strand Elongation (GO:0022616)	3/12	0.000915812	0.0123134	YES	0	0	19.7349	138.06	POLA1;RFC4;MCM4		127	Histone H3K36 Methyltransferase Activity (GO:0046975)	1/12	0.183524	0.451168	NO	0	0	5.34948	9.06956	NSD2		126	Positive Regulation Of Neuron Projection Development (GO:0010976)	4/92	0.00667193	0.064866	NO	0	0	5.68182	28.465	NLGN1;RIT2;MAGI2;PRKD1		126	Lysophospholipase Activity (GO:0004622)	1/21	0.157076	0.286941	NO	0	0	6.15466	11.3924	ENPP2		126	Hemostasis R-HSA-109582
127	Histone Monoubiquitination (GO:0010390)	3/12	0.000915812	0.0123134	YES	0	0	19.7349	138.06	BARD1;DEPDC1B;BRCA1		128	GABA-gated Chloride Ion Channel Activity (GO:0022851)	1/12	0.183524	0.451168	NO	0	0	5.34948	9.06956	GABRG3		127	Neuron Projection Morphogenesis (GO:0048812)	5/146	0.00677015	0.0653027	NO	0	0	4.44889	22.2232	GPM6A;NLGN1;NRCAM;ANK3;SRGAP3		127	Ephrin Receptor Binding (GO:0046875)	1/21	0.157076	0.286941	NO	0	0	6.15466	11.3924	ANKS1B		127	Processive Synthesis On Lagging Strand R-HSA-69183
128	Positive Regulation Of Neuron Migration (GO:2001224)	3/12	0.000915812	0.0123134	YES	0	0	19.7349	138.06	SRGAP2C;SEMA3A;KIF20B		129	Lipase Activator Activity (GO:0060229)	1/12	0.183524	0.451168	NO	0	0	5.34948	9.06956	FYN		128	Regulation Of Synaptic Transmission, GABAergic (GO:0032228)	2/16	0.00726266	0.0689671	NO	0	0	17.7	87.1727	NLGN1;NALCN		128	Protein Kinase A Regulatory Subunit Binding (GO:0034237)	1/22	0.16391	0.297088	NO	0	0	5.86128	10.5998	RYR2		128	Depolymerisation Of Nuclear Lamina R-HSA-4419969
129	DNA Synthesis Involved In DNA Repair (GO:0000731)	4/27	0.00100062	0.0132467	YES	0	0	10.3202	71.2833	POLA1;POLN;POLE;POLH		130	4 Iron, 4 Sulfur Cluster Binding (GO:0051539)	1/13	0.197208	0.451168	NO	0	0	4.90344	7.96071	PRIM2		129	Regulation Of Cardiac Muscle Contraction By Regulation Of The Release Of Sequestered Calcium Ion (GO:0010881)	2/16	0.00726266	0.0689671	NO	0	0	17.7	87.1727	RYR2;DMD		129	Protein Homodimerization Activity (GO:0042803)	8/662	0.169719	0.297745	NO	0	0	1.52381	2.70264	PTPRT;GHR;TENM1;TENM2;PTPRO;KCNN2;SRGAP3;SYNE1		129	Termination Of Translesion DNA Synthesis R-HSA-5656169
130	Regulation Of Microtubule Polymerization Or Depolymerization (GO:0031110)	4/27	0.00100062	0.0132467	YES	0	0	10.3202	71.2833	MAP1B;SKA3;SKA1;SKA2		131	Histone H4 Methyltransferase Activity (GO:0140939)	1/13	0.197208	0.451168	NO	0	0	4.90344	7.96071	NSD2		130	Cell Chemotaxis (GO:0060326)	3/50	0.00773816	0.0723607	NO	0	0	7.945	38.6254	SEMA5A;DOCK4;PRKCQ		130	High Voltage-Gated Calcium Channel Activity (GO:0008331)	1/23	0.17069	0.297745	NO	0	0	5.59458	9.89068	CACNA1E		130	Transcriptional Regulation By E2F6 R-HSA-8953750
131	Negative Regulation Of G2/M Transition Of Mitotic Cell Cycle (GO:0010972)	4/28	0.00115212	0.0151359	YES	0	0	9.88973	66.9154	BARD1;DEPDC1B;RBBP8;BRCA1		132	Transmembrane Receptor Protein Tyrosine Kinase Adaptor Activity (GO:0005068)	1/13	0.197208	0.451168	NO	0	0	4.90344	7.96071	GAB2		131	Plasma Membrane Bounded Cell Projection Morphogenesis (GO:0120039)	3/50	0.00773816	0.0723607	NO	0	0	7.945	38.6254	GPM6A;NLGN1;SRGAP3		131	Alpha-Actinin Binding (GO:0051393)	1/23	0.17069	0.297745	NO	0	0	5.59458	9.89068	KCNN2		131	RNA Polymerase II Transcription R-HSA-73857
132	Protein Autoubiquitination (GO:0051865)	6/71	0.0012117	0.0157102	YES	0	0	5.49918	36.931	BARD1;DEPDC1B;UBE2T;TRIM37;BRCA1;RAD18		133	Inhibitory Extracellular Ligand-Gated Monoatomic Ion Channel Activity (GO:0005237)	1/13	0.197208	0.451168	NO	0	0	4.90344	7.96071	GABRG3		132	Cellular Response To Organic Cyclic Compound (GO:0071407)	5/152	0.00799017	0.0732095	NO	0	0	4.266	20.6028	GABRB1;PDE3A;RORA;RYR3;RAPGEF3		132	Phospholipase C Activity (GO:0004629)	1/23	0.17069	0.297745	NO	0	0	5.59458	9.89068	PLCL1		132	Regulation Of RUNX1 Expression And Activity R-HSA-8934593
133	Cellular Response To Radiation (GO:0071478)	5/48	0.00121409	0.0157102	YES	0	0	6.91402	46.4191	BARD1;BLM;DEPDC1B;BRCA1;ECT2		134	K63-linked Deubiquitinase Activity (GO:0061578)	1/13	0.197208	0.451168	NO	0	0	4.90344	7.96071	DEPDC1B		133	cGMP-mediated Signaling (GO:0019934)	2/17	0.00818751	0.0732095	NO	0	0	16.5192	79.377	GUCY1A2;PDE3A		133	Protein Phosphatase 2A Binding (GO:0051721)	1/23	0.17069	0.297745	NO	0	0	5.59458	9.89068	GRIN3A		133	Formation Of Senescence-Associated Heterochromatin Foci (SAHF) R-HSA-2559584
134	Regulation Of Mitotic Cell Cycle (GO:0007346)	8/125	0.0012284	0.0157767	YES	0	0	4.08751	27.3946	CCNB1;BORA;CDCA2;IQGAP1;MKI67;CDC25C;KIF20B;DLGAP5		135	Lipid Phosphatase Activity (GO:0042577)	1/13	0.197208	0.451168	NO	0	0	4.90344	7.96071	PLPP1		134	Cellular Response To Alkaloid (GO:0071312)	2/17	0.00818751	0.0732095	NO	0	0	16.5192	79.377	RYR2;RYR3		134	Adenylyltransferase Activity (GO:0070566)	1/25	0.184086	0.31403	NO	0	0	5.12785	8.67812	FHIT		134	Rev-mediated Nuclear Export Of HIV RNA R-HSA-165054
135	Regulation Of Neuron Migration (GO:2001222)	4/29	0.001319	0.0168147	YES	0	0	9.49366	62.9513	SRGAP2C;RELN;SEMA3A;KIF20B		136	SUMO Ligase Activity (GO:0061665)	1/13	0.197208	0.451168	NO	0	0	4.90344	7.96071	ZMIZ1		135	Positive Regulation Of Dendrite Morphogenesis (GO:0050775)	2/17	0.00818751	0.0732095	NO	0	0	16.5192	79.377	PTPRD;IL1RAPL1		135	Phosphatidylinositol-3,4-Bisphosphate Binding (GO:0043325)	1/25	0.184086	0.31403	NO	0	0	5.12785	8.67812	FCHSD2		135	Gene And Protein Expression By JAK-STAT Signaling After Interleukin-12 Stimulation R-HSA-8950505
136	Negative Regulation Of DNA Metabolic Process (GO:0051053)	5/49	0.00133377	0.0168781	YES	0	0	6.75654	44.7266	H1-5;H1-4;BLM;TERF1;ATR		137	Phosphatidate Phosphatase Activity (GO:0008195)	1/13	0.197208	0.451168	NO	0	0	4.90344	7.96071	PLPP1		136	Filopodium Assembly (GO:0046847)	2/17	0.00818751	0.0732095	NO	0	0	16.5192	79.377	DNM3;SRGAP3		136	poly(A) Binding (GO:0008143)	1/25	0.184086	0.31403	NO	0	0	5.12785	8.67812	KHDRBS2		136	RUNX1 Regulates Expression Of Components Of Tight Junctions R-HSA-8935964
137	Peptidyl-Serine Phosphorylation (GO:0018105)	9/158	0.00141044	0.017718	YES	0	0	3.61601	23.7349	CAMK1D;MAP3K20;CDK1;PBK;VRK1;ATM;TTK;MASTL;ATR		138	Arylsulfatase Activity (GO:0004065)	1/13	0.197208	0.451168	NO	0	0	4.90344	7.96071	ARSJ		137	Regulation Of Adenylate Cyclase Activity (GO:0045761)	2/17	0.00818751	0.0732095	NO	0	0	16.5192	79.377	GRM3;GABBR2		137	Lipoprotein Particle Receptor Binding (GO:0070325)	1/27	0.197267	0.334058	NO	0	0	4.73292	7.68245	LRP1		137	Reelin Signaling Pathway R-HSA-8866376
138	Establishment Of Spindle Localization (GO:0051293)	3/14	0.00147804	0.0181694	YES	0	0	16.1451	105.218	ESPL1;NUSAP1;KPNB1		139	Ribosomal Large Subunit Binding (GO:0043023)	1/13	0.197208	0.451168	NO	0	0	4.90344	7.96071	RBM3		138	Neurotransmitter Transport (GO:0006836)	3/52	0.00862326	0.0759964	NO	0	0	7.61995	36.2198	NRXN1;SLC1A2;NRXN2		138	Protein Heterodimerization Activity (GO:0046982)	3/190	0.199951	0.336149	NO	0	0	1.98275	3.19159	TENM1;GABBR2;TENM2		138	Drug-mediated Inhibition Of CDK4/CDK6 Activity R-HSA-9754119
139	Positive Regulation Of Cytoplasmic Translation (GO:2000767)	3/14	0.00147804	0.0181694	YES	0	0	16.1451	105.218	SYNCRIP;HNRNPD;YBX3		126	Protein Kinase Activator Activity (GO:0030295)	3/88	0.183238	0.451168	NO	0	0	2.0815	3.53225	DBF4;MAP3K20;IQGAP1		139	Sprouting Angiogenesis (GO:0002040)	3/52	0.00862326	0.0759964	NO	0	0	7.61995	36.2198	SEMA5A;CCBE1;ROBO1		139	Ubiquitin Conjugating Enzyme Binding (GO:0031624)	1/28	0.203778	0.340119	NO	0	0	4.5574	7.24956	PRKN		139	Recruitment And ATM-mediated Phosphorylation Of Repair And Signal Proteins At DNA Double Strand Breaks R-HSA-5693565
140	Positive Regulation Of Histone Acetylation (GO:0035066)	3/14	0.00147804	0.0181694	YES	0	0	16.1451	105.218	BRCA1;DEK;BAZ1B		141	3'-5' DNA Helicase Activity (GO:0043138)	1/14	0.210664	0.462008	NO	0	0	4.52602	7.04924	BLM		140	Regulation Of cAMP-mediated Signaling (GO:0043949)	2/18	0.0091623	0.0801701	NO	0	0	15.4859	72.6702	PEX5L;PDE3A		140	Metallocarboxypeptidase Activity (GO:0004181)	1/29	0.210237	0.348392	NO	0	0	4.39441	6.85318	FOLH1		140	RHO GTPases Activate CIT R-HSA-5625900
141	Negative Regulation Of Gene Expression, Epigenetic (GO:0045814)	5/51	0.00159893	0.019516	YES	0	0	6.46212	41.6059	HELLS;DNMT1;TRIM37;LMNB1;EZH2		142	Transaminase Activity (GO:0008483)	1/14	0.210664	0.462008	NO	0	0	4.52602	7.04924	BCAT1		141	Negative Regulation Of Neuron Projection Development (GO:0010977)	3/54	0.00956539	0.0831036	NO	0	0	7.32038	34.0369	NLGN1;PTPRO;TNR		141	Phosphatidylinositol Binding (GO:0035091)	2/106	0.21205	0.348906	NO	0	0	2.37188	3.67862	BCAS3;ANKS1B		141	Translesion Synthesis By Y Family DNA Polymerases Bypasses Lesions On DNA Template R-HSA-110313
142	Regulation Of Cell Cycle (GO:0051726)	13/298	0.00163701	0.0198401	YES	0	0	2.74534	17.6111	BARD1;CCNF;IQGAP1;BRCA1;MASTL;CDK6;MORF4L2;ATM;BRD8;KIF20B;PRR11;DLGAP5;CDKN3		143	Hyaluronic Acid Binding (GO:0005540)	1/14	0.210664	0.462008	NO	0	0	4.52602	7.04924	CD44		142	Neuron Migration (GO:0001764)	3/55	0.0100581	0.085466	NO	0	0	7.17925	33.0201	GPM6A;NRCAM;ASTN2		142	Phosphatidylinositol Phosphate Binding (GO:1901981)	2/109	0.220963	0.36101	NO	0	0	2.30502	3.48003	FCHSD2;VPS13B		142	Phosphorylation Of Emi1 R-HSA-176417
143	Positive Regulation Of G1/S Transition Of Mitotic Cell Cycle (GO:1900087)	4/31	0.00170204	0.020484	YES	0	0	8.78953	56.0414	STIL;RRM2;ADAMTS1;PLCB1		144	Nucleotidyltransferase Activity (GO:0016779)	1/14	0.210664	0.462008	NO	0	0	4.52602	7.04924	PAPSS1		143	Cellular Response To Catecholamine Stimulus (GO:0071870)	2/19	0.0101862	0.085466	NO	0	0	14.5743	66.8482	PRKN;RYR2		143	Poly-Purine Tract Binding (GO:0070717)	1/31	0.222998	0.361786	NO	0	0	4.10104	6.15399	KHDRBS2		143	Sensing Of DNA Double Strand Breaks R-HSA-5693548
144	Peptidyl-Serine Modification (GO:0018209)	9/166	0.00198184	0.0236858	YES	0	0	3.43035	21.3495	CAMK1D;MAP3K20;CDK1;PBK;VRK1;ATM;TTK;MASTL;ATR		145	Cyclin-Dependent Protein Serine/Threonine Kinase Activator Activity (GO:0061575)	1/14	0.210664	0.462008	NO	0	0	4.52602	7.04924	CCND1		144	Regulation Of Vascular Endothelial Growth Factor Signaling Pathway (GO:1900746)	2/19	0.0101862	0.085466	NO	0	0	14.5743	66.8482	CCBE1;ROBO1		144	Beta-Tubulin Binding (GO:0048487)	1/32	0.229301	0.366584	NO	0	0	3.96854	5.84455	BCAS3		144	PCNA-Dependent Long Patch Base Excision Repair R-HSA-5651801
145	Regulation Of Cellular Response To Stress (GO:0080135)	7/107	0.00216758	0.0257269	YES	0	0	4.17546	25.6129	BARD1;DEPDC1B;SF3B3;ATM;BRCA1;POLH;ATR		140	Transmembrane Receptor Protein Tyrosine Kinase Activity (GO:0004714)	2/50	0.204154	0.462008	NO	0	0	2.45458	3.90004	AXL;MET		145	Positive Regulation Of Axon Extension (GO:0045773)	2/19	0.0101862	0.085466	NO	0	0	14.5743	66.8482	SEMA5A;DSCAM		145	Phosphatase Binding (GO:0019902)	2/112	0.229907	0.366584	NO	0	0	2.24182	3.29566	PTPRT;MAGI2		145	NS1 Mediated Effects On Host Pathways R-HSA-168276
146	Nuclear Migration (GO:0007097)	3/16	0.00221816	0.026147	YES	0	0	13.6599	83.4765	DOCK7;SYNE2;LMNB1		150	Sulfuric Ester Hydrolase Activity (GO:0008484)	1/15	0.223895	0.46535	NO	0	0	4.20252	6.28941	ARSJ		146	Negative Regulation Of Axon Extension Involved In Axon Guidance (GO:0048843)	2/19	0.0101862	0.085466	NO	0	0	14.5743	66.8482	SEMA5A;SEMA3D		146	Telomeric DNA Binding (GO:0042162)	1/33	0.235554	0.366584	NO	0	0	3.84433	5.5582	TENM1		146	RUNX1 Regulates Transcription Of Genes Involved In Differentiation Of Myeloid Cells R-HSA-8939246
147	Positive Regulation Of DNA Metabolic Process (GO:0051054)	7/108	0.00228527	0.0267548	YES	0	0	4.1339	25.1394	PRIM2;DEPDC1B;ATAD5;BRCA1;TERF1;FGF2;NPAS2		151	DNA Nuclease Activity (GO:0004536)	1/15	0.223895	0.46535	NO	0	0	4.20252	6.28941	ANKLE1		147	Cellular Response To Organonitrogen Compound (GO:0071417)	4/105	0.010531	0.0877584	NO	0	0	4.94724	22.5269	GABRB1;PDE3A;RYR3;RAPGEF3		147	Nuclear Receptor Binding (GO:0016922)	2/115	0.238874	0.366584	NO	0	0	2.18197	3.12419	BCAS3;PPARGC1A		147	Interleukin-12 Signaling R-HSA-9020591
148	Histone Deubiquitination (GO:0016578)	4/34	0.00241176	0.0278566	YES	0	0	7.90937	47.6729	BARD1;DEPDC1B;SF3B3;BRCA1		152	Voltage-Gated Monoatomic Anion Channel Activity (GO:0008308)	1/15	0.223895	0.46535	NO	0	0	4.20252	6.28941	ANO6		148	Negative Regulation Of Cell Migration (GO:0030336)	5/163	0.0106093	0.0878133	NO	0	0	3.96678	18.0331	PTPRT;LRP1;MAGI2;SRGAP3;ROBO1		148	Protein Phosphatase Binding (GO:0019903)	2/115	0.238874	0.366584	NO	0	0	2.18197	3.12419	PTPRT;GRIN3A		148	Cellular Senescence R-HSA-2559583
149	Negative Regulation Of Cell Cycle Process (GO:0010948)	4/34	0.00241176	0.0278566	YES	0	0	7.90937	47.6729	ESPL1;BAZ1B;TERF1;E2F7		153	Phospholipase Binding (GO:0043274)	1/15	0.223895	0.46535	NO	0	0	4.20252	6.28941	FYN		149	Regulation Of Intracellular Signal Transduction (GO:1902531)	7/297	0.0107488	0.0883712	NO	0	0	3.04418	13.7992	PREX2;PPP1R16B;PEX5L;NLGN1;RIT2;SRGAP3;RAPGEF3		149	Transcription Coactivator Binding (GO:0001223)	1/34	0.241756	0.366584	NO	0	0	3.72765	5.29261	RORA		149	Base Excision Repair R-HSA-73884
150	Generation Of Neurons (GO:0048699)	9/172	0.00252106	0.028925	YES	0	0	3.30306	19.7625	CDK6;RELN;RACGAP1;MAP1B;SEMA3A;MET;RUNX2;RUNX1;CIT		149	Polyubiquitin Modification-Dependent Protein Binding (GO:0031593)	2/53	0.222617	0.46535	NO	0	0	2.30984	3.47008	DEPDC1B;RAD18		150	Striated Muscle Contraction (GO:0006941)	3/57	0.011087	0.0884061	NO	0	0	6.91265	31.1206	RYR2;DMD;RYR3		150	Ubiquitin-Like Protein Conjugating Enzyme Binding (GO:0044390)	1/34	0.241756	0.366584	NO	0	0	3.72765	5.29261	PRKN		150	RUNX3 Regulates WNT Signaling R-HSA-8951430
151	DNA Biosynthetic Process (GO:0071897)	3/17	0.0026603	0.0296553	YES	0	0	12.6835	75.2046	POLA1;POLE;POLH		148	Growth Factor Receptor Binding (GO:0070851)	3/96	0.217585	0.46535	NO	0	0	1.90167	2.90037	FYN;IL1RAP;FGF2		151	Monoatomic Ion Transport (GO:0006811)	4/107	0.0112293	0.0884061	NO	0	0	4.85068	21.7758	SLC24A2;GABRB1;SLC1A2;TRPM3		151	Hsp70 Protein Binding (GO:0030544)	1/34	0.241756	0.366584	NO	0	0	3.72765	5.29261	PRKN		151	Resolution Of AP Sites Via Multiple-Nucleotide Patch Replacement Pathway R-HSA-110373
152	Androgen Receptor Signaling Pathway (GO:0030521)	3/17	0.0026603	0.0296553	YES	0	0	12.6835	75.2046	ZMIZ1;PMEPA1;PLPP1		146	Protein Heterodimerization Activity (GO:0046982)	5/190	0.214331	0.46535	NO	0	0	1.59541	2.45731	BARD1;TOP2A;SRGAP2C;SAE1;NPAS3		152	Calcium-Mediated Signaling Using Intracellular Calcium Source (GO:0035584)	2/20	0.0112582	0.0884061	NO	0	0	13.7639	61.7538	RYR2;GRM5		152	Sodium Channel Regulator Activity (GO:0017080)	1/34	0.241756	0.366584	NO	0	0	3.72765	5.29261	FGF12		152	Gap-filling DNA Repair Synthesis And Ligation In GG-NER R-HSA-5696397
153	Positive Regulation Of Peptidyl-Lysine Acetylation (GO:2000758)	3/17	0.0026603	0.0296553	YES	0	0	12.6835	75.2046	BRCA1;DEK;BAZ1B		147	Ubiquitin-Like Protein Transferase Activity (GO:0019787)	6/240	0.215739	0.46535	NO	0	0	1.51438	2.32258	BARD1;UBE2T;NEDD4L;TRIM37;BRCA1;PDZRN3		153	Cell Projection Organization (GO:0030030)	2/20	0.0112582	0.0884061	NO	0	0	13.7639	61.7538	CYFIP2;MTSS2		153	Sodium Ion Transmembrane Transporter Activity (GO:0015081)	1/34	0.241756	0.366584	NO	0	0	3.72765	5.29261	NALCN		153	Sensory Processing Of Sound R-HSA-9659379
154	Regulation Of DNA-templated DNA Replication (GO:0090329)	3/17	0.0026603	0.0296553	YES	0	0	12.6835	75.2046	BLM;MCM4;TICRR		154	Protein-Lysine N-methyltransferase Activity (GO:0016279)	2/54	0.228802	0.47246	NO	0	0	2.2653	3.3411	NSD2;EZH2		154	Endothelial Cell Development (GO:0001885)	2/20	0.0112582	0.0884061	NO	0	0	13.7639	61.7538	PPP1R16B;RAPGEF3		154	Phosphatidylinositol-3,4,5-Trisphosphate Binding (GO:0005547)	1/36	0.254011	0.382666	NO	0	0	3.51429	4.8159	FCHSD2		154	Downregulation Of TGF-beta Receptor Signaling R-HSA-2173788
155	Positive Regulation Of Mitotic Nuclear Division (GO:0045840)	4/35	0.00268748	0.0296553	YES	0	0	7.65383	45.3042	ESPL1;NUSAP1;PHIP;DLGAP5		155	Transcription Coregulator Binding (GO:0001221)	3/99	0.230796	0.473504	NO	0	0	1.84196	2.70072	LEF1;EZH2;CIT		155	Gamma-Aminobutyric Acid Signaling Pathway (GO:0007214)	2/20	0.0112582	0.0884061	NO	0	0	13.7639	61.7538	GABBR2;GABRB1		155	Tubulin Binding (GO:0015631)	4/322	0.264716	0.393172	NO	0	0	1.55402	2.06544	DNM3;PRKN;BCAS3;NCALD		155	E2F-enabled Inhibition Of Pre-Replication Complex Formation R-HSA-113507
156	Regulation Of Mitotic Spindle Checkpoint (GO:1903504)	2/5	0.00270534	0.0296553	YES	0	0	39.3634	232.737	CCNB1;CDK5RAP2		156	Chloride Transmembrane Transporter Activity (GO:0015108)	2/55	0.234998	0.479034	NO	0	0	2.22245	3.2185	ANO6;CLIC1		156	Regulation Of Cardiac Muscle Contraction By Calcium Ion Signaling (GO:0010882)	2/20	0.0112582	0.0884061	NO	0	0	13.7639	61.7538	RYR2;DMD		156	Sulfotransferase Activity (GO:0008146)	1/38	0.266069	0.393172	NO	0	0	3.32399	4.40096	CHST9		156	Nonhomologous End-Joining (NHEJ) R-HSA-5693571
157	Positive Regulation Of Granulocyte Differentiation (GO:0030854)	2/5	0.00270534	0.0296553	YES	0	0	39.3634	232.737	LEF1;RUNX1		157	Phosphatidylinositol-5-Phosphate Binding (GO:0010314)	1/16	0.236904	0.479844	NO	0	0	3.92216	5.6483	SH3PXD2B		157	Positive Regulation Of GTPase Activity (GO:0043547)	6/234	0.0121502	0.0948024	NO	0	0	3.30803	14.5898	PREX2;BCAS3;DOCK9;SRGAP3;RAPGEF3;MTSS2		157	Carboxypeptidase Activity (GO:0004180)	1/38	0.266069	0.393172	NO	0	0	3.32399	4.40096	FOLH1		157	RHOD GTPase Cycle R-HSA-9013405
158	Positive Regulation Of Nucleic Acid-Templated Transcription (GO:1903508)	19/557	0.00283453	0.0308749	YES	0	0	2.13762	12.539	BLM;SF3B3;LEF1;BRCA1;FGF2;RUNX2;NPAS2;RUNX1;NPAS3;ZMIZ1;NFIB;MORF4L2;HNRNPD;BMAL2;PHIP;BRD8;PLCB1;TEAD1;CDK5RAP2		158	Intracellular Calcium Activated Chloride Channel Activity (GO:0005229)	1/17	0.249696	0.484903	NO	0	0	3.67683	5.10165	ANO6		158	Regulation Of Release Of Sequestered Calcium Ion Into Cytosol By Sarcoplasmic Reticulum (GO:0010880)	2/22	0.0135438	0.103694	NO	0	0	12.3863	53.2835	RYR2;DMD		158	Protease Binding (GO:0002020)	2/125	0.268859	0.394781	NO	0	0	2.00356	2.63181	PRKN;CCBE1		158	Acetylcholine Regulates Insulin Secretion R-HSA-399997
159	Base-Excision Repair (GO:0006284)	4/36	0.00298405	0.0322991	YES	0	0	7.41427	43.1101	POLQ;NEIL3;LIG1;POLE		159	RNA Polymerase Binding (GO:0070063)	1/17	0.249696	0.484903	NO	0	0	3.67683	5.10165	BRCA1		159	Positive Regulation Of Excitatory Postsynaptic Potential (GO:2000463)	2/22	0.0135438	0.103694	NO	0	0	12.3863	53.2835	NLGN1;NRXN1		159	Monoatomic Ion Gated Channel Activity (GO:0022839)	1/40	0.277933	0.403003	NO	0	0	3.15321	4.03729	GABRB1		159	RUNX3 Regulates p14-ARF R-HSA-8951936
160	Positive Regulation Of Protein Localization (GO:1903829)	6/85	0.00304541	0.0327571	YES	0	0	4.52141	26.1976	CEP135;CEP295;CEP120;CDK1;VRK1;FYN		160	Nuclear Retinoic Acid Receptor Binding (GO:0042974)	1/17	0.249696	0.484903	NO	0	0	3.67683	5.10165	ASXL1		160	Positive Regulation Of Synaptic Transmission, Glutamatergic (GO:0051968)	2/22	0.0135438	0.103694	NO	0	0	12.3863	53.2835	NLGN1;NRXN1		160	Phosphatidylinositol-3-Phosphate Binding (GO:0032266)	1/40	0.277933	0.403003	NO	0	0	3.15321	4.03729	VPS13B		160	Cohesin Loading Onto Chromatin R-HSA-2470946
161	Positive Regulation Of Establishment Of Protein Localization (GO:1904951)	3/18	0.00315307	0.033291	YES	0	0	11.8373	68.1758	CEP135;CEP295;CEP120		161	Phosphatidylcholine Transporter Activity (GO:0008525)	1/17	0.249696	0.484903	NO	0	0	3.67683	5.10165	PCTP		161	Cell Junction Organization (GO:0034330)	3/62	0.0139171	0.105891	NO	0	0	6.32523	27.0381	GRM5;OPHN1;PPFIA2		161	RNA Polymerase II-specific DNA-binding Transcription Factor Binding (GO:0061629)	3/228	0.281517	0.403927	NO	0	0	1.6447	2.08475	PTPRT;BCAS3;PPARGC1A		161	Sensory Processing Of Sound By Outer Hair Cells Of Cochlea R-HSA-9662361
162	Regulation Of DNA Damage Checkpoint (GO:2000001)	3/18	0.00315307	0.033291	YES	0	0	11.8373	68.1758	BARD1;DEPDC1B;BRCA1		162	Chemokine Binding (GO:0019956)	1/17	0.249696	0.484903	NO	0	0	3.67683	5.10165	FGF2		162	Positive Regulation Of Hydrolase Activity (GO:0051345)	5/176	0.0143976	0.108871	NO	0	0	3.66279	15.5328	PREX2;BCAS3;DOCK9;SRGAP3;RAPGEF3		162	Neutral L-amino Acid Transmembrane Transporter Activity (GO:0015175)	1/41	0.283794	0.403927	NO	0	0	3.07422	3.87201	SLC1A2		162	Interleukin-12 Family Signaling R-HSA-447115
163	Regulation Of Cell Cycle G2/M Phase Transition (GO:1902749)	3/18	0.00315307	0.033291	YES	0	0	11.8373	68.1758	CENPF;CDK6;KIF14		167	Hydrolase Activity, Hydrolyzing N-glycosyl Compounds (GO:0016799)	1/18	0.262274	0.484903	NO	0	0	3.46037	4.63124	NEIL3		163	Protein Localization To Cell Junction (GO:1902414)	2/23	0.0147555	0.110217	NO	0	0	11.7958	49.7328	NLGN1;PCLO		163	Signal Sequence Binding (GO:0005048)	1/41	0.283794	0.403927	NO	0	0	3.07422	3.87201	PEX5L		163	Reduction Of Cytosolic Ca++ Levels R-HSA-418359
164	Regulation Of Protein Kinase Activity (GO:0045859)	7/119	0.00393089	0.0401548	YES	0	0	3.7258	20.6368	CCNA2;CENPE;RELN;UBASH3B;IQGAP1;CEP85;ECT2		168	GABA-A Receptor Activity (GO:0004890)	1/18	0.262274	0.484903	NO	0	0	3.46037	4.63124	GABRG3		164	Regulation Of Axon Extension Involved In Axon Guidance (GO:0048841)	2/23	0.0147555	0.110217	NO	0	0	11.7958	49.7328	SEMA5A;SEMA3D		164	Transcription Corepressor Binding (GO:0001222)	1/42	0.289607	0.409688	NO	0	0	2.99909	3.71657	RORA		164	Unwinding Of DNA R-HSA-176974
165	RNA Transport (GO:0050658)	4/39	0.00400629	0.0401548	YES	0	0	6.77773	37.4123	RBFOX1;HNRNPA2B1;CKAP5;KPNB1		169	Intracellular Chloride Channel Activity (GO:0061778)	1/18	0.262274	0.484903	NO	0	0	3.46037	4.63124	ANO6		165	Regulation Of Keratinocyte Proliferation (GO:0010837)	2/25	0.0173131	0.125494	NO	0	0	10.769	43.6823	EPB41L4B;PRKD1		165	Single-Stranded RNA Binding (GO:0003727)	1/43	0.295373	0.415312	NO	0	0	2.92754	3.57018	ADARB2		165	Meiotic Recombination R-HSA-912446
166	Regulation Of Mitotic Spindle Organization (GO:0060236)	4/39	0.00400629	0.0401548	YES	0	0	6.77773	37.4123	TPX2;STIL;BORA;TACC3		170	Ligand-Gated Monoatomic Anion Channel Activity (GO:0099095)	1/18	0.262274	0.484903	NO	0	0	3.46037	4.63124	GABRG3		166	Regulation Of Postsynapse Organization (GO:0099175)	2/25	0.0173131	0.125494	NO	0	0	10.769	43.6823	IL1RAPL1;PPFIA2		166	Signaling Receptor Complex Adaptor Activity (GO:0030159)	1/44	0.301093	0.420804	NO	0	0	2.85931	3.43213	MAGI2		166	RAC2 GTPase Cycle R-HSA-9013404
167	Nuclear Transport (GO:0051169)	4/39	0.00400629	0.0401548	YES	0	0	6.77773	37.4123	NUP93;XPO1;RANGAP1;NUP160		171	Nucleobase-Containing Compound Kinase Activity (GO:0019205)	1/18	0.262274	0.484903	NO	0	0	3.46037	4.63124	TK1		167	Lamellipodium Assembly (GO:0030032)	2/25	0.0173131	0.125494	NO	0	0	10.769	43.6823	PTPRO;SRGAP3		167	Exonuclease Activity (GO:0004527)	1/46	0.312394	0.433985	NO	0	0	2.73195	3.1786	ENPP2		167	Glycosaminoglycan Metabolism R-HSA-1630316
168	Regulation Of Centriole Elongation (GO:1903722)	2/6	0.00401315	0.0401548	YES	0	0	29.521	162.902	CEP295;CEP120		172	Calcium Activated Cation Channel Activity (GO:0005227)	1/18	0.262274	0.484903	NO	0	0	3.46037	4.63124	ANO6		168	Proteoglycan Metabolic Process (GO:0006029)	2/25	0.0173131	0.125494	NO	0	0	10.769	43.6823	CHST9;SULF2		168	Calcium-Dependent Phospholipid Binding (GO:0005544)	1/47	0.317977	0.439111	NO	0	0	2.67243	3.06201	PCLO		168	Post-translational Protein Modification R-HSA-597592
169	DNA Strand Resection Involved In Replication Fork Processing (GO:0110025)	2/6	0.00401315	0.0401548	YES	0	0	29.521	162.902	RBBP8;BRCA1		163	Nuclease Activity (GO:0004518)	2/58	0.253635	0.484903	NO	0	0	2.10307	2.88511	ANKLE1;REXO5		169	Regulation Of Actin Cytoskeleton Reorganization (GO:2000249)	2/25	0.0173131	0.125494	NO	0	0	10.769	43.6823	BCAS3;RAPGEF3		169	Pyrophosphatase Activity (GO:0016462)	1/49	0.329007	0.448518	NO	0	0	2.56082	2.8468	FHIT		169	Hyaluronan Uptake And Degradation R-HSA-2160916
170	Glandular Epithelial Cell Development (GO:0002068)	2/6	0.00401315	0.0401548	YES	0	0	29.521	162.902	CDK6;CDH2		164	Endonuclease Activity (GO:0004519)	2/58	0.253635	0.484903	NO	0	0	2.10307	2.88511	SLFN13;ANKLE1		170	Enzyme-Linked Receptor Protein Signaling Pathway (GO:0007167)	4/124	0.0183816	0.132455	NO	0	0	4.15992	16.6247	PTPRD;PTPRT;LRP1;SAMD12		170	G Protein-Coupled Receptor Activity (GO:0004930)	3/250	0.330141	0.448518	NO	0	0	1.49652	1.6585	GRM3;GABBR2;GRM5		170	RHOQ GTPase Cycle R-HSA-9013406
171	Type B Pancreatic Cell Development (GO:0003323)	2/6	0.00401315	0.0401548	YES	0	0	29.521	162.902	CDK6;CDH2		165	Receptor Tyrosine Kinase Binding (GO:0030971)	2/59	0.259857	0.484903	NO	0	0	2.06607	2.78428	SHC3;GAB2		171	Regulation Of Monoatomic Ion Transmembrane Transporter Activity (GO:0032412)	3/69	0.0185078	0.132585	NO	0	0	5.65237	22.5505	NLGN1;UTRN;FGF12		171	S-adenosylmethionine-dependent Methyltransferase Activity (GO:0008757)	1/50	0.334455	0.448518	NO	0	0	2.50843	2.74736	PCMTD2		171	Role Of GTSE1 In G2/M Progression After G2 Checkpoint R-HSA-8852276
172	Negative Regulation Of Centriole Replication (GO:0046600)	2/6	0.00401315	0.0401548	YES	0	0	29.521	162.902	TRIM37;CDK5RAP2		166	Kinase Activity (GO:0016301)	3/106	0.262138	0.484903	NO	0	0	1.71617	2.29775	CDK1;MASTL;PAPSS1		172	cAMP-mediated Signaling (GO:0019933)	2/26	0.0186573	0.132879	NO	0	0	10.3198	41.0884	PDE3A;RAPGEF3		172	Nuclear Receptor Coactivator Activity (GO:0030374)	1/50	0.334455	0.448518	NO	0	0	2.50843	2.74736	PPARGC1A		172	Organelle Biogenesis And Maintenance R-HSA-1852241
173	Telomere Organization (GO:0032200)	5/63	0.00406533	0.0404418	YES	0	0	5.122	28.1979	BLM;ATM;TERF1;ATR;EZH2		173	Histone Methyltransferase Activity (GO:0042054)	1/19	0.274642	0.493425	NO	0	0	3.26796	4.22314	EZH2		173	Positive Regulation Of Intracellular Protein Transport (GO:0090316)	4/126	0.0193721	0.137172	NO	0	0	4.09131	16.1358	TENM1;BCAS3;ANK3;RAPGEF3		173	Cholesterol Binding (GO:0015485)	1/50	0.334455	0.448518	NO	0	0	2.50843	2.74736	GRAMD1B		173	Nuclear Import Of Rev Protein R-HSA-180746
174	Positive Regulation Of DNA Biosynthetic Process (GO:2000573)	5/65	0.0046498	0.0459903	YES	0	0	4.95076	26.5902	RFC4;DSCC1;ATM;FGF2;ATR		174	MAP Kinase Kinase Kinase Activity (GO:0004709)	1/19	0.274642	0.493425	NO	0	0	3.26796	4.22314	MAP3K20		174	Clathrin-Dependent Endocytosis (GO:0072583)	2/27	0.0200441	0.141115	NO	0	0	9.9065	38.7327	FCHSD2;MAGI2		174	Phosphoric Ester Hydrolase Activity (GO:0042578)	1/52	0.34522	0.460294	NO	0	0	2.40982	2.56301	PTPRO		174	RAB Geranylgeranylation R-HSA-8873719
175	Positive Regulation Of Protein Modification Process (GO:0031401)	10/225	0.00479977	0.0472023	YES	0	0	2.78354	14.8619	CCNA2;CDCA2;RELN;CCND1;INCENP;CEP295;CDCA8;BIRC5;FGF2;TRABD2B		175	Metalloaminopeptidase Activity (GO:0070006)	1/19	0.274642	0.493425	NO	0	0	3.26796	4.22314	MMP15		175	Negative Regulation Of Cell Adhesion (GO:0007162)	3/72	0.0207023	0.143738	NO	0	0	5.4058	20.961	SEMA5A;DSCAM;PTPRO		175	Myosin Binding (GO:0017022)	1/54	0.355813	0.471706	NO	0	0	2.31865	2.39597	DMD		175	Transport Of Ribonucleoproteins Into Host Nucleus R-HSA-168271
176	Multi-Ciliated Epithelial Cell Differentiation (GO:1903251)	2/7	0.00555639	0.0543326	NO	0	0	23.6156	122.631	PLK4;CEP152		176	R-SMAD Binding (GO:0070412)	1/19	0.274642	0.493425	NO	0	0	3.26796	4.22314	PMEPA1		176	Golgi Organization (GO:0007030)	4/130	0.0214506	0.143738	NO	0	0	3.96062	15.2167	BCAS3;VPS13B;PRKD1;SYNE1		176	GTPase Activity (GO:0003924)	3/265	0.363314	0.474673	NO	0	0	1.40977	1.42737	DNM3;RIT2;SEPTIN7		176	NEP/NS2 Interacts With Cellular Export Machinery R-HSA-168333
177	Regulation Of Histone Acetylation (GO:0035065)	3/22	0.00566364	0.0547591	NO	0	0	9.34337	48.3397	BRCA1;DEK;BAZ1B		177	UDP-galactosyltransferase Activity (GO:0035250)	1/19	0.274642	0.493425	NO	0	0	3.26796	4.22314	B4GALT6		177	Positive Regulation Of Signal Transduction (GO:0009967)	6/266	0.0214562	0.143738	NO	0	0	2.89615	11.1263	CCBE1;NLGN1;NRXN1;ROBO1;EPN2;SULF2		177	Hydrolase Activity, Acting On Carbon-Nitrogen (But Not Peptide) Bonds, In Linear Amides (GO:0016811)	1/56	0.366234	0.474673	NO	0	0	2.23411	2.24412	FHIT		177	Transcriptional Regulation By RUNX3 R-HSA-8878159
178	Response To Gamma Radiation (GO:0010332)	3/22	0.00566364	0.0547591	NO	0	0	9.34337	48.3397	FANCD2;MAP3K20;ATR		178	Purine Ribonucleoside Triphosphate Binding (GO:0035639)	10/476	0.277371	0.495528	NO	0	0	1.26768	1.62567	BLM;RAB31;CDK6;KIFC1;PEAK1;KIF14;MAP3K20;MYH9;TRIP13;SMC4		178	Regulation Of Rho Protein Signal Transduction (GO:0035023)	3/73	0.0214641	0.143738	NO	0	0	5.3283	20.468	RIT2;OPHN1;ROBO1		178	Iron Ion Binding (GO:0005506)	1/56	0.366234	0.474673	NO	0	0	2.23411	2.24412	AGMO		178	Regulation Of TP53 Degradation R-HSA-6804757
179	Positive Regulation Of DNA-templated Transcription (GO:0045893)	33/1243	0.00606556	0.0582106	NO	0	0	1.66662	8.50829	BLM;SF3B3;LEF1;GLIS3;BRCA1;FGF2;NPAS2;NPAS3;ZMIZ1;MYBL2;BRD8;TEAD1;E2F7;CDK5RAP2;IL33;SUPT16H;CKAP2;DEK;BAZ1B;RUNX2;RUNX1;CCNA2;ASXL1;NFIA;NFIB;MORF4L2;HNRNPD;ATM;BMAL2;PHIP;MAML3;PLCB1;MET		179	Tau-Protein Kinase Activity (GO:0050321)	1/20	0.286804	0.501119	NO	0	0	3.09581	3.86653	FYN		179	Regulation Of Glucose Metabolic Process (GO:0010906)	2/28	0.0214726	0.143738	NO	0	0	9.525	36.5853	PRKN;RORA		179	Amino Acid Transmembrane Transporter Activity (GO:0015171)	1/56	0.366234	0.474673	NO	0	0	2.23411	2.24412	SLC1A2		179	Export Of Viral Ribonucleoproteins From Nucleus R-HSA-168274
180	Phosphorylation (GO:0016310)	15/429	0.00610425	0.0582106	NO	0	0	2.17969	11.1137	PLK4;CDK19;CDCA8;VRK1;DCLK1;MELK;CDK6;INCENP;PEAK1;MAP3K20;CDK1;BIRC5;ATM;FYN;ATR		180	RNA Stem-Loop Binding (GO:0035613)	1/20	0.286804	0.501119	NO	0	0	3.09581	3.86653	EPRS1		180	Apoptotic Cell Clearance (GO:0043277)	2/28	0.0214726	0.143738	NO	0	0	9.525	36.5853	LRP1;XKR4		180	Metalloexopeptidase Activity (GO:0008235)	1/57	0.371382	0.478671	NO	0	0	2.1941	2.17331	FOLH1		180	Role Of LAT2/NTAL/LAB On Calcium Mobilization R-HSA-2730905
181	Positive Regulation Of Protein-Containing Complex Assembly (GO:0031334)	6/98	0.00612209	0.0582106	NO	0	0	3.87994	19.7716	DEPDC1B;PIEZO1;ATM;TERF1;TRABD2B;ATR		181	Acetylcholine Receptor Activity (GO:0015464)	1/20	0.286804	0.501119	NO	0	0	3.09581	3.86653	CHRM3		181	Regulation Of Protein Localization To Membrane (GO:1905475)	2/28	0.0214726	0.143738	NO	0	0	9.525	36.5853	PRKN;GPC5		181	Ribonucleoside Triphosphate Phosphatase Activity (GO:0017111)	3/270	0.374326	0.479799	NO	0	0	1.38301	1.35899	DNM3;RIT2;SEPTIN7		181	SEMA3A-Plexin Repulsion Signaling By Inhibiting Integrin Adhesion R-HSA-399955
182	Regulation Of DNA Recombination (GO:0000018)	4/44	0.00619425	0.0585731	NO	0	0	5.929	30.1438	H1-5;H1-4;BLM;KPNA2		182	Solute:Proton Symporter Activity (GO:0015295)	1/20	0.286804	0.501119	NO	0	0	3.09581	3.86653	SLC25A3		182	Regulation Of Sodium Ion Transmembrane Transport (GO:1902305)	2/28	0.0214726	0.143738	NO	0	0	9.525	36.5853	UTRN;FGF12		182	Ubiquitin Protein Ligase Binding (GO:0031625)	3/271	0.376524	0.479965	NO	0	0	1.37778	1.34578	PRKN;FHIT;PPARGC1A		182	TP53 Regulates Transcription Of Genes Involved In G1 Cell Cycle Arrest R-HSA-6804116
183	Positive Regulation Of GTPase Activity (GO:0043547)	10/234	0.0062849	0.0591055	NO	0	0	2.67047	13.5382	TIAM2;ARHGAP11A;ARHGAP42;DOCK7;RAP1GDS1;PKP4;SIPA1L2;ECT2;RANGAP1;EZH2		183	Phosphatase Binding (GO:0019902)	3/112	0.289405	0.502901	NO	0	0	1.6212	2.01017	CEP192;IQGAP1;MET		183	Establishment Of Endothelial Barrier (GO:0061028)	2/28	0.0214726	0.143738	NO	0	0	9.525	36.5853	PPP1R16B;RAPGEF3		183	Protein Kinase Binding (GO:0019901)	5/511	0.398749	0.505518	NO	0	0	1.21674	1.1187	GHR;PRKN;RYR2;GRM5;UTRN		183	TP53 Regulates Transcription Of Additional Cell Death Genes With Uncertain Roles In P53-Dependent Apoptosis R-HSA-6803205
184	Translesion Synthesis (GO:0019985)	3/23	0.00643335	0.0601728	NO	0	0	8.87575	44.7894	POLN;POLE2;POLH		185	DNA Endonuclease Activity (GO:0004520)	1/21	0.298762	0.505352	NO	0	0	2.94087	3.55289	RBBP8		184	Endomembrane System Organization (GO:0010256)	5/196	0.0218441	0.145429	NO	0	0	3.27592	12.5265	BCAS3;VPS13B;ANK3;PRKD1;SYNE1		184	L-amino Acid Transmembrane Transporter Activity (GO:0015179)	1/63	0.401409	0.506124	NO	0	0	1.98117	1.80836	SLC1A2		184	Host Interactions Of HIV Factors R-HSA-162909
185	Nervous System Development (GO:0007399)	15/433	0.00662681	0.0616473	NO	0	0	2.15838	10.8278	CHRM3;RBFOX1;STIL;SHC3;FGF2;DCLK1;NPAS2;RELN;CDH2;AXL;WDPCP;ECT2;MET;SDK2;CDK5RAP2		186	G Protein-Coupled Serotonin Receptor Activity (GO:0004993)	1/21	0.298762	0.505352	NO	0	0	2.94087	3.55289	CHRM3		185	Plasma Membrane Bounded Cell Projection Organization (GO:0120036)	4/132	0.0225392	0.1487	NO	0	0	3.89834	14.7844	GPM6A;NLGN1;OPHN1;VPS13B		185	Chloride Channel Activity (GO:0005254)	1/64	0.406272	0.509488	NO	0	0	1.94962	1.75608	GABRB1		185	RHOV GTPase Cycle R-HSA-9013424
186	Regulation Of Cytoplasmic Translation (GO:2000765)	3/24	0.00726237	0.0663658	NO	0	0	8.45267	41.6298	SYNCRIP;HNRNPD;YBX3		187	GABA Receptor Activity (GO:0016917)	1/21	0.298762	0.505352	NO	0	0	2.94087	3.55289	GABRG3		186	Regulation Of Developmental Growth (GO:0048638)	2/29	0.0229423	0.1487	NO	0	0	9.17176	34.6213	GHR;NRCAM		186	Double-Stranded RNA Binding (GO:0003725)	1/65	0.411097	0.512766	NO	0	0	1.91906	1.7059	ADARB2		186	Regulation Of TP53 Expression And Degradation R-HSA-6806003
187	Regulation Of Microtubule Depolymerization (GO:0031114)	3/24	0.00726237	0.0663658	NO	0	0	8.45267	41.6298	TPX2;MAP1B;CKAP2		188	Ephrin Receptor Binding (GO:0046875)	1/21	0.298762	0.505352	NO	0	0	2.94087	3.55289	FYN		187	Cardiac Muscle Cell Action Potential (GO:0086001)	2/29	0.0229423	0.1487	NO	0	0	9.17176	34.6213	DMD;FGF12		187	Ubiquitin-Like Protein Ligase Binding (GO:0044389)	3/289	0.415781	0.515835	NO	0	0	1.28988	1.13199	PRKN;FHIT;PPARGC1A		187	Disease R-HSA-1643685
188	Constitutive Heterochromatin Formation (GO:0140719)	2/8	0.00732685	0.0663658	NO	0	0	19.6787	96.7445	HELLS;EZH2		184	Double-Stranded RNA Binding (GO:0003725)	2/65	0.29716	0.505352	NO	0	0	1.86873	2.26767	MSN;VIM		188	Peptidyl-Tyrosine Dephosphorylation (GO:0035335)	2/29	0.0229423	0.1487	NO	0	0	9.17176	34.6213	PTPRT;PTPRO		188	GDP Binding (GO:0019003)	1/67	0.42063	0.519075	NO	0	0	1.86072	1.61139	RIT2		188	EPHA-mediated Growth Cone Collapse R-HSA-3928663
189	Type B Pancreatic Cell Differentiation (GO:0003309)	2/8	0.00732685	0.0663658	NO	0	0	19.6787	96.7445	CDK6;CDH2		189	Nuclear Receptor Binding (GO:0016922)	3/115	0.303122	0.510015	NO	0	0	1.57753	1.88297	ASXL1;LEF1;BRD8		189	Regulation Of Striated Muscle Contraction (GO:0006942)	2/29	0.0229423	0.1487	NO	0	0	9.17176	34.6213	RYR2;DMD		189	Cytokine Receptor Activity (GO:0004896)	1/76	0.461664	0.566699	NO	0	0	1.63669	1.26503	GHR		189	YAP1- And WWTR1 (TAZ)-stimulated Gene Expression R-HSA-2032785
190	Negative Regulation Of Chromosome Organization (GO:2001251)	2/8	0.00732685	0.0663658	NO	0	0	19.6787	96.7445	TOP2A;ESPL1		191	Fibroblast Growth Factor Receptor Binding (GO:0005104)	1/22	0.31052	0.512109	NO	0	0	2.80068	3.27542	FGF2		190	Regulation Of Dendritic Spine Morphogenesis (GO:0061001)	2/30	0.0244522	0.154741	NO	0	0	8.84375	32.8195	NLGN1;PPFIA2		190	Phosphotransferase Activity, Alcohol Group As Acceptor (GO:0016773)	1/77	0.466041	0.569061	NO	0	0	1.61507	1.23308	DGKB		190	Resolution Of Abasic Sites (AP Sites) R-HSA-73933
191	Activation Of GTPase Activity (GO:0090630)	6/102	0.00741082	0.0667749	NO	0	0	3.71752	18.2337	TIAM2;ARHGAP42;DOCK7;ECT2;SIPA1L2;RANGAP1		194	High Voltage-Gated Calcium Channel Activity (GO:0008331)	1/23	0.322081	0.512109	NO	0	0	2.67324	3.02866	CACNA1H		191	Cardiac Muscle Cell Action Potential Involved In Contraction (GO:0086002)	2/30	0.0244522	0.154741	NO	0	0	8.84375	32.8195	RYR2;FGF12		191	Ubiquitin Binding (GO:0043130)	1/80	0.478961	0.579141	NO	0	0	1.5535	1.14359	PRKN		191	L1CAM Interactions R-HSA-373760
192	Protein Monoubiquitination (GO:0006513)	4/47	0.00782679	0.0701557	NO	0	0	5.51451	26.7465	UBE2T;FANCC;TRIM37;RAD18		195	Lysine-Acetylated Histone Binding (GO:0070577)	1/23	0.322081	0.512109	NO	0	0	2.67324	3.02866	PHIP		192	Phagocytosis, Engulfment (GO:0006911)	2/30	0.0244522	0.154741	NO	0	0	8.84375	32.8195	ELMO1;XKR4		192	Receptor Ligand Activity (GO:0048018)	3/319	0.479289	0.579141	NO	0	0	1.16563	0.857265	SEMA5A;NRG3;SEMA3D		192	Sensory Processing Of Sound By Inner Hair Cells Of Cochlea R-HSA-9662360
193	Positive Regulation Of Kinase Activity (GO:0033674)	6/104	0.0081238	0.0724407	NO	0	0	3.64128	17.5253	CCNA2;CENPE;RELN;AXL;IQGAP1;MET		196	N-acetyltransferase Activity (GO:0008080)	1/23	0.322081	0.512109	NO	0	0	2.67324	3.02866	ESCO2		193	Negative Regulation Of Axon Extension (GO:0030517)	2/30	0.0244522	0.154741	NO	0	0	8.84375	32.8195	SEMA5A;SEMA3D		193	Chromatin DNA Binding (GO:0031490)	1/83	0.491571	0.590904	NO	0	0	1.49644	1.0627	PPARGC1A		193	Late Phase Of HIV Life Cycle R-HSA-162599
194	Post-Translational Protein Modification (GO:0043687)	4/48	0.00842794	0.0747654	NO	0	0	5.3889	25.7385	CCNA2;DSCC1;ESCO2;BAZ1B		197	Acetylation-Dependent Protein Binding (GO:0140033)	1/23	0.322081	0.512109	NO	0	0	2.67324	3.02866	PHIP		194	Cell Morphogenesis Involved In Neuron Differentiation (GO:0048667)	3/77	0.0246638	0.154741	NO	0	0	5.03927	18.6575	OPHN1;NRCAM;ANK3		194	Growth Factor Activity (GO:0008083)	1/85	0.499808	0.597709	NO	0	0	1.46066	1.01301	NRG3		194	RHOU GTPase Cycle R-HSA-9013420
195	Protein Modification Process (GO:0036211)	21/711	0.00890416	0.078585	NO	0	0	1.83917	8.68317	PLK4;CHRM3;CDK19;GAD1;CDCA8;VRK1;BAZ1B;RABGGTB;DCLK1;CCNA2;MELK;CDK6;INCENP;MMP15;PEAK1;MAP3K20;CDK1;BIRC5;ATM;FYN;ATR		198	Calmodulin-Dependent Protein Kinase Activity (GO:0004683)	1/23	0.322081	0.512109	NO	0	0	2.67324	3.02866	CAMK1D		195	Positive Regulation Of Endothelial Cell Proliferation (GO:0001938)	3/77	0.0246638	0.154741	NO	0	0	5.03927	18.6575	SEMA5A;PPP1R16B;PRKD1		195	Transition Metal Ion Binding (GO:0046914)	4/456	0.506758	0.602912	NO	0	0	1.08581	0.738047	PRKN;AGMO;ENPP2;TMEM163		195	CRMPs In Sema3A Signaling R-HSA-399956
196	Regulation Of Granulocyte Differentiation (GO:0030852)	2/9	0.00931653	0.0797699	NO	0	0	16.8666	78.8675	LEF1;RUNX1		199	Protein Phosphatase 2A Binding (GO:0051721)	1/23	0.322081	0.512109	NO	0	0	2.67324	3.02866	MASTL		196	Plasma Membrane Bounded Cell Projection Assembly (GO:0120031)	6/275	0.0247586	0.154741	NO	0	0	2.79797	10.3485	DNM3;OPHN1;DNAH5;PTPRO;SRGAP3;SEPTIN7		196	Protein Kinase Activator Activity (GO:0030295)	1/88	0.511916	0.604866	NO	0	0	1.41008	0.944181	GRM5		196	Sema3A PAK Dependent Axon Repulsion R-HSA-399954
197	Axon Regeneration (GO:0031103)	2/9	0.00931653	0.0797699	NO	0	0	16.8666	78.8675	GAP43;TNC		200	Disordered Domain Specific Binding (GO:0097718)	1/23	0.322081	0.512109	NO	0	0	2.67324	3.02866	FYN		197	Regulation Of Cell Migration (GO:0030334)	8/434	0.0253203	0.156983	NO	0	0	2.36717	8.70208	SEMA5A;PTPRT;SEMA3D;MAGI2;ENPP2;TNR;SRGAP3;ROBO1		197	Kinase Binding (GO:0019900)	4/460	0.513615	0.604866	NO	0	0	1.07606	0.71696	GHR;PRKN;DLG2;UTRN		197	Hyaluronan Metabolism R-HSA-2142845
198	Error-Prone Translesion Synthesis (GO:0042276)	2/9	0.00931653	0.0797699	NO	0	0	16.8666	78.8675	POLE2;POLH		190	GDP Binding (GO:0019003)	2/67	0.309544	0.512109	NO	0	0	1.81104	2.12373	RAB31;RAB8B		198	Protein Localization To Plasma Membrane (GO:0072659)	4/137	0.0254062	0.156983	NO	0	0	3.75083	13.7759	DPP10;DPP6;KCNIP3;ANK3		198	Zinc Ion Binding (GO:0008270)	3/341	0.523778	0.61372	NO	0	0	1.08853	0.703941	PRKN;ENPP2;TMEM163		198	Dual Incision In GG-NER R-HSA-5696400
199	Homologous Recombination (GO:0035825)	2/9	0.00931653	0.0797699	NO	0	0	16.8666	78.8675	RBBP8;BRCA1		192	Methylation-Dependent Protein Binding (GO:0140034)	2/68	0.315721	0.512109	NO	0	0	1.78351	2.05621	NCAPG2;NCAPD3		199	Negative Regulation Of Protein Modification Process (GO:0031400)	3/78	0.0255017	0.156983	NO	0	0	4.97182	18.2417	PPP1R16B;PRKN;DMD		199	Transcription Coregulator Binding (GO:0001221)	1/99	0.553873	0.642492	NO	0	0	1.25111	0.739181	RORA		199	Aberrant Regulation Of Mitotic G1/S Transition In Cancer Due To RB1 Defects R-HSA-9659787
200	Positive Regulation Of Phagocytosis, Engulfment (GO:0060100)	2/9	0.00931653	0.0797699	NO	0	0	16.8666	78.8675	RAB31;ANO6		193	Calcium Ion Transmembrane Transporter Activity (GO:0015085)	2/68	0.315721	0.512109	NO	0	0	1.78351	2.05621	ATP2B4;ATP2B1		200	Central Nervous System Neuron Differentiation (GO:0021953)	2/31	0.0260016	0.157683	NO	0	0	8.53836	31.1616	GRID2;OPHN1		200	Histone Deacetylase Binding (GO:0042826)	1/99	0.553873	0.642492	NO	0	0	1.25111	0.739181	PRKN		200	RHOF GTPase Cycle R-HSA-9035034
201	Protein K6-linked Ubiquitination (GO:0085020)	2/9	0.00931653	0.0797699	NO	0	0	16.8666	78.8675	UBE2T;BRCA1		202	mRNA 5'-UTR Binding (GO:0048027)	1/24	0.333449	0.518369	NO	0	0	2.55689	2.80814	SYNCRIP		201	Modulation Of Excitatory Postsynaptic Potential (GO:0098815)	2/31	0.0260016	0.157683	NO	0	0	8.53836	31.1616	NLGN1;NRXN1		201	Metalloendopeptidase Activity (GO:0004222)	1/101	0.561107	0.647645	NO	0	0	1.22596	0.708416	ADAMTS17		201	RND1 GTPase Cycle R-HSA-9696273
202	Nucleocytoplasmic Transport (GO:0006913)	4/50	0.00971911	0.0828049	NO	0	0	5.15408	23.8823	NUP93;XPO1;RANGAP1;NUP160		203	SUMO Transferase Activity (GO:0019789)	1/24	0.333449	0.518369	NO	0	0	2.55689	2.80814	ZMIZ1		202	Negative Chemotaxis (GO:0050919)	2/31	0.0260016	0.157683	NO	0	0	8.53836	31.1616	SEMA3D;ROBO1		202	Carboxylic Ester Hydrolase Activity (GO:0052689)	1/104	0.571739	0.656651	NO	0	0	1.19007	0.665338	ENPP2		202	RND2 GTPase Cycle R-HSA-9696270
203	Positive Regulation Of Transferase Activity (GO:0051347)	7/143	0.0104696	0.0887595	NO	0	0	3.06454	13.9721	PRIM2;RFC4;AXL;DSCC1;HNRNPA2B1;HNRNPD;MET		204	Phosphatidylinositol-3,5-Bisphosphate Binding (GO:0080025)	1/24	0.333449	0.518369	NO	0	0	2.55689	2.80814	SH3PXD2B		203	Negative Regulation Of Cellular Component Organization (GO:0051129)	3/79	0.0263548	0.159037	NO	0	0	4.90616	17.8393	PRKD1;RAPGEF3;ANKS1B		203	Kinase Activity (GO:0016301)	1/106	0.578685	0.661354	NO	0	0	1.16729	0.638503	PRKD1		203	APC/C:Cdc20 Mediated Degradation Of Mitotic Proteins R-HSA-176409
204	Positive Regulation Of Telomere Maintenance (GO:0032206)	4/52	0.0111323	0.093915	NO	0	0	4.93882	22.2144	HNRNPA2B1;HNRNPD;ATM;TERF1		205	Methylated Histone Binding (GO:0035064)	2/71	0.334169	0.518369	NO	0	0	1.70571	1.86964	NCAPG2;NCAPD3		204	Mesenchymal Cell Migration (GO:0090497)	2/32	0.0275899	0.164866	NO	0	0	8.25333	29.632	SEMA5A;SEMA3D		204	Endopeptidase Inhibitor Activity (GO:0004866)	1/112	0.598858	0.681054	NO	0	0	1.10386	0.565981	SPOCK3		204	ISG15 Antiviral Mechanism R-HSA-1169408
205	Regulation Of DNA Damage Response, Signal Transduction By P53 Class Mediator (GO:0043516)	3/28	0.0111906	0.0939464	NO	0	0	7.0988	31.8926	ATM;CD44;ATR		201	Endopeptidase Activity (GO:0004175)	7/335	0.330444	0.518369	NO	0	0	1.25817	1.3932	ADAM19;ESPL1;MMP15;ADAMTS1;ADAM12;ADAMTS9;TRABD2B		205	Muscle Cell Development (GO:0055001)	2/32	0.0275899	0.164866	NO	0	0	8.25333	29.632	DMD;SGCZ		205	Metallopeptidase Activity (GO:0008237)	1/124	0.636369	0.720025	NO	0	0	0.995556	0.449969	ADAMTS17		205	TGF-beta Receptor Signaling Activates SMADs R-HSA-2173789
206	Positive Regulation Of Protein Phosphorylation (GO:0001934)	13/377	0.0114769	0.0943805	NO	0	0	2.14075	9.56362	DOCK7;ATP2B4;CDCA8;TTK;IQGAP1;FGF2;CCNA2;CENPE;RELN;CCND1;INCENP;BIRC5;CD44		206	Lysine N-methyltransferase Activity (GO:0016278)	1/25	0.344628	0.529428	NO	0	0	2.45022	2.6102	EZH2		206	Transmembrane Receptor Protein Tyrosine Kinase Signaling Pathway (GO:0007169)	6/284	0.0283852	0.168562	NO	0	0	2.70614	9.63898	PTPRT;GHR;PRKD1;SAMD12;ANKS1B;SULF2		206	Serine-Type Endopeptidase Activity (GO:0004252)	1/125	0.639332	0.720025	NO	0	0	0.987477	0.441729	PCSK2		206	TP53 Regulates Transcription Of Cell Death Genes R-HSA-5633008
207	CRD-mediated mRNA Stabilization (GO:0070934)	2/10	0.0115176	0.0943805	NO	0	0	14.7575	65.8757	SYNCRIP;HNRNPD		207	Phosphatidylinositol-3,4-Bisphosphate Binding (GO:0043325)	1/25	0.344628	0.529428	NO	0	0	2.45022	2.6102	GAB2		207	Protein Localization To Cell Periphery (GO:1990778)	4/142	0.0284835	0.168562	NO	0	0	3.61402	12.8602	DPP10;DPP6;KCNIP3;ANK3		207	G Protein-Coupled Receptor Binding (GO:0001664)	1/140	0.681013	0.763261	NO	0	0	0.880245	0.338167	PRKN		207	Activation Of APC/C And APC/C:Cdc20 Mediated Degradation Of Mitotic Proteins R-HSA-176814
208	Regulation Of Phagocytosis, Engulfment (GO:0060099)	2/10	0.0115176	0.0943805	NO	0	0	14.7575	65.8757	RAB31;ANO6		208	Protein Serine/Threonine/Tyrosine Kinase Activity (GO:0004712)	1/26	0.355619	0.534512	NO	0	0	2.3521	2.43182	TTK		208	Cardiac Muscle Contraction (GO:0060048)	2/33	0.0292163	0.16882	NO	0	0	7.98669	28.2172	RYR2;DMD		208	Serine-Type Peptidase Activity (GO:0008236)	1/142	0.686196	0.765373	NO	0	0	0.867671	0.326758	PCSK2		208	Heme Signaling R-HSA-9707616
209	Positive Regulation Of DNA-templated DNA Replication (GO:2000105)	2/10	0.0115176	0.0943805	NO	0	0	14.7575	65.8757	DBF4;E2F7		209	Serotonin Receptor Activity (GO:0099589)	1/26	0.355619	0.534512	NO	0	0	2.3521	2.43182	CHRM3		209	Regulation Of Sprouting Angiogenesis (GO:1903670)	2/33	0.0292163	0.16882	NO	0	0	7.98669	28.2172	PPP1R16B;EPN2		209	Ubiquitin Protein Ligase Activity (GO:0061630)	2/311	0.720257	0.799519	NO	0	0	0.790008	0.259239	PRKN;HECW2		209	ESR-mediated Signaling R-HSA-8939211
210	Protein Kinase C-activating G Protein-Coupled Receptor Signaling Pathway (GO:0007205)	2/10	0.0115176	0.0943805	NO	0	0	14.7575	65.8757	GAP43;PLPP1		212	ADP Binding (GO:0043531)	1/27	0.366426	0.534512	NO	0	0	2.26152	2.27047	MYH9		210	Positive Regulation Of Notch Signaling Pathway (GO:0045747)	2/33	0.0292163	0.16882	NO	0	0	7.98669	28.2172	ROBO1;EPN2		210	Ubiquitin-Like Protein Ligase Activity (GO:0061659)	2/319	0.733218	0.810032	NO	0	0	0.769756	0.238864	PRKN;HECW2		210	HIV Infection R-HSA-162906
211	Activation Of Protein Kinase Activity (GO:0032147)	5/81	0.0116262	0.0943805	NO	0	0	3.9053	17.3962	TPX2;CALCA;BORA;KIF14;ECT2		213	Tumor Necrosis Factor Receptor Superfamily Binding (GO:0032813)	1/27	0.366426	0.534512	NO	0	0	2.26152	2.27047	TRIM37		211	Positive Regulation Of Ion Transmembrane Transporter Activity (GO:0032414)	2/33	0.0292163	0.16882	NO	0	0	7.98669	28.2172	DMD;ANK3		211	Endopeptidase Activity (GO:0004175)	2/335	0.757622	0.833026	NO	0	0	0.73217	0.203228	PCSK2;ADAMTS17		211	Processive Synthesis On C-strand Of Telomere R-HSA-174414
212	Spindle Assembly (GO:0051225)	5/81	0.0116262	0.0943805	NO	0	0	3.9053	17.3962	TPX2;KIFC1;CEP192;KIF11;KPNB1		214	Voltage-Gated Monoatomic Ion Channel Activity (GO:0005244)	1/27	0.366426	0.534512	NO	0	0	2.26152	2.27047	CACNA1H		212	Positive Regulation Of Protein Dephosphorylation (GO:0035307)	2/33	0.0292163	0.16882	NO	0	0	7.98669	28.2172	PPP1R16B;MAGI2		212	Protein Serine/Threonine Kinase Activity (GO:0004674)	2/342	0.767683	0.840106	NO	0	0	0.716838	0.189517	PRKCQ;PRKD1		212	Transcription Of E2F Targets Under Negative Control By DREAM Complex R-HSA-1362277
213	RNA Biosynthetic Process (GO:0032774)	3/29	0.0123296	0.0986944	NO	0	0	6.82542	30.0028	PRIM2;POLA1;PRIM1		215	Lipoprotein Particle Receptor Binding (GO:0070325)	1/27	0.366426	0.534512	NO	0	0	2.26152	2.27047	RELN		213	Regulation Of Cell Adhesion (GO:0030155)	4/144	0.0297738	0.171234	NO	0	0	3.56203	12.5174	SEMA5A;EPB41L4B;DSCAM;TNR		213	GTP Binding (GO:0005525)	1/201	0.806598	0.878548	NO	0	0	0.609876	0.13108	RIT2		213	Translesion Synthesis By POLH R-HSA-110320
214	Establishment Of Mitotic Spindle Orientation (GO:0000132)	3/29	0.0123296	0.0986944	NO	0	0	6.82542	30.0028	CENPA;NDC80;CDK5RAP2		216	Nuclear Thyroid Hormone Receptor Binding (GO:0046966)	1/27	0.366426	0.534512	NO	0	0	2.26152	2.27047	BRD8		214	Regulation Of GTPase Activity (GO:0043087)	5/214	0.0303742	0.173871	NO	0	0	2.99104	10.4512	PREX2;BCAS3;DOCK9;SRGAP3;RAPGEF3		214	Sequence-Specific DNA Binding (GO:0043565)	4/717	0.836896	0.907289	NO	0	0	0.67907	0.120913	TENM1;RORA;PPARGC1A;NR3C2		214	HIV Life Cycle R-HSA-162587
215	Positive Regulation Of Microtubule Polymerization (GO:0031116)	3/29	0.0123296	0.0986944	NO	0	0	6.82542	30.0028	CKAP5;MET;CDK5RAP2		217	Acetyltransferase Activity (GO:0016407)	1/27	0.366426	0.534512	NO	0	0	2.26152	2.27047	ESCO2		215	Cellular Response To Amyloid-Beta (GO:1904646)	2/34	0.03088	0.174323	NO	0	0	7.73672	26.9056	GRM5;LRP1		215	Guanyl Ribonucleotide Binding (GO:0032561)	1/226	0.842528	0.909146	NO	0	0	0.541422	0.0927718	RIT2		215	Nervous System Development R-HSA-9675108
216	Negative Regulation Of Cell Division (GO:0051782)	2/11	0.0139226	0.10941	NO	0	0	13.1171	56.0658	BLM;E2F7		218	Carboxy-Lyase Activity (GO:0016831)	1/27	0.366426	0.534512	NO	0	0	2.26152	2.27047	GAD1		216	Semaphorin-Plexin Signaling Pathway (GO:0071526)	2/34	0.03088	0.174323	NO	0	0	7.73672	26.9056	SEMA5A;SEMA3D		216	Ubiquitin-Protein Transferase Activity (GO:0004842)	2/412	0.849856	0.912809	NO	0	0	0.592317	0.096363	PRKN;HECW2		216	Phosphorylation Of APC/C R-HSA-176412
217	Negative Regulation Of Nuclear-Transcribed mRNA Catabolic Process, Deadenylation-Dependent Decay (GO:1900152)	2/11	0.0139226	0.10941	NO	0	0	13.1171	56.0658	SYNCRIP;HNRNPD		211	Cytokine Receptor Activity (GO:0004896)	2/76	0.364575	0.534512	NO	0	0	1.59005	1.6044	IL1RAP;CD44		217	Negative Regulation Of JNK Cascade (GO:0046329)	2/34	0.03088	0.174323	NO	0	0	7.73672	26.9056	PRKN;ANKS1B		217	Microtubule Binding (GO:0008017)	1/239	0.858503	0.91432	NO	0	0	0.511509	0.0780381	DNM3		217	Cyclin D Associated Events In G1 R-HSA-69231
218	Positive Regulation Of Metaphase/Anaphase Transition Of Cell Cycle (GO:1902101)	2/11	0.0139226	0.10941	NO	0	0	13.1171	56.0658	ESPL1;DLGAP5		210	Transition Metal Ion Binding (GO:0046914)	9/456	0.356014	0.534512	NO	0	0	1.18693	1.22584	POLA1;SLFN13;BLM;EPRS1;PRIM1;TK1;BAZ1B;RABGGTB;KPNB1		218	Dephosphorylation (GO:0016311)	4/147	0.0317734	0.176363	NO	0	0	3.48677	12.0263	PTPRD;PTPRT;PLPPR1;PTPRO		218	Ubiquitin-Like Protein Transferase Activity (GO:0019787)	1/240	0.859663	0.91432	NO	0	0	0.509343	0.0770199	PRKN		218	SUMOylation Of RNA Binding Proteins R-HSA-4570464
219	Positive Regulation Of Mitotic Metaphase/Anaphase Transition (GO:0045842)	2/11	0.0139226	0.10941	NO	0	0	13.1171	56.0658	ESPL1;DLGAP5		220	G Protein-Coupled Amine Receptor Activity (GO:0008227)	1/28	0.377053	0.545013	NO	0	0	2.17764	2.12401	CHRM3		219	Calcium-Mediated Signaling (GO:0019722)	3/85	0.0317913	0.176363	NO	0	0	4.54579	15.6764	RYR2;GRM5;NCALD		219	DNA-binding Transcription Repressor Activity, RNA Polymerase II-specific (GO:0001227)	1/243	0.863087	0.91432	NO	0	0	0.502952	0.0740545	KCNIP3		219	Regulation Of APC/C Activators Between G1/S And Early Anaphase R-HSA-176408
220	Regulation Of Protein Phosphorylation (GO:0001932)	10/265	0.0142574	0.111532	NO	0	0	2.34208	9.95497	CCNA2;RELN;CCND1;INCENP;CDCA8;BIRC5;PHIP;FYN;ECT2;FGF2		219	Metal Ion Binding (GO:0046872)	10/521	0.375814	0.545013	NO	0	0	1.15333	1.12872	TOP2A;GEN1;DUT;MELK;CDH2;PRIM1;MYOF;MAP3K20;IQGAP1;EFCAB11		220	Regulation Of Intracellular Protein Transport (GO:0033157)	2/36	0.0343169	0.176363	NO	0	0	7.28088	24.552	TENM1;BCAS3		220	ATP Binding (GO:0005524)	1/279	0.898233	0.937325	NO	0	0	0.437017	0.046903	AK5		220	Epigenetic Regulation Of Gene Expression R-HSA-212165
221	Cilium Organization (GO:0044782)	9/228	0.0150238	0.116995	NO	0	0	2.45138	10.2912	PLK4;KIAA0586;POC1A;KIF24;RTTN;WDPCP;PHIP;CEP89;RAB8B		221	miRNA Binding (GO:0035198)	1/29	0.387502	0.55507	NO	0	0	2.09976	1.99065	HNRNPA2B1		221	Neural Crest Cell Migration (GO:0001755)	2/36	0.0343169	0.176363	NO	0	0	7.28088	24.552	SEMA5A;SEMA3D		221	DNA-binding Transcription Factor Binding (GO:0140297)	1/282	0.900721	0.937325	NO	0	0	0.432285	0.0451997	PPARGC1A		221	Deregulated CDK5 Triggers Neurodegenerative Pathways In Alzheimers Disease Models R-HSA-8862803
222	Signal Transduction In Response To DNA Damage (GO:0042770)	4/57	0.0152242	0.118022	NO	0	0	4.47176	18.7137	MAP3K20;ATM;E2F7;ATR		222	Aminopeptidase Activity (GO:0004177)	1/29	0.387502	0.55507	NO	0	0	2.09976	1.99065	MMP15		222	Regulation Of Endothelial Cell Migration (GO:0010594)	3/88	0.0347128	0.176363	NO	0	0	4.38468	14.7354	BCAS3;PRKD1;RIN2		222	mRNA Binding (GO:0003729)	1/282	0.900721	0.937325	NO	0	0	0.432285	0.0451997	KHDRBS2		222	Signaling By NOTCH3 R-HSA-9012852
223	Regulation Of Apoptotic Process (GO:0042981)	20/705	0.0157496	0.121547	NO	0	0	1.75924	7.3025	BARD1;TOP2A;STIL;ARL6IP1;LEF1;KIF14;ANO6;MELK;AXL;MORF4L2;MAP3K20;CDK1;BIRC5;ATM;PHIP;FYN;BRD8;ECT2;PHLDA1;CD44		223	Transcription Cis-Regulatory Region Binding (GO:0000976)	9/474	0.398794	0.568684	NO	0	0	1.13992	1.04794	STOX2;RBL1;LEF1;ARID5B;BRCA1;E2F7;CDK5RAP2;RUNX1;NPAS3		223	Regulation Of Cellular Component Organization (GO:0051128)	4/153	0.0360045	0.176363	NO	0	0	3.34534	11.1203	RIT2;OPHN1;NRG3;PRKCQ		223	Purine Ribonucleoside Triphosphate Binding (GO:0035639)	2/476	0.900964	0.937325	NO	0	0	0.510654	0.0532563	RIT2;AK5		223	Estrogen-dependent Gene Expression R-HSA-9018519
224	Negative Regulation Of G1/S Transition Of Mitotic Cell Cycle (GO:2000134)	3/32	0.0161327	0.123642	NO	0	0	6.1184	25.2501	WEE1;RBL1;E2F7		225	Taste Receptor Activity (GO:0008527)	1/31	0.407878	0.571389	NO	0	0	1.95958	1.75732	TAS1R2		224	Negative Regulation Of Stress-Activated MAPK Cascade (GO:0032873)	2/37	0.0360886	0.176363	NO	0	0	7.0725	23.4933	PRKN;ANKS1B		224	Adenyl Ribonucleotide Binding (GO:0032559)	1/309	0.920556	0.953433	NO	0	0	0.393845	0.0326014	AK5		224	Transcriptional Regulation By RUNX2 R-HSA-8878166
225	Positive Regulation Of Phosphorylation (GO:0042327)	9/231	0.0162249	0.123642	NO	0	0	2.41788	9.9646	CCNA2;RELN;CCND1;INCENP;AXL;CDCA8;BIRC5;FGF2;MET		226	SH2 Domain Binding (GO:0042169)	1/31	0.407878	0.571389	NO	0	0	1.95958	1.75732	SH3PXD2B		225	Synaptic Vesicle Cycle (GO:0099504)	2/37	0.0360886	0.176363	NO	0	0	7.0725	23.4933	NLGN1;PCLO		225	Transcription Cis-Regulatory Region Binding (GO:0000976)	1/474	0.979787	0.997665	NO	0	0	0.254291	0.00519257	RORA		225	Antiviral Mechanism By IFN-stimulated Genes R-HSA-1169410
226	Base-Excision Repair, Gap-Filling (GO:0006287)	2/12	0.0165239	0.123642	NO	0	0	11.8048	48.4345	LIG1;POLE		227	snoRNA Binding (GO:0030515)	1/31	0.407878	0.571389	NO	0	0	1.95958	1.75732	NOP58		226	Cellular Response To Growth Factor Stimulus (GO:0071363)	4/155	0.0374839	0.176363	NO	0	0	3.3007	10.839	MAGI2;PDE3A;PRKD1;MTSS2		226	RNA Polymerase II Cis-Regulatory Region Sequence-Specific DNA Binding (GO:0000978)	4/1122	0.982742	0.997665	NO	0	0	0.423903	0.00737941	RBPJL;KCNIP3;RORA;NR3C2		226	Cell-Cell Communication R-HSA-1500931
227	Regulation Of Retinoic Acid Receptor Signaling Pathway (GO:0048385)	2/12	0.0165239	0.123642	NO	0	0	11.8048	48.4345	ASXL1;EZH2		224	Double-Stranded DNA Binding (GO:0003690)	12/650	0.406918	0.571389	NO	0	0	1.10797	0.996226	H1-5;RAD51B;H1-4;NEIL3;NFIB;LEF1;MYBL2;TERF1;TEAD1;RUNX2;NPAS2;E2F7		227	Positive Regulation Of MAP Kinase Activity (GO:0043406)	3/91	0.0377685	0.176363	NO	0	0	4.23456	13.8736	GHR;TENM1;ROBO1		227	RNA Binding (GO:0003723)	5/1411	0.990867	0.997665	NO	0	0	0.417501	0.0038304	KHDRBS2;LRP1;ADARB2;PPARGC1A;SYNE1		227	RNA Polymerase III Transcription Termination R-HSA-73980
228	Positive Regulation Of DNA-directed DNA Polymerase Activity (GO:1900264)	2/12	0.0165239	0.123642	NO	0	0	11.8048	48.4345	RFC4;DSCC1		228	Ubiquitin Conjugating Enzyme Activity (GO:0061631)	1/32	0.417812	0.57524	NO	0	0	1.89627	1.65492	UBE2T		228	Calcium-Dependent Cell-Cell Adhesion Via Plasma Membrane Cell Adhesion Molecules (GO:0016339)	2/38	0.0378949	0.176363	NO	0	0	6.87569	22.5037	NLGN1;CDH10		228	DNA Binding (GO:0003677)	2/846	0.992732	0.997665	NO	0	0	0.281309	0.00205205	RORA;PPARGC1A		228	Nephrin Family Interactions R-HSA-373753
229	Regulation Of DNA-directed DNA Polymerase Activity (GO:1900262)	2/12	0.0165239	0.123642	NO	0	0	11.8048	48.4345	RFC4;DSCC1		229	Beta-Tubulin Binding (GO:0048487)	1/32	0.417812	0.57524	NO	0	0	1.89627	1.65492	RACGAP1		229	Connective Tissue Development (GO:0061448)	2/38	0.0378949	0.176363	NO	0	0	6.87569	22.5037	VPS13B;SULF2		229	Cis-Regulatory Region Sequence-Specific DNA Binding (GO:0000987)	3/1098	0.994336	0.997665	NO	0	0	0.32296	0.00183446	RBPJL;KCNIP3;RORA		229	Axon Guidance R-HSA-422475
230	Regulation Of DNA-templated DNA Replication Initiation (GO:0030174)	2/12	0.0165239	0.123642	NO	0	0	11.8048	48.4345	MCM4;TICRR		230	Protein Serine/Threonine Kinase Inhibitor Activity (GO:0030291)	1/32	0.417812	0.57524	NO	0	0	1.89627	1.65492	CIT		230	Negative Regulation Of Proteasomal Protein Catabolic Process (GO:1901799)	2/39	0.0397352	0.176363	NO	0	0	6.68953	21.5772	OPHN1;FHIT		230	Double-Stranded DNA Binding (GO:0003690)	1/650	0.995364	0.997665	NO	0	0	0.183646	0.00085333	NR3C2		230	Telomere Extension By Telomerase R-HSA-171319
231	Protein K63-linked Deubiquitination (GO:0070536)	3/33	0.0175304	0.130605	NO	0	0	5.91416	23.9158	BARD1;DEPDC1B;BRCA1		231	Ribosome Binding (GO:0043022)	2/85	0.417863	0.57524	NO	0	0	1.41698	1.23646	RBM3;MAP3K20		231	Negative Regulation Of Transport (GO:0051051)	2/39	0.0397352	0.176363	NO	0	0	6.68953	21.5772	PRKN;PRKD1		231	Sequence-Specific Double-Stranded DNA Binding (GO:1990837)	1/715	0.997317	0.997665	NO	0	0	0.166362	0.000446918	NR3C2		231	Extracellular Matrix Organization R-HSA-1474244
232	Semaphorin-Plexin Signaling Pathway (GO:0071526)	3/34	0.0189935	0.139692	NO	0	0	5.72309	22.6844	SEMA3C;SEMA3A;MET		232	Transcription Coactivator Binding (GO:0001223)	1/34	0.437183	0.591592	NO	0	0	1.78116	1.47374	CIT		232	Positive Regulation Of Intracellular Transport (GO:0032388)	2/39	0.0397352	0.176363	NO	0	0	6.68953	21.5772	TENM1;BCAS3		232	RNA Polymerase II Transcription Regulatory Region Sequence-Specific DNA Binding (GO:0000977)	3/1225	0.997665	0.997665	NO	0	0	0.287435	0.000671836	RBPJL;KCNIP3;RORA		232	APC/C-mediated Degradation Of Cell Cycle Proteins R-HSA-174143
233	Glial Cell Differentiation (GO:0010001)	3/34	0.0189935	0.139692	NO	0	0	5.72309	22.6844	RELN;CDH2;NFIB		233	Kinase Inhibitor Activity (GO:0019210)	1/34	0.437183	0.591592	NO	0	0	1.78116	1.47374	CDK1		233	C-terminal Protein Deglutamylation (GO:0035609)	1/5	0.0398529	0.176363	NO	0	0	30.7981	99.2488	FOLH1														233	APC/C:Cdc20 Mediated Degradation Of Cyclin B R-HSA-174048
234	Microtubule Polymerization (GO:0046785)	3/34	0.0189935	0.139692	NO	0	0	5.72309	22.6844	TPX2;RANBP9;CKAP5		234	Nuclear Estrogen Receptor Binding (GO:0030331)	1/34	0.437183	0.591592	NO	0	0	1.78116	1.47374	LEF1		234	Regulation Of Endothelial Cell-Matrix Adhesion Via Fibronectin (GO:1904904)	1/5	0.0398529	0.176363	NO	0	0	30.7981	99.2488	RIN2														234	Defective Intrinsic Pathway For Apoptosis R-HSA-9734009
235	Positive Regulation Of Glycoprotein Biosynthetic Process (GO:0010560)	2/13	0.0193145	0.141448	NO	0	0	10.7311	42.3545	IL33;PLCB1		235	Sodium Channel Regulator Activity (GO:0017080)	1/34	0.437183	0.591592	NO	0	0	1.78116	1.47374	NEDD4L		235	L-aspartate Import Across Plasma Membrane (GO:0140009)	1/5	0.0398529	0.176363	NO	0	0	30.7981	99.2488	SLC1A2														235	Estrogen-dependent Nuclear Events Downstream Of ESR-membrane Signaling R-HSA-9634638
236	Protein-Containing Complex Organization (GO:0043933)	6/126	0.0194936	0.142154	NO	0	0	2.97036	11.6963	EPRS1;RANBP9;KNTC1;FANCC;IL1RAP;TEAD1		237	Ubiquitin-Like Protein Conjugating Enzyme Activity (GO:0061650)	1/35	0.446626	0.59178	NO	0	0	1.72869	1.39338	UBE2T		236	L-aspartate Transmembrane Transport (GO:0070778)	1/5	0.0398529	0.176363	NO	0	0	30.7981	99.2488	SLC1A2														236	RHOJ GTPase Cycle R-HSA-9013409
237	Protein Autophosphorylation (GO:0046777)	7/162	0.0195763	0.142155	NO	0	0	2.68627	10.5663	MELK;PEAK1;MAP3K20;VRK1;ATM;FYN;ATR		238	Ion Channel Inhibitor Activity (GO:0008200)	1/35	0.446626	0.59178	NO	0	0	1.72869	1.39338	NEDD4L		237	Regulation Of Glomerular Filtration (GO:0003093)	1/5	0.0398529	0.176363	NO	0	0	30.7981	99.2488	PTPRO														237	NOTCH3 Intracellular Domain Regulates Transcription R-HSA-9013508
238	Regulation Of Embryonic Development (GO:0045995)	4/62	0.0201557	0.144158	NO	0	0	4.08522	15.9498	RACGAP1;CDK1;WDPCP;PLCB1		239	Hsp90 Protein Binding (GO:0051879)	1/35	0.446626	0.59178	NO	0	0	1.72869	1.39338	NPAS2		238	Negative Regulation Of Neuron Migration (GO:2001223)	1/5	0.0398529	0.176363	NO	0	0	30.7981	99.2488	SRGAP3														238	Signaling By TGF-beta Receptor Complex R-HSA-170834
239	mRNA Export From Nucleus (GO:0006406)	4/62	0.0201557	0.144158	NO	0	0	4.08522	15.9498	NUP93;XPO1;HNRNPA2B1;NUP160		240	Chemoattractant Activity (GO:0042056)	1/35	0.446626	0.59178	NO	0	0	1.72869	1.39338	FGF2		239	Regulation Of Histone Deacetylase Activity (GO:1901725)	1/5	0.0398529	0.176363	NO	0	0	30.7981	99.2488	PRKD1														239	Platelet Calcium Homeostasis R-HSA-418360
240	Regulation Of Sodium Ion Transport (GO:0002028)	3/35	0.0205222	0.144158	NO	0	0	5.54396	21.5452	NKAIN1;ATP2B4;NEDD4L		236	Guanyl-Nucleotide Exchange Factor Activity (GO:0005085)	4/203	0.442865	0.59178	NO	0	0	1.1821	0.962813	TIAM2;DOCK7;RAP1GDS1;ECT2		240	Aminophospholipid Transport (GO:0015917)	1/5	0.0398529	0.176363	NO	0	0	30.7981	99.2488	ATP8A2														240	NCAM Signaling For Neurite Out-Growth R-HSA-375165
241	Establishment Of Spindle Orientation (GO:0051294)	3/35	0.0205222	0.144158	NO	0	0	5.54396	21.5452	CENPA;NDC80;CDK5RAP2		241	Protein Kinase C Binding (GO:0005080)	1/36	0.455911	0.593908	NO	0	0	1.67921	1.31895	TOP2A		241	Neurotransmitter-Gated Ion Channel Clustering (GO:0072578)	1/5	0.0398529	0.176363	NO	0	0	30.7981	99.2488	NLGN1														241	RAC3 GTPase Cycle R-HSA-9013423
242	Liver Development (GO:0001889)	3/35	0.0205222	0.144158	NO	0	0	5.54396	21.5452	ARID5B;MET;E2F7		244	Transmembrane Receptor Protein Kinase Activity (GO:0019199)	1/37	0.465041	0.593908	NO	0	0	1.63249	1.24988	AXL		242	Regulation Of Non-Motile Cilium Assembly (GO:1902855)	1/5	0.0398529	0.176363	NO	0	0	30.7981	99.2488	SEPTIN7														242	BMAL1:CLOCK,NPAS2 Activates Circadian Gene Expression R-HSA-1368108
243	Negative Regulation Of Cell Cycle G1/S Phase Transition (GO:1902807)	3/35	0.0205222	0.144158	NO	0	0	5.54396	21.5452	WEE1;RBL1;E2F7		245	N-acyltransferase Activity (GO:0016410)	1/37	0.465041	0.593908	NO	0	0	1.63249	1.24988	ESCO2		243	Behavioral Fear Response (GO:0001662)	1/5	0.0398529	0.176363	NO	0	0	30.7981	99.2488	GRM7														243	B-WICH Complex Positively Regulates rRNA Expression R-HSA-5250924
244	Platelet Aggregation (GO:0070527)	3/35	0.0205222	0.144158	NO	0	0	5.54396	21.5452	UBASH3B;MYH9;CLIC1		246	Methyltransferase Activity (GO:0008168)	1/37	0.465041	0.593908	NO	0	0	1.63249	1.24988	DNMT1		244	Regulation Of Peptidyl-Cysteine S-nitrosylation (GO:2000169)	1/5	0.0398529	0.176363	NO	0	0	30.7981	99.2488	DMD														244	Transcriptional Regulation Of Granulopoiesis R-HSA-9616222
245	Positive Regulation Of Telomere Maintenance Via Telomere Lengthening (GO:1904358)	3/35	0.0205222	0.144158	NO	0	0	5.54396	21.5452	HNRNPA2B1;ATM;ATR		247	Monoatomic Cation Transmembrane Transporter Activity (GO:0008324)	1/37	0.465041	0.593908	NO	0	0	1.63249	1.24988	PIEZO1		245	Blood Vessel Endothelial Cell Proliferation Involved In Sprouting Angiogenesis (GO:0002043)	1/5	0.0398529	0.176363	NO	0	0	30.7981	99.2488	SEMA5A														245	HCMV Early Events R-HSA-9609690
246	Cell Junction Assembly (GO:0034329)	5/95	0.0218003	0.151009	NO	0	0	3.29545	12.6079	VMP1;CLDN5;CDH2;PKP4;SDK2		248	Monoatomic Ion Channel Activity (GO:0005216)	1/37	0.465041	0.593908	NO	0	0	1.63249	1.24988	PIEZO1		246	Nucleoside Triphosphate Biosynthetic Process (GO:0009142)	1/5	0.0398529	0.176363	NO	0	0	30.7981	99.2488	AK5														246	FCGR3A-mediated Phagocytosis R-HSA-9664422
247	DNA Damage Response, Signal Transduction By P53 Class Mediator (GO:0030330)	3/36	0.0221166	0.151009	NO	0	0	5.37568	20.489	ATM;GTSE1;E2F7		249	aminoacyl-tRNA Ligase Activity (GO:0004812)	1/37	0.465041	0.593908	NO	0	0	1.63249	1.24988	EPRS1		247	Regulation Of Protein Targeting (GO:1903533)	1/5	0.0398529	0.176363	NO	0	0	30.7981	99.2488	PRKN														247	Transcriptional Regulation By MECP2 R-HSA-8986944
248	Negative Regulation Of Organelle Assembly (GO:1902116)	3/36	0.0221166	0.151009	NO	0	0	5.37568	20.489	KIF24;TRIM37;CDK5RAP2		242	mRNA 3'-UTR Binding (GO:0003730)	2/93	0.463275	0.593908	NO	0	0	1.29189	0.99402	HNRNPA2B1;YBX3		248	Cell-Cell Signaling Involved In Cardiac Conduction (GO:0086019)	1/5	0.0398529	0.176363	NO	0	0	30.7981	99.2488	RYR2														248	Recycling Pathway Of L1 R-HSA-437239
249	Regulation Of Endothelial Cell Chemotaxis (GO:2001026)	2/14	0.0222873	0.151009	NO	0	0	9.83634	37.4149	FGF2;MET		243	Phosphatidylinositol Bisphosphate Binding (GO:1902936)	2/93	0.463275	0.593908	NO	0	0	1.29189	0.99402	SH3PXD2B;PLCB1		249	Regulation Of Resting Membrane Potential (GO:0060075)	1/5	0.0398529	0.176363	NO	0	0	30.7981	99.2488	NALCN														249	Interconversion Of Nucleotide Di- And Triphosphates R-HSA-499943
250	Regulation Of Integrin Activation (GO:0033623)	2/14	0.0222873	0.151009	NO	0	0	9.83634	37.4149	KIF14;PIEZO1		251	Tau Protein Binding (GO:0048156)	1/39	0.482845	0.609305	NO	0	0	1.54641	1.12588	FYN		250	Regulation Of Retinal Ganglion Cell Axon Guidance (GO:0090259)	1/5	0.0398529	0.176363	NO	0	0	30.7981	99.2488	PTPRO														250	Membrane Trafficking R-HSA-199991
251	Hyaluronan Metabolic Process (GO:0030212)	2/14	0.0222873	0.151009	NO	0	0	9.83634	37.4149	FGF2;CD44		252	Phosphotyrosine Residue Binding (GO:0001784)	1/39	0.482845	0.609305	NO	0	0	1.54641	1.12588	SHC3		251	Regulation Of Retrograde Transport, Endosome To Golgi (GO:1905279)	1/5	0.0398529	0.176363	NO	0	0	30.7981	99.2488	PRKN														251	RHOT1 GTPase Cycle R-HSA-9013425
252	Mitotic Recombination (GO:0006312)	2/14	0.0222873	0.151009	NO	0	0	9.83634	37.4149	GEN1;RAD54B		250	Hexosyltransferase Activity (GO:0016758)	2/96	0.479765	0.609305	NO	0	0	1.25046	0.918415	MTAP;B4GALT6		252	Regulation Of Ribonuclease Activity (GO:0060700)	1/5	0.0398529	0.176363	NO	0	0	30.7981	99.2488	PDE3A														252	RUNX1 Regulates Transcription Of Genes Involved In Interleukin Signaling R-HSA-8939247
253	Negative Regulation Of Nucleocytoplasmic Transport (GO:0046823)	2/14	0.0222873	0.151009	NO	0	0	9.83634	37.4149	BARD1;RANGAP1		253	Transmitter-Gated Monoatomic Ion Channel Activity (GO:0022824)	1/40	0.491525	0.615373	NO	0	0	1.50668	1.07011	GABRG3		253	Plasma Membrane Raft Organization (GO:0044857)	1/5	0.0398529	0.176363	NO	0	0	30.7981	99.2488	FA2H														253	RUNX2 Regulates Chondrocyte Maturation R-HSA-8941284
254	Positive Regulation Of Endothelial Cell Chemotaxis (GO:2001028)	2/14	0.0222873	0.151009	NO	0	0	9.83634	37.4149	FGF2;MET		254	Phosphatidylinositol-3-Phosphate Binding (GO:0032266)	1/40	0.491525	0.615373	NO	0	0	1.50668	1.07011	SH3PXD2B		254	Cellular Response To Magnesium Ion (GO:0071286)	1/5	0.0398529	0.176363	NO	0	0	30.7981	99.2488	RYR3														254	Regulation Of HMOX1 Expression And Activity R-HSA-9707587
255	Negative Regulation Of Endothelial Cell Migration (GO:0010596)	3/37	0.0237767	0.160469	NO	0	0	5.21731	19.5078	ATP2B4;FGF2;ADAMTS9		255	RNA Endonuclease Activity (GO:0004521)	1/41	0.500059	0.623603	NO	0	0	1.46894	1.01802	SLFN13		255	Regulation Of Transmission Of Nerve Impulse (GO:0051969)	1/5	0.0398529	0.176363	NO	0	0	30.7981	99.2488	FGF12														255	Diseases Of Base Excision Repair R-HSA-9605308
256	Epiboly Involved In Wound Healing (GO:0090505)	2/15	0.0254353	0.167518	NO	0	0	9.07923	33.3355	CCNA2;CD44		256	Regulatory RNA Binding (GO:0061980)	1/42	0.50845	0.630693	NO	0	0	1.43304	0.969289	HNRNPA2B1		256	Cerebral Cortex Neuron Differentiation (GO:0021895)	1/5	0.0398529	0.176363	NO	0	0	30.7981	99.2488	OPHN1														256	TFAP2A Acts As A Transcriptional Repressor During Retinoic Acid Induced Cell Differentiation R-HSA-8869496
257	Positive Regulation Of DNA Damage Response, Signal Transduction By P53 Class Mediator (GO:0043517)	2/15	0.0254353	0.167518	NO	0	0	9.07923	33.3355	ATM;ATR		258	snRNA Binding (GO:0017069)	1/43	0.516701	0.630693	NO	0	0	1.39885	0.923646	SF3B3		257	Renal Filtration Cell Differentiation (GO:0061318)	1/5	0.0398529	0.176363	NO	0	0	30.7981	99.2488	PTPRO														257	G2 Phase R-HSA-68911
258	Positive Regulation Of Collagen Biosynthetic Process (GO:0032967)	2/15	0.0254353	0.167518	NO	0	0	9.07923	33.3355	VIM;RUNX1		260	Kinase Activator Activity (GO:0019209)	1/44	0.524813	0.630693	NO	0	0	1.36624	0.880835	MAP3K20		258	Chondrocyte Development (GO:0002063)	1/5	0.0398529	0.176363	NO	0	0	30.7981	99.2488	SULF2														258	Toxicity Of Botulinum Toxin Type D (botD) R-HSA-5250955
259	Positive Regulation Of Transcription By RNA Polymerase III (GO:0045945)	2/15	0.0254353	0.167518	NO	0	0	9.07923	33.3355	DEK;BAZ1B		261	Phosphoric Diester Hydrolase Activity (GO:0008081)	1/44	0.524813	0.630693	NO	0	0	1.36624	0.880835	PLCB1		259	Renal System Process Involved In Regulation Of Blood Volume (GO:0001977)	1/5	0.0398529	0.176363	NO	0	0	30.7981	99.2488	PTPRO														259	Toxicity Of Botulinum Toxin Type F (botF) R-HSA-5250981
260	Positive Regulation Of Transmembrane Transport (GO:0034764)	2/15	0.0254353	0.167518	NO	0	0	9.07923	33.3355	ARL6IP1;ANO6		262	Signaling Receptor Complex Adaptor Activity (GO:0030159)	1/44	0.524813	0.630693	NO	0	0	1.36624	0.880835	GAB2		260	Response To cGMP (GO:0070305)	1/5	0.0398529	0.176363	NO	0	0	30.7981	99.2488	PDE3A														260	MECP2 Regulates Transcription Factors R-HSA-9022707
261	Protein Localization To Microtubule Organizing Center (GO:1905508)	2/15	0.0254353	0.167518	NO	0	0	9.07923	33.3355	STIL;CEP192		266	Potassium Channel Regulator Activity (GO:0015459)	1/45	0.53279	0.630693	NO	0	0	1.33513	0.840631	NEDD4L		261	Positive Regulation Of Autophagy Of Mitochondrion In Response To Mitochondrial Depolarization (GO:1904925)	1/5	0.0398529	0.176363	NO	0	0	30.7981	99.2488	PRKN														261	Muscarinic Acetylcholine Receptors R-HSA-390648
262	Positive Regulation Of Bone Mineralization (GO:0030501)	3/38	0.0255024	0.167518	NO	0	0	5.06799	18.5943	CCNA2;ANO6;ATP2B1		267	Protein Kinase Inhibitor Activity (GO:0004860)	1/45	0.53279	0.630693	NO	0	0	1.33513	0.840631	CIT		262	Response To Manganese Ion (GO:0010042)	1/5	0.0398529	0.176363	NO	0	0	30.7981	99.2488	PRKN														262	Cell-cell Junction Organization R-HSA-421270
263	Non-Membrane-Bounded Organelle Assembly (GO:0140694)	6/135	0.0262946	0.172064	NO	0	0	2.76186	10.0487	CENPE;CENPF;SH3PXD2B;CENPA;DLGAP5;CENPC		268	Protein Phosphorylated Amino Acid Binding (GO:0045309)	1/45	0.53279	0.630693	NO	0	0	1.33513	0.840631	SHC3		263	Equilibrioception (GO:0050957)	1/5	0.0398529	0.176363	NO	0	0	30.7981	99.2488	PCDH15														263	Pre-NOTCH Transcription And Translation R-HSA-1912408
264	Positive Regulation Of Transcription By RNA Polymerase II (GO:0045944)	24/938	0.0265404	0.173015	NO	0	0	1.58318	5.74548	IL33;LEF1;GLIS3;CKAP2;BRCA1;DEK;BAZ1B;FGF2;RUNX2;RUNX1;CCNA2;ASXL1;NFIA;ZMIZ1;NFIB;ATM;BMAL2;PHIP;MYBL2;MAML3;BRD8;TEAD1;MET;E2F7		263	Monoatomic Cation Channel Activity (GO:0005261)	2/105	0.527316	0.630693	NO	0	0	1.14067	0.729982	PIEZO1;ANO6		264	Striated Muscle Hypertrophy (GO:0014897)	1/5	0.0398529	0.176363	NO	0	0	30.7981	99.2488	RYR2														264	HS-GAG Biosynthesis R-HSA-2022928
265	Telomere Maintenance (GO:0000723)	4/68	0.0272385	0.176589	NO	0	0	3.7011	13.3355	BLM;ATM;TERF1;ATR		265	Phosphatidylinositol Binding (GO:0035091)	2/106	0.532415	0.630693	NO	0	0	1.12965	0.712054	GAP43;PARD3B		265	Galactolipid Biosynthetic Process (GO:0019375)	1/5	0.0398529	0.176363	NO	0	0	30.7981	99.2488	FA2H														265	Semaphorin Interactions R-HSA-373755
266	Neuron Projection Extension (GO:1990138)	3/39	0.0272938	0.176589	NO	0	0	4.92696	17.7424	SEMA3A;MAP1B;IQGAP1		257	mRNA Binding (GO:0003729)	5/282	0.511787	0.630693	NO	0	0	1.0605	0.71037	SYNCRIP;RBFOX1;PCBP3;HNRNPA2B1;YBX3		266	Galactosylceramide Biosynthetic Process (GO:0006682)	1/5	0.0398529	0.176363	NO	0	0	30.7981	99.2488	FA2H														266	Gap-filling DNA Repair Synthesis And Ligation In TC-NER R-HSA-6782210
267	Cellular Response To Gamma Radiation (GO:0071480)	2/16	0.0287521	0.183949	NO	0	0	8.43029	29.9195	MAP3K20;ATR		259	Transcription Regulatory Region Nucleic Acid Binding (GO:0001067)	4/224	0.518821	0.630693	NO	0	0	1.06811	0.700893	ARID5B;BRCA1;CDK5RAP2;RUNX1		267	Glomerular Epithelial Cell Differentiation (GO:0072311)	1/5	0.0398529	0.176363	NO	0	0	30.7981	99.2488	PTPRO														267	Metalloprotease DUBs R-HSA-5689901
268	Positive Regulation Of Collagen Metabolic Process (GO:0010714)	2/16	0.0287521	0.183949	NO	0	0	8.43029	29.9195	VIM;RUNX1		264	DNA-binding Transcription Activator Activity, RNA Polymerase II-specific (GO:0001228)	6/348	0.528819	0.630693	NO	0	0	1.0304	0.656475	NFIA;NFIB;LEF1;GLIS3;MYBL2;RUNX1		268	Transmembrane Receptor Protein Tyrosine Phosphatase Signaling Pathway (GO:0007185)	1/5	0.0398529	0.176363	NO	0	0	30.7981	99.2488	PTPRD														268	Dual Incision In TC-NER R-HSA-6782135
269	Protein Targeting To Peroxisome (GO:0006625)	2/16	0.0287521	0.183949	NO	0	0	8.43029	29.9195	TRIM37;RAB8B		269	Ubiquitin-Like Protein Ligase Binding (GO:0044389)	5/289	0.533511	0.630693	NO	0	0	1.03398	0.649628	CCNB1;UBE2T;TRIM37;BRCA1;RAD18		269	Positive Regulation Of Protein Catabolic Process In The Vacuole (GO:1904352)	1/5	0.0398529	0.176363	NO	0	0	30.7981	99.2488	LRP1														269	Activated NTRK2 Signals Thru FYN R-HSA-9032500
270	Regulation Of Cytosolic Calcium Ion Concentration (GO:0051480)	3/40	0.0291506	0.184442	NO	0	0	4.79355	16.9466	CALCA;ATP2B4;ATP2B1		271	rRNA Binding (GO:0019843)	1/46	0.540634	0.632064	NO	0	0	1.30539	0.802832	MAP3K20		270	Inclusion Body Assembly (GO:0070841)	1/5	0.0398529	0.176363	NO	0	0	30.7981	99.2488	PRKN														270	PTK6 Regulates Cell Cycle R-HSA-8849470
271	Regulation Of Microtubule Cytoskeleton Organization (GO:0070507)	3/40	0.0291506	0.184442	NO	0	0	4.79355	16.9466	SKA3;SKA1;SKA2		272	Exonuclease Activity (GO:0004527)	1/46	0.540634	0.632064	NO	0	0	1.30539	0.802832	REXO5		271	Insulin Processing (GO:0030070)	1/5	0.0398529	0.176363	NO	0	0	30.7981	99.2488	PCSK2														271	RUNX1 Regulates Estrogen Receptor Mediated Transcription R-HSA-8931987
272	Negative Regulation Of Mitotic Cell Cycle Phase Transition (GO:1901991)	3/40	0.0291506	0.184442	NO	0	0	4.79355	16.9466	WEE1;RBL1;E2F7		270	Ubiquitin-Protein Transferase Activity (GO:0004842)	7/412	0.537988	0.632064	NO	0	0	1.01491	0.629159	BARD1;HECTD2;UBE2T;NEDD4L;TRIM37;BRCA1;PDZRN3		272	Prepulse Inhibition (GO:0060134)	1/5	0.0398529	0.176363	NO	0	0	30.7981	99.2488	GRID2														272	RUNX1 Regulates Transcription Of Genes Involved In BCR Signaling R-HSA-8939245
273	DNA Duplex Unwinding (GO:0032508)	3/41	0.0310726	0.191936	NO	0	0	4.66717	16.2018	BLM;CDC45;MCM4		273	Voltage-Gated Calcium Channel Activity (GO:0005245)	1/47	0.548346	0.638732	NO	0	0	1.27695	0.767252	CACNA1H		273	Presynaptic Active Zone Organization (GO:1990709)	1/5	0.0398529	0.176363	NO	0	0	30.7981	99.2488	PCLO														273	RUNX1 Regulates Transcription Of Genes Involved In WNT Signaling R-HSA-8939256
274	Double-Strand Break Repair Via Nonhomologous End Joining (GO:0006303)	3/41	0.0310726	0.191936	NO	0	0	4.66717	16.2018	POLQ;POLA1;ATM		274	Pyrophosphatase Activity (GO:0016462)	1/49	0.563385	0.653855	NO	0	0	1.22362	0.702101	PLPP1		274	Negative Regulation Of Amino Acid Transport (GO:0051956)	1/5	0.0398529	0.176363	NO	0	0	30.7981	99.2488	GRM7														274	SUMO Is Transferred From E1 To E2 (UBE2I, UBC9) R-HSA-3065678
275	Positive Regulation Of Ossification (GO:0045778)	3/41	0.0310726	0.191936	NO	0	0	4.66717	16.2018	CCNA2;ANO6;ATP2B1		275	S-adenosylmethionine-dependent Methyltransferase Activity (GO:0008757)	1/50	0.570716	0.659955	NO	0	0	1.19858	0.672241	DNMT1		275	Negative Regulation Of Chemokine-Mediated Signaling Pathway (GO:0070100)	1/5	0.0398529	0.176363	NO	0	0	30.7981	99.2488	ROBO1														275	FLT3 Signaling Thru SRC Family Kinases R-HSA-9706374
276	Regulation Of Double-Strand Break Repair Via Homologous Recombination (GO:0010569)	4/71	0.0312709	0.191936	NO	0	0	3.53483	12.2484	POLQ;PARPBP;MORF4L2;BRD8		276	tRNA Binding (GO:0000049)	1/51	0.577925	0.663466	NO	0	0	1.17455	0.64402	SLFN13		276	Regulation Of Endothelial Cell Proliferation (GO:0001936)	3/93	0.0398797	0.176363	NO	0	0	4.14004	13.3388	SEMA5A;PPP1R16B;PRKD1														276	Transport And Synthesis Of PAPS R-HSA-174362
277	Myeloid Leukocyte Differentiation (GO:0002573)	4/71	0.0312709	0.191936	NO	0	0	3.53483	12.2484	IL33;MYH9;GAB2;RUNX1		277	E-box Binding (GO:0070888)	1/51	0.577925	0.663466	NO	0	0	1.17455	0.64402	BMAL2		277	Regulation Of Peptidyl-Serine Phosphorylation (GO:0033135)	3/93	0.0398797	0.176363	NO	0	0	4.14004	13.3388	TENM1;DMD;PRKD1														277	Methionine Salvage Pathway R-HSA-1237112
278	Cellular Component Assembly (GO:0022607)	9/260	0.0316937	0.191936	NO	0	0	2.13534	7.3704	VMP1;ARL6IP1;EPRS1;RANBP9;KNTC1;FANCC;TRIP13;IL1RAP;TEAD1		278	Protein Serine/Threonine Phosphatase Activity (GO:0004722)	1/55	0.605572	0.692704	NO	0	0	1.08733	0.545383	CDKN3		278	Sphingolipid Metabolic Process (GO:0006665)	3/94	0.0409573	0.17983	NO	0	0	4.09434	13.0823	FA2H;ENPP2;PRKD1														278	Defective TPR May Confer Susceptibility Towards Thyroid Papillary Carcinoma (TPC) R-HSA-5619107
279	DNA Replication Checkpoint Signaling (GO:0000076)	2/17	0.032231	0.191936	NO	0	0	7.86787	27.0248	CDC45;TICRR		279	Metalloexopeptidase Activity (GO:0008235)	1/57	0.61871	0.702916	NO	0	0	1.04839	0.503348	MMP15		279	Muscle Contraction (GO:0006936)	3/94	0.0409573	0.17983	NO	0	0	4.09434	13.0823	RYR2;UTRN;RYR3														279	PI5P, PP2A And IER3 Regulate PI3K/AKT Signaling R-HSA-6811558
280	G Protein-Coupled Acetylcholine Receptor Signaling Pathway (GO:0007213)	2/17	0.032231	0.191936	NO	0	0	7.86787	27.0248	CHRM3;PLCB1		280	Ubiquitin-Like Protein Ligase Activity (GO:0061659)	5/319	0.62113	0.702916	NO	0	0	0.933748	0.444665	HECTD2;ZMIZ1;NEDD4L;TRIM37;PDZRN3		280	Positive Regulation Of Developmental Process (GO:0051094)	5/233	0.0413856	0.180109	NO	0	0	2.73913	8.72365	PRKN;NLGN1;NRXN1;ENPP2;RAPGEF3														280	Metabolism Of Carbohydrates R-HSA-71387
281	NLS-bearing Protein Import Into Nucleus (GO:0006607)	2/17	0.032231	0.191936	NO	0	0	7.86787	27.0248	KPNA2;KPNB1		281	Receptor Ligand Activity (GO:0048018)	5/319	0.62113	0.702916	NO	0	0	0.933748	0.444665	IL33;VGF;SEMA3C;SEMA3A;FGF2		281	Negative Regulation Of Secretion By Cell (GO:1903531)	2/40	0.0416088	0.180109	NO	0	0	6.51316	20.7082	GRM7;IL1RAPL1														281	Degradation Of Extracellular Matrix R-HSA-1474228
282	Regulation Of Protein Sumoylation (GO:0033233)	2/17	0.032231	0.191936	NO	0	0	7.86787	27.0248	ZMIZ1;SAE1		282	SH3 Domain Binding (GO:0017124)	1/59	0.631413	0.712019	NO	0	0	1.01213	0.465373	ADAM12		282	Regulation Of Small Molecule Metabolic Process (GO:0062012)	2/40	0.0416088	0.180109	NO	0	0	6.51316	20.7082	PRKN;RORA														282	RHOT2 GTPase Cycle R-HSA-9013419
283	Regulation Of Telomere Maintenance Via Telomere Lengthening (GO:1904356)	2/17	0.032231	0.191936	NO	0	0	7.86787	27.0248	HNRNPA2B1;TERF1		283	Secondary Active Transmembrane Transporter Activity (GO:0015291)	1/60	0.637605	0.716461	NO	0	0	0.994925	0.447753	SLC25A3		283	Establishment Or Maintenance Of Epithelial Cell Apical/Basal Polarity (GO:0045197)	2/40	0.0416088	0.180109	NO	0	0	6.51316	20.7082	DLG2;OPHN1														283	Defective Factor VIII Causes Hemophilia A R-HSA-9662001
284	Embryonic Digit Morphogenesis (GO:0042733)	2/17	0.032231	0.191936	NO	0	0	7.86787	27.0248	MAP3K20;WDPCP		284	Acyltransferase Activity, Transferring Groups Other Than Amino-Acyl Groups (GO:0016747)	1/64	0.661353	0.740529	NO	0	0	0.931565	0.385172	ESCO2		284	Positive Regulation Of Supramolecular Fiber Organization (GO:1902905)	3/96	0.0431564	0.185445	NO	0	0	4.00588	12.5902	SEMA5A;TENM1;FCHSD2														284	STAT5 Activation R-HSA-9645135
285	Negative Regulation Of Cellular Senescence (GO:2000773)	2/17	0.032231	0.191936	NO	0	0	7.86787	27.0248	CDK6;RBL1		285	Ubiquitin Protein Ligase Binding (GO:0031625)	4/271	0.668188	0.745557	NO	0	0	0.877966	0.353983	UBE2T;TRIM37;BRCA1;RAD18		285	Regulation Of Dendrite Development (GO:0050773)	2/41	0.043515	0.185445	NO	0	0	6.34583	19.892	HECW2;CSMD3														285	Insulin-like Growth Factor-2 mRNA Binding Proteins (IGF2BPs/IMPs/VICKZs) Bind RNA R-HSA-428359
286	Neural Tube Development (GO:0021915)	2/17	0.032231	0.191936	NO	0	0	7.86787	27.0248	STIL;WDPCP		286	Calcium Ion Binding (GO:0005509)	5/346	0.691039	0.768359	NO	0	0	0.858615	0.317309	MELK;CDH2;MYOF;IQGAP1;EFCAB11		286	Positive Regulation Of Actin Filament Polymerization (GO:0030838)	2/41	0.043515	0.185445	NO	0	0	6.34583	19.892	TENM1;FCHSD2														286	Interleukin-36 Pathway R-HSA-9014826
287	Nuclear Envelope Organization (GO:0006998)	2/17	0.032231	0.191936	NO	0	0	7.86787	27.0248	NUP93;LMNB1		287	RNA Nuclease Activity (GO:0004540)	1/70	0.694098	0.76907	NO	0	0	0.850299	0.31048	SLFN13		287	Lipid Modification (GO:0030258)	2/42	0.0454532	0.185445	NO	0	0	6.18687	19.1241	PLPPR1;DGKB														287	RHOBTB GTPase Cycle R-HSA-9706574
288	Peroxisomal Membrane Transport (GO:0015919)	2/17	0.032231	0.191936	NO	0	0	7.86787	27.0248	TRIM37;RAB8B		288	ATPase Binding (GO:0051117)	1/73	0.709266	0.780438	NO	0	0	0.814746	0.279885	NOP58		288	Response To Amyloid-Beta (GO:1904645)	2/43	0.0474228	0.185445	NO	0	0	6.03567	18.4007	GRM5;LRP1														288	SUMOylation Of SUMOylation Proteins R-HSA-4085377
289	Protein Localization To Centrosome (GO:0071539)	2/17	0.032231	0.191936	NO	0	0	7.86787	27.0248	STIL;CEP192		289	Phosphatidylinositol-4,5-Bisphosphate Binding (GO:0005546)	1/73	0.709266	0.780438	NO	0	0	0.814746	0.279885	PLCB1		289	Positive Regulation Of Cell-Matrix Adhesion (GO:0001954)	2/43	0.0474228	0.185445	NO	0	0	6.03567	18.4007	UTRN;RIN2														289	Transport Of SLBP Independent Mature mRNA R-HSA-159227
290	DNA Integrity Checkpoint Signaling (GO:0031570)	3/42	0.0330595	0.196191	NO	0	0	4.54727	15.5037	CDC45;MAP3K20;ATR		290	Hormone Activity (GO:0005179)	1/74	0.714154	0.783107	NO	0	0	0.803544	0.270519	VGF		290	Adenosine To Inosine Editing (GO:0006382)	1/6	0.047632	0.185445	NO	0	0	24.6373	75.002	ADARB2														290	Vpr-mediated Nuclear Import Of PICs R-HSA-180910
291	Positive Regulation Of Cell Population Proliferation (GO:0008284)	14/483	0.0338144	0.199982	NO	0	0	1.78509	6.04587	LEF1;KIF14;TTK;NAP1L1;GAB2;FGF2;CCNA2;CLDN5;CDK6;PRC1;BIRC5;PHIP;KIF20B;EZH2		291	Voltage-Gated Monoatomic Cation Channel Activity (GO:0022843)	1/76	0.723685	0.790475	NO	0	0	0.782036	0.25291	KCNQ5		291	Regulation Of Metallopeptidase Activity (GO:1905048)	1/6	0.047632	0.185445	NO	0	0	24.6373	75.002	LRP1														291	Vesicle-mediated Transport R-HSA-5653656
292	Regulation Of Filopodium Assembly (GO:0051489)	3/43	0.0351111	0.205531	NO	0	0	4.43336	14.8484	SRGAP2C;GAP43;MYO10		292	Phospholipase Activity (GO:0004620)	1/77	0.72833	0.790475	NO	0	0	0.771707	0.244631	PLCB1		292	Regulation Of Nuclease Activity (GO:0032069)	1/6	0.047632	0.185445	NO	0	0	24.6373	75.002	PDE3A														292	Cdc20:Phospho-APC/C Mediated Degradation Of Cyclin A R-HSA-174184
293	Intracellular Steroid Hormone Receptor Signaling Pathway (GO:0030518)	3/43	0.0351111	0.205531	NO	0	0	4.43336	14.8484	ZMIZ1;PMEPA1;PLPP1		293	Phosphotransferase Activity, Alcohol Group As Acceptor (GO:0016773)	1/77	0.72833	0.790475	NO	0	0	0.771707	0.244631	PAPSS1		293	Regulation Of Oxidative Stress-Induced Neuron Intrinsic Apoptotic Signaling Pathway (GO:1903376)	1/6	0.047632	0.185445	NO	0	0	24.6373	75.002	PRKN														293	Aberrant Regulation Of Mitotic Cell Cycle Due To RB1 Defects R-HSA-9687139
294	Positive Regulation Of Biomineral Tissue Development (GO:0070169)	3/43	0.0351111	0.205531	NO	0	0	4.43336	14.8484	CCNA2;ANO6;ATP2B1		294	Potassium Channel Activity (GO:0005267)	1/79	0.73739	0.79694	NO	0	0	0.751842	0.22904	KCNQ5		294	Regulation Of Skeletal Muscle Contraction (GO:0014819)	1/6	0.047632	0.185445	NO	0	0	24.6373	75.002	DMD														294	Transcriptional Regulation By AP-2 (TFAP2) Family Of Transcription Factors R-HSA-8864260
295	Positive Regulation Of Translation (GO:0045727)	5/108	0.0352856	0.205853	NO	0	0	2.87761	9.62354	RBM3;SYNCRIP;HNRNPD;VIM;YBX3		295	Ubiquitin Binding (GO:0043130)	1/80	0.741806	0.79694	NO	0	0	0.742288	0.221697	TOP2A		295	Cellular Response To Histamine (GO:0071420)	1/6	0.047632	0.185445	NO	0	0	24.6373	75.002	GABRB1														295	Transport Of SLBP Dependant Mature mRNA R-HSA-159230
296	Regulation Of Collagen Biosynthetic Process (GO:0032965)	2/18	0.0358657	0.206438	NO	0	0	7.37575	24.5463	VIM;RUNX1		296	Voltage-Gated Potassium Channel Activity (GO:0005249)	1/80	0.741806	0.79694	NO	0	0	0.742288	0.221697	KCNQ5		296	Podocyte Development (GO:0072015)	1/6	0.047632	0.185445	NO	0	0	24.6373	75.002	MAGI2														296	Negative Regulation Of PI3K/AKT Network R-HSA-199418
297	Detection Of Mechanical Stimulus (GO:0050982)	2/18	0.0358657	0.206438	NO	0	0	7.37575	24.5463	CDH2;PIEZO1		297	Phosphatase Activity (GO:0016791)	1/83	0.754615	0.807972	NO	0	0	0.715021	0.201312	PLPP1		297	Response To Alkaloid (GO:0043279)	1/6	0.047632	0.185445	NO	0	0	24.6373	75.002	RYR2														297	APC:Cdc20 Mediated Degradation Of Cell Cycle Proteins Before Cycle Checkpoint Satisfied R-HSA-179419
298	Maintenance Of Protein Location In Nucleus (GO:0051457)	2/18	0.0358657	0.206438	NO	0	0	7.37575	24.5463	BARD1;RANGAP1		298	Growth Factor Activity (GO:0008083)	1/85	0.762801	0.811273	NO	0	0	0.697926	0.188969	FGF2		298	Positive Regulation Of Amyloid-Beta Clearance (GO:1900223)	1/6	0.047632	0.185445	NO	0	0	24.6373	75.002	LRP1														298	Influenza Infection R-HSA-168255
299	Positive Regulation Of CREB Transcription Factor Activity (GO:0032793)	2/18	0.0358657	0.206438	NO	0	0	7.37575	24.5463	CAMK1D;RELN		299	Protein Tyrosine Kinase Binding (GO:1990782)	1/85	0.762801	0.811273	NO	0	0	0.697926	0.188969	SHC3		299	Dense Core Granule Cytoskeletal Transport (GO:0099519)	1/6	0.047632	0.185445	NO	0	0	24.6373	75.002	PPFIA2														299	Binding Of TCF/LEF:CTNNB1 To Target Gene Promoters R-HSA-4411364
300	Cellular Response To Salt (GO:1902075)	5/109	0.0364955	0.208921	NO	0	0	2.8498	9.43444	ATP2B4;FYN;IQGAP1;ECT2;CACNA1H		300	Ubiquitin Protein Ligase Activity (GO:0061630)	4/311	0.767746	0.81381	NO	0	0	0.761998	0.201394	HECTD2;NEDD4L;TRIM37;PDZRN3		300	Positive Regulation Of Deacetylase Activity (GO:0090045)	1/6	0.047632	0.185445	NO	0	0	24.6373	75.002	PRKD1														300	CREB1 Phosphorylation Thru Activation Of CaMKII/CaMKK/CaMKIV Cascasde R-HSA-442729
301	Neuron Projection Morphogenesis (GO:0048812)	6/146	0.03654	0.208921	NO	0	0	2.54342	8.41707	MAP1B;DOCK7;IQGAP1;KIF20B;DCLK1;GAS7		301	Cytokine Activity (GO:0005125)	2/178	0.801923	0.847215	NO	0	0	0.665063	0.146807	IL33;FGF2		301	Substrate-Dependent Cell Migration, Cell Extension (GO:0006930)	1/6	0.047632	0.185445	NO	0	0	24.6373	75.002	OPHN1														301	RUNX1 Regulates Transcription Of Genes Involved In Differentiation Of Keratinocytes R-HSA-8939242
302	Neural Crest Cell Development (GO:0014032)	3/44	0.037227	0.211444	NO	0	0	4.32501	14.2324	SEMA3C;CDH2;SEMA3A		302	Cytokine Receptor Binding (GO:0005126)	1/100	0.816109	0.859346	NO	0	0	0.591726	0.120243	IL1RAP		302	Synaptic Signaling (GO:0099536)	1/6	0.047632	0.185445	NO	0	0	24.6373	75.002	UTRN														302	RUNX2 Regulates Genes Involved In Cell Migration R-HSA-8941332
303	Nucleus Organization (GO:0006997)	3/44	0.037227	0.211444	NO	0	0	4.32501	14.2324	NUP93;CEP55;LMNB1		303	Cysteine-Type Endopeptidase Activity (GO:0004197)	1/106	0.83392	0.875204	NO	0	0	0.557742	0.101296	ESPL1		303	Positive Regulation Of Lamellipodium Morphogenesis (GO:2000394)	1/6	0.047632	0.185445	NO	0	0	24.6373	75.002	ENPP2														303	RUNX3 Regulates YAP1-mediated Transcription R-HSA-8951671
304	Axonogenesis (GO:0007409)	7/188	0.0394254	0.221952	NO	0	0	2.29733	7.42807	RELN;SEMA3C;MAP1B;SEMA3A;DOCK7;FYN;B4GALT6		305	Sequence-Specific DNA Binding (GO:0043565)	9/717	0.852549	0.887711	NO	0	0	0.739199	0.117921	NFIB;LEF1;HNRNPD;MYBL2;TERF1;TEAD1;RUNX2;NPAS2;E2F7		304	Ganglioside Catabolic Process (GO:0006689)	1/6	0.047632	0.185445	NO	0	0	24.6373	75.002	NEU4														304	Fatty Acids Bound To GPR40 (FFAR1) Regulate Insulin Secretion R-HSA-434316
305	Superoxide Anion Generation (GO:0042554)	2/19	0.0396502	0.221952	NO	0	0	6.94153	22.4049	SH3PXD2A;SH3PXD2B		306	DNA-binding Transcription Factor Binding (GO:0140297)	3/282	0.854213	0.887711	NO	0	0	0.627866	0.0989361	CENPF;NFIA;RBBP8		305	Glomerular Epithelial Cell Development (GO:0072310)	1/6	0.047632	0.185445	NO	0	0	24.6373	75.002	MAGI2														305	Ubiquinol Biosynthesis R-HSA-2142789
306	Interleukin-1-Mediated Signaling Pathway (GO:0070498)	2/19	0.0396502	0.221952	NO	0	0	6.94153	22.4049	IL1RAP;PLCB1		304	Deubiquitinase Activity (GO:0101005)	1/113	0.852538	0.887711	NO	0	0	0.522696	0.0833897	DEPDC1B		306	Positive Regulation Of Mitophagy In Response To Mitochondrial Depolarization (GO:0098779)	1/6	0.047632	0.185445	NO	0	0	24.6373	75.002	PRKN														306	Miro GTPase Cycle R-HSA-9715370
307	Pore Complex Assembly (GO:0046931)	2/19	0.0396502	0.221952	NO	0	0	6.94153	22.4049	NUP93;ANO6		307	Guanyl Ribonucleotide Binding (GO:0032561)	2/226	0.894732	0.926791	NO	0	0	0.521262	0.0579806	RAB31;RAB8B		307	Positive Regulation Of Multicellular Organism Growth (GO:0040018)	1/6	0.047632	0.185445	NO	0	0	24.6373	75.002	GHR														307	Nef And Signal Transduction R-HSA-164944
308	Axon Guidance (GO:0007411)	6/149	0.0397218	0.221952	NO	0	0	2.48968	8.03135	GAP43;RELN;SEMA3C;NFIB;SEMA3A;FYN		308	G Protein-Coupled Receptor Binding (GO:0001664)	1/140	0.906815	0.936257	NO	0	0	0.420583	0.0411399	CALCA		308	Positive Regulation Of Neurotransmitter Secretion (GO:0001956)	1/6	0.047632	0.185445	NO	0	0	24.6373	75.002	NLGN1														308	Cleavage Of Damaged Purine R-HSA-110331
309	Regulation Of Nervous System Development (GO:0051960)	3/46	0.0416499	0.229742	NO	0	0	4.12342	13.1061	DOCK7;LEF1;KIF14		309	Cysteine-Type Peptidase Activity (GO:0008234)	1/144	0.912946	0.939536	NO	0	0	0.408735	0.0372271	ESPL1		309	Glycosylceramide Biosynthetic Process (GO:0046476)	1/6	0.047632	0.185445	NO	0	0	24.6373	75.002	FA2H														309	Defective B3GALTL Causes PpS R-HSA-5083635
310	Homotypic Cell-Cell Adhesion (GO:0034109)	3/46	0.0416499	0.229742	NO	0	0	4.12342	13.1061	UBASH3B;MYH9;CLIC1		310	G Protein-Coupled Receptor Activity (GO:0004930)	2/250	0.924183	0.948033	NO	0	0	0.470236	0.0370758	ADGRA1;TAS1R2		310	Long-Term Synaptic Depression (GO:0060292)	1/6	0.047632	0.185445	NO	0	0	24.6373	75.002	SLC24A2														310	FLT3 Signaling R-HSA-9607240
311	Negative Regulation Of Cellular Metabolic Process (GO:0031324)	3/46	0.0416499	0.229742	NO	0	0	4.12342	13.1061	CDK6;RBL1;BRCA1		311	GTPase Activity (GO:0003924)	2/265	0.938452	0.959575	NO	0	0	0.443074	0.0281456	RAB31;RAB8B		311	Protein Deglutamylation (GO:0035608)	1/6	0.047632	0.185445	NO	0	0	24.6373	75.002	FOLH1														311	NCAM1 Interactions R-HSA-419037
312	Protein Sumoylation (GO:0016925)	3/46	0.0416499	0.229742	NO	0	0	4.12342	13.1061	ZMIZ1;RANGAP1;SAE1		312	Ribonucleoside Triphosphate Phosphatase Activity (GO:0017111)	2/270	0.942615	0.960742	NO	0	0	0.434696	0.0256894	RAB31;RAB8B		312	Maintenance Of Lens Transparency (GO:0036438)	1/6	0.047632	0.185445	NO	0	0	24.6373	75.002	VPS13B														312	Positive Epigenetic Regulation Of rRNA Expression R-HSA-5250913
313	Plasma Membrane Bounded Cell Projection Assembly (GO:0120031)	9/275	0.0427924	0.233639	NO	0	0	2.01337	6.34491	PLK4;KIAA0586;POC1A;KIF24;WDPCP;ANO6;PHIP;CEP89;RAB8B		313	RNA Polymerase II Transcription Regulatory Region Sequence-Specific DNA Binding (GO:0000977)	14/1225	0.953244	0.968471	NO	0	0	0.664614	0.0318249	LEF1;GLIS3;RUNX2;NPAS2;RUNX1;NPAS3;STOX2;RBL1;NFIA;NFIB;BMAL2;MYBL2;TEAD1;E2F7		313	Regulation Of SA Node Cell Action Potential (GO:0098907)	1/6	0.047632	0.185445	NO	0	0	24.6373	75.002	RYR2														313	RHOG GTPase Cycle R-HSA-9013408
314	DNA Unwinding Involved In DNA Replication (GO:0006268)	2/20	0.0435783	0.233639	NO	0	0	6.55556	20.5398	CDC45;MCM4		314	GTP Binding (GO:0005525)	1/201	0.967039	0.979358	NO	0	0	0.291392	0.00976629	RAB31		314	Regulation Of Anion Channel Activity (GO:0010359)	1/6	0.047632	0.185445	NO	0	0	24.6373	75.002	GRM5														314	Cytokine Signaling In Immune System R-HSA-1280215
315	Regulation Of Smooth Muscle Contraction (GO:0006940)	2/20	0.0435783	0.233639	NO	0	0	6.55556	20.5398	CHRM3;ATP2B1		315	Cis-Regulatory Region Sequence-Specific DNA Binding (GO:0000987)	11/1098	0.978676	0.983915	NO	0	0	0.580253	0.0125072	NFIA;NFIB;LEF1;GLIS3;BMAL2;MYBL2;TEAD1;RUNX2;NPAS2;E2F7;RUNX1		315	Cellular Response To Oxygen-Containing Compound (GO:1901701)	7/406	0.0476857	0.185445	NO	0	0	2.20023	6.69556	NLGN1;DLG2;PDE3A;RORA;PRKD1;RYR3;RAPGEF3														315	O-glycosylation Of TSR Domain-Containing Proteins R-HSA-5173214
316	Endothelial Cell Development (GO:0001885)	2/20	0.0435783	0.233639	NO	0	0	6.55556	20.5398	MSN;MET		317	RNA Polymerase II Cis-Regulatory Region Sequence-Specific DNA Binding (GO:0000978)	11/1122	0.982846	0.983915	NO	0	0	0.566984	0.00981036	NFIA;NFIB;LEF1;GLIS3;BMAL2;MYBL2;TEAD1;RUNX2;NPAS2;E2F7;RUNX1		316	Neural Crest Cell Development (GO:0014032)	2/44	0.0494231	0.191531	NO	0	0	5.89167	17.7182	SEMA5A;SEMA3D														316	Apoptotic Cleavage Of Cellular Proteins R-HSA-111465
317	Negative Regulation Of Microtubule Depolymerization (GO:0007026)	2/20	0.0435783	0.233639	NO	0	0	6.55556	20.5398	TPX2;CKAP2		316	RNA Polymerase II-specific DNA-binding Transcription Factor Binding (GO:0061629)	1/228	0.979214	0.983915	NO	0	0	0.256377	0.00538531	RBBP8		317	Metal Ion Transport (GO:0030001)	4/171	0.0505638	0.191531	NO	0	0	2.98204	8.89994	RYR2;GRIN3A;KCNN2;RYR3														317	Diseases Of Mitotic Cell Cycle R-HSA-9675126
318	Positive Regulation Of Epithelial Cell Differentiation (GO:0030858)	2/20	0.0435783	0.233639	NO	0	0	6.55556	20.5398	TMEM100;FGF2		318	DNA-binding Transcription Repressor Activity, RNA Polymerase II-specific (GO:0001227)	1/243	0.983915	0.983915	NO	0	0	0.2403	0.00389676	GLIS3		318	Inorganic Cation Import Across Plasma Membrane (GO:0098659)	3/103	0.0513073	0.191531	NO	0	0	3.72415	11.0604	SLC24A2;NALF1;CACNA1E														318	Interactions Of Vpr With Host Cellular Proteins R-HSA-176033
319	Positive Regulation Of Vascular Associated Smooth Muscle Cell Proliferation (GO:1904707)	2/20	0.0435783	0.233639	NO	0	0	6.55556	20.5398	DNMT1;FGF2														319	Regulation Of Protein Modification Process (GO:0031399)	2/45	0.0514535	0.191531	NO	0	0	5.75436	17.0736	PPP1R16B;GRM5														319	Developmental Biology R-HSA-1266738
320	Regulation Of Calcium Ion Transmembrane Transport (GO:1903169)	2/20	0.0435783	0.233639	NO	0	0	6.55556	20.5398	UBASH3B;FYN														320	Positive Regulation Of Vasculature Development (GO:1904018)	3/104	0.0525285	0.191531	NO	0	0	3.68709	10.8636	SEMA5A;PRKD1;RAPGEF3														320	SUMOylation Of Ubiquitinylation Proteins R-HSA-3232142
321	Regulation Of Cardiac Muscle Cell Proliferation (GO:0060043)	2/20	0.0435783	0.233639	NO	0	0	6.55556	20.5398	FGF2;RUNX1														321	Regulation Of Neuron Apoptotic Process (GO:0043523)	3/105	0.0537638	0.191531	NO	0	0	3.65076	10.6717	PRKN;GRID2;PPARGC1A														321	Transcriptional Regulation By VENTX R-HSA-8853884
322	Regulation Of Organelle Assembly (GO:1902115)	4/80	0.0453715	0.242498	NO	0	0	3.1148	9.63368	STIL;CEP295;MSN;WDPCP														322	Organelle Organization (GO:0006996)	7/418	0.0541458	0.191531	NO	0	0	2.13467	6.22485	PRKN;BCAS3;PCLO;VPS13B;PRKD1;PPARGC1A;SYNE1														322	Regulation Of Insulin Secretion R-HSA-422356
323	Histone H2A Acetylation (GO:0043968)	2/21	0.0476442	0.249987	NO	0	0	6.21021	18.9038	MORF4L2;BRD8														323	Response To Calcium Ion (GO:0051592)	3/106	0.0550129	0.191531	NO	0	0	3.61513	10.4846	RYR2;NLGN1;RYR3														323	Transcription-Coupled Nucleotide Excision Repair (TC-NER) R-HSA-6781827
324	Negative Regulation Of Double-Strand Break Repair Via Homologous Recombination (GO:2000042)	2/21	0.0476442	0.249987	NO	0	0	6.21021	18.9038	POLQ;PARPBP														324	Regulation Of Chemokine-Mediated Signaling Pathway (GO:0070099)	1/7	0.0553485	0.191531	NO	0	0	20.53	59.4161	ROBO1														324	Signaling By TGFB Family Members R-HSA-9006936
325	Plasma Membrane Repair (GO:0001778)	2/21	0.0476442	0.249987	NO	0	0	6.21021	18.9038	MYOF;MYH9														325	Regulation Of Dopamine Metabolic Process (GO:0042053)	1/7	0.0553485	0.191531	NO	0	0	20.53	59.4161	PRKN														325	Processing And Activation Of SUMO R-HSA-3215018
326	Positive Regulation Of Signal Transduction By P53 Class Mediator (GO:1901798)	2/21	0.0476442	0.249987	NO	0	0	6.21021	18.9038	ATM;ATR														326	Regulation Of Establishment Of Protein Localization To Mitochondrion (GO:1903747)	1/7	0.0553485	0.191531	NO	0	0	20.53	59.4161	PRKN														326	CD163 Mediating An Anti-Inflammatory Response R-HSA-9662834
327	Regulation Of Cardiac Conduction (GO:1903779)	2/21	0.0476442	0.249987	NO	0	0	6.21021	18.9038	ATP2B4;ATP2B1														327	Regulation Of Extent Of Cell Growth (GO:0061387)	1/7	0.0553485	0.191531	NO	0	0	20.53	59.4161	NRCAM														327	CHL1 Interactions R-HSA-447041
328	Regulation Of Cell-Substrate Junction Assembly (GO:0090109)	2/21	0.0476442	0.249987	NO	0	0	6.21021	18.9038	PEAK1;FYN														328	Negative Regulation Of Mitochondrial Fusion (GO:0010637)	1/7	0.0553485	0.191531	NO	0	0	20.53	59.4161	PRKN														328	Transport Of Gamma-Carboxylated Protein Precursors From Endoplasmic Reticulum To Golgi Apparatus R-HSA-159763
329	Regulation Of Small GTPase Mediated Signal Transduction (GO:0051056)	5/118	0.04853	0.253496	NO	0	0	2.62161	7.93189	TIAM2;ARHGAP11A;RELN;RACGAP1;ECT2														329	Regulation Of Mammary Gland Epithelial Cell Proliferation (GO:0033599)	1/7	0.0553485	0.191531	NO	0	0	20.53	59.4161	ROBO1														329	MET Activates RAS Signaling R-HSA-8851805
330	Neurogenesis (GO:0022008)	3/49	0.0487549	0.253496	NO	0	0	3.85392	11.6425	CDK6;CDK5RAP2;CIT														330	Neuron Projection Arborization (GO:0140058)	1/7	0.0553485	0.191531	NO	0	0	20.53	59.4161	NLGN1														330	Signaling By Interleukins R-HSA-449147
331	Nuclear Export (GO:0051168)	3/49	0.0487549	0.253496	NO	0	0	3.85392	11.6425	ANKLE1;XPO1;RANGAP1														331	Axon Ensheathment In Central Nervous System (GO:0032291)	1/7	0.0553485	0.191531	NO	0	0	20.53	59.4161	PLP1														331	Pre-NOTCH Expression And Processing R-HSA-1912422
332	Transmembrane Receptor Protein Tyrosine Kinase Signaling Pathway (GO:0007169)	9/284	0.0505744	0.260118	NO	0	0	1.94657	5.80917	SHC3;UBASH3B;AXL;PHIP;FYN;PLCB1;FGF2;MET;SHCBP1														332	Regulation Of Oxidative Stress-Induced Cell Death (GO:1903201)	1/7	0.0553485	0.191531	NO	0	0	20.53	59.4161	PRKN														332	RET Signaling R-HSA-8853659
333	Calcium Ion Transmembrane Import Into Cytosol (GO:0097553)	4/83	0.050742	0.260118	NO	0	0	2.99606	8.93126	ATP2B4;PLCB1;FGF2;CACNA1H														333	Regulation Of Phospholipase A2 Activity (GO:0032429)	1/7	0.0553485	0.191531	NO	0	0	20.53	59.4161	LRP1														333	RNA Polymerase III Abortive And Retractive Initiation R-HSA-749476
334	Regulation Of Cell Division (GO:0051302)	4/83	0.050742	0.260118	NO	0	0	2.99606	8.93126	BLM;KIF18B;PRC1;KIF20A														334	Nucleobase-Containing Small Molecule Interconversion (GO:0015949)	1/7	0.0553485	0.191531	NO	0	0	20.53	59.4161	AK5														334	HCMV Infection R-HSA-9609646
335	Plasma Membrane Bounded Cell Projection Morphogenesis (GO:0120039)	3/50	0.0512466	0.260118	NO	0	0	3.77173	11.2062	KIF20B;DCLK1;GAS7														335	Cardiac Muscle Hypertrophy (GO:0003300)	1/7	0.0553485	0.191531	NO	0	0	20.53	59.4161	RYR2														335	Signaling By Nuclear Receptors R-HSA-9006931
336	Acetylcholine Receptor Signaling Pathway (GO:0095500)	2/22	0.0518422	0.260118	NO	0	0	5.8994	17.4596	CHRM3;PLCB1														336	Cellular Response To Epinephrine Stimulus (GO:0071872)	1/7	0.0553485	0.191531	NO	0	0	20.53	59.4161	RYR2														336	Regulation Of HSF1-mediated Heat Shock Response R-HSA-3371453
337	Regulation Of Neural Precursor Cell Proliferation (GO:2000177)	2/22	0.0518422	0.260118	NO	0	0	5.8994	17.4596	NAP1L1;SHCBP1														337	Positive Regulation Of Arp2/3 Complex-Mediated Actin Nucleation (GO:2000601)	1/7	0.0553485	0.191531	NO	0	0	20.53	59.4161	FCHSD2														337	Organic Cation Transport R-HSA-549127
338	Blood Vessel Endothelial Cell Migration (GO:0043534)	2/22	0.0518422	0.260118	NO	0	0	5.8994	17.4596	MYH9;FGF2														338	Cellular Response To Potassium Ion (GO:0035865)	1/7	0.0553485	0.191531	NO	0	0	20.53	59.4161	DLG2														338	CaMK IV-mediated Phosphorylation Of CREB R-HSA-111932
339	Regulation Of Protein Export From Nucleus (GO:0046825)	2/22	0.0518422	0.260118	NO	0	0	5.8994	17.4596	BARD1;RANGAP1														339	Response To Epinephrine (GO:0071871)	1/7	0.0553485	0.191531	NO	0	0	20.53	59.4161	RYR2														339	Calcitonin-like Ligand Receptors R-HSA-419812
340	Homologous Chromosome Segregation (GO:0045143)	2/22	0.0518422	0.260118	NO	0	0	5.8994	17.4596	FANCD2;CENPC														340	Response To Hydroperoxide (GO:0033194)	1/7	0.0553485	0.191531	NO	0	0	20.53	59.4161	PRKD1														340	RUNX1 And FOXP3 Control Development Of Regulatory T Lymphocytes (Tregs) R-HSA-8877330
341	Membrane Protein Ectodomain Proteolysis (GO:0006509)	2/22	0.0518422	0.260118	NO	0	0	5.8994	17.4596	ADAM19;MYH9														341	Response To Potassium Ion (GO:0035864)	1/7	0.0553485	0.191531	NO	0	0	20.53	59.4161	DLG2														341	Removal Of Aminoterminal Propeptides From Gamma-Carboxylated Proteins R-HSA-159782
342	Positive Regulation Of Cilium Assembly (GO:0045724)	2/22	0.0518422	0.260118	NO	0	0	5.8994	17.4596	CEP135;CEP120														342	Positive Regulation Of Cell Migration By Vascular Endothelial Growth Factor Signaling Pathway (GO:0038089)	1/7	0.0553485	0.191531	NO	0	0	20.53	59.4161	PRKD1														342	STAT5 Activation Downstream Of FLT3 ITD Mutants R-HSA-9702518
343	Postreplication Repair (GO:0006301)	2/22	0.0518422	0.260118	NO	0	0	5.8994	17.4596	POLN;RAD18														343	Positive Regulation Of Gluconeogenesis (GO:0045722)	1/7	0.0553485	0.191531	NO	0	0	20.53	59.4161	PPARGC1A														343	Gamma-carboxylation Of Protein Precursors R-HSA-159740
344	Cilium Assembly (GO:0060271)	8/243	0.0527689	0.263998	NO	0	0	2.02277	5.95066	PLK4;KIAA0586;POC1A;KIF24;WDPCP;PHIP;CEP89;RAB8B														344	Taurine Metabolic Process (GO:0019530)	1/7	0.0553485	0.191531	NO	0	0	20.53	59.4161	GHR														344	HuR (ELAVL1) Binds And Stabilizes mRNA R-HSA-450520
345	SMAD Protein Signal Transduction (GO:0060395)	3/51	0.0537989	0.267595	NO	0	0	3.69296	10.7927	NUP93;ZMIZ1;RUNX2														345	Galactosylceramide Metabolic Process (GO:0006681)	1/7	0.0553485	0.191531	NO	0	0	20.53	59.4161	FA2H														345	MAPK3 (ERK1) Activation R-HSA-110056
346	Regulation Of Telomere Maintenance Via Telomerase (GO:0032210)	3/51	0.0537989	0.267595	NO	0	0	3.69296	10.7927	ATM;TERF1;ATR														346	Positive Regulation Of Membrane Potential (GO:0045838)	1/7	0.0553485	0.191531	NO	0	0	20.53	59.4161	ANK3														346	Neurotoxicity Of Clostridium Toxins R-HSA-168799
347	Regulation Of Kinase Activity (GO:0043549)	4/85	0.0545075	0.268984	NO	0	0	2.92179	8.50069	RBL1;AXL;ECT2;MET														347	Venous Blood Vessel Development (GO:0060841)	1/7	0.0553485	0.191531	NO	0	0	20.53	59.4161	CCBE1														347	PRC2 Methylates Histones And DNA R-HSA-212300
348	Positive Regulation Of Macromolecule Biosynthetic Process (GO:0010557)	5/122	0.0545469	0.268984	NO	0	0	2.53147	7.36327	RBM3;IL33;HNRNPD;VIM;FGF2														348	Positive Regulation Of Vascular Associated Smooth Muscle Cell Migration (GO:1904754)	1/7	0.0553485	0.191531	NO	0	0	20.53	59.4161	DOCK4														348	RND3 GTPase Cycle R-HSA-9696264
349	Protein Localization To Nucleus (GO:0034504)	5/122	0.0545469	0.268984	NO	0	0	2.53147	7.36327	NUP93;RAP1GDS1;KPNA2;KPNB1;LMNB1														349	Protein K27-linked Ubiquitination (GO:0044314)	1/7	0.0553485	0.191531	NO	0	0	20.53	59.4161	PRKN														349	Cleavage Of Damaged Pyrimidine R-HSA-110329
350	Positive Regulation Of Programmed Cell Death (GO:0043068)	8/245	0.0548507	0.269709	NO	0	0	2.0055	5.82224	BARD1;TOP2A;MELK;MAP3K20;ATM;ANO6;ECT2;PHLDA1														350	Purine-Containing Compound Metabolic Process (GO:0072521)	1/7	0.0553485	0.191531	NO	0	0	20.53	59.4161	FHIT														350	Deactivation Of Beta-Catenin Transactivating Complex R-HSA-3769402
351	Regulation Of Cell Motility (GO:2000145)	5/123	0.0561157	0.270765	NO	0	0	2.50989	7.22933	CDK6;TNC;KIF14;FYN;FGF2														351	Regulation Of ATPase-coupled Calcium Transmembrane Transporter Activity (GO:1901894)	1/7	0.0553485	0.191531	NO	0	0	20.53	59.4161	RYR2														351	Signaling By SCF-KIT R-HSA-1433557
352	Axon Extension (GO:0048675)	2/23	0.0561669	0.270765	NO	0	0	5.61819	16.1772	SEMA3A;MAP1B														352	Regulation Of Cdc42 Protein Signal Transduction (GO:0032489)	1/7	0.0553485	0.191531	NO	0	0	20.53	59.4161	RIT2														352	Gamma Carboxylation, Hypusine Formation And Arylsulfatase Activation R-HSA-163841
353	Regulation Of Nuclear-Transcribed mRNA Catabolic Process, Deadenylation-Dependent Decay (GO:1900151)	2/23	0.0561669	0.270765	NO	0	0	5.61819	16.1772	SYNCRIP;HNRNPD														353	Negative Regulation Of SMAD Protein Signal Transduction (GO:0060392)	1/7	0.0553485	0.191531	NO	0	0	20.53	59.4161	LRP1														353	Transport Of Mature mRNA Derived From An Intronless Transcript R-HSA-159231
354	Response To BMP (GO:0071772)	2/23	0.0561669	0.270765	NO	0	0	5.61819	16.1772	TMEM100;RUNX2														354	Negative Regulation Of T Cell Apoptotic Process (GO:0070233)	1/7	0.0553485	0.191531	NO	0	0	20.53	59.4161	PRKCQ														354	Cyclin E Associated Events During G1/S Transition R-HSA-69202
355	Microtubule Nucleation (GO:0007020)	2/23	0.0561669	0.270765	NO	0	0	5.61819	16.1772	TPX2;RANBP9														355	Myelination (GO:0042552)	2/48	0.0577193	0.199172	NO	0	0	5.37826	15.3397	PLP1;BCAS1														355	Global Genome Nucleotide Excision Repair (GG-NER) R-HSA-5696399
356	Negative Regulation Of Protein Depolymerization (GO:1901880)	2/23	0.0561669	0.270765	NO	0	0	5.61819	16.1772	TPX2;CKAP2														356	Negative Regulation Of Developmental Process (GO:0051093)	3/109	0.0588431	0.200788	NO	0	0	3.51228	9.94987	PRKN;GRIN3A;RAPGEF3														356	Transport Of Mature mRNAs Derived From Intronless Transcripts R-HSA-159234
357	Regulation Of Axon Extension Involved In Axon Guidance (GO:0048841)	2/23	0.0561669	0.270765	NO	0	0	5.61819	16.1772	SEMA3C;SEMA3A														357	Cellular Response To Salt (GO:1902075)	3/109	0.0588431	0.200788	NO	0	0	3.51228	9.94987	NLGN1;DLG2;RYR3														357	Cyclin A:Cdk2-associated Events At S Phase Entry R-HSA-69656
358	Cartilage Development (GO:0051216)	3/52	0.0564111	0.271183	NO	0	0	3.61741	10.4004	NFIB;FGF2;CD44														358	Positive Regulation Of Wnt Signaling Pathway (GO:0030177)	3/109	0.0588431	0.200788	NO	0	0	3.51228	9.94987	SEMA5A;GPC5;SULF2														358	Base-Excision Repair, AP Site Formation R-HSA-73929
359	Negative Regulation Of Programmed Cell Death (GO:0043069)	11/381	0.0570636	0.273555	NO	0	0	1.77048	5.06992	BARD1;STIL;ARL6IP1;AXL;LEF1;KIF14;CDK1;BIRC5;PHIP;MET;CD44														359	Regulation Of Wnt Signaling Pathway (GO:0030111)	3/109	0.0588431	0.200788	NO	0	0	3.51228	9.94987	PRKN;LRP1;SULF2														359	Interleukin-3, Interleukin-5 And GM-CSF Signaling R-HSA-512988
360	Negative Regulation Of Gene Expression (GO:0010629)	10/336	0.0575078	0.274919	NO	0	0	1.82529	5.21274	CLDN5;SYNCRIP;DNMT1;RBL1;EPRS1;ATP2B4;TRIM37;ATP2B1;FGF2;EZH2														360	Regulation Of Mitochondrion Organization (GO:0010821)	2/50	0.062036	0.204176	NO	0	0	5.15365	14.3273	PRKN;PPARGC1A														360	Pexophagy R-HSA-9664873
361	mRNA Stabilization (GO:0048255)	3/53	0.0590826	0.281665	NO	0	0	3.54488	10.0278	SYNCRIP;HNRNPD;YBX3														361	Negative Regulation Of Cell Projection Organization (GO:0031345)	2/50	0.062036	0.204176	NO	0	0	5.15365	14.3273	PTPRO;TNR														361	Pyrimidine Salvage R-HSA-73614
362	Regulation Of Double-Strand Break Repair (GO:2000779)	4/88	0.0604314	0.2873	NO	0	0	2.817	7.90521	MORF4L2;BRD8;DEK;ATR														362	Small GTPase Mediated Signal Transduction (GO:0007264)	3/112	0.0627958	0.204176	NO	0	0	3.41509	9.45253	RIT2;RIN2;RAPGEF3														362	Regulation Of BACH1 Activity R-HSA-9708530
363	Neuromuscular Junction Development (GO:0007528)	2/24	0.0606128	0.287368	NO	0	0	5.36254	15.0325	TNC;PDZRN3														363	Negative Regulation Of Oxidative Stress-Induced Neuron Death (GO:1903204)	1/8	0.0630028	0.204176	NO	0	0	17.5963	48.6462	PRKN														363	Free Fatty Acids Regulate Insulin Secretion R-HSA-400451
364	Positive Regulation Of Gene Expression (GO:0010628)	13/480	0.0617697	0.290655	NO	0	0	1.65969	4.62114	IL33;DNMT1;LEF1;TNC;MSN;BRCA1;FGF2;ADAM19;RBM3;CLDN5;HNRNPD;ATM;VIM														364	Regulation Of Intrinsic Apoptotic Signaling Pathway By P53 Class Mediator (GO:1902253)	1/8	0.0630028	0.204176	NO	0	0	17.5963	48.6462	PRKN														364	Gamma-carboxylation, Transport, And Amino-Terminal Cleavage Of Proteins R-HSA-159854
365	Monoatomic Anion Transmembrane Transport (GO:0098656)	3/54	0.0618127	0.290655	NO	0	0	3.47519	9.67371	LRRC8D;ANO6;GABRG3														365	Regulation Of Lysosomal Protein Catabolic Process (GO:1905165)	1/8	0.0630028	0.204176	NO	0	0	17.5963	48.6462	LRP1														365	MET Activates RAP1 And RAC1 R-HSA-8875555
366	Nucleosome Assembly (GO:0006334)	3/54	0.0618127	0.290655	NO	0	0	3.47519	9.67371	SUPT16H;NASP;NAP1L1														366	Neuronal Ion Channel Clustering (GO:0045161)	1/8	0.0630028	0.204176	NO	0	0	17.5963	48.6462	NRCAM														366	Cell Junction Organization R-HSA-446728
367	Regulation Of Cell Migration (GO:0030334)	12/434	0.0627141	0.29409	NO	0	0	1.6941	4.69125	CCNA2;CLDN5;SF3B3;RELN;SEMA3C;LEF1;KIF14;TNC;ATM;FYN;FGF2;SYNE2														367	Brown Fat Cell Differentiation (GO:0050873)	1/8	0.0630028	0.204176	NO	0	0	17.5963	48.6462	PPARGC1A														367	Fcgamma Receptor (FCGR) Dependent Phagocytosis R-HSA-2029480
368	Cellular Response To Fibroblast Growth Factor Stimulus (GO:0044344)	3/55	0.0646006	0.299908	NO	0	0	3.40819	9.33685	FGF2;SHCBP1;CD44														368	Positive Regulation Of ATP Biosynthetic Process (GO:2001171)	1/8	0.0630028	0.204176	NO	0	0	17.5963	48.6462	PPARGC1A														368	Apoptosis R-HSA-109581
369	Neuron Migration (GO:0001764)	3/55	0.0646006	0.299908	NO	0	0	3.40819	9.33685	RELN;MAP1B;SEMA3A														369	Cellular Response To Platelet-Derived Growth Factor Stimulus (GO:0036120)	1/8	0.0630028	0.204176	NO	0	0	17.5963	48.6462	MTSS2														369	PECAM1 Interactions R-HSA-210990
370	Regulation Of Hippo Signaling (GO:0035330)	2/25	0.0651746	0.299908	NO	0	0	5.12913	14.006	SCHIP1;CIT														370	Positive Regulation Of Actin Cytoskeleton Reorganization (GO:2000251)	1/8	0.0630028	0.204176	NO	0	0	17.5963	48.6462	BCAS3														370	Platelet Adhesion To Exposed Collagen R-HSA-75892
371	Wound Healing, Spreading Of Cells (GO:0044319)	2/25	0.0651746	0.299908	NO	0	0	5.12913	14.006	CCNA2;CD44														371	Positive Regulation Of Blood Vessel Endothelial Cell Proliferation Involved In Sprouting Angiogenesis (GO:1903589)	1/8	0.0630028	0.204176	NO	0	0	17.5963	48.6462	PPP1R16B														371	CD28 Dependent Vav1 Pathway R-HSA-389359
372	Negative Regulation Of Intracellular Protein Transport (GO:0090317)	2/25	0.0651746	0.299908	NO	0	0	5.12913	14.006	BARD1;RANGAP1														372	Response To Magnesium Ion (GO:0032026)	1/8	0.0630028	0.204176	NO	0	0	17.5963	48.6462	RYR3														372	Caspase-mediated Cleavage Of Cytoskeletal Proteins R-HSA-264870
373	Negative Regulation Of Response To Wounding (GO:1903035)	2/25	0.0651746	0.299908	NO	0	0	5.12913	14.006	IL33;FGF2														373	Positive Regulation Of Synapse Maturation (GO:0090129)	1/8	0.0630028	0.204176	NO	0	0	17.5963	48.6462	NRXN1														373	Cytosolic Iron-Sulfur Cluster Assembly R-HSA-2564830
374	Regulation Of Cell Cycle Phase Transition (GO:1901987)	2/25	0.0651746	0.299908	NO	0	0	5.12913	14.006	DBF4;ATP2B4														374	Positive Regulation Of Tumor Necrosis Factor-Mediated Signaling Pathway (GO:1903265)	1/8	0.0630028	0.204176	NO	0	0	17.5963	48.6462	PRKN														374	TP53 Regulates Transcription Of Caspase Activators And Caspases R-HSA-6803207
375	Nucleotide-Excision Repair (GO:0006289)	3/56	0.0674455	0.30953	NO	0	0	3.34371	9.01611	POLA1;FANCC;POLE														375	Protein K29-linked Ubiquitination (GO:0035519)	1/8	0.0630028	0.204176	NO	0	0	17.5963	48.6462	PRKN														375	HDR Thru MMEJ (alt-NHEJ) R-HSA-5685939
376	Transmembrane Receptor Protein Serine/Threonine Kinase Signaling Pathway (GO:0007178)	5/130	0.0678185	0.310414	NO	0	0	2.36848	6.3734	NUP93;TMEM100;CLDN5;ZMIZ1;RUNX2														376	Membrane Lipid Catabolic Process (GO:0046466)	1/8	0.0630028	0.204176	NO	0	0	17.5963	48.6462	ENPP2														376	NOTCH2 Intracellular Domain Regulates Transcription R-HSA-2197563
377	Regulation Of Transcription By RNA Polymerase III (GO:0006359)	2/26	0.0698473	0.315505	NO	0	0	4.91517	13.0814	DEK;BAZ1B														377	Negative Regulation By Host Of Viral Genome Replication (GO:0044828)	1/8	0.0630028	0.204176	NO	0	0	17.5963	48.6462	PRKN														377	PKMTs Methylate Histone Lysines R-HSA-3214841
378	Regulation Of Vasoconstriction (GO:0019229)	2/26	0.0698473	0.315505	NO	0	0	4.91517	13.0814	CHRM3;ATP2B1														378	Negative Regulation Of cAMP-mediated Signaling (GO:0043951)	1/8	0.0630028	0.204176	NO	0	0	17.5963	48.6462	PDE3A														378	PLC Beta Mediated Events R-HSA-112043
379	Mitotic G1 DNA Damage Checkpoint Signaling (GO:0031571)	2/26	0.0698473	0.315505	NO	0	0	4.91517	13.0814	CCND1;GTSE1														379	Positive Regulation Of Cellular Component Organization (GO:0051130)	3/113	0.0641402	0.204915	NO	0	0	3.38388	9.29444	LRP1;NRXN1;RAPGEF3														379	Viral Messenger RNA Synthesis R-HSA-168325
380	Positive Regulation Of Microtubule Polymerization Or Depolymerization (GO:0031112)	2/26	0.0698473	0.315505	NO	0	0	4.91517	13.0814	MET;CDK5RAP2														380	Amide Biosynthetic Process (GO:0043604)	2/51	0.0642345	0.204915	NO	0	0	5.04821	13.8584	FA2H;DMD														380	FCGR Activation R-HSA-2029481
381	Positive Regulation Of Nuclear Division (GO:0051785)	2/26	0.0698473	0.315505	NO	0	0	4.91517	13.0814	NUSAP1;PHIP														381	Regulation Of Telomere Maintenance Via Telomerase (GO:0032210)	2/51	0.0642345	0.204915	NO	0	0	5.04821	13.8584	TENM1;PRKCQ														381	Suppression Of Phagosomal Maturation R-HSA-9637687
382	Monoatomic Anion Transport (GO:0006820)	3/57	0.0703467	0.316929	NO	0	0	3.28163	8.71048	LRRC8D;ANO6;CLIC1														382	Positive Regulation Of Protein Localization To Cell Periphery (GO:1904377)	2/51	0.0642345	0.204915	NO	0	0	5.04821	13.8584	DPP10;LRP1														382	Activation Of Arylsulfatases R-HSA-1663150
383	Inorganic Anion Transport (GO:0015698)	3/58	0.0733033	0.319721	NO	0	0	3.2218	8.41903	RACGAP1;ANO6;CLIC1														383	Positive Regulation Of Protein Localization To Plasma Membrane (GO:1903078)	2/51	0.0642345	0.204915	NO	0	0	5.04821	13.8584	DPP10;LRP1														383	Netrin-1 Signaling R-HSA-373752
384	mRNA Transport (GO:0051028)	3/58	0.0733033	0.319721	NO	0	0	3.2218	8.41903	XPO1;HNRNPA2B1;NUP160														384	Receptor Internalization (GO:0031623)	2/51	0.0642345	0.204915	NO	0	0	5.04821	13.8584	DNM3;LRP1														384	Ion Homeostasis R-HSA-5578775
385	Regulation Of Bone Mineralization (GO:0030500)	3/58	0.0733033	0.319721	NO	0	0	3.2218	8.41903	CCNA2;ANO6;ATP2B1														385	Regulation Of MAP Kinase Activity (GO:0043405)	3/114	0.0654979	0.208403	NO	0	0	3.35322	9.14	GHR;TENM1;ROBO1														385	Transcriptional Activity Of SMAD2/SMAD3:SMAD4 Heterotrimer R-HSA-2173793
386	Cellular Response To Epidermal Growth Factor Stimulus (GO:0071364)	2/27	0.0746259	0.319721	NO	0	0	4.71832	12.2453	IQGAP1;KNSTRN														386	Negative Regulation Of Signal Transduction (GO:0009968)	5/267	0.0664456	0.208888	NO	0	0	2.37954	6.45182	PTPRT;LRP1;PRKCQ;EPN2;SULF2														386	Chromatin Modifying Enzymes R-HSA-3247509
387	Positive Regulation Of Hydrolase Activity (GO:0051345)	6/176	0.0761955	0.319721	NO	0	0	2.09136	5.38412	ARHGAP11A;DOCK7;RAP1GDS1;PKP4;ECT2;EZH2														387	Adenylate Cyclase-Inhibiting G Protein-Coupled Receptor Signaling Pathway (GO:0007193)	2/52	0.0664589	0.208888	NO	0	0	4.947	13.4122	GABBR2;GRM7														387	RUNX3 Regulates NOTCH Signaling R-HSA-8941856
388	Regulation Of miRNA Transcription (GO:1902893)	3/59	0.0763146	0.319721	NO	0	0	3.1641	8.14089	NFIB;FGF2;TEAD1														388	Endocytosis (GO:0006897)	4/189	0.0679022	0.208888	NO	0	0	2.68943	7.23372	DNM3;LRP1;LRP1B;EPN2														388	DCC Mediated Attractive Signaling R-HSA-418885
389	Chordate Embryonic Development (GO:0043009)	3/59	0.0763146	0.319721	NO	0	0	3.1641	8.14089	STIL;WDPCP;BRCA1														389	Actin Cytoskeleton Reorganization (GO:0031532)	2/53	0.0687088	0.208888	NO	0	0	4.84975	12.9871	THSD7B;THSD7A														389	Repression Of WNT Target Genes R-HSA-4641265
390	protein-DNA Complex Assembly (GO:0065004)	3/59	0.0763146	0.319721	NO	0	0	3.1641	8.14089	SUPT16H;NASP;NAP1L1														390	Regulation Of Proteasomal Protein Catabolic Process (GO:0061136)	2/53	0.0687088	0.208888	NO	0	0	4.84975	12.9871	PRKN;OPHN1														390	Interleukin-15 Signaling R-HSA-8983432
391	Histone Acetylation (GO:0016573)	3/60	0.0793796	0.319721	NO	0	0	3.10843	7.87526	SF3B3;MORF4L2;BRD8														391	Positive Regulation Of Protein Serine/Threonine Kinase Activity (GO:0071902)	3/117	0.0696498	0.208888	NO	0	0	3.26448	8.69748	GHR;TENM1;ROBO1														391	Metabolism Of Nucleotides R-HSA-15869
392	Positive Regulation Of Phagocytosis (GO:0050766)	3/60	0.0793796	0.319721	NO	0	0	3.10843	7.87526	CAMK1D;RAB31;ANO6														392	Regulation Of Cellular Response To Oxidative Stress (GO:1900407)	1/9	0.0705955	0.208888	NO	0	0	15.396	40.8114	PRKN														392	G-protein Mediated Events R-HSA-112040
393	Cellular Response To Osmotic Stress (GO:0071470)	2/28	0.0795055	0.319721	NO	0	0	4.53661	11.4864	LRRC8D;YBX3														393	Negative Regulation Of Lymphocyte Apoptotic Process (GO:0070229)	1/9	0.0705955	0.208888	NO	0	0	15.396	40.8114	PRKCQ														393	Metabolism Of Non-Coding RNA R-HSA-194441
394	Regulation Of Bone Resorption (GO:0045124)	2/28	0.0795055	0.319721	NO	0	0	4.53661	11.4864	CALCA;UBASH3B														394	Regulation Of Long-Term Synaptic Depression (GO:1900452)	1/9	0.0705955	0.208888	NO	0	0	15.396	40.8114	GRID2														394	Heparan Sulfate/Heparin (HS-GAG) Metabolism R-HSA-1638091
395	Negative Regulation Of Cellular Biosynthetic Process (GO:0031327)	5/137	0.0807721	0.319721	NO	0	0	2.24208	5.64135	SYNCRIP;EPRS1;ATP2B4;FYN;BRCA1														395	Negative Regulation Of Sodium Ion Transmembrane Transport (GO:1902306)	1/9	0.0705955	0.208888	NO	0	0	15.396	40.8114	HECW2														395	Ion Transport By P-type ATPases R-HSA-936837
396	DNA Double-Strand Break Processing Involved In Repair Via Single-Strand Annealing (GO:0010792)	1/5	0.0809985	0.319721	NO	0	0	14.7163	36.9869	RBBP8														396	Aminoglycan Metabolic Process (GO:0006022)	1/9	0.0705955	0.208888	NO	0	0	15.396	40.8114	CHST9														396	Organic Cation/Anion/Zwitterion Transport R-HSA-549132
397	DNA Replication-Dependent Chromatin Assembly (GO:0006335)	1/5	0.0809985	0.319721	NO	0	0	14.7163	36.9869	NASP														397	Nerve Growth Factor Signaling Pathway (GO:0038180)	1/9	0.0705955	0.208888	NO	0	0	15.396	40.8114	MAGI2														397	Defects Of Contact Activation System (CAS) And Kallikrein/Kinin System (KKS) R-HSA-9651496
398	Golgi Disassembly (GO:0090166)	1/5	0.0809985	0.319721	NO	0	0	14.7163	36.9869	VRK1														398	Aspartate Transmembrane Transport (GO:0015810)	1/9	0.0705955	0.208888	NO	0	0	15.396	40.8114	SLC1A2														398	Signaling By FLT3 ITD And TKD Mutants R-HSA-9703648
399	Regulation Of Glutamate Receptor Signaling Pathway (GO:1900449)	1/5	0.0809985	0.319721	NO	0	0	14.7163	36.9869	FYN														399	Calcium Ion Transport Into Cytosol (GO:0060402)	1/9	0.0705955	0.208888	NO	0	0	15.396	40.8114	RYR2														399	N-Glycan Antennae Elongation R-HSA-975577
400	T-helper 1 Cell Differentiation (GO:0045063)	1/5	0.0809985	0.319721	NO	0	0	14.7163	36.9869	LEF1														400	Oligosaccharide Catabolic Process (GO:0009313)	1/9	0.0705955	0.208888	NO	0	0	15.396	40.8114	NEU4														400	Cellular Response To Heat Stress R-HSA-3371556
401	Regulation Of Macrophage Proliferation (GO:0120040)	1/5	0.0809985	0.319721	NO	0	0	14.7163	36.9869	IL33														401	Regulation Of Sequestering Of Calcium Ion (GO:0051282)	1/9	0.0705955	0.208888	NO	0	0	15.396	40.8114	RYR2														401	Metabolism Of Proteins R-HSA-392499
402	Regulation Of Non-Motile Cilium Assembly (GO:1902855)	1/5	0.0809985	0.319721	NO	0	0	14.7163	36.9869	CEP135														402	Positive Regulation Of ATP Metabolic Process (GO:1903580)	1/9	0.0705955	0.208888	NO	0	0	15.396	40.8114	PPARGC1A														402	Signaling By ALK Fusions And Activated Point Mutants R-HSA-9725370
403	Regulation Of Peptidyl-Cysteine S-nitrosylation (GO:2000169)	1/5	0.0809985	0.319721	NO	0	0	14.7163	36.9869	ATP2B4														403	Response To Histamine (GO:0034776)	1/9	0.0705955	0.208888	NO	0	0	15.396	40.8114	GABRB1														403	Regulation Of KIT Signaling R-HSA-1433559
404	Regulation Of Plasma Membrane Repair (GO:1905684)	1/5	0.0809985	0.319721	NO	0	0	14.7163	36.9869	MYH9														404	Response To Platelet-Derived Growth Factor (GO:0036119)	1/9	0.0705955	0.208888	NO	0	0	15.396	40.8114	MTSS2														404	Regulation Of Gene Expression In Late Stage (Branching Morphogenesis) Pancreatic Bud Precursor Cells R-HSA-210744
405	Regulation Of Protein Depolymerization (GO:1901879)	1/5	0.0809985	0.319721	NO	0	0	14.7163	36.9869	MAP1B														405	Positive Regulation Of Keratinocyte Migration (GO:0051549)	1/9	0.0705955	0.208888	NO	0	0	15.396	40.8114	EPB41L4B														405	SUMOylation Of DNA Methylation Proteins R-HSA-4655427
406	Cerebral Cortex Cell Migration (GO:0021795)	1/5	0.0809985	0.319721	NO	0	0	14.7163	36.9869	RELN														406	Glycerolipid Metabolic Process (GO:0046486)	1/9	0.0705955	0.208888	NO	0	0	15.396	40.8114	DGKB														406	Synthesis Of PIPs At Early Endosome Membrane R-HSA-1660516
407	Resolution Of Recombination Intermediates (GO:0071139)	1/5	0.0809985	0.319721	NO	0	0	14.7163	36.9869	GEN1														407	Glycosphingolipid Catabolic Process (GO:0046479)	1/9	0.0705955	0.208888	NO	0	0	15.396	40.8114	NEU4														407	Translesion Synthesis By REV1 R-HSA-110312
408	Response To Testosterone (GO:0033574)	1/5	0.0809985	0.319721	NO	0	0	14.7163	36.9869	MSN														408	Insulin Metabolic Process (GO:1901142)	1/9	0.0705955	0.208888	NO	0	0	15.396	40.8114	PCSK2														408	Interferon Signaling R-HSA-913531
409	Double-Strand Break Repair Via Single-Strand Annealing (GO:0045002)	1/5	0.0809985	0.319721	NO	0	0	14.7163	36.9869	RBBP8														409	Positive Regulation Of Sodium Ion Transmembrane Transport (GO:1902307)	1/9	0.0705955	0.208888	NO	0	0	15.396	40.8114	DMD														409	SUMOylation Of Chromatin Organization Proteins R-HSA-4551638
410	snoRNA Localization (GO:0048254)	1/5	0.0809985	0.319721	NO	0	0	14.7163	36.9869	NOP58														410	Positive Regulation Of Vasculogenesis (GO:2001214)	1/9	0.0705955	0.208888	NO	0	0	15.396	40.8114	RIN2														410	tRNA Processing In Nucleus R-HSA-6784531
411	Subtelomeric Heterochromatin Formation (GO:0031509)	1/5	0.0809985	0.319721	NO	0	0	14.7163	36.9869	EZH2														411	Lipid Phosphorylation (GO:0046834)	1/9	0.0705955	0.208888	NO	0	0	15.396	40.8114	DGKB														411	NRAGE Signals Death Thru JNK R-HSA-193648
412	tRNA Catabolic Process (GO:0016078)	1/5	0.0809985	0.319721	NO	0	0	14.7163	36.9869	SLFN13														412	Protein K6-linked Ubiquitination (GO:0085020)	1/9	0.0705955	0.208888	NO	0	0	15.396	40.8114	PRKN														412	Removal Of Flap Intermediate From C-strand R-HSA-174437
413	Gamma-Aminobutyric Acid Metabolic Process (GO:0009448)	1/5	0.0809985	0.319721	NO	0	0	14.7163	36.9869	GAD1														413	Protein O-linked Glycosylation Via Serine (GO:0018242)	1/9	0.0705955	0.208888	NO	0	0	15.396	40.8114	GALNT13														413	Signaling By Cytosolic FGFR1 Fusion Mutants R-HSA-1839117
414	Tight Junction Organization (GO:0120193)	1/5	0.0809985	0.319721	NO	0	0	14.7163	36.9869	CLDN5														414	Protein O-linked Glycosylation Via Threonine (GO:0018243)	1/9	0.0705955	0.208888	NO	0	0	15.396	40.8114	GALNT13														414	Gastrulation R-HSA-9758941
415	Tongue Development (GO:0043586)	1/5	0.0809985	0.319721	NO	0	0	14.7163	36.9869	WDPCP														415	Regulation Of Signal Transduction (GO:0009966)	4/193	0.0721246	0.212898	NO	0	0	2.63197	6.92041	SEMA5A;KCTD8;RORA;PRKD1														415	Translesion Synthesis By POLI R-HSA-5656121
416	Glutamate Catabolic Process (GO:0006538)	1/5	0.0809985	0.319721	NO	0	0	14.7163	36.9869	GAD1														416	Positive Regulation Of Angiogenesis (GO:0045766)	3/119	0.0724826	0.21344	NO	0	0	3.20787	8.41877	SEMA5A;PRKD1;RAPGEF3														416	Translesion Synthesis By POLK R-HSA-5655862
417	Valine Metabolic Process (GO:0006573)	1/5	0.0809985	0.319721	NO	0	0	14.7163	36.9869	BCAT1														417	Cellular Response To Peptide (GO:1901653)	2/56	0.0756055	0.215062	NO	0	0	4.57963	11.8256	GRM5;LRP1														417	Signaling By NOTCH R-HSA-157118
418	Guanine Nucleotide Transmembrane Transport (GO:1903790)	1/5	0.0809985	0.319721	NO	0	0	14.7163	36.9869	LRRC8D														418	Membrane Lipid Biosynthetic Process (GO:0046467)	2/57	0.0779516	0.215062	NO	0	0	4.49614	11.4726	FA2H;PRKD1														418	Transcriptional Regulation By RUNX1 R-HSA-8878171
419	Hepatocyte Differentiation (GO:0070365)	1/5	0.0809985	0.319721	NO	0	0	14.7163	36.9869	E2F7														419	Negative Regulation Of Dephosphorylation (GO:0035305)	1/10	0.0781271	0.215062	NO	0	0	13.6846	34.8878	PPP1R16B														419	Integration Of Energy Metabolism R-HSA-163685
420	Inclusion Body Assembly (GO:0070841)	1/5	0.0809985	0.319721	NO	0	0	14.7163	36.9869	TRIM37														420	Rap Protein Signal Transduction (GO:0032486)	1/10	0.0781271	0.215062	NO	0	0	13.6846	34.8878	RAPGEF3														420	tRNA Processing R-HSA-72306
421	Multinuclear Osteoclast Differentiation (GO:0072674)	1/5	0.0809985	0.319721	NO	0	0	14.7163	36.9869	SH3PXD2A														421	Negative Regulation Of Oxidoreductase Activity (GO:0051354)	1/10	0.0781271	0.215062	NO	0	0	13.6846	34.8878	PRKN														421	SCF(Skp2)-mediated Degradation Of P27/P21 R-HSA-187577
422	Negative Regulation Of Cellular Extravasation (GO:0002692)	1/5	0.0809985	0.319721	NO	0	0	14.7163	36.9869	PLCB1														422	Negative Regulation Of Pathway-Restricted SMAD Protein Phosphorylation (GO:0060394)	1/10	0.0781271	0.215062	NO	0	0	13.6846	34.8878	LRP1														422	Regulation Of Signaling By CBL R-HSA-912631
423	Negative Regulation Of Cytokinesis (GO:0032466)	1/5	0.0809985	0.319721	NO	0	0	14.7163	36.9869	E2F7														423	Regulation Of Lamellipodium Morphogenesis (GO:2000392)	1/10	0.0781271	0.215062	NO	0	0	13.6846	34.8878	ENPP2														423	Signaling By FLT3 Fusion Proteins R-HSA-9703465
424	Negative Regulation Of Endoplasmic Reticulum Calcium Ion Concentration (GO:0032471)	1/5	0.0809985	0.319721	NO	0	0	14.7163	36.9869	RAP1GDS1														424	Negative Regulation Of Sodium Ion Transmembrane Transporter Activity (GO:2000650)	1/10	0.0781271	0.215062	NO	0	0	13.6846	34.8878	HECW2														424	Ephrin Signaling R-HSA-3928664
425	Negative Regulation Of Gene Expression Via CpG Island Methylation (GO:0044027)	1/5	0.0809985	0.319721	NO	0	0	14.7163	36.9869	HELLS														425	Negative Regulation Of Sprouting Angiogenesis (GO:1903671)	1/10	0.0781271	0.215062	NO	0	0	13.6846	34.8878	EPN2														425	MECP2 Regulates Neuronal Receptors And Channels R-HSA-9022699
426	Neuroblast Proliferation (GO:0007405)	1/5	0.0809985	0.319721	NO	0	0	14.7163	36.9869	RACGAP1														426	Negative Regulation Of Vascular Endothelial Growth Factor Receptor Signaling Pathway (GO:0030948)	1/10	0.0781271	0.215062	NO	0	0	13.6846	34.8878	EPN2														426	O-linked Glycosylation R-HSA-5173105
427	Notochord Development (GO:0030903)	1/5	0.0809985	0.319721	NO	0	0	14.7163	36.9869	STIL														427	Regulation Of Phospholipase Activity (GO:0010517)	1/10	0.0781271	0.215062	NO	0	0	13.6846	34.8878	LRP1														427	Interleukin-4 And Interleukin-13 Signaling R-HSA-6785807
428	Nucleotide-Excision Repair, DNA Gap Filling (GO:0006297)	1/5	0.0809985	0.319721	NO	0	0	14.7163	36.9869	POLE														428	Nucleoside Triphosphate Metabolic Process (GO:0009141)	1/10	0.0781271	0.215062	NO	0	0	13.6846	34.8878	AK5														428	Programmed Cell Death R-HSA-5357801
429	Peripheral Nervous System Neuron Development (GO:0048935)	1/5	0.0809985	0.319721	NO	0	0	14.7163	36.9869	RUNX1														429	Regulation Of Programmed Necrotic Cell Death (GO:0062098)	1/10	0.0781271	0.215062	NO	0	0	13.6846	34.8878	PRKN														429	Nucleotide Excision Repair R-HSA-5696398
430	Positive Regulation Of Cell-Cell Adhesion Mediated By Integrin (GO:0033634)	1/5	0.0809985	0.319721	NO	0	0	14.7163	36.9869	PIEZO1														430	Cellular Response To Cholesterol (GO:0071397)	1/10	0.0781271	0.215062	NO	0	0	13.6846	34.8878	GRAMD1B														430	Ca2+ Pathway R-HSA-4086398
431	Positive Regulation Of Endothelial Cell Development (GO:1901552)	1/5	0.0809985	0.319721	NO	0	0	14.7163	36.9869	CLDN5														431	Regulation Of Synapse Maturation (GO:0090128)	1/10	0.0781271	0.215062	NO	0	0	13.6846	34.8878	NRXN1														431	RHO GTPases Activate ROCKs R-HSA-5627117
432	Positive Regulation Of Establishment Of Endothelial Barrier (GO:1903142)	1/5	0.0809985	0.319721	NO	0	0	14.7163	36.9869	CLDN5														432	Positive Regulation Of Actin Filament Depolymerization (GO:0030836)	1/10	0.0781271	0.215062	NO	0	0	13.6846	34.8878	SEMA5A														432	Regulation Of TP53 Activity Thru Methylation R-HSA-6804760
433	Positive Regulation Of Nuclear Cell Cycle DNA Replication (GO:0010571)	1/5	0.0809985	0.319721	NO	0	0	14.7163	36.9869	DBF4														433	Positive Regulation Of Actin Nucleation (GO:0051127)	1/10	0.0781271	0.215062	NO	0	0	13.6846	34.8878	FCHSD2														433	Signaling By KIT In Disease R-HSA-9669938
434	Positive Regulation Of Osteoblast Proliferation (GO:0033690)	1/5	0.0809985	0.319721	NO	0	0	14.7163	36.9869	CCNA2														434	Positive Regulation Of Autophagy Of Mitochondrion (GO:1903599)	1/10	0.0781271	0.215062	NO	0	0	13.6846	34.8878	PRKN														434	Signaling To RAS R-HSA-167044
435	Positive Regulation Of Transcription Of Notch Receptor Target (GO:0007221)	1/5	0.0809985	0.319721	NO	0	0	14.7163	36.9869	MAML3														435	Response To Sterol (GO:0036314)	1/10	0.0781271	0.215062	NO	0	0	13.6846	34.8878	RORA														435	GABA Synthesis, Release, Reuptake And Degradation R-HSA-888590
436	Protein Geranylgeranylation (GO:0018344)	1/5	0.0809985	0.319721	NO	0	0	14.7163	36.9869	RABGGTB														436	Engulfment Of Apoptotic Cell (GO:0043652)	1/10	0.0781271	0.215062	NO	0	0	13.6846	34.8878	XKR4														436	Metabolism Of Cofactors R-HSA-8978934
437	Positive Regulation Of Organelle Assembly (GO:1902117)	3/61	0.0824975	0.324893	NO	0	0	3.05468	7.6214	PLK4;STIL;CEP120														437	Epithelial Cell Apoptotic Process (GO:1904019)	1/10	0.0781271	0.215062	NO	0	0	13.6846	34.8878	RYR2														437	RHO GTPases Activate PKNs R-HSA-5625740
438	Negative Regulation Of Plasma Membrane Bounded Cell Projection Assembly (GO:0120033)	2/29	0.0844815	0.331191	NO	0	0	4.36837	10.7952	SRGAP2C;KIF24														438	Establishment Of Epithelial Cell Apical/Basal Polarity (GO:0045198)	1/10	0.0781271	0.215062	NO	0	0	13.6846	34.8878	OPHN1														438	Regulation Of Actin Dynamics For Phagocytic Cup Formation R-HSA-2029482
439	Protein Acetylation (GO:0006473)	2/29	0.0844815	0.331191	NO	0	0	4.36837	10.7952	DSCC1;ESCO2														439	Positive Regulation Of Lipid Localization (GO:1905954)	1/10	0.0781271	0.215062	NO	0	0	13.6846	34.8878	LRP1														439	Signaling By BRAF And RAF1 Fusions R-HSA-6802952
440	Positive Regulation Of Apoptotic Process (GO:0043065)	8/270	0.0853007	0.333642	NO	0	0	1.8118	4.45987	BARD1;TOP2A;MELK;MAP3K20;ATM;ANO6;ECT2;PHLDA1														440	Positive Regulation Of Protein Depolymerization (GO:1901881)	1/10	0.0781271	0.215062	NO	0	0	13.6846	34.8878	SEMA5A														440	Signaling By MET R-HSA-6806834
441	Positive Regulation Of Macromolecule Metabolic Process (GO:0010604)	10/364	0.0870708	0.339793	NO	0	0	1.67849	4.09724	ADAM19;CLDN5;IL33;DNMT1;LEF1;TNC;MSN;ATM;BRCA1;FGF2														441	Insulin-Like Growth Factor Receptor Signaling Pathway (GO:0048009)	1/10	0.0781271	0.215062	NO	0	0	13.6846	34.8878	GHR														441	Immune System R-HSA-168256
442	Protein Complex Oligomerization (GO:0051259)	4/100	0.0873454	0.340094	NO	0	0	2.46337	6.00541	POLQ;BLM;LRRC8D;ECT2														442	Maintenance Of Synapse Structure (GO:0099558)	1/10	0.0781271	0.215062	NO	0	0	13.6846	34.8878	NLGN1														442	CD209 (DC-SIGN) Signaling R-HSA-5621575
443	Positive Regulation Of Cell Migration (GO:0030335)	8/272	0.0880936	0.342233	NO	0	0	1.79789	4.36771	CCNA2;SRGAP2C;SEMA3C;SEMA3A;LEF1;ATM;KIF20B;SYNE2														443	Negative Regulation Of Activin Receptor Signaling Pathway (GO:0032926)	1/10	0.0781271	0.215062	NO	0	0	13.6846	34.8878	MAGI2														443	Receptor-type Tyrosine-Protein Phosphatases R-HSA-388844
444	Inorganic Anion Transmembrane Transport (GO:0098661)	3/63	0.0888885	0.342762	NO	0	0	2.95256	7.1463	SLC25A3;ANO6;GABRG3														444	Organonitrogen Compound Biosynthetic Process (GO:1901566)	3/123	0.0783003	0.215062	NO	0	0	3.10031	7.89713	FA2H;DMD;PRKD1														444	Sema4D Induced Cell Migration And Growth-Cone Collapse R-HSA-416572
445	Protein Polymerization (GO:0051258)	3/63	0.0888885	0.342762	NO	0	0	2.95256	7.1463	DIAPH3;CKAP5;GAS7														445	Positive Regulation Of Epithelial Cell Proliferation (GO:0050679)	3/123	0.0783003	0.215062	NO	0	0	3.10031	7.89713	SEMA5A;PPP1R16B;PRKD1														445	G Beta:Gamma Signaling Thru PLC Beta R-HSA-418217
446	DNA Geometric Change (GO:0032392)	2/30	0.0895493	0.342762	NO	0	0	4.21214	10.1638	BLM;HNRNPA2B1														446	Regulation Of Cell Motility (GO:2000145)	3/123	0.0783003	0.215062	NO	0	0	3.10031	7.89713	SPOCK3;ENPP2;TNR														446	TP53 Regulates Transcription Of Genes Involved In Cytochrome C Release R-HSA-6803204
447	Response To Epidermal Growth Factor (GO:0070849)	2/30	0.0895493	0.342762	NO	0	0	4.21214	10.1638	IQGAP1;KNSTRN														447	Protein Dephosphorylation (GO:0006470)	3/124	0.0797858	0.21865	NO	0	0	3.07454	7.77369	PTPRD;PTPRT;PTPRO														447	NOTCH4 Intracellular Domain Regulates Transcription R-HSA-9013695
448	Homologous Chromosome Pairing At Meiosis (GO:0007129)	2/30	0.0895493	0.342762	NO	0	0	4.21214	10.1638	FANCD2;TRIP13														448	Regulation Of Neuron Death (GO:1901214)	2/58	0.0803205	0.21865	NO	0	0	4.41563	11.135	PRKN;GRID2														448	p53-Dependent G1 DNA Damage Response R-HSA-69563
449	Negative Regulation Of Axon Extension (GO:0030517)	2/30	0.0895493	0.342762	NO	0	0	4.21214	10.1638	SEMA3C;SEMA3A														449	Positive Regulation Of Mitochondrion Organization (GO:0010822)	2/58	0.0803205	0.21865	NO	0	0	4.41563	11.135	PRKN;PPARGC1A														449	Presynaptic Function Of Kainate Receptors R-HSA-500657
450	Organelle Assembly (GO:0070925)	9/322	0.0933349	0.342762	NO	0	0	1.70689	4.048	PLK4;VMP1;KIAA0586;POC1A;KIF24;WDPCP;PHIP;CEP89;RAB8B														450	Muscle Organ Development (GO:0007517)	2/58	0.0803205	0.21865	NO	0	0	4.41563	11.135	DMD;UTRN														450	Branched-chain Amino Acid Catabolism R-HSA-70895
451	Regulation Of Cell Population Proliferation (GO:0042127)	18/766	0.0943956	0.342762	NO	0	0	1.43603	3.38941	KIF14;TTK;NAP1L1;GAB2;FGF2;SHCBP1;RUNX1;CLDN5;CDK6;ADAMTS1;PRC1;BIRC5;PHIP;KIF20B;PLPP1;E2F7;EZH2;CDKN3														451	Central Nervous System Development (GO:0007417)	5/283	0.0806262	0.218996	NO	0	0	2.24076	5.64207	PRKN;CNTN6;VPS13B;NRCAM;GRIK1														451	RHO GTPases Activate PAKs R-HSA-5627123
452	Actin Filament Polymerization (GO:0030041)	2/31	0.0947044	0.342762	NO	0	0	4.06669	9.58516	DIAPH3;GAS7														452	Organic Substance Transport (GO:0071702)	4/201	0.0809617	0.219367	NO	0	0	2.52406	6.34494	RYR2;GRIN3A;LRP1B;RYR3														452	CTLA4 Inhibitory Signaling R-HSA-389513
453	Negative Chemotaxis (GO:0050919)	2/31	0.0947044	0.342762	NO	0	0	4.06669	9.58516	SEMA3C;SEMA3A														453	Positive Regulation Of Protein Binding (GO:0032092)	2/59	0.0827116	0.219367	NO	0	0	4.33794	10.8119	PRKN;LRP1														453	TP53 Regulates Transcription Of Additional Cell Cycle Genes With Uncertain Roles In P53 Pathway R-HSA-6804115
454	Negative Regulation Of Chemotaxis (GO:0050922)	2/31	0.0947044	0.342762	NO	0	0	4.06669	9.58516	SEMA3C;SEMA3A														454	Positive Regulation Of Proteolysis (GO:0045862)	2/59	0.0827116	0.219367	NO	0	0	4.33794	10.8119	CYFIP2;CCBE1														454	Inactivation Of APC/C Via Direct Inhibition Of APC/C Complex R-HSA-141430
455	Negative Regulation Of Microtubule Polymerization Or Depolymerization (GO:0031111)	2/31	0.0947044	0.342762	NO	0	0	4.06669	9.58516	TPX2;CKAP2														455	Regulation Of Anatomical Structure Morphogenesis (GO:0022603)	3/127	0.0843159	0.219367	NO	0	0	2.9997	7.4188	HECW2;RAPGEF3;PPFIA2														455	Intrinsic Pathway Of Fibrin Clot Formation R-HSA-140837
456	Regulation Of Cell Morphogenesis (GO:0022604)	2/31	0.0947044	0.342762	NO	0	0	4.06669	9.58516	PHIP;CD44														456	Negative Regulation Of Peptidase Activity (GO:0010466)	2/60	0.0851244	0.219367	NO	0	0	4.26293	10.5023	LRP1;SPOCK3														456	PPARA Activates Gene Expression R-HSA-1989781
457	RNA Export From Nucleus (GO:0006405)	3/65	0.0954803	0.342762	NO	0	0	2.85702	6.71068	XPO1;HNRNPA2B1;NUP160														457	Regulation Of Angiogenesis (GO:0045765)	4/205	0.0855728	0.219367	NO	0	0	2.47333	6.0804	SEMA5A;PPP1R16B;PRKD1;RAPGEF3														457	Collagen Biosynthesis And Modifying Enzymes R-HSA-1650814
458	Regulation Of Cell-Matrix Adhesion (GO:0001952)	3/65	0.0954803	0.342762	NO	0	0	2.85702	6.71068	CDK6;PEAK1;FYN														458	Regulation Of Homotypic Cell-Cell Adhesion (GO:0034110)	1/11	0.085598	0.219367	NO	0	0	12.3155	30.2727	PRKCQ														458	G1/S DNA Damage Checkpoints R-HSA-69615
459	Regulation Of Cellular Response To Insulin Stimulus (GO:1900076)	1/6	0.0963956	0.342762	NO	0	0	11.7725	27.5392	ATP2B1														459	Negative Regulation Of Platelet-Derived Growth Factor Receptor Signaling Pathway (GO:0010642)	1/11	0.085598	0.219367	NO	0	0	12.3155	30.2727	LRP1														459	Common Pathway Of Fibrin Clot Formation R-HSA-140875
460	Regulation Of Endothelial Cell Chemotaxis To Fibroblast Growth Factor (GO:2000544)	1/6	0.0963956	0.342762	NO	0	0	11.7725	27.5392	FGF2														460	Regulation Of Keratinocyte Migration (GO:0051547)	1/11	0.085598	0.219367	NO	0	0	12.3155	30.2727	EPB41L4B														460	Cytosolic Sulfonation Of Small Molecules R-HSA-156584
461	G-quadruplex DNA Unwinding (GO:0044806)	1/6	0.0963956	0.342762	NO	0	0	11.7725	27.5392	HNRNPA2B1														461	Regulation Of Mitochondrial Fusion (GO:0010635)	1/11	0.085598	0.219367	NO	0	0	12.3155	30.2727	PRKN														461	Response Of Mtb To Phagocytosis R-HSA-9637690
462	L-methionine Salvage (GO:0071267)	1/6	0.0963956	0.342762	NO	0	0	11.7725	27.5392	MTAP														462	Negative Regulation Of Vascular Permeability (GO:0043116)	1/11	0.085598	0.219367	NO	0	0	12.3155	30.2727	PDE3A														462	Regulation Of Lipid Metabolism By PPARalpha R-HSA-400206
463	Autophagosome Membrane Docking (GO:0016240)	1/6	0.0963956	0.342762	NO	0	0	11.7725	27.5392	VMP1														463	Regulation Of Muscle System Process (GO:0090257)	1/11	0.085598	0.219367	NO	0	0	12.3155	30.2727	DMD														463	Signaling By Receptor Tyrosine Kinases R-HSA-9006934
464	Axon Extension Involved In Axon Guidance (GO:0048846)	1/6	0.0963956	0.342762	NO	0	0	11.7725	27.5392	SEMA3A														464	Nucleoside Phosphate Biosynthetic Process (GO:1901293)	1/11	0.085598	0.219367	NO	0	0	12.3155	30.2727	AK5														464	Orc1 Removal From Chromatin R-HSA-68949
465	Cellular Hyperosmotic Response (GO:0071474)	1/6	0.0963956	0.342762	NO	0	0	11.7725	27.5392	YBX3														465	Regulation Of Response To Oxidative Stress (GO:1902882)	1/11	0.085598	0.219367	NO	0	0	12.3155	30.2727	PRKN														465	Circadian Clock R-HSA-400253
466	Regulation Of Skeletal Muscle Satellite Cell Proliferation (GO:0014842)	1/6	0.0963956	0.342762	NO	0	0	11.7725	27.5392	FGF2														466	Cellular Response To Growth Hormone Stimulus (GO:0071378)	1/11	0.085598	0.219367	NO	0	0	12.3155	30.2727	GHR														466	Diseases Associated With O-glycosylation Of Proteins R-HSA-3906995
467	Regulation Of Striated Muscle Tissue Development (GO:0016202)	1/6	0.0963956	0.342762	NO	0	0	11.7725	27.5392	CENPF														467	Central Nervous System Myelination (GO:0022010)	1/11	0.085598	0.219367	NO	0	0	12.3155	30.2727	PLP1														467	Glycolysis R-HSA-70171
468	Dendrite Arborization (GO:0140059)	1/6	0.0963956	0.342762	NO	0	0	11.7725	27.5392	SEMA3A														468	Regulation Of Ventricular Cardiac Muscle Cell Action Potential (GO:0098911)	1/11	0.085598	0.219367	NO	0	0	12.3155	30.2727	RYR2														468	Nucleotide Salvage R-HSA-8956321
469	Detection Of Muscle Stretch (GO:0035995)	1/6	0.0963956	0.342762	NO	0	0	11.7725	27.5392	CDH2														469	Positive Regulation Of Behavior (GO:0048520)	1/11	0.085598	0.219367	NO	0	0	12.3155	30.2727	NLGN1														469	RAF-independent MAPK1/3 Activation R-HSA-112409
470	Ribosomal Large Subunit Export From Nucleus (GO:0000055)	1/6	0.0963956	0.342762	NO	0	0	11.7725	27.5392	XPO1														470	Positive Regulation Of Cytoplasmic Transport (GO:1903651)	1/11	0.085598	0.219367	NO	0	0	12.3155	30.2727	PRKN														470	RHOBTB1 GTPase Cycle R-HSA-9013422
471	Ribosomal Small Subunit Export From Nucleus (GO:0000056)	1/6	0.0963956	0.342762	NO	0	0	11.7725	27.5392	XPO1														471	Positive Regulation Of Lipid Transport (GO:0032370)	1/11	0.085598	0.219367	NO	0	0	12.3155	30.2727	LRP1														471	CD28 Dependent PI3K/Akt Signaling R-HSA-389357
472	Establishment Of Mitotic Sister Chromatid Cohesion (GO:0034087)	1/6	0.0963956	0.342762	NO	0	0	11.7725	27.5392	RAD21														472	Positive Regulation Of Protein Maturation (GO:1903319)	1/11	0.085598	0.219367	NO	0	0	12.3155	30.2727	CCBE1														472	RHOBTB2 GTPase Cycle R-HSA-9013418
473	Gland Morphogenesis (GO:0022612)	1/6	0.0963956	0.342762	NO	0	0	11.7725	27.5392	MSN														473	Positive Regulation Of Protein Polyubiquitination (GO:1902916)	1/11	0.085598	0.219367	NO	0	0	12.3155	30.2727	PRKN														473	Signaling By NTRK2 (TRKB) R-HSA-9006115
474	Glomerular Epithelial Cell Development (GO:0072310)	1/6	0.0963956	0.342762	NO	0	0	11.7725	27.5392	IQGAP1														474	Positive Regulation Of Vascular Permeability (GO:0043117)	1/11	0.085598	0.219367	NO	0	0	12.3155	30.2727	PDE3A														474	Miscellaneous Transport And Binding Events R-HSA-5223345
475	Histone H2A-K119 Monoubiquitination (GO:0036353)	1/6	0.0963956	0.342762	NO	0	0	11.7725	27.5392	TRIM37														475	Lipoprotein Transport (GO:0042953)	1/11	0.085598	0.219367	NO	0	0	12.3155	30.2727	LRP1														475	Cellular Responses To Stress R-HSA-2262752
476	Mitochondrion-Endoplasmic Reticulum Membrane Tethering (GO:1990456)	1/6	0.0963956	0.342762	NO	0	0	11.7725	27.5392	VMP1														476	Melanocyte Differentiation (GO:0030318)	1/11	0.085598	0.219367	NO	0	0	12.3155	30.2727	LRMDA														476	Deubiquitination R-HSA-5688426
477	Mitotic Nuclear Membrane Disassembly (GO:0007077)	1/6	0.0963956	0.342762	NO	0	0	11.7725	27.5392	VRK1														477	Regulation Of T Cell Apoptotic Process (GO:0070232)	1/11	0.085598	0.219367	NO	0	0	12.3155	30.2727	PRKCQ														477	SARS-CoV-2 Activates/Modulates Innate And Adaptive Immune Responses R-HSA-9705671
478	Negative Regulation Of Dendritic Spine Development (GO:0061000)	1/6	0.0963956	0.342762	NO	0	0	11.7725	27.5392	SRGAP2C														478	Regulation Of Actin Filament Depolymerization (GO:0030834)	1/11	0.085598	0.219367	NO	0	0	12.3155	30.2727	SEMA5A														478	RUNX2 Regulates Osteoblast Differentiation R-HSA-8940973
479	Negative Regulation Of Meiotic Nuclear Division (GO:0045835)	1/6	0.0963956	0.342762	NO	0	0	11.7725	27.5392	TRIP13														479	Regulation Of Canonical Wnt Signaling Pathway (GO:0060828)	4/207	0.0879257	0.224862	NO	0	0	2.44871	5.95346	SEMA5A;PRKN;PTPRO;GPC5														479	Cytosolic tRNA Aminoacylation R-HSA-379716
480	Negative Regulation Of Retinoic Acid Receptor Signaling Pathway (GO:0048387)	1/6	0.0963956	0.342762	NO	0	0	11.7725	27.5392	EZH2														480	Positive Regulation Of Peptidyl-Tyrosine Phosphorylation (GO:0050731)	3/130	0.0889537	0.226512	NO	0	0	2.92839	7.08565	GHR;GRM5;ENPP2														480	Sema4D In Semaphorin Signaling R-HSA-400685
481	Negative Regulation Of Smooth Muscle Cell Apoptotic Process (GO:0034392)	1/6	0.0963956	0.342762	NO	0	0	11.7725	27.5392	DNMT1														481	C-terminal Protein Amino Acid Modification (GO:0018410)	1/12	0.0930087	0.226512	NO	0	0	11.1954	26.5897	FOLH1														481	Ion Channel Transport R-HSA-983712
482	Neuron Projection Extension Involved In Neuron Projection Guidance (GO:1902284)	1/6	0.0963956	0.342762	NO	0	0	11.7725	27.5392	SEMA3A														482	Negative Regulation Of Locomotion (GO:0040013)	1/12	0.0930087	0.226512	NO	0	0	11.1954	26.5897	SPOCK3														482	Regulation Of IGF Transport And Uptake By IGFBPs R-HSA-381426
483	Positive Regulation Of Pinocytosis (GO:0048549)	1/6	0.0963956	0.342762	NO	0	0	11.7725	27.5392	AXL														483	Adipose Tissue Development (GO:0060612)	1/12	0.0930087	0.226512	NO	0	0	11.1954	26.5897	VPS13B														483	NOTCH3 Activation And Transmission Of Signal To Nucleus R-HSA-9013507
484	Positive Regulation Of Spindle Assembly (GO:1905832)	1/6	0.0963956	0.342762	NO	0	0	11.7725	27.5392	STIL														484	Adult Locomotory Behavior (GO:0008344)	1/12	0.0930087	0.226512	NO	0	0	11.1954	26.5897	PRKN														484	Adaptive Immune System R-HSA-1280218
485	Regulation Of Metaphase/Anaphase Transition Of Cell Cycle (GO:1902099)	2/32	0.0999426	0.351741	NO	0	0	3.93093	9.05356	CENPE;MAP3K20														485	Astrocyte Activation (GO:0048143)	1/12	0.0930087	0.226512	NO	0	0	11.1954	26.5897	LRP1														485	Extra-nuclear Estrogen Signaling R-HSA-9009391
486	Regulation Of Transcription By RNA Polymerase I (GO:0006356)	2/32	0.0999426	0.351741	NO	0	0	3.93093	9.05356	DEK;BAZ1B														486	Atrial Cardiac Muscle Cell Action Potential (GO:0086014)	1/12	0.0930087	0.226512	NO	0	0	11.1954	26.5897	KCNN2														486	Cellular Responses To Stimuli R-HSA-8953897
487	Heterochromatin Formation (GO:0031507)	2/32	0.0999426	0.351741	NO	0	0	3.93093	9.05356	LMNB1;EZH2														487	Nucleotide Metabolic Process (GO:0009117)	1/12	0.0930087	0.226512	NO	0	0	11.1954	26.5897	FHIT														487	Cell Death Signaling Via NRAGE, NRIF And NADE R-HSA-204998
488	Mesenchymal Cell Migration (GO:0090497)	2/32	0.0999426	0.351741	NO	0	0	3.93093	9.05356	SEMA3C;SEMA3A														488	Calcium Ion Import (GO:0070509)	1/12	0.0930087	0.226512	NO	0	0	11.1954	26.5897	SLC24A2														488	Transport Of Mature mRNA Derived From An Intron-Containing Transcript R-HSA-159236
489	Positive Regulation Of Telomere Maintenance Via Telomerase (GO:0032212)	2/32	0.0999426	0.351741	NO	0	0	3.93093	9.05356	ATM;ATR														489	Organophosphate Catabolic Process (GO:0046434)	1/12	0.0930087	0.226512	NO	0	0	11.1954	26.5897	ENPP2														489	NoRC Negatively Regulates rRNA Expression R-HSA-427413
490	Regulation Of Neurogenesis (GO:0050767)	3/67	0.102266	0.359182	NO	0	0	2.76746	6.31032	DOCK7;LEF1;NAP1L1														490	Positive Regulation Of CD4-positive, Alpha-Beta T Cell Activation (GO:2000516)	1/12	0.0930087	0.226512	NO	0	0	11.1954	26.5897	PRKCQ														490	APC-Cdc20 Mediated Degradation Of Nek2A R-HSA-179409
491	Inositol Lipid-Mediated Signaling (GO:0048017)	2/33	0.105259	0.359462	NO	0	0	3.80393	8.5639	GAB2;PLCB1														491	Regulation Of Vascular Associated Smooth Muscle Cell Migration (GO:1904752)	1/12	0.0930087	0.226512	NO	0	0	11.1954	26.5897	DOCK4														491	Sulfur Amino Acid Metabolism R-HSA-1614635
492	Negative Regulation Of Blood Vessel Endothelial Cell Migration (GO:0043537)	2/33	0.105259	0.359462	NO	0	0	3.80393	8.5639	ATP2B4;FGF2														492	Response To Interleukin-6 (GO:0070741)	1/12	0.0930087	0.226512	NO	0	0	11.1954	26.5897	PTPRT														492	Synthesis Of IP3 And IP4 In Cytosol R-HSA-1855204
493	Negative Regulation Of Double-Strand Break Repair (GO:2000780)	2/33	0.105259	0.359462	NO	0	0	3.80393	8.5639	POLQ;PARPBP														493	Detection Of Calcium Ion (GO:0005513)	1/12	0.0930087	0.226512	NO	0	0	11.1954	26.5897	RYR2														493	HDMs Demethylate Histones R-HSA-3214842
494	Positive Regulation Of Reproductive Process (GO:2000243)	2/33	0.105259	0.359462	NO	0	0	3.80393	8.5639	PLCB1;CACNA1H														494	Positive Regulation Of Fatty Acid Oxidation (GO:0046321)	1/12	0.0930087	0.226512	NO	0	0	11.1954	26.5897	PPARGC1A														494	Infection With Mycobacterium Tuberculosis R-HSA-9635486
495	Cell-Cell Junction Organization (GO:0045216)	3/68	0.105728	0.359462	NO	0	0	2.72475	6.12218	CLDN5;CDH2;PKP4														495	Synaptic Membrane Adhesion (GO:0099560)	1/12	0.0930087	0.226512	NO	0	0	11.1954	26.5897	PTPRD														495	Metal Ion SLC Transporters R-HSA-425410
496	Regulation Of Cell Differentiation (GO:0045595)	6/193	0.106435	0.359462	NO	0	0	1.89958	4.25548	RELN;CDK6;LEF1;RUNX2;CDK5RAP2;RUNX1														496	Eye Photoreceptor Cell Differentiation (GO:0001754)	1/12	0.0930087	0.226512	NO	0	0	11.1954	26.5897	DSCAM														496	N-glycan Antennae Elongation In medial/trans-Golgi R-HSA-975576
497	Regulation Of Heart Contraction (GO:0008016)	3/69	0.109237	0.359462	NO	0	0	2.68332	5.94152	ATP2B4;ATP2B1;CACNA1H														497	Positive Regulation Of Protein Export From Nucleus (GO:0046827)	1/12	0.0930087	0.226512	NO	0	0	11.1954	26.5897	RAPGEF3														497	Protein Ubiquitination R-HSA-8852135
498	Regulation Of Monoatomic Ion Transmembrane Transporter Activity (GO:0032412)	3/69	0.109237	0.359462	NO	0	0	2.68332	5.94152	CHRM3;RELN;NEDD4L														498	Positive Regulation Of Purine Nucleotide Biosynthetic Process (GO:1900373)	1/12	0.0930087	0.226512	NO	0	0	11.1954	26.5897	PPARGC1A														498	Transcriptional Regulation By Small RNAs R-HSA-5578749
499	Phagocytosis (GO:0006909)	3/69	0.109237	0.359462	NO	0	0	2.68332	5.94152	AXL;MYH9;MET														499	Positive Regulation Of Regulated Secretory Pathway (GO:1903307)	1/12	0.0930087	0.226512	NO	0	0	11.1954	26.5897	NLGN1														499	FLT3 Signaling In Disease R-HSA-9682385
500	DNA Damage Checkpoint Signaling (GO:0000077)	2/34	0.110651	0.359462	NO	0	0	3.68487	8.11178	MAP3K20;ATR														500	Positive Regulation Of Ruffle Assembly (GO:1900029)	1/12	0.0930087	0.226512	NO	0	0	11.1954	26.5897	NLGN1														500	Synthesis Of PC R-HSA-1483191
501	Cellular Response To Hydrogen Peroxide (GO:0070301)	2/34	0.110651	0.359462	NO	0	0	3.68487	8.11178	FYN;ECT2														501	Positive Regulation Of Sodium Ion Transport (GO:0010765)	1/12	0.0930087	0.226512	NO	0	0	11.1954	26.5897	ANK3														501	Role Of Nef In HIV-1 Replication And Disease Pathogenesis R-HSA-164952
502	Embryonic Limb Morphogenesis (GO:0030326)	2/34	0.110651	0.359462	NO	0	0	3.68487	8.11178	MAP3K20;WDPCP														502	Lipoprotein Localization (GO:0044872)	1/12	0.0930087	0.226512	NO	0	0	11.1954	26.5897	LRP1														502	Interleukin Receptor SHC Signaling R-HSA-912526
503	Smoothened Signaling Pathway (GO:0007224)	2/34	0.110651	0.359462	NO	0	0	3.68487	8.11178	STIL;KIAA0586														503	Negative Regulation By Host Of Viral Process (GO:0044793)	1/12	0.0930087	0.226512	NO	0	0	11.1954	26.5897	PRKN														503	Negative Epigenetic Regulation Of rRNA Expression R-HSA-5250941
504	Superoxide Metabolic Process (GO:0006801)	2/34	0.110651	0.359462	NO	0	0	3.68487	8.11178	SH3PXD2A;SH3PXD2B														504	Peptidyl-Threonine Modification (GO:0018210)	2/66	0.100029	0.235971	NO	0	0	3.86211	8.8917	GALNT13;PRKD1														504	Oncogenic MAPK Signaling R-HSA-6802957
505	Membrane Protein Proteolysis (GO:0033619)	2/34	0.110651	0.359462	NO	0	0	3.68487	8.11178	ADAM19;MYH9														505	Negative Regulation Of Fibroblast Growth Factor Receptor Signaling Pathway (GO:0040037)	1/13	0.10036	0.235971	NO	0	0	10.2619	23.5921	SULF2														505	Constitutive Signaling By Aberrant PI3K In Cancer R-HSA-2219530
506	Positive Regulation Of Transcription By RNA Polymerase I (GO:0045943)	2/34	0.110651	0.359462	NO	0	0	3.68487	8.11178	DEK;BAZ1B														506	Cardiac Left Ventricle Morphogenesis (GO:0003214)	1/13	0.10036	0.235971	NO	0	0	10.2619	23.5921	RYR2														506	G Alpha (12/13) Signaling Events R-HSA-416482
507	Regulation Of DNA Biosynthetic Process (GO:2000278)	2/34	0.110651	0.359462	NO	0	0	3.68487	8.11178	ATM;FGF2														507	Catecholamine Metabolic Process (GO:0006584)	1/13	0.10036	0.235971	NO	0	0	10.2619	23.5921	PRKN														507	DAP12 Signaling R-HSA-2424491
508	Negative Regulation Of Developmental Process (GO:0051093)	4/109	0.11072	0.359462	NO	0	0	2.25119	4.95431	SRGAP2C;CDK6;SF3B3;NFIB														508	Regulation Of Vasculogenesis (GO:2001212)	1/13	0.10036	0.235971	NO	0	0	10.2619	23.5921	RIN2														508	Keratan Sulfate Biosynthesis R-HSA-2022854
509	DNA Ligation (GO:0006266)	1/7	0.111536	0.359462	NO	0	0	9.80988	21.5171	TOP2A														509	Positive Regulation Of T-helper 17 Type Immune Response (GO:2000318)	1/13	0.10036	0.235971	NO	0	0	10.2619	23.5921	PRKCQ														509	MET Promotes Cell Motility R-HSA-8875878
510	Adenylate Cyclase-Inhibiting G Protein-Coupled Acetylcholine Receptor Signaling Pathway (GO:0007197)	1/7	0.111536	0.359462	NO	0	0	9.80988	21.5171	CHRM3														510	Chondroitin Sulfate Biosynthetic Process (GO:0030206)	1/13	0.10036	0.235971	NO	0	0	10.2619	23.5921	CHST9														510	Notch-HLH Transcription Pathway R-HSA-350054
511	Regulation Of Myeloid Leukocyte Differentiation (GO:0002761)	1/7	0.111536	0.359462	NO	0	0	9.80988	21.5171	UBASH3B														511	Response To Nerve Growth Factor (GO:1990089)	1/13	0.10036	0.235971	NO	0	0	10.2619	23.5921	MAGI2														511	Signaling By NTRKs R-HSA-166520
512	Axon Ensheathment In Central Nervous System (GO:0032291)	1/7	0.111536	0.359462	NO	0	0	9.80988	21.5171	B4GALT6														512	Positive Regulation Of Histone Deacetylation (GO:0031065)	1/13	0.10036	0.235971	NO	0	0	10.2619	23.5921	PRKD1														512	Processing Of Capped Intron-Containing Pre-mRNA R-HSA-72203
513	Response To UV-C (GO:0010225)	1/7	0.111536	0.359462	NO	0	0	9.80988	21.5171	POLH														513	Substrate-Dependent Cell Migration (GO:0006929)	1/13	0.10036	0.235971	NO	0	0	10.2619	23.5921	OPHN1														513	Activation Of Kainate Receptors Upon Glutamate Binding R-HSA-451326
514	Cyclic Nucleotide Transport (GO:0070729)	1/7	0.111536	0.359462	NO	0	0	9.80988	21.5171	LRRC8D														514	Synaptic Vesicle Localization (GO:0097479)	1/13	0.10036	0.235971	NO	0	0	10.2619	23.5921	NLGN1														514	Adherens Junctions Interactions R-HSA-418990
515	Somatic Hypermutation Of Immunoglobulin Genes (GO:0016446)	1/7	0.111536	0.359462	NO	0	0	9.80988	21.5171	POLQ														515	Glomerular Filtration (GO:0003094)	1/13	0.10036	0.235971	NO	0	0	10.2619	23.5921	SULF2														515	Budding And Maturation Of HIV Virion R-HSA-162588
516	Establishment Of Centrosome Localization (GO:0051660)	1/7	0.111536	0.359462	NO	0	0	9.80988	21.5171	PARD3B														516	Heparan Sulfate Proteoglycan Metabolic Process (GO:0030201)	1/13	0.10036	0.235971	NO	0	0	10.2619	23.5921	SULF2														516	Dectin-2 Family R-HSA-5621480
517	Establishment Of Planar Polarity (GO:0001736)	1/7	0.111536	0.359462	NO	0	0	9.80988	21.5171	WDPCP														517	Inhibitory Synapse Assembly (GO:1904862)	1/13	0.10036	0.235971	NO	0	0	10.2619	23.5921	SRGAP3														517	EGR2 And SOX10-mediated Initiation Of Schwann Cell Myelination R-HSA-9619665
518	Telomeric D-loop Disassembly (GO:0061820)	1/7	0.111536	0.359462	NO	0	0	9.80988	21.5171	TERF1														518	Lipid Oxidation (GO:0034440)	1/13	0.10036	0.235971	NO	0	0	10.2619	23.5921	PPARGC1A														518	Uptake And Actions Of Bacterial Toxins R-HSA-5339562
519	Heparan Sulfate Proteoglycan Biosynthetic Process, Polysaccharide Chain Biosynthetic Process (GO:0015014)	1/7	0.111536	0.359462	NO	0	0	9.80988	21.5171	HS2ST1														519	Protein Import Into Peroxisome Matrix (GO:0016558)	1/13	0.10036	0.235971	NO	0	0	10.2619	23.5921	PEX5L														519	Myogenesis R-HSA-525793
520	Hyperosmotic Response (GO:0006972)	1/7	0.111536	0.359462	NO	0	0	9.80988	21.5171	YBX3														520	Mitochondrial Fission (GO:0000266)	1/13	0.10036	0.235971	NO	0	0	10.2619	23.5921	PRKN														520	Cell Surface Interactions At Vascular Wall R-HSA-202733
521	Immunological Synapse Formation (GO:0001771)	1/7	0.111536	0.359462	NO	0	0	9.80988	21.5171	MSN														521	Regulation Of T-helper 17 Type Immune Response (GO:2000316)	1/13	0.10036	0.235971	NO	0	0	10.2619	23.5921	PRKCQ														521	Senescence-Associated Secretory Phenotype (SASP) R-HSA-2559582
522	Leukocyte Aggregation (GO:0070486)	1/7	0.111536	0.359462	NO	0	0	9.80988	21.5171	CD44														522	Negative Regulation Of Wnt Signaling Pathway (GO:0030178)	3/140	0.105157	0.242158	NO	0	0	2.71326	6.11109	PRKN;LRP1;PTPRO														522	Signaling By NOTCH4 R-HSA-9013694
523	Negative Regulation Of Inflammatory Response To Wounding (GO:0106015)	1/7	0.111536	0.359462	NO	0	0	9.80988	21.5171	IL33														523	Regulation Of Extracellular Matrix Disassembly (GO:0010715)	1/14	0.107652	0.242158	NO	0	0	9.47205	21.1118	LRP1														523	RNA Polymerase I Transcription Termination R-HSA-73863
524	Negative Regulation Of Leukocyte Proliferation (GO:0070664)	1/7	0.111536	0.359462	NO	0	0	9.80988	21.5171	IL33														524	L-glutamate Transmembrane Transport (GO:0015813)	1/14	0.107652	0.242158	NO	0	0	9.47205	21.1118	SLC1A2														524	Signaling By CSF3 (G-CSF) R-HSA-9674555
525	Neuroepithelial Cell Differentiation (GO:0060563)	1/7	0.111536	0.359462	NO	0	0	9.80988	21.5171	MAP1B														525	Negative Regulation Of Receptor Signaling Pathway Via STAT (GO:1904893)	1/14	0.107652	0.242158	NO	0	0	9.47205	21.1118	PTPRT														525	FGFR1 Mutant Receptor Activation R-HSA-1839124
526	Olefinic Compound Biosynthetic Process (GO:0120255)	1/7	0.111536	0.359462	NO	0	0	9.80988	21.5171	CACNA1H														526	Negative Regulation Of Smooth Muscle Cell Migration (GO:0014912)	1/14	0.107652	0.242158	NO	0	0	9.47205	21.1118	LRP1														526	Synthesis Of Active Ubiquitin: Roles Of E1 And E2 Enzymes R-HSA-8866652
527	Peptidyl-Proline Hydroxylation To 4-hydroxy-L-proline (GO:0018401)	1/7	0.111536	0.359462	NO	0	0	9.80988	21.5171	P4HA3														527	Cellular Response To ATP (GO:0071318)	1/14	0.107652	0.242158	NO	0	0	9.47205	21.1118	RYR3														527	Tight Junction Interactions R-HSA-420029
528	Positive Regulation Of Epithelial Tube Formation (GO:1905278)	1/7	0.111536	0.359462	NO	0	0	9.80988	21.5171	FGF2														528	Polarized Epithelial Cell Differentiation (GO:0030859)	1/14	0.107652	0.242158	NO	0	0	9.47205	21.1118	OPHN1														528	Platelet Homeostasis R-HSA-418346
529	Positive Regulation Of Insulin-Like Growth Factor Receptor Signaling Pathway (GO:0043568)	1/7	0.111536	0.359462	NO	0	0	9.80988	21.5171	PHIP														529	Respiratory Electron Transport Chain (GO:0022904)	1/14	0.107652	0.242158	NO	0	0	9.47205	21.1118	PPARGC1A														529	Transport Of Mature Transcript To Cytoplasm R-HSA-72202
530	Positive Regulation Of Myotube Differentiation (GO:0010831)	1/7	0.111536	0.359462	NO	0	0	9.80988	21.5171	PIEZO1														530	Positive Regulation Of Adaptive Immune Response Based On Somatic Recombination Of Immune Receptors Built From Immunoglobulin Superfamily Domains (GO:0002824)	1/14	0.107652	0.242158	NO	0	0	9.47205	21.1118	PRKCQ														530	Intracellular Signaling By Second Messengers R-HSA-9006925
531	Positive Regulation Of Vascular Associated Smooth Muscle Cell Migration (GO:1904754)	1/7	0.111536	0.359462	NO	0	0	9.80988	21.5171	DOCK7														531	Electron Transport Chain (GO:0022900)	1/14	0.107652	0.242158	NO	0	0	9.47205	21.1118	PPARGC1A														531	Pausing And Recovery Of Tat-mediated HIV Elongation R-HSA-167238
532	Protein K27-linked Ubiquitination (GO:0044314)	1/7	0.111536	0.359462	NO	0	0	9.80988	21.5171	UBE2T														532	Establishment Of Apical/Basal Cell Polarity (GO:0035089)	1/14	0.107652	0.242158	NO	0	0	9.47205	21.1118	OPHN1														532	Antigen Activates B Cell Receptor Leading To Second Messenger Generation R-HSA-983695
533	Regulation Of ATPase-coupled Calcium Transmembrane Transporter Activity (GO:1901894)	1/7	0.111536	0.359462	NO	0	0	9.80988	21.5171	VMP1														533	Positive Regulation Of Histone Acetylation (GO:0035066)	1/14	0.107652	0.242158	NO	0	0	9.47205	21.1118	PPARGC1A														533	RUNX2 Regulates Bone Development R-HSA-8941326
534	Regulation Of CD8-positive, Alpha-Beta T Cell Differentiation (GO:0043376)	1/7	0.111536	0.359462	NO	0	0	9.80988	21.5171	RUNX1														534	Striated Muscle Tissue Development (GO:0014706)	1/14	0.107652	0.242158	NO	0	0	9.47205	21.1118	SGCZ														534	Downregulation Of SMAD2/3:SMAD4 Transcriptional Activity R-HSA-2173795
535	Positive Regulation Of Protein Metabolic Process (GO:0051247)	6/196	0.112335	0.361363	NO	0	0	1.8693	4.08679	BARD1;RBM3;HNRNPD;RANBP9;MSN;VIM														535	Synaptic Transmission, GABAergic (GO:0051932)	1/14	0.107652	0.242158	NO	0	0	9.47205	21.1118	GABBR2														535	Muscle Contraction R-HSA-397014
536	Positive Regulation Of Protein Polymerization (GO:0032273)	3/70	0.112789	0.362147	NO	0	0	2.64314	5.76795	CRACD;MET;CDK5RAP2														536	Telomere Capping (GO:0016233)	1/14	0.107652	0.242158	NO	0	0	9.47205	21.1118	TENM1														536	Signaling By NOTCH2 R-HSA-1980145
537	Regulation Of Cellular Senescence (GO:2000772)	2/35	0.116113	0.369557	NO	0	0	3.57303	7.6934	CDK6;RBL1														537	Positive Regulation Of Transporter Activity (GO:0032411)	1/14	0.107652	0.242158	NO	0	0	9.47205	21.1118	PPARGC1A														537	G-protein Beta:Gamma Signaling R-HSA-397795
538	RNA Metabolic Process (GO:0016070)	4/111	0.116258	0.369557	NO	0	0	2.20888	4.75339	RBM3;SYNCRIP;PCBP3;HNRNPD														538	Protein Homotrimerization (GO:0070207)	1/14	0.107652	0.242158	NO	0	0	9.47205	21.1118	SLC1A2														538	GPVI-mediated Activation Cascade R-HSA-114604
539	Cytoskeleton Organization (GO:0007010)	4/111	0.116258	0.369557	NO	0	0	2.20888	4.75339	DIAPH3;RANBP9;PHIP;WDPCP														539	Membrane Raft Organization (GO:0031579)	1/14	0.107652	0.242158	NO	0	0	9.47205	21.1118	FA2H														539	Thrombin Signaling Thru Proteinase Activated Receptors (PARs) R-HSA-456926
540	Regulation Of Cilium Assembly (GO:1902017)	3/71	0.116386	0.369557	NO	0	0	2.60414	5.60109	CEP120;KIF24;WDPCP														540	Membrane Repolarization During Cardiac Muscle Cell Action Potential (GO:0086013)	1/14	0.107652	0.242158	NO	0	0	9.47205	21.1118	KCNN2														540	Transport Of Bile Salts And Organic Acids, Metal Ions And Amine Compounds R-HSA-425366
541	Cell-Cell Junction Assembly (GO:0007043)	3/71	0.116386	0.369557	NO	0	0	2.60414	5.60109	CLDN5;CDH2;PKP4														541	Protein Trimerization (GO:0070206)	1/14	0.107652	0.242158	NO	0	0	9.47205	21.1118	SLC1A2														541	Oncogene Induced Senescence R-HSA-2559585
542	Synapse Assembly (GO:0007416)	3/71	0.116386	0.369557	NO	0	0	2.60414	5.60109	SRGAP2C;CDH2;SDK2														542	Regulation Of ATP Biosynthetic Process (GO:2001169)	1/14	0.107652	0.242158	NO	0	0	9.47205	21.1118	PPARGC1A														542	Activation Of Matrix Metalloproteinases R-HSA-1592389
543	Calcium Ion Transport (GO:0006816)	4/112	0.119072	0.369817	NO	0	0	2.18832	4.65679	ATP2B4;ANO6;FYN;CACNA1H														543	Phagocytosis (GO:0006909)	2/69	0.107736	0.242158	NO	0	0	3.68862	8.21852	LRP1;ELMO1														543	Packaging Of Telomere Ends R-HSA-171306
544	Cellular Response To Growth Factor Stimulus (GO:0071363)	5/155	0.119585	0.369817	NO	0	0	1.97121	4.18631	TMEM100;IQGAP1;KNSTRN;RUNX2;CD44														544	Cellular Response To Calcium Ion (GO:0071277)	2/69	0.107736	0.242158	NO	0	0	3.68862	8.21852	NLGN1;RYR3														544	CaM Pathway R-HSA-111997
545	Plasma Membrane Organization (GO:0007009)	3/72	0.120025	0.369817	NO	0	0	2.56627	5.44063	MYOF;MYH9;ANO6														545	Phospholipid Metabolic Process (GO:0006644)	2/69	0.107736	0.242158	NO	0	0	3.68862	8.21852	PLPPR1;ENPP2														545	Signaling By High-Kinase Activity BRAF Mutants R-HSA-6802948
546	Substrate Adhesion-Dependent Cell Spreading (GO:0034446)	2/36	0.121643	0.369817	NO	0	0	3.46776	7.30542	PEAK1;KIF14														546	Positive Regulation Of Protein Polymerization (GO:0032273)	2/70	0.110339	0.246202	NO	0	0	3.63419	8.01048	TENM1;FCHSD2														546	Signaling To ERKs R-HSA-187687
547	Negative Regulation Of Sequestering Of Calcium Ion (GO:0051283)	2/36	0.121643	0.369817	NO	0	0	3.46776	7.30542	PLCB1;FGF2														547	Positive Regulation Of Protein Transport (GO:0051222)	2/70	0.110339	0.246202	NO	0	0	3.63419	8.01048	TENM1;BCAS3														547	Striated Muscle Contraction R-HSA-390522
548	Neural Crest Cell Migration (GO:0001755)	2/36	0.121643	0.369817	NO	0	0	3.46776	7.30542	SEMA3C;SEMA3A														548	Regulation Of Actin Filament Polymerization (GO:0030833)	2/70	0.110339	0.246202	NO	0	0	3.63419	8.01048	TENM1;FCHSD2														548	HIV Elongation Arrest And Recovery R-HSA-167287
549	Positive Regulation Of Double-Strand Break Repair Via Homologous Recombination (GO:1905168)	2/36	0.121643	0.369817	NO	0	0	3.46776	7.30542	MORF4L2;BRD8														549	Regulation Of Actin Filament-Based Process (GO:0032970)	2/70	0.110339	0.246202	NO	0	0	3.63419	8.01048	LRP1;RAPGEF3														549	Keratan Sulfate/Keratin Metabolism R-HSA-1638074
550	Cellular Response To Reactive Oxygen Species (GO:0034614)	3/73	0.123705	0.369817	NO	0	0	2.52948	5.28623	FYN;ATM;ECT2														550	Ras Protein Signal Transduction (GO:0007265)	3/144	0.111942	0.246696	NO	0	0	2.63576	5.77171	RIT2;ELMO1;RAPGEF3														550	Opioid Signaling R-HSA-111885
551	Regulation Of Dendritic Spine Maintenance (GO:1902950)	1/8	0.126422	0.369817	NO	0	0	8.40804	17.3889	FYN														551	Negative Regulation Of Cellular Response To Growth Factor Stimulus (GO:0090288)	2/71	0.112959	0.246696	NO	0	0	3.58134	7.80995	EPN2;SULF2														551	Regulation Of mRNA Stability By Proteins That Bind AU-rich Elements R-HSA-450531
552	DNA Topological Change (GO:0006265)	1/8	0.126422	0.369817	NO	0	0	8.40804	17.3889	TOP2A														552	Negative Regulation Of Endoplasmic Reticulum Stress-Induced Intrinsic Apoptotic Signaling Pathway (GO:1902236)	1/15	0.114885	0.246696	NO	0	0	8.79503	19.0309	PRKN														552	CD28 Co-Stimulation R-HSA-389356
553	Regulation Of Endothelial Cell Differentiation (GO:0045601)	1/8	0.126422	0.369817	NO	0	0	8.40804	17.3889	TMEM100														553	Negative Regulation Of Focal Adhesion Assembly (GO:0051895)	1/15	0.114885	0.246696	NO	0	0	8.79503	19.0309	BCAS3														553	DNA Methylation R-HSA-5334118
554	Regulation Of Fertilization (GO:0080154)	1/8	0.126422	0.369817	NO	0	0	8.40804	17.3889	PLCB1														554	Regulation Of Dephosphorylation (GO:0035303)	1/15	0.114885	0.246696	NO	0	0	8.79503	19.0309	PPP1R16B														554	EPHB-mediated Forward Signaling R-HSA-3928662
555	Regulation Of Mitotic Centrosome Separation (GO:0046602)	1/8	0.126422	0.369817	NO	0	0	8.40804	17.3889	KIF11														555	L-glutamate Import (GO:0051938)	1/15	0.114885	0.246696	NO	0	0	8.79503	19.0309	SLC1A2														555	RAB GEFs Exchange GTP For GDP On RABs R-HSA-8876198
556	Astral Microtubule Organization (GO:0030953)	1/8	0.126422	0.369817	NO	0	0	8.40804	17.3889	KPNB1														556	Negative Regulation Of Synaptic Transmission (GO:0050805)	1/15	0.114885	0.246696	NO	0	0	8.79503	19.0309	SLC24A2														556	Sphingolipid Metabolism R-HSA-428157
557	Regulation Of Nuclear Cell Cycle DNA Replication (GO:0033262)	1/8	0.126422	0.369817	NO	0	0	8.40804	17.3889	DBF4														557	Regulation Of Multicellular Organism Growth (GO:0040014)	1/15	0.114885	0.246696	NO	0	0	8.79503	19.0309	GHR														557	Glucose Metabolism R-HSA-70326
558	Regulation Of Pinocytosis (GO:0048548)	1/8	0.126422	0.369817	NO	0	0	8.40804	17.3889	AXL														558	Neurotrophin Signaling Pathway (GO:0038179)	1/15	0.114885	0.246696	NO	0	0	8.79503	19.0309	MAGI2														558	MAPK Family Signaling Cascades R-HSA-5683057
559	Regulation Of Protein Localization To Early Endosome (GO:1902965)	1/8	0.126422	0.369817	NO	0	0	8.40804	17.3889	MSN														559	Cellular Response To Estrogen Stimulus (GO:0071391)	1/15	0.114885	0.246696	NO	0	0	8.79503	19.0309	BCAS3														559	Collagen Formation R-HSA-1474290
560	Cellular Response To Hydroxyurea (GO:0072711)	1/8	0.126422	0.369817	NO	0	0	8.40804	17.3889	BLM														560	Ceramide Catabolic Process (GO:0046514)	1/15	0.114885	0.246696	NO	0	0	8.79503	19.0309	NEU4														560	Switching Of Origins To A Post-Replicative State R-HSA-69052
561	Cellular Response To Muramyl Dipeptide (GO:0071225)	1/8	0.126422	0.369817	NO	0	0	8.40804	17.3889	VIM														561	Renal Filtration (GO:0097205)	1/15	0.114885	0.246696	NO	0	0	8.79503	19.0309	SULF2														561	MAPK6/MAPK4 Signaling R-HSA-5687128
562	Collagen-Activated Signaling Pathway (GO:0038065)	1/8	0.126422	0.369817	NO	0	0	8.40804	17.3889	UBASH3B														562	Retrograde Axonal Transport (GO:0008090)	1/15	0.114885	0.246696	NO	0	0	8.79503	19.0309	DLG2														562	Ca-dependent Events R-HSA-111996
563	Commissural Neuron Axon Guidance (GO:0071679)	1/8	0.126422	0.369817	NO	0	0	8.40804	17.3889	NFIB														563	Sphingolipid Catabolic Process (GO:0030149)	1/15	0.114885	0.246696	NO	0	0	8.79503	19.0309	ENPP2														563	RUNX1 Interacts With Co-Factors Whose Precise Effect On RUNX1 Targets Is Not Known R-HSA-8939243
564	Sensory Organ Morphogenesis (GO:0090596)	1/8	0.126422	0.369817	NO	0	0	8.40804	17.3889	WDPCP														564	Positive Regulation Of Glucose Metabolic Process (GO:0010907)	1/15	0.114885	0.246696	NO	0	0	8.79503	19.0309	PPARGC1A														564	EPH-Ephrin Signaling R-HSA-2682334
565	Establishment Of Protein Localization To Chromatin (GO:0071169)	1/8	0.126422	0.369817	NO	0	0	8.40804	17.3889	H1-5														565	Positive Regulation Of Syncytium Formation By Plasma Membrane Fusion (GO:0060143)	1/15	0.114885	0.246696	NO	0	0	8.79503	19.0309	RAPGEF3														565	HCMV Late Events R-HSA-9610379
566	Sympathetic Ganglion Development (GO:0061549)	1/8	0.126422	0.369817	NO	0	0	8.40804	17.3889	SEMA3A														566	Intracellular Sterol Transport (GO:0032366)	1/15	0.114885	0.246696	NO	0	0	8.79503	19.0309	GRAMD1B														566	Platelet Aggregation (Plug Formation) R-HSA-76009
567	Hyaluronan Catabolic Process (GO:0030214)	1/8	0.126422	0.369817	NO	0	0	8.40804	17.3889	FGF2														567	Membrane Repolarization During Action Potential (GO:0086011)	1/15	0.114885	0.246696	NO	0	0	8.79503	19.0309	KCNH7														567	SMAD2/SMAD3:SMAD4 Heterotrimer Regulates Transcription R-HSA-2173796
568	Interleukin-12-Mediated Signaling Pathway (GO:0035722)	1/8	0.126422	0.369817	NO	0	0	8.40804	17.3889	PLCB1														568	Regulation Of Activin Receptor Signaling Pathway (GO:0032925)	1/15	0.114885	0.246696	NO	0	0	8.79503	19.0309	MAGI2														568	Signaling By FGFR1 In Disease R-HSA-5655302
569	Isoprenoid Biosynthetic Process (GO:0008299)	1/8	0.126422	0.369817	NO	0	0	8.40804	17.3889	PDSS1														569	Regulation Of Amyloid-Beta Clearance (GO:1900221)	1/15	0.114885	0.246696	NO	0	0	8.79503	19.0309	LRP1														569	Mitochondrial Fatty Acid Beta-Oxidation R-HSA-77289
570	Isoprenoid Metabolic Process (GO:0006720)	1/8	0.126422	0.369817	NO	0	0	8.40804	17.3889	PDSS1														570	Negative Regulation Of Cell-Substrate Junction Organization (GO:0150118)	1/15	0.114885	0.246696	NO	0	0	8.79503	19.0309	BCAS3														570	Oxidative Stress Induced Senescence R-HSA-2559580
571	Manganese Ion Transport (GO:0006828)	1/8	0.126422	0.369817	NO	0	0	8.40804	17.3889	SLC41A2														571	Cellular Response To Hypoxia (GO:0071456)	2/72	0.115595	0.246696	NO	0	0	3.53	7.61656	KCND2;RORA														571	VEGFA-VEGFR2 Pathway R-HSA-4420097
572	Negative Regulation Of Alpha-Beta T Cell Differentiation (GO:0046639)	1/8	0.126422	0.369817	NO	0	0	8.40804	17.3889	RUNX1														572	Plasma Membrane Organization (GO:0007009)	2/72	0.115595	0.246696	NO	0	0	3.53	7.61656	FA2H;ANK3														572	SIRT1 Negatively Regulates rRNA Expression R-HSA-427359
573	Nuclear Membrane Disassembly (GO:0051081)	1/8	0.126422	0.369817	NO	0	0	8.40804	17.3889	VRK1														573	Cholesterol Homeostasis (GO:0042632)	2/72	0.115595	0.246696	NO	0	0	3.53	7.61656	GRAMD1B;RORA														573	Formation Of Fibrin Clot (Clotting Cascade) R-HSA-140877
574	Nucleoside Diphosphate Metabolic Process (GO:0009132)	1/8	0.126422	0.369817	NO	0	0	8.40804	17.3889	RRM2														574	Second-Messenger-Mediated Signaling (GO:0019932)	2/72	0.115595	0.246696	NO	0	0	3.53	7.61656	RYR2;NCALD														574	MAP2K And MAPK Activation R-HSA-5674135
575	p38MAPK Cascade (GO:0038066)	1/8	0.126422	0.369817	NO	0	0	8.40804	17.3889	MAP3K20														575	Cellular Response To Decreased Oxygen Levels (GO:0036294)	2/73	0.118246	0.250457	NO	0	0	3.48011	7.42998	KCND2;RORA														575	PIP3 Activates AKT Signaling R-HSA-1257604
576	Positive Regulation Of CD8-positive, Alpha-Beta T Cell Activation (GO:2001187)	1/8	0.126422	0.369817	NO	0	0	8.40804	17.3889	RUNX1														576	Sterol Homeostasis (GO:0055092)	2/73	0.118246	0.250457	NO	0	0	3.48011	7.42998	GRAMD1B;RORA														576	Assembly Of ORC Complex At Origin Of Replication R-HSA-68616
577	Positive Regulation Of Dendritic Spine Morphogenesis (GO:0061003)	1/8	0.126422	0.369817	NO	0	0	8.40804	17.3889	RELN														577	Negative Regulation Of Intracellular Signal Transduction (GO:1902532)	4/231	0.11851	0.250457	NO	0	0	2.18714	4.66464	LRP1;MAGI2;PDE3A;RORA														577	Signaling By RAF1 Mutants R-HSA-9656223
578	Positive Regulation Of Early Endosome To Late Endosome Transport (GO:2000643)	1/8	0.126422	0.369817	NO	0	0	8.40804	17.3889	MSN														578	Negative Regulation Of Protein Phosphorylation (GO:0001933)	3/149	0.120652	0.250457	NO	0	0	2.54484	5.38195	PRKN;LRP1;DMD														578	FCGR3A-mediated IL10 Synthesis R-HSA-9664323
579	Positive Regulation Of Mast Cell Degranulation (GO:0043306)	1/8	0.126422	0.369817	NO	0	0	8.40804	17.3889	GAB2														579	Negative Regulation Of Neuron Apoptotic Process (GO:0043524)	2/74	0.120913	0.250457	NO	0	0	3.4316	7.24988	PRKN;PPARGC1A														579	HSP90 Chaperone Cycle For Steroid Hormone Receptors (SHR) In Presence Of Ligand R-HSA-3371497
580	Positive Regulation Of Membrane Invagination (GO:1905155)	1/8	0.126422	0.369817	NO	0	0	8.40804	17.3889	RAB31														580	Negative Regulation Of Intrinsic Apoptotic Signaling Pathway By P53 Class Mediator (GO:1902254)	1/16	0.122059	0.250457	NO	0	0	8.20828	17.264	PRKN														580	UCH Proteinases R-HSA-5689603
581	Positive Regulation Of Mitochondrial Calcium Ion Concentration (GO:0051561)	1/8	0.126422	0.369817	NO	0	0	8.40804	17.3889	RAP1GDS1														581	Regulation Of Fatty Acid Oxidation (GO:0046320)	1/16	0.122059	0.250457	NO	0	0	8.20828	17.264	PPARGC1A														581	P75 NTR Receptor-Mediated Signaling R-HSA-193704
582	Positive Regulation Of Protein Localization To Early Endosome (GO:1902966)	1/8	0.126422	0.369817	NO	0	0	8.40804	17.3889	MSN														582	Activation Of Cysteine-Type Endopeptidase Activity (GO:0097202)	1/16	0.122059	0.250457	NO	0	0	8.20828	17.264	CYFIP2														582	Ovarian Tumor Domain Proteases R-HSA-5689896
583	Positive Regulation Of Protein Localization To Endosome (GO:1905668)	1/8	0.126422	0.369817	NO	0	0	8.40804	17.3889	MSN														583	Negative Regulation Of Release Of Cytochrome C From Mitochondria (GO:0090201)	1/16	0.122059	0.250457	NO	0	0	8.20828	17.264	PRKN														583	DAG And IP3 Signaling R-HSA-1489509
584	Positive Regulation Of Synapse Maturation (GO:0090129)	1/8	0.126422	0.369817	NO	0	0	8.40804	17.3889	RELN														584	Regulation Of Presynapse Assembly (GO:1905606)	1/16	0.122059	0.250457	NO	0	0	8.20828	17.264	IL1RAPL1														584	NGF-stimulated Transcription R-HSA-9031628
585	Protein K29-linked Ubiquitination (GO:0035519)	1/8	0.126422	0.369817	NO	0	0	8.40804	17.3889	UBE2T														585	Regulation Of Presynapse Organization (GO:0099174)	1/16	0.122059	0.250457	NO	0	0	8.20828	17.264	IL1RAPL1														585	Amine Ligand-Binding Receptors R-HSA-375280
586	Protein Hexamerization (GO:0034214)	1/8	0.126422	0.369817	NO	0	0	8.40804	17.3889	LRRC8D														586	Oligodendrocyte Development (GO:0014003)	1/16	0.122059	0.250457	NO	0	0	8.20828	17.264	PLP1														586	Class C/3 (Metabotropic Glutamate/Pheromone Receptors) R-HSA-420499
587	Positive Regulation Of Cellular Process (GO:0048522)	14/594	0.126705	0.369817	NO	0	0	1.43512	2.9648	LEF1;KIF14;TTK;NAP1L1;GAB2;FGF2;CLDN5;PRC1;BIRC5;ATM;PHIP;KIF20B;TEAD1;EZH2														587	Cell Communication By Electrical Coupling Involved In Cardiac Conduction (GO:0086064)	1/16	0.122059	0.250457	NO	0	0	8.20828	17.264	RYR2														587	Collagen Degradation R-HSA-1442490
588	Regulation Of Vascular Associated Smooth Muscle Cell Proliferation (GO:1904705)	2/37	0.127235	0.369817	NO	0	0	3.36851	6.94492	DNMT1;FGF2														588	Chondroitin Sulfate Metabolic Process (GO:0030204)	1/16	0.122059	0.250457	NO	0	0	8.20828	17.264	CHST9														588	SLC Transporter Disorders R-HSA-5619102
589	Negative Regulation Of Transferase Activity (GO:0051348)	2/37	0.127235	0.369817	NO	0	0	3.36851	6.94492	BUB1B;TERF1														589	Establishment Of Protein Localization To Endoplasmic Reticulum (GO:0072599)	1/16	0.122059	0.250457	NO	0	0	8.20828	17.264	RYR2														589	MAPK1/MAPK3 Signaling R-HSA-5684996
590	Regulation Of Cellular Component Biogenesis (GO:0044087)	2/37	0.127235	0.369817	NO	0	0	3.36851	6.94492	HJURP;MSN														590	Glycoprotein Catabolic Process (GO:0006516)	1/16	0.122059	0.250457	NO	0	0	8.20828	17.264	NEU4														590	Paradoxical Activation Of RAF Signaling By Kinase Inactive BRAF R-HSA-6802955
591	Gland Development (GO:0048732)	3/74	0.127427	0.369817	NO	0	0	2.49372	5.1376	ARID5B;MSN;MET														591	Heart Process (GO:0003015)	1/16	0.122059	0.250457	NO	0	0	8.20828	17.264	SGCZ														591	Regulation Of Beta-Cell Development R-HSA-186712
592	Import Into Nucleus (GO:0051170)	3/74	0.127427	0.369817	NO	0	0	2.49372	5.1376	NUP93;KPNA2;KPNB1														592	Positive Regulation Of Smooth Muscle Cell Migration (GO:0014911)	1/16	0.122059	0.250457	NO	0	0	8.20828	17.264	DOCK4														592	Sensory Perception Of Sweet, Bitter, And Umami (Glutamate) Taste R-HSA-9717207
593	Regulation Of Cell Cycle G1/S Phase Transition (GO:1902806)	3/74	0.127427	0.369817	NO	0	0	2.49372	5.1376	KIF14;ATP2B4;EZH2														593	Positive Regulation Of Telomere Capping (GO:1904355)	1/16	0.122059	0.250457	NO	0	0	8.20828	17.264	PRKCQ														593	Stimuli-sensing Channels R-HSA-2672351
594	Regulation Of Angiogenesis (GO:0045765)	6/205	0.131002	0.378815	NO	0	0	1.78393	3.62592	CLDN5;ADAMTS1;ATP2B4;BRCA1;FGF2;RUNX1														594	Protein Localization To Endoplasmic Reticulum (GO:0070972)	1/16	0.122059	0.250457	NO	0	0	8.20828	17.264	RYR2														594	Glucagon-like Peptide-1 (GLP1) Regulates Insulin Secretion R-HSA-381676
595	Regulation Of Plasma Membrane Bounded Cell Projection Assembly (GO:0120032)	3/75	0.131188	0.378815	NO	0	0	2.45896	4.99446	GAP43;MYO10;WDPCP														595	Mitophagy (GO:0000423)	1/16	0.122059	0.250457	NO	0	0	8.20828	17.264	PRKN														595	tRNA Aminoacylation R-HSA-379724
596	Nucleosome Organization (GO:0034728)	3/75	0.131188	0.378815	NO	0	0	2.45896	4.99446	SUPT16H;NASP;NAP1L1														596	Regulation Of NMDA Receptor Activity (GO:2000310)	1/16	0.122059	0.250457	NO	0	0	8.20828	17.264	NLGN1														596	tRNA Modification In Nucleus And Cytosol R-HSA-6782315
597	Regulation Of Telomere Maintenance (GO:0032204)	2/38	0.132887	0.379321	NO	0	0	3.27477	6.60934	HNRNPD;TERF1														597	Regulation Of Blood Vessel Endothelial Cell Proliferation Involved In Sprouting Angiogenesis (GO:1903587)	1/16	0.122059	0.250457	NO	0	0	8.20828	17.264	PPP1R16B														597	Signaling By VEGF R-HSA-194138
598	Connective Tissue Development (GO:0061448)	2/38	0.132887	0.379321	NO	0	0	3.27477	6.60934	SH3PXD2B;CD44														598	Sphingolipid Biosynthetic Process (GO:0030148)	2/77	0.129001	0.25564	NO	0	0	3.29383	6.74557	FA2H;PRKD1														598	DAP12 Interactions R-HSA-2172127
599	Lymphocyte Proliferation (GO:0046651)	2/38	0.132887	0.379321	NO	0	0	3.27477	6.60934	HELLS;MSN														599	Monoatomic Cation Homeostasis (GO:0055080)	2/77	0.129001	0.25564	NO	0	0	3.29383	6.74557	UNC80;ANK3														599	Smooth Muscle Contraction R-HSA-445355
600	Positive Regulation Of Protein Serine/Threonine Kinase Activity (GO:0071902)	4/117	0.133575	0.379321	NO	0	0	2.09096	4.20929	CCND1;ATP2B4;FGF2;EZH2														600	Regulation Of Delayed Rectifier Potassium Channel Activity (GO:1902259)	1/17	0.129176	0.25564	NO	0	0	7.69488	15.7481	ANK3														600	Formation Of HIV-1 Elongation Complex Containing HIV-1 Tat R-HSA-167200
601	Release Of Sequestered Calcium Ion Into Cytosol (GO:0051209)	2/39	0.138595	0.379321	NO	0	0	3.18611	6.29639	PLCB1;FGF2														601	Negative Regulation Of Insulin Secretion (GO:0046676)	1/17	0.129176	0.25564	NO	0	0	7.69488	15.7481	PRKN														601	Voltage Gated Potassium Channels R-HSA-1296072
602	Fibroblast Growth Factor Receptor Signaling Pathway (GO:0008543)	2/39	0.138595	0.379321	NO	0	0	3.18611	6.29639	FGF2;SHCBP1														602	Regulation Of Establishment Of Cell Polarity (GO:2000114)	1/17	0.129176	0.25564	NO	0	0	7.69488	15.7481	BCAS3														602	Anti-inflammatory Response Favoring Leishmania Infection R-HSA-9662851
603	Heterochromatin Organization (GO:0070828)	2/39	0.138595	0.379321	NO	0	0	3.18611	6.29639	LMNB1;EZH2														603	Rac Protein Signal Transduction (GO:0016601)	1/17	0.129176	0.25564	NO	0	0	7.69488	15.7481	ELMO1														603	PI3K Cascade R-HSA-109704
604	Histone H4 Acetylation (GO:0043967)	2/39	0.138595	0.379321	NO	0	0	3.18611	6.29639	MORF4L2;BRD8														604	Negative Regulation Of Oxidative Stress-Induced Intrinsic Apoptotic Signaling Pathway (GO:1902176)	1/17	0.129176	0.25564	NO	0	0	7.69488	15.7481	PRKN														604	Collagen Chain Trimerization R-HSA-8948216
605	Internal Peptidyl-Lysine Acetylation (GO:0018393)	2/39	0.138595	0.379321	NO	0	0	3.18611	6.29639	MORF4L2;BRD8														605	Aorta Morphogenesis (GO:0035909)	1/17	0.129176	0.25564	NO	0	0	7.69488	15.7481	LRP1														605	Sphingolipid De Novo Biosynthesis R-HSA-1660661
606	Positive Regulation Of Lymphocyte Differentiation (GO:0045621)	2/39	0.138595	0.379321	NO	0	0	3.18611	6.29639	ZMIZ1;AXL														606	Base Conversion Or Substitution Editing (GO:0016553)	1/17	0.129176	0.25564	NO	0	0	7.69488	15.7481	ADARB2														606	Interleukin-2 Family Signaling R-HSA-451927
607	Chloride Transport (GO:0006821)	3/77	0.138824	0.379321	NO	0	0	2.39226	4.72362	ANO6;CLIC1;GABRG3														607	Carbohydrate Derivative Catabolic Process (GO:1901136)	1/17	0.129176	0.25564	NO	0	0	7.69488	15.7481	NEU4														607	PI3K/AKT Signaling In Cancer R-HSA-2219528
608	Positive Regulation Of Response To Stimulus (GO:0048584)	3/77	0.138824	0.379321	NO	0	0	2.39226	4.72362	DEPDC1B;BRCA1;NPAS2														608	Regulation Of Receptor Signaling Pathway Via STAT (GO:1904892)	1/17	0.129176	0.25564	NO	0	0	7.69488	15.7481	PTPRT														608	Post-translational Protein Phosphorylation R-HSA-8957275
609	Golgi Inheritance (GO:0048313)	1/9	0.141061	0.379321	NO	0	0	7.35666	14.4085	VRK1														609	Cell Migration Involved In Sprouting Angiogenesis (GO:0002042)	1/17	0.129176	0.25564	NO	0	0	7.69488	15.7481	ROBO1														609	HATs Acetylate Histones R-HSA-3214847
610	Regulation Of Inflammatory Response To Wounding (GO:0106014)	1/9	0.141061	0.379321	NO	0	0	7.35666	14.4085	IL33														610	Positive Chemotaxis (GO:0050918)	1/17	0.129176	0.25564	NO	0	0	7.69488	15.7481	SEMA5A														610	Regulation Of Complement Cascade R-HSA-977606
611	T-helper 1 Type Immune Response (GO:0042088)	1/9	0.141061	0.379321	NO	0	0	7.35666	14.4085	LEF1														611	Cellular Response To Unfolded Protein (GO:0034620)	1/17	0.129176	0.25564	NO	0	0	7.69488	15.7481	PRKN														611	Formation Of HIV Elongation Complex In Absence Of HIV Tat R-HSA-167152
612	Autophagy Of Peroxisome (GO:0030242)	1/9	0.141061	0.379321	NO	0	0	7.35666	14.4085	ATM														612	Embryonic Heart Tube Development (GO:0035050)	1/17	0.129176	0.25564	NO	0	0	7.69488	15.7481	RYR2														612	TBC/RABGAPs R-HSA-8854214
613	Regulation Of Protein Acetylation (GO:1901983)	1/9	0.141061	0.379321	NO	0	0	7.35666	14.4085	CEP295														613	Positive Regulation Of Fatty Acid Metabolic Process (GO:0045923)	1/17	0.129176	0.25564	NO	0	0	7.69488	15.7481	PPARGC1A														613	Glycosphingolipid Metabolism R-HSA-1660662
614	Regulation Of Protein Localization To Chromatin (GO:1905634)	1/9	0.141061	0.379321	NO	0	0	7.35666	14.4085	VRK1														614	Positive Regulation Of Heart Rate (GO:0010460)	1/17	0.129176	0.25564	NO	0	0	7.69488	15.7481	RYR2														614	RNA Polymerase I Transcription Initiation R-HSA-73762
615	Regulation Of Sequestering Of Calcium Ion (GO:0051282)	1/9	0.141061	0.379321	NO	0	0	7.35666	14.4085	UBASH3B														615	Transepithelial Transport (GO:0070633)	1/17	0.129176	0.25564	NO	0	0	7.69488	15.7481	SLC1A2														615	Gene Silencing By RNA R-HSA-211000
616	Regulation Of Transmembrane Transporter Activity (GO:0022898)	1/9	0.141061	0.379321	NO	0	0	7.35666	14.4085	CHRM3														616	Growth Hormone Receptor Signaling Pathway (GO:0060396)	1/17	0.129176	0.25564	NO	0	0	7.69488	15.7481	GHR														616	Sensory Perception Of Taste R-HSA-9717189
617	Response To Hydroxyurea (GO:0072710)	1/9	0.141061	0.379321	NO	0	0	7.35666	14.4085	BLM														617	Ventricular Cardiac Muscle Cell Action Potential (GO:0086005)	1/17	0.129176	0.25564	NO	0	0	7.69488	15.7481	RYR2														617	IRS-mediated Signaling R-HSA-112399
618	Response To Interleukin-4 (GO:0070670)	1/9	0.141061	0.379321	NO	0	0	7.35666	14.4085	LEF1														618	Positive Regulation Of Peptidyl-Lysine Acetylation (GO:2000758)	1/17	0.129176	0.25564	NO	0	0	7.69488	15.7481	PPARGC1A														618	Assembly Of Pre-Replicative Complex R-HSA-68867
619	Excitatory Synapse Assembly (GO:1904861)	1/9	0.141061	0.379321	NO	0	0	7.35666	14.4085	SRGAP2C														619	Membrane Lipid Metabolic Process (GO:0006643)	1/17	0.129176	0.25564	NO	0	0	7.69488	15.7481	AGMO														619	Inhibition Of DNA Recombination At Telomere R-HSA-9670095
620	Telomeric Loop Disassembly (GO:0090657)	1/9	0.141061	0.379321	NO	0	0	7.35666	14.4085	TERF1														620	Organonitrogen Compound Catabolic Process (GO:1901565)	2/78	0.131724	0.258342	NO	0	0	3.25033	6.58856	PRKN;ENPP2														620	Inositol Phosphate Metabolism R-HSA-1483249
621	Ketone Biosynthetic Process (GO:0042181)	1/9	0.141061	0.379321	NO	0	0	7.35666	14.4085	CACNA1H														621	Regulation Of Neuron Differentiation (GO:0045664)	2/79	0.134461	0.258342	NO	0	0	3.20795	6.4367	NLGN1;NRCAM														621	NOTCH1 Intracellular Domain Regulates Transcription R-HSA-2122947
622	Mitotic DNA Replication Checkpoint Signaling (GO:0033314)	1/9	0.141061	0.379321	NO	0	0	7.35666	14.4085	TICRR														622	Positive Regulation Of Endocytosis (GO:0045807)	2/79	0.134461	0.258342	NO	0	0	3.20795	6.4367	NLGN1;LRP1														622	RMTs Methylate Histone Arginines R-HSA-3214858
623	Motor Neuron Axon Guidance (GO:0008045)	1/9	0.141061	0.379321	NO	0	0	7.35666	14.4085	SEMA3A														623	Regulation Of Establishment Or Maintenance Of Cell Polarity (GO:0032878)	1/18	0.136236	0.258342	NO	0	0	7.24187	14.4357	BCAS3														623	Signaling By EGFR R-HSA-177929
624	Negative Regulation Of Bone Resorption (GO:0045779)	1/9	0.141061	0.379321	NO	0	0	7.35666	14.4085	UBASH3B														624	Regulation Of Exosomal Secretion (GO:1903541)	1/18	0.136236	0.258342	NO	0	0	7.24187	14.4357	PRKN														624	Signaling By ERBB2 R-HSA-1227986
625	Negative Regulation Of Establishment Of Protein Localization (GO:1904950)	1/9	0.141061	0.379321	NO	0	0	7.35666	14.4085	TERF1														625	Negative Regulation Of Peptide Hormone Secretion (GO:0090278)	1/18	0.136236	0.258342	NO	0	0	7.24187	14.4357	PRKN														625	EPH-ephrin Mediated Repulsion Of Cells R-HSA-3928665
626	Negative Regulation Of Necroptotic Process (GO:0060546)	1/9	0.141061	0.379321	NO	0	0	7.35666	14.4085	YBX3														626	Negative Regulation Of Signal Transduction By P53 Class Mediator (GO:1901797)	1/18	0.136236	0.258342	NO	0	0	7.24187	14.4357	PRKN														626	mRNA Splicing - Minor Pathway R-HSA-72165
627	Negative Regulation Of Potassium Ion Transmembrane Transporter Activity (GO:1901017)	1/9	0.141061	0.379321	NO	0	0	7.35666	14.4085	NEDD4L														627	Neuromuscular Process (GO:0050905)	1/18	0.136236	0.258342	NO	0	0	7.24187	14.4357	NRXN1														627	Diseases Of Signal Transduction By Growth Factor Receptors And Second Messengers R-HSA-5663202
628	Negative Regulation Of Protein Localization To Cell Surface (GO:2000009)	1/9	0.141061	0.379321	NO	0	0	7.35666	14.4085	NEDD4L														628	Neuromuscular Synaptic Transmission (GO:0007274)	1/18	0.136236	0.258342	NO	0	0	7.24187	14.4357	FCHSD2														628	Neurotransmitter Release Cycle R-HSA-112310
629	Negative Regulation Of Sodium Ion Transmembrane Transport (GO:1902306)	1/9	0.141061	0.379321	NO	0	0	7.35666	14.4085	NEDD4L														629	Cardiac Muscle Cell Contraction (GO:0086003)	1/18	0.136236	0.258342	NO	0	0	7.24187	14.4357	FGF12														629	Selenoamino Acid Metabolism R-HSA-2408522
630	Negative Regulation Of Telomerase Activity (GO:0051974)	1/9	0.141061	0.379321	NO	0	0	7.35666	14.4085	TERF1														630	Cell Junction Maintenance (GO:0034331)	1/18	0.136236	0.258342	NO	0	0	7.24187	14.4357	NLGN1														630	Signaling By NTRK1 (TRKA) R-HSA-187037
631	Neuron Projection Regeneration (GO:0031102)	1/9	0.141061	0.379321	NO	0	0	7.35666	14.4085	GAP43														631	Regulation Of Synaptic Vesicle Exocytosis (GO:2000300)	1/18	0.136236	0.258342	NO	0	0	7.24187	14.4357	NLGN1														631	Autodegradation Of E3 Ubiquitin Ligase COP1 R-HSA-349425
632	Positive Regulation Of Acrosome Reaction (GO:2000344)	1/9	0.141061	0.379321	NO	0	0	7.35666	14.4085	PLCB1														632	Positive Regulation Of CREB Transcription Factor Activity (GO:0032793)	1/18	0.136236	0.258342	NO	0	0	7.24187	14.4357	PRKD1														632	Translocation Of SLC2A4 (GLUT4) To Plasma Membrane R-HSA-1445148
633	Positive Regulation Of Hippo Signaling (GO:0035332)	1/9	0.141061	0.379321	NO	0	0	7.35666	14.4085	SCHIP1														633	Positive Regulation Of NLRP3 Inflammasome Complex Assembly (GO:1900227)	1/18	0.136236	0.258342	NO	0	0	7.24187	14.4357	PRKD1														633	IRS-related Events Triggered By IGF1R R-HSA-2428928
634	Positive Regulation Of Protein Acetylation (GO:1901985)	1/9	0.141061	0.379321	NO	0	0	7.35666	14.4085	CEP295														634	Response To Cholesterol (GO:0070723)	1/18	0.136236	0.258342	NO	0	0	7.24187	14.4357	GRAMD1B														634	Ubiquitin-dependent Degradation Of Cyclin D R-HSA-75815
635	Positive Regulation Of Protein Sumoylation (GO:0033235)	1/9	0.141061	0.379321	NO	0	0	7.35666	14.4085	SAE1														635	Response To Ethanol (GO:0045471)	1/18	0.136236	0.258342	NO	0	0	7.24187	14.4357	GRIN3A														635	Signaling By Non-Receptor Tyrosine Kinases R-HSA-9006927
636	Positive Regulation Of Vasculogenesis (GO:2001214)	1/9	0.141061	0.379321	NO	0	0	7.35666	14.4085	TMEM100														636	Positive Regulation Of Cation Transmembrane Transport (GO:1904064)	1/18	0.136236	0.258342	NO	0	0	7.24187	14.4357	ANK3														636	Signaling By PDGF R-HSA-186797
637	Protein Localization To Microtubule (GO:0035372)	1/9	0.141061	0.379321	NO	0	0	7.35666	14.4085	KIF20B														637	Endothelial Cell Proliferation (GO:0001935)	1/18	0.136236	0.258342	NO	0	0	7.24187	14.4357	SEMA5A														637	IGF1R Signaling Cascade R-HSA-2428924
638	Protein Localization To Microtubule Cytoskeleton (GO:0072698)	1/9	0.141061	0.379321	NO	0	0	7.35666	14.4085	KIF20B														638	Positive Regulation Of Interleukin-4 Production (GO:0032753)	1/18	0.136236	0.258342	NO	0	0	7.24187	14.4357	PRKCQ														638	mRNA Splicing - Major Pathway R-HSA-72163
639	Protein Localization To Nuclear Envelope (GO:0090435)	1/9	0.141061	0.379321	NO	0	0	7.35666	14.4085	LMNB1														639	Excitatory Postsynaptic Potential (GO:0060079)	1/18	0.136236	0.258342	NO	0	0	7.24187	14.4357	GRID2														639	Neurotransmitter Receptors And Postsynaptic Signal Transmission R-HSA-112314
640	Regulation Of Cell-Cell Adhesion Mediated By Integrin (GO:0033632)	1/9	0.141061	0.379321	NO	0	0	7.35666	14.4085	PIEZO1														640	Positive Regulation Of Neuroblast Proliferation (GO:0002052)	1/18	0.136236	0.258342	NO	0	0	7.24187	14.4357	VCAN														640	Signaling By Type 1 Insulin-like Growth Factor 1 Receptor (IGF1R) R-HSA-2404192
641	Regulation Of Microtubule Polymerization (GO:0031113)	2/40	0.144355	0.385768	NO	0	0	3.1021	6.00406	MET;CDK5RAP2														641	Vesicle-Mediated Transport In Synapse (GO:0099003)	1/18	0.136236	0.258342	NO	0	0	7.24187	14.4357	PCLO														641	Insulin Receptor Signaling Cascade R-HSA-74751
642	Establishment Or Maintenance Of Epithelial Cell Apical/Basal Polarity (GO:0045197)	2/40	0.144355	0.385768	NO	0	0	3.1021	6.00406	MSN;PARD3B														642	Positive Regulation Of Phosphoprotein Phosphatase Activity (GO:0032516)	1/18	0.136236	0.258342	NO	0	0	7.24187	14.4357	MAGI2														642	Negative Regulation Of NOTCH4 Signaling R-HSA-9604323
643	Positive Regulation Of Monoatomic Ion Transport (GO:0043270)	2/40	0.144355	0.385768	NO	0	0	3.1021	6.00406	ANO6;ATP2B1														643	Intracellular Lipid Transport (GO:0032365)	1/18	0.136236	0.258342	NO	0	0	7.24187	14.4357	GRAMD1B														643	Transmission Across Chemical Synapses R-HSA-112315
644	Positive Regulation Of Myeloid Leukocyte Differentiation (GO:0002763)	2/40	0.144355	0.385768	NO	0	0	3.1021	6.00406	LEF1;RUNX1														644	Maintenance Of Protein Location In Nucleus (GO:0051457)	1/18	0.136236	0.258342	NO	0	0	7.24187	14.4357	SYNE1														644	Leishmania Infection R-HSA-9658195
645	Regulation Of Neuron Differentiation (GO:0045664)	3/79	0.146608	0.388581	NO	0	0	2.32907	4.47179	RELN;ECT2;CDK5RAP2														645	Membrane Repolarization (GO:0086009)	1/18	0.136236	0.258342	NO	0	0	7.24187	14.4357	KCNH7														645	AUF1 (hnRNP D0) Binds And Destabilizes mRNA R-HSA-450408
646	Positive Regulation Of Cytoskeleton Organization (GO:0051495)	3/79	0.146608	0.388581	NO	0	0	2.32907	4.47179	PLK4;STIL;CRACD														646	Pulmonary Valve Morphogenesis (GO:0003184)	1/18	0.136236	0.258342	NO	0	0	7.24187	14.4357	ROBO1														646	Complement Cascade R-HSA-166658
647	Positive Regulation Of Endocytosis (GO:0045807)	3/79	0.146608	0.388581	NO	0	0	2.32907	4.47179	CAMK1D;AXL;NEDD4L														647	Regulation Of Protein Localization To Plasma Membrane (GO:1903076)	2/80	0.137211	0.259789	NO	0	0	3.16667	6.28975	DPP10;LRP1														647	Regulation Of Cholesterol Biosynthesis By SREBP (SREBF) R-HSA-1655829
648	Positive Regulation Of Protein Modification By Small Protein Conjugation Or Removal (GO:1903322)	3/79	0.146608	0.388581	NO	0	0	2.32907	4.47179	FANCI;BRCA1;SAE1														648	Cytoskeleton-Dependent Cytokinesis (GO:0061640)	2/81	0.139973	0.264258	NO	0	0	3.12642	6.14751	ANK3;SEPTIN7														648	Rab Regulation Of Trafficking R-HSA-9007101
649	Protein Import Into Nucleus (GO:0006606)	3/79	0.146608	0.388581	NO	0	0	2.32907	4.47179	NUP93;KPNA2;KPNB1														649	Regulation Of Phosphorylation (GO:0042325)	2/82	0.142747	0.264258	NO	0	0	3.08719	6.00977	GRM5;DSCAM														649	E3 Ubiquitin Ligases Ubiquitinate Target Proteins R-HSA-8866654
650	Regulation Of Dendrite Development (GO:0050773)	2/41	0.150164	0.388581	NO	0	0	3.02241	5.73056	CAMK1D;NEDD4L														650	Sodium Ion Transmembrane Transport (GO:0035725)	2/82	0.142747	0.264258	NO	0	0	3.08719	6.00977	SLC24A2;NALCN														650	Stabilization Of P53 R-HSA-69541
651	Negative Regulation Of mRNA Catabolic Process (GO:1902373)	2/41	0.150164	0.388581	NO	0	0	3.02241	5.73056	SYNCRIP;HNRNPD														651	Regulation Of Cellular Response To Growth Factor Stimulus (GO:0090287)	1/19	0.143239	0.264258	NO	0	0	6.8392	13.2902	FSTL4														651	mRNA Splicing R-HSA-72172
652	Positive Regulation Of Viral Process (GO:0048524)	2/41	0.150164	0.388581	NO	0	0	3.02241	5.73056	AXL;KPNA2														652	Regulation Of Fibroblast Growth Factor Receptor Signaling Pathway (GO:0040036)	1/19	0.143239	0.264258	NO	0	0	6.8392	13.2902	SULF2														652	Assembly Of Collagen Fibrils And Other Multimeric Structures R-HSA-2022090
653	Wound Healing (GO:0042060)	3/80	0.150552	0.388581	NO	0	0	2.2987	4.35247	MYOF;MYH9;FGF2														653	Negative Regulation Of Peptidyl-Serine Phosphorylation (GO:0033137)	1/19	0.143239	0.264258	NO	0	0	6.8392	13.2902	DMD														653	Cytoprotection By HMOX1 R-HSA-9707564
654	Regulation Of GTPase Activity (GO:0043087)	6/214	0.151051	0.388581	NO	0	0	1.70596	3.22449	ARHGAP11A;DOCK7;RAP1GDS1;PKP4;ECT2;EZH2														654	Regulation Of Integrin-Mediated Signaling Pathway (GO:2001044)	1/19	0.143239	0.264258	NO	0	0	6.8392	13.2902	PRKD1														654	Signaling By ERBB4 R-HSA-1236394
655	Macromolecule Modification (GO:0043412)	3/81	0.15453	0.388581	NO	0	0	2.26911	4.23727	CHRM3;MMP15;RABGGTB														655	Negative Regulation Of Protein Dephosphorylation (GO:0035308)	1/19	0.143239	0.264258	NO	0	0	6.8392	13.2902	PPP1R16B														655	Constitutive Signaling By NOTCH1 HD+PEST Domain Mutants R-HSA-2894862
656	Brain Development (GO:0007420)	5/169	0.154779	0.388581	NO	0	0	1.80164	3.36143	CENPF;RELN;CDH2;NFIB;CDK5RAP2														656	Negative Regulation Of Telomere Maintenance Via Telomerase (GO:0032211)	1/19	0.143239	0.264258	NO	0	0	6.8392	13.2902	TENM1														656	Formation Of RNA Pol II Elongation Complex R-HSA-112382
657	Enzyme-Linked Receptor Protein Signaling Pathway (GO:0007167)	4/124	0.155012	0.388581	NO	0	0	1.96828	3.66936	SHC3;AXL;FYN;MET														657	Regulation Of Smooth Muscle Cell Migration (GO:0014910)	1/19	0.143239	0.264258	NO	0	0	6.8392	13.2902	LRP1														657	Cardiac Conduction R-HSA-5576891
658	Neuron Projection Guidance (GO:0097485)	4/124	0.155012	0.388581	NO	0	0	1.96828	3.66936	RELN;SEMA3C;SEMA3A;FYN														658	Chondroitin Sulfate Proteoglycan Biosynthetic Process (GO:0050650)	1/19	0.143239	0.264258	NO	0	0	6.8392	13.2902	CHST9														658	Neuronal System R-HSA-112316
659	Regulation Of Establishment Of Protein Localization To Telomere (GO:0070203)	1/10	0.155454	0.388581	NO	0	0	6.53892	12.1716	TERF1														659	Dopamine Metabolic Process (GO:0042417)	1/19	0.143239	0.264258	NO	0	0	6.8392	13.2902	PRKN														659	O-linked Glycosylation Of Mucins R-HSA-913709
660	Regulation Of Lamellipodium Morphogenesis (GO:2000392)	1/10	0.155454	0.388581	NO	0	0	6.53892	12.1716	CD44														660	Establishment Of Epithelial Cell Polarity (GO:0090162)	1/19	0.143239	0.264258	NO	0	0	6.8392	13.2902	OPHN1														660	RNA Polymerase I Promoter Escape R-HSA-73772
661	Alpha-Amino Acid Biosynthetic Process (GO:1901607)	1/10	0.155454	0.388581	NO	0	0	6.53892	12.1716	BCAT1														661	Establishment Of Skin Barrier (GO:0061436)	1/19	0.143239	0.264258	NO	0	0	6.8392	13.2902	FA2H														661	GABA Receptor Activation R-HSA-977443
662	Regulation Of Microtubule Nucleation (GO:0010968)	1/10	0.155454	0.388581	NO	0	0	6.53892	12.1716	CKAP5														662	Ganglioside Metabolic Process (GO:0001573)	1/19	0.143239	0.264258	NO	0	0	6.8392	13.2902	NEU4														662	Formation Of beta-catenin:TCF Transactivating Complex R-HSA-201722
663	Regulation Of Peroxisome Proliferator Activated Receptor Signaling Pathway (GO:0035358)	1/10	0.155454	0.388581	NO	0	0	6.53892	12.1716	ASXL1														663	Positive Regulation Of Mitochondrial Fission (GO:0090141)	1/19	0.143239	0.264258	NO	0	0	6.8392	13.2902	PRKN														663	rRNA Modification In Nucleus And Cytosol R-HSA-6790901
664	Regulation Of Synapse Maturation (GO:0090128)	1/10	0.155454	0.388581	NO	0	0	6.53892	12.1716	RELN														664	Regulation Of Autophagy Of Mitochondrion (GO:1903146)	1/19	0.143239	0.264258	NO	0	0	6.8392	13.2902	PRKN														664	SARS-CoV-2-host Interactions R-HSA-9705683
665	Cellular Response To Interleukin-12 (GO:0071349)	1/10	0.155454	0.388581	NO	0	0	6.53892	12.1716	PLCB1														665	Vascular Transport (GO:0010232)	2/83	0.145533	0.268087	NO	0	0	3.04892	5.87634	LRP1;SLC1A2														665	Fc Epsilon Receptor (FCERI) Signaling R-HSA-2454202
666	Cellular Response To Interleukin-15 (GO:0071350)	1/10	0.155454	0.388581	NO	0	0	6.53892	12.1716	PLCB1														666	Negative Regulation Of Cellular Process (GO:0048523)	7/537	0.146611	0.269668	NO	0	0	1.64523	3.1588	SEMA5A;TENM1;ATP8A2;BRINP1;DSCAM;MAGI2;SPOCK3														666	Post NMDA Receptor Activation Events R-HSA-438064
667	Diol Metabolic Process (GO:0034311)	1/10	0.155454	0.388581	NO	0	0	6.53892	12.1716	PLPP1														667	Ameboidal-Type Cell Migration (GO:0001667)	1/20	0.150185	0.273775	NO	0	0	6.47891	12.2833	SRGAP3														667	Regulation Of PTEN Gene Transcription R-HSA-8943724
668	Steroid Hormone Mediated Signaling Pathway (GO:0043401)	1/10	0.155454	0.388581	NO	0	0	6.53892	12.1716	PLPP1														668	Regulation Of Necroptotic Process (GO:0060544)	1/20	0.150185	0.273775	NO	0	0	6.47891	12.2833	PRKN														668	Selective Autophagy R-HSA-9663891
669	Establishment Of Epithelial Cell Apical/Basal Polarity (GO:0045198)	1/10	0.155454	0.388581	NO	0	0	6.53892	12.1716	MSN														669	Response To ATP (GO:0033198)	1/20	0.150185	0.273775	NO	0	0	6.47891	12.2833	RYR3														669	Signaling By FGFR In Disease R-HSA-1226099
670	T-Circle Formation (GO:0090656)	1/10	0.155454	0.388581	NO	0	0	6.53892	12.1716	TERF1														670	Positive Regulation Of Protein Processing (GO:0010954)	1/20	0.150185	0.273775	NO	0	0	6.47891	12.2833	CCBE1														670	Nuclear Events (Kinase And Transcription Factor Activation) R-HSA-198725
671	Formation Of Extrachromosomal Circular DNA (GO:0001325)	1/10	0.155454	0.388581	NO	0	0	6.53892	12.1716	TERF1														671	Long-Term Synaptic Potentiation (GO:0060291)	1/20	0.150185	0.273775	NO	0	0	6.47891	12.2833	SLC24A2														671	Infectious Disease R-HSA-5663205
672	Telomere Maintenance Via Telomere Trimming (GO:0090737)	1/10	0.155454	0.388581	NO	0	0	6.53892	12.1716	TERF1														672	Pulmonary Valve Development (GO:0003177)	1/20	0.150185	0.273775	NO	0	0	6.47891	12.2833	ROBO1														672	RAF/MAP Kinase Cascade R-HSA-5673001
673	Hematopoietic Stem Cell Proliferation (GO:0071425)	1/10	0.155454	0.388581	NO	0	0	6.53892	12.1716	RUNX1														673	Positive Regulation Of Canonical Wnt Signaling Pathway (GO:0090263)	2/85	0.151138	0.274288	NO	0	0	2.97515	5.62172	SEMA5A;GPC5														673	Influenza Viral RNA Transcription And Replication R-HSA-168273
674	Insulin-Like Growth Factor Receptor Signaling Pathway (GO:0048009)	1/10	0.155454	0.388581	NO	0	0	6.53892	12.1716	PLCB1														674	Transport Across Blood-Brain Barrier (GO:0150104)	2/85	0.151138	0.274288	NO	0	0	2.97515	5.62172	LRP1;SLC1A2														674	RUNX1 Regulates Genes Involved In Megakaryocyte Differentiation And Platelet Function R-HSA-8936459
675	Interleukin-15-Mediated Signaling Pathway (GO:0035723)	1/10	0.155454	0.388581	NO	0	0	6.53892	12.1716	PLCB1														675	Integrin-Mediated Signaling Pathway (GO:0007229)	2/85	0.151138	0.274288	NO	0	0	2.97515	5.62172	PRKD1;ITGA9														675	Integrin Cell Surface Interactions R-HSA-216083
676	Monocyte Differentiation (GO:0030224)	1/10	0.155454	0.388581	NO	0	0	6.53892	12.1716	MYH9														676	Peptidyl-Serine Modification (GO:0018209)	3/166	0.151992	0.275429	NO	0	0	2.27746	4.29057	GALNT13;PRKCQ;PRKD1														676	Death Receptor Signaling R-HSA-73887
677	Negative Regulation Of Hydrogen Peroxide-Induced Cell Death (GO:1903206)	1/10	0.155454	0.388581	NO	0	0	6.53892	12.1716	MET														677	Membrane Organization (GO:0061024)	3/167	0.153911	0.278495	NO	0	0	2.26346	4.2358	ANK3;SGCZ;MTSS2														677	Costimulation By CD28 Family R-HSA-388841
678	Negative Regulation Of Pathway-Restricted SMAD Protein Phosphorylation (GO:0060394)	1/10	0.155454	0.388581	NO	0	0	6.53892	12.1716	PMEPA1														678	Negative Regulation Of Reactive Oxygen Species Metabolic Process (GO:2000378)	1/21	0.157076	0.280084	NO	0	0	6.15466	11.3924	PRKN														678	Transcription Of HIV Genome R-HSA-167172
679	Negative Regulation Of Programmed Necrotic Cell Death (GO:0062099)	1/10	0.155454	0.388581	NO	0	0	6.53892	12.1716	YBX3														679	Outer Dynein Arm Assembly (GO:0036158)	1/21	0.157076	0.280084	NO	0	0	6.15466	11.3924	DNAH5														679	Beta-catenin Independent WNT Signaling R-HSA-3858494
680	Negative Regulation Of Sodium Ion Transmembrane Transporter Activity (GO:2000650)	1/10	0.155454	0.388581	NO	0	0	6.53892	12.1716	NEDD4L														680	Regulation Of Steroid Metabolic Process (GO:0019218)	1/21	0.157076	0.280084	NO	0	0	6.15466	11.3924	RORA														680	G Alpha (Q) Signaling Events R-HSA-416476
681	Nuclear Pore Complex Assembly (GO:0051292)	1/10	0.155454	0.388581	NO	0	0	6.53892	12.1716	NUP93														681	Cellular Response To Nerve Growth Factor Stimulus (GO:1990090)	1/21	0.157076	0.280084	NO	0	0	6.15466	11.3924	MAGI2														681	Diseases Of Glycosylation R-HSA-3781865
682	Peptidyl-Proline Hydroxylation (GO:0019511)	1/10	0.155454	0.388581	NO	0	0	6.53892	12.1716	P4HA3														682	Positive Regulation Of Dendritic Spine Development (GO:0060999)	1/21	0.157076	0.280084	NO	0	0	6.15466	11.3924	NLGN1														682	CDK-mediated Phosphorylation And Removal Of Cdc6 R-HSA-69017
683	Phosphate Ion Transmembrane Transport (GO:0035435)	1/10	0.155454	0.388581	NO	0	0	6.53892	12.1716	SLC25A3														683	Skin Epidermis Development (GO:0098773)	1/21	0.157076	0.280084	NO	0	0	6.15466	11.3924	FA2H														683	Regulation Of RUNX2 Expression And Activity R-HSA-8939902
684	Positive Regulation Of Actin Filament Depolymerization (GO:0030836)	1/10	0.155454	0.388581	NO	0	0	6.53892	12.1716	CRACD														684	Positive Regulation Of Heart Contraction (GO:0045823)	1/21	0.157076	0.280084	NO	0	0	6.15466	11.3924	RYR2														684	Interferon Alpha/Beta Signaling R-HSA-909733
685	Positive Regulation Of Integrin Activation (GO:0033625)	1/10	0.155454	0.388581	NO	0	0	6.53892	12.1716	PIEZO1														685	Modulation By Host Of Viral Genome Replication (GO:0044827)	1/21	0.157076	0.280084	NO	0	0	6.15466	11.3924	PRKN														685	Activation Of NMDA Receptors And Postsynaptic Events R-HSA-442755
686	Positive Regulation Of Nitric-Oxide Synthase Biosynthetic Process (GO:0051770)	1/10	0.155454	0.388581	NO	0	0	6.53892	12.1716	IL33														686	Negative Regulation Of GTPase Activity (GO:0034260)	1/21	0.157076	0.280084	NO	0	0	6.15466	11.3924	BCAS3														686	Signaling By NOTCH1 R-HSA-1980143
687	Protein Prenylation (GO:0018342)	1/10	0.155454	0.388581	NO	0	0	6.53892	12.1716	RABGGTB														687	Regulation Of Cardiac Conduction (GO:1903779)	1/21	0.157076	0.280084	NO	0	0	6.15466	11.3924	RYR2														687	Formation Of Cornified Envelope R-HSA-6809371
688	Regulation Of Calcium Ion Import Across Plasma Membrane (GO:1905664)	1/10	0.155454	0.388581	NO	0	0	6.53892	12.1716	FYN														688	Negative Regulation Of Neuron Death (GO:1901215)	2/88	0.159625	0.283602	NO	0	0	2.87093	5.26795	PRKN;PPARGC1A														688	Interleukin-1 Family Signaling R-HSA-446652
689	Branching Morphogenesis Of An Epithelial Tube (GO:0048754)	2/42	0.156019	0.388581	NO	0	0	2.9467	5.4743	FGF2;MET														689	Negative Regulation Of Protein Kinase Activity (GO:0006469)	2/88	0.159625	0.283602	NO	0	0	2.87093	5.26795	PTPRT;PTPRO														689	Signaling By Insulin Receptor R-HSA-74752
690	Monoatomic Cation Transport (GO:0006812)	2/42	0.156019	0.388581	NO	0	0	2.9467	5.4743	PIEZO1;ANO6														690	Cellular Response To Chemical Stress (GO:0062197)	2/89	0.162474	0.283602	NO	0	0	2.83779	5.15694	PRKD1;PPARGC1A														690	RNA Polymerase I Promoter Clearance R-HSA-73854
691	Regulation Of Axonogenesis (GO:0050770)	2/42	0.156019	0.388581	NO	0	0	2.9467	5.4743	TIAM2;CDH2														691	Regulation Of Vesicle-Mediated Transport (GO:0060627)	2/89	0.162474	0.283602	NO	0	0	2.83779	5.15694	RIT2;OPHN1														691	Nuclear Events Mediated By NFE2L2 R-HSA-9759194
692	Positive Regulation Of Intracellular Protein Transport (GO:0090316)	4/126	0.161362	0.397136	NO	0	0	1.93581	3.53112	FYN;KIF20B;ECT2;SAE1														692	Sensory Perception Of Mechanical Stimulus (GO:0050954)	2/89	0.162474	0.283602	NO	0	0	2.83779	5.15694	GRM7;PCDH15														692	Amyloid Fiber Formation R-HSA-977225
693	Regulation Of Chromosome Organization (GO:0033044)	2/43	0.161917	0.397136	NO	0	0	2.87468	5.23384	HNRNPD;BUB1														693	Sodium Ion Transport (GO:0006814)	2/89	0.162474	0.283602	NO	0	0	2.83779	5.15694	SLC24A2;NALCN														693	RNA Polymerase I Transcription R-HSA-73864
694	SCF-dependent Proteasomal Ubiquitin-Dependent Protein Catabolic Process (GO:0031146)	2/43	0.161917	0.397136	NO	0	0	2.87468	5.23384	CCNF;KIF14														694	Positive Regulation Of Peptidyl-Serine Phosphorylation (GO:0033138)	2/89	0.162474	0.283602	NO	0	0	2.83779	5.15694	TENM1;PRKD1														694	RNA Polymerase II Pre-transcription Events R-HSA-674695
695	Learning (GO:0007612)	2/43	0.161917	0.397136	NO	0	0	2.87468	5.23384	CLDN5;FYN														695	Regulation Of Dopamine Secretion (GO:0014059)	1/22	0.16391	0.283602	NO	0	0	5.86128	10.5998	PRKN														695	PI Metabolism R-HSA-1483255
696	Positive Regulation Of miRNA Transcription (GO:1902895)	2/43	0.161917	0.397136	NO	0	0	2.87468	5.23384	FGF2;TEAD1														696	Fc-epsilon Receptor Signaling Pathway (GO:0038095)	1/22	0.16391	0.283602	NO	0	0	5.86128	10.5998	PRKCQ														696	Degradation Of Beta-Catenin By Destruction Complex R-HSA-195253
697	Supramolecular Fiber Organization (GO:0097435)	8/316	0.162426	0.397136	NO	0	0	1.53755	2.79455	KIF18A;KIF18B;KIF14;KIF24;KIF2C;FYN;VIM;CKAP5														697	Regulation Of Histone Acetylation (GO:0035065)	1/22	0.16391	0.283602	NO	0	0	5.86128	10.5998	PPARGC1A														697	Transcriptional Regulation Of White Adipocyte Differentiation R-HSA-381340
698	Regulation Of Anatomical Structure Morphogenesis (GO:0022603)	4/127	0.164572	0.397136	NO	0	0	1.91998	3.46442	CDH2;NEDD4L;PHIP;FGF2														698	Blood Vessel Endothelial Cell Migration (GO:0043534)	1/22	0.16391	0.283602	NO	0	0	5.86128	10.5998	ROBO1														698	Antigen Processing: Ubiquitination And Proteasome Degradation R-HSA-983168
699	Chromatin Organization (GO:0006325)	7/268	0.164583	0.397136	NO	0	0	1.58663	2.86282	H1-5;SUPT16H;NASP;NAP1L1;DEK;BAZ1B;EZH2														699	Organelle Fission (GO:0048285)	1/22	0.16391	0.283602	NO	0	0	5.86128	10.5998	PRKN														699	Neddylation R-HSA-8951664
700	Organelle Organization (GO:0006996)	10/418	0.165764	0.397136	NO	0	0	1.45226	2.60999	VMP1;RAB31;DIAPH3;KIF4A;CDCA8;RANBP9;WDPCP;PHIP;CEP55;CEP89														700	Regulation Of Protein Export From Nucleus (GO:0046825)	1/22	0.16391	0.283602	NO	0	0	5.86128	10.5998	RAPGEF3														700	Protein-protein Interactions At Synapses R-HSA-6794362
701	Extracellular Matrix Disassembly (GO:0022617)	2/44	0.167855	0.397136	NO	0	0	2.80609	5.00791	MMP15;SH3PXD2B														701	Regulation Of Telomere Capping (GO:1904353)	1/22	0.16391	0.283602	NO	0	0	5.86128	10.5998	PRKCQ														701	Interferon Gamma Signaling R-HSA-877300
702	Positive Regulation Of Biosynthetic Process (GO:0009891)	2/44	0.167855	0.397136	NO	0	0	2.80609	5.00791	VIM;RUNX1														702	Cellular Response To Topologically Incorrect Protein (GO:0035967)	1/22	0.16391	0.283602	NO	0	0	5.86128	10.5998	PRKN														702	Activation Of HOX Genes During Differentiation R-HSA-5619507
703	Positive Regulation Of Chemotaxis (GO:0050921)	2/44	0.167855	0.397136	NO	0	0	2.80609	5.00791	FGF2;MET														703	Regulation Of Vascular Endothelial Growth Factor Receptor Signaling Pathway (GO:0030947)	1/22	0.16391	0.283602	NO	0	0	5.86128	10.5998	EPN2														703	Metabolism Of RNA R-HSA-8953854
704	Positive Regulation Of Osteoblast Differentiation (GO:0045669)	2/44	0.167855	0.397136	NO	0	0	2.80609	5.00791	CCNA2;RUNX2														704	Positive Regulation Of Cholesterol Efflux (GO:0010875)	1/22	0.16391	0.283602	NO	0	0	5.86128	10.5998	LRP1														704	Class B/2 (Secretin Family Receptors) R-HSA-373080
705	DNA Methylation-Dependent Heterochromatin Formation (GO:0006346)	1/11	0.169608	0.397136	NO	0	0	5.88473	10.4411	HELLS														705	Positive Regulation Of Cilium Assembly (GO:0045724)	1/22	0.16391	0.283602	NO	0	0	5.86128	10.5998	SEPTIN7														705	Disorders Of Transmembrane Transporters R-HSA-5619115
706	Actin Crosslink Formation (GO:0051764)	1/11	0.169608	0.397136	NO	0	0	5.88473	10.4411	GAS2L3														706	Positive Regulation Of Phosphatase Activity (GO:0010922)	1/22	0.16391	0.283602	NO	0	0	5.86128	10.5998	MAGI2														706	Neutrophil Degranulation R-HSA-6798695
707	Regulation Of Lipid Kinase Activity (GO:0043550)	1/11	0.169608	0.397136	NO	0	0	5.88473	10.4411	RBL1														707	Positive Regulation Of Receptor Internalization (GO:0002092)	1/22	0.16391	0.283602	NO	0	0	5.86128	10.5998	MAGI2														707	RUNX1 Regulates Transcription Of Genes Involved In Differentiation Of HSCs R-HSA-8939236
708	Regulation Of mRNA 3'-End Processing (GO:0031440)	1/11	0.169608	0.397136	NO	0	0	5.88473	10.4411	BARD1														708	Membrane Protein Ectodomain Proteolysis (GO:0006509)	1/22	0.16391	0.283602	NO	0	0	5.86128	10.5998	PRKCQ														708	KEAP1-NFE2L2 Pathway R-HSA-9755511
709	Base-Excision Repair, AP Site Formation (GO:0006285)	1/11	0.169608	0.397136	NO	0	0	5.88473	10.4411	NEIL3														709	Regulation Of Peptidyl-Tyrosine Phosphorylation (GO:0050730)	2/90	0.165331	0.285255	NO	0	0	2.8054	5.04917	GHR;ENPP2														709	GPCR Downstream Signaling R-HSA-388396
710	Regulation Of Phospholipase C Activity (GO:1900274)	1/11	0.169608	0.397136	NO	0	0	5.88473	10.4411	FGF2														710	Regulation Of Phosphatidylinositol 3-Kinase Signaling (GO:0014066)	2/90	0.165331	0.285255	NO	0	0	2.8054	5.04917	PPP1R16B;RAPGEF3														710	Potassium Channels R-HSA-1296071
711	Cellular Response To UV-B (GO:0071493)	1/11	0.169608	0.397136	NO	0	0	5.88473	10.4411	MAP3K20														711	Regulation Of Epithelial Cell Proliferation (GO:0050678)	2/91	0.168198	0.28898	NO	0	0	2.77374	4.9445	EPB41L4B;PRKD1														711	Phase II - Conjugation Of Compounds R-HSA-156580
712	Cellular Response To Acetylcholine (GO:1905145)	1/11	0.169608	0.397136	NO	0	0	5.88473	10.4411	CHRM3														712	Positive Regulation Of Binding (GO:0051099)	2/91	0.168198	0.28898	NO	0	0	2.77374	4.9445	PRKN;LRP1														712	Signaling By B Cell Receptor (BCR) R-HSA-983705
713	Central Nervous System Myelination (GO:0022010)	1/11	0.169608	0.397136	NO	0	0	5.88473	10.4411	B4GALT6														713	Regulation Of Actin Cytoskeleton Organization (GO:0032956)	2/91	0.168198	0.28898	NO	0	0	2.77374	4.9445	LRP1;RAPGEF3														713	TCF Dependent Signaling In Response To WNT R-HSA-201681
714	Central Nervous System Neuron Axonogenesis (GO:0021955)	1/11	0.169608	0.397136	NO	0	0	5.88473	10.4411	B4GALT6														714	Regulation Of Cholesterol Transport (GO:0032374)	1/23	0.17069	0.289205	NO	0	0	5.59458	9.89068	LRP1														714	Ub-specific Processing Proteases R-HSA-5689880
715	Central Nervous System Projection Neuron Axonogenesis (GO:0021952)	1/11	0.169608	0.397136	NO	0	0	5.88473	10.4411	NFIB														715	Regulation Of Extracellular Matrix Organization (GO:1903053)	1/23	0.17069	0.289205	NO	0	0	5.59458	9.89068	LRP1														715	Interleukin-1 Signaling R-HSA-9020702
716	Double-Strand Break Repair Via Break-Induced Replication (GO:0000727)	1/11	0.169608	0.397136	NO	0	0	5.88473	10.4411	MCM4														716	Negative Regulation Of Oxidative Stress-Induced Cell Death (GO:1903202)	1/23	0.17069	0.289205	NO	0	0	5.59458	9.89068	PRKN														716	Macroautophagy R-HSA-1632852
717	Sphingoid Metabolic Process (GO:0046519)	1/11	0.169608	0.397136	NO	0	0	5.88473	10.4411	PLPP1														717	Regulation Of Interleukin-4 Production (GO:0032673)	1/23	0.17069	0.289205	NO	0	0	5.59458	9.89068	PRKCQ														717	SARS-CoV-2 Infection R-HSA-9694516
718	Ganglion Development (GO:0061548)	1/11	0.169608	0.397136	NO	0	0	5.88473	10.4411	SEMA3A														718	Artery Development (GO:0060840)	1/23	0.17069	0.289205	NO	0	0	5.59458	9.89068	ROBO1														718	Metabolism Of Amino Acids And Derivatives R-HSA-71291
719	Lipoprotein Transport (GO:0042953)	1/11	0.169608	0.397136	NO	0	0	5.88473	10.4411	VMP1														719	Axon Extension (GO:0048675)	1/23	0.17069	0.289205	NO	0	0	5.59458	9.89068	SEMA5A														719	Phospholipid Metabolism R-HSA-1483257
720	Magnesium Ion Transport (GO:0015693)	1/11	0.169608	0.397136	NO	0	0	5.88473	10.4411	SLC41A2														720	Cellular Lipid Catabolic Process (GO:0044242)	1/23	0.17069	0.289205	NO	0	0	5.59458	9.89068	ENPP2														720	Signaling By WNT R-HSA-195721
721	Negative Regulation Of CD4-positive, Alpha-Beta T Cell Activation (GO:2000515)	1/11	0.169608	0.397136	NO	0	0	5.88473	10.4411	RUNX1														721	Cellular Response To Interleukin-6 (GO:0071354)	1/23	0.17069	0.289205	NO	0	0	5.59458	9.89068	PTPRT														721	Class I MHC Mediated Antigen Processing And Presentation R-HSA-983169
722	Negative Regulation Of Bone Remodeling (GO:0046851)	1/11	0.169608	0.397136	NO	0	0	5.88473	10.4411	UBASH3B														722	Diacylglycerol Metabolic Process (GO:0046339)	1/23	0.17069	0.289205	NO	0	0	5.59458	9.89068	DGKB														722	Glycerophospholipid Biosynthesis R-HSA-1483206
723	Negative Regulation Of calcineurin-NFAT Signaling Cascade (GO:0070885)	1/11	0.169608	0.397136	NO	0	0	5.88473	10.4411	ATP2B4														723	Positive Regulation Of Protein Targeting To Membrane (GO:0090314)	1/23	0.17069	0.289205	NO	0	0	5.59458	9.89068	ANK3														723	Autophagy R-HSA-9612973
724	Negative Regulation Of Calcineurin-Mediated Signaling (GO:0106057)	1/11	0.169608	0.397136	NO	0	0	5.88473	10.4411	ATP2B4														724	Sensory Perception Of Sound (GO:0007605)	2/92	0.171073	0.289454	NO	0	0	2.74278	4.84283	GRM7;PCDH15														724	ADORA2B Mediated Anti-Inflammatory Cytokine Production R-HSA-9660821
725	Negative Regulation Of Cellular Response To Vascular Endothelial Growth Factor Stimulus (GO:1902548)	1/11	0.169608	0.397136	NO	0	0	5.88473	10.4411	ATP2B4														725	Positive Regulation Of Macromolecule Metabolic Process (GO:0010604)	5/364	0.173813	0.293298	NO	0	0	1.728	3.0236	PRKN;EPB41L4B;ANK3;PPARGC1A;ROBO1														725	Signaling By GPCR R-HSA-372790
726	Negative Regulation Of Potassium Ion Transmembrane Transport (GO:1901380)	1/11	0.169608	0.397136	NO	0	0	5.88473	10.4411	NEDD4L														726	Cellular Response To Hormone Stimulus (GO:0032870)	2/94	0.176848	0.293298	NO	0	0	2.68288	4.648	GHR;BCAS3														726	G Alpha (I) Signaling Events R-HSA-418594
727	Negative Regulation Of Reactive Oxygen Species Biosynthetic Process (GO:1903427)	1/11	0.169608	0.397136	NO	0	0	5.88473	10.4411	FYN														727	Regulation Of Endoplasmic Reticulum Stress-Induced Intrinsic Apoptotic Signaling Pathway (GO:1902235)	1/24	0.177415	0.293298	NO	0	0	5.35107	9.25339	PRKN														727	PTEN Regulation R-HSA-6807070
728	Negative Regulation Of Vascular Permeability (GO:0043116)	1/11	0.169608	0.397136	NO	0	0	5.88473	10.4411	CLDN5														728	Negative Regulation Of Ion Transmembrane Transporter Activity (GO:0032413)	1/24	0.177415	0.293298	NO	0	0	5.35107	9.25339	HECW2														728	C-type Lectin Receptors (CLRs) R-HSA-5621481
729	Neurotransmitter Biosynthetic Process (GO:0042136)	1/11	0.169608	0.397136	NO	0	0	5.88473	10.4411	GAD1														729	Acylglycerol Homeostasis (GO:0055090)	1/24	0.177415	0.293298	NO	0	0	5.35107	9.25339	RORA														729	SLC-mediated Transmembrane Transport R-HSA-425407
730	Podocyte Differentiation (GO:0072112)	1/11	0.169608	0.397136	NO	0	0	5.88473	10.4411	IQGAP1														730	Amyloid Fibril Formation (GO:1990000)	1/24	0.177415	0.293298	NO	0	0	5.35107	9.25339	PRKN														730	Diseases Of Metabolism R-HSA-5668914
731	Positive Regulation Of Behavior (GO:0048520)	1/11	0.169608	0.397136	NO	0	0	5.88473	10.4411	NPAS2														731	Regulation Of Neuroblast Proliferation (GO:1902692)	1/24	0.177415	0.293298	NO	0	0	5.35107	9.25339	VCAN														731	G Alpha (S) Signaling Events R-HSA-418555
732	Positive Regulation Of Circadian Rhythm (GO:0042753)	1/11	0.169608	0.397136	NO	0	0	5.88473	10.4411	BMAL2														732	Outflow Tract Septum Morphogenesis (GO:0003148)	1/24	0.177415	0.293298	NO	0	0	5.35107	9.25339	ROBO1														732	Metabolism Of Steroids R-HSA-8957322
733	Positive Regulation Of Cytoplasmic Transport (GO:1903651)	1/11	0.169608	0.397136	NO	0	0	5.88473	10.4411	MSN														733	Cell Morphogenesis Involved In Differentiation (GO:0000904)	1/24	0.177415	0.293298	NO	0	0	5.35107	9.25339	OPHN1														733	Metabolism R-HSA-1430728
734	Regulation Of CD4-positive, Alpha-Beta T Cell Differentiation (GO:0043370)	1/11	0.169608	0.397136	NO	0	0	5.88473	10.4411	RUNX1														734	Regulation Of Ruffle Assembly (GO:1900027)	1/24	0.177415	0.293298	NO	0	0	5.35107	9.25339	NLGN1														734	Metabolism Of Lipids R-HSA-556833
735	Regulation Of Amyloid Precursor Protein Catabolic Process (GO:1902991)	1/11	0.169608	0.397136	NO	0	0	5.88473	10.4411	RANBP9														735	Regulation Of Ryanodine-Sensitive Calcium-Release Channel Activity (GO:0060314)	1/24	0.177415	0.293298	NO	0	0	5.35107	9.25339	DMD														735	Platelet Activation, Signaling And Aggregation R-HSA-76002
736	Regulation Of Osteoblast Differentiation (GO:0045667)	3/85	0.170759	0.397669	NO	0	0	2.15799	3.81424	CCNA2;CDK6;RUNX2														736	Response To Purine-Containing Compound (GO:0014074)	1/24	0.177415	0.293298	NO	0	0	5.35107	9.25339	RYR2														736	Transport To Golgi And Subsequent Modification R-HSA-948021
737	Establishment Of Protein Localization To Organelle (GO:0072594)	3/85	0.170759	0.397669	NO	0	0	2.15799	3.81424	NUP93;KPNA2;KPNB1														737	Positive Regulation Of Interleukin-17 Production (GO:0032740)	1/24	0.177415	0.293298	NO	0	0	5.35107	9.25339	PRKCQ														737	Fatty Acid Metabolism R-HSA-8978868
738	Negative Regulation Of Cell Cycle (GO:0045786)	3/85	0.170759	0.397669	NO	0	0	2.15799	3.81424	BARD1;CDK6;BRCA1														738	Gliogenesis (GO:0042063)	1/24	0.177415	0.293298	NO	0	0	5.35107	9.25339	VCAN														738	Sensory Perception R-HSA-9709957
739	Positive Regulation Of Amide Metabolic Process (GO:0034250)	3/85	0.170759	0.397669	NO	0	0	2.15799	3.81424	RBM3;HNRNPD;VIM														739	Lipid Translocation (GO:0034204)	1/24	0.177415	0.293298	NO	0	0	5.35107	9.25339	ATP8A2														739	SARS-CoV Infections R-HSA-9679506
740	Protein Homooligomerization (GO:0051260)	4/129	0.171061	0.397832	NO	0	0	1.88906	3.33559	POLQ;BLM;TK1;ECT2														740	Regulation Of AMPA Receptor Activity (GO:2000311)	1/24	0.177415	0.293298	NO	0	0	5.35107	9.25339	NLGN1														740	GPCR Ligand Binding R-HSA-500792
741	Regulation Of Telomerase Activity (GO:0051972)	2/45	0.173829	0.403181	NO	0	0	2.74069	4.79534	ATM;TERF1														741	Negative Regulation Of Cell Junction Assembly (GO:1901889)	1/24	0.177415	0.293298	NO	0	0	5.35107	9.25339	BCAS3														741	Major Pathway Of rRNA Processing In Nucleolus And Cytosol R-HSA-6791226
742	Epidermal Growth Factor Receptor Signaling Pathway (GO:0007173)	2/45	0.173829	0.403181	NO	0	0	2.74069	4.79534	SHC3;IQGAP1														742	Negative Regulation Of Proteolysis Involved In Protein Catabolic Process (GO:1903051)	1/25	0.184086	0.301076	NO	0	0	5.12785	8.67812	OPHN1														742	Transport Of Small Molecules R-HSA-382551
743	Negative Regulation Of Angiogenesis (GO:0016525)	3/86	0.174891	0.40493	NO	0	0	2.13188	3.71712	CLDN5;ATP2B4;ADAMTS9														743	Negative Regulation Of Response To Endoplasmic Reticulum Stress (GO:1903573)	1/25	0.184086	0.301076	NO	0	0	5.12785	8.67812	PRKN														743	Cellular Response To Chemical Stress R-HSA-9711123
744	Synapse Organization (GO:0050808)	4/131	0.177638	0.40493	NO	0	0	1.85912	3.21259	CDH2;TNC;PDZRN3;SDK2														744	Negative Regulation Of Telomere Maintenance Via Telomere Lengthening (GO:1904357)	1/25	0.184086	0.301076	NO	0	0	5.12785	8.67812	TENM1														744	Metabolism Of Vitamins And Cofactors R-HSA-196854
745	Cellular Component Disassembly (GO:0022411)	2/46	0.179838	0.40493	NO	0	0	2.67827	4.59511	MMP15;SH3PXD2B														745	Regulation Of Platelet Aggregation (GO:0090330)	1/25	0.184086	0.301076	NO	0	0	5.12785	8.67812	PRKCQ														745	rRNA Processing In Nucleus And Cytosol R-HSA-8868773
746	Response To Hydrogen Peroxide (GO:0042542)	2/46	0.179838	0.40493	NO	0	0	2.67827	4.59511	FYN;ECT2														746	Regulation Of Protein Processing (GO:0070613)	1/25	0.184086	0.301076	NO	0	0	5.12785	8.67812	CCBE1														746	Innate Immune System R-HSA-168249
747	Negative Regulation Of Cold-Induced Thermogenesis (GO:0120163)	2/46	0.179838	0.40493	NO	0	0	2.67827	4.59511	DOCK7;PCTP														747	Regulation Of Synapse Organization (GO:0050807)	1/25	0.184086	0.301076	NO	0	0	5.12785	8.67812	IL1RAPL1														747	Peptide Ligand-Binding Receptors R-HSA-375276
748	Positive Regulation Of Cell-Cell Adhesion (GO:0022409)	2/46	0.179838	0.40493	NO	0	0	2.67827	4.59511	PIEZO1;CD44														748	Chemical Synaptic Transmission, Postsynaptic (GO:0099565)	1/25	0.184086	0.301076	NO	0	0	5.12785	8.67812	GRID2														748	rRNA Processing R-HSA-72312
749	Intracellular Protein Transport (GO:0006886)	8/325	0.180441	0.40493	NO	0	0	1.4932	2.55689	NUP93;ANKLE1;XPO1;RAB31;SCFD2;PHIP;KPNA2;KPNB1														749	Sterol Transport (GO:0015918)	1/25	0.184086	0.301076	NO	0	0	5.12785	8.67812	GRAMD1B														749	Keratinization R-HSA-6805567
750	DNA Conformation Change (GO:0071103)	1/12	0.183524	0.40493	NO	0	0	5.34948	9.06956	TOP2A														750	Negative Regulation Of Endothelial Cell Apoptotic Process (GO:2000352)	1/26	0.190703	0.307384	NO	0	0	4.92248	8.15673	SEMA5A														750	Class A/1 (Rhodopsin-like Receptors) R-HSA-373076
751	UV-damage Excision Repair (GO:0070914)	1/12	0.183524	0.40493	NO	0	0	5.34948	9.06956	POLA1														751	Negative Regulation Of Insulin Receptor Signaling Pathway (GO:0046627)	1/26	0.190703	0.307384	NO	0	0	4.92248	8.15673	PRKCQ														751	Biological Oxidations R-HSA-211859
752	V(D)J Recombination (GO:0033151)	1/12	0.183524	0.40493	NO	0	0	5.34948	9.06956	LIG1														752	Fc Receptor Signaling Pathway (GO:0038093)	1/26	0.190703	0.307384	NO	0	0	4.92248	8.15673	PRKCQ														752	Translation R-HSA-72766
753	Regulation Of Interleukin-5 Production (GO:0032674)	1/12	0.183524	0.40493	NO	0	0	5.34948	9.06956	LEF1														753	Wnt Signaling Pathway, Planar Cell Polarity Pathway (GO:0060071)	1/26	0.190703	0.307384	NO	0	0	4.92248	8.15673	MAGI2														753	Asparagine N-linked Glycosylation R-HSA-446203
754	Regulation Of Lymphocyte Migration (GO:2000401)	1/12	0.183524	0.40493	NO	0	0	5.34948	9.06956	MSN														754	Cell-Cell Adhesion Mediated By Cadherin (GO:0044331)	1/26	0.190703	0.307384	NO	0	0	4.92248	8.15673	CDH10
755	Adipose Tissue Development (GO:0060612)	1/12	0.183524	0.40493	NO	0	0	5.34948	9.06956	SH3PXD2B														755	Plasma Membrane Invagination (GO:0099024)	1/26	0.190703	0.307384	NO	0	0	4.92248	8.15673	ELMO1
756	Calcium Ion Import (GO:0070509)	1/12	0.183524	0.40493	NO	0	0	5.34948	9.06956	CACNA1H														756	Regulation Of Transcription By RNA Polymerase III (GO:0006359)	1/26	0.190703	0.307384	NO	0	0	4.92248	8.15673	TENM1
757	Cellular Component Maintenance (GO:0043954)	1/12	0.183524	0.40493	NO	0	0	5.34948	9.06956	FYN														757	Establishment Or Maintenance Of Apical/Basal Cell Polarity (GO:0035088)	1/26	0.190703	0.307384	NO	0	0	4.92248	8.15673	DLG2
758	Regulation Of Sensory Perception (GO:0051931)	1/12	0.183524	0.40493	NO	0	0	5.34948	9.06956	TMEM100														758	Positive Regulation Of Phosphatidylinositol 3-Kinase Activity (GO:0043552)	1/26	0.190703	0.307384	NO	0	0	4.92248	8.15673	PRKD1
759	Regulation Of Vascular Associated Smooth Muscle Cell Migration (GO:1904752)	1/12	0.183524	0.40493	NO	0	0	5.34948	9.06956	DOCK7														759	Regulation Of Actin Filament Bundle Assembly (GO:0032231)	1/26	0.190703	0.307384	NO	0	0	4.92248	8.15673	PRKN
760	Response To Muramyl Dipeptide (GO:0032495)	1/12	0.183524	0.40493	NO	0	0	5.34948	9.06956	VIM														760	Regulation Of Cardiac Muscle Cell Contraction (GO:0086004)	1/26	0.190703	0.307384	NO	0	0	4.92248	8.15673	RYR2
761	Semaphorin-Plexin Signaling Pathway Involved In Neuron Projection Guidance (GO:1902285)	1/12	0.183524	0.40493	NO	0	0	5.34948	9.06956	SEMA3A														761	Negative Regulation Of Macromolecule Metabolic Process (GO:0010605)	3/186	0.191709	0.308599	NO	0	0	2.0265	3.34732	PRKN;LRP1;ROBO1
762	Epithelial Cell Morphogenesis (GO:0003382)	1/12	0.183524	0.40493	NO	0	0	5.34948	9.06956	MET														762	Amino Acid Import Across Plasma Membrane (GO:0089718)	1/27	0.197267	0.313021	NO	0	0	4.73292	7.68245	SLC1A2
763	Spinal Cord Development (GO:0021510)	1/12	0.183524	0.40493	NO	0	0	5.34948	9.06956	RELN														763	Regulation Of Mitochondrial Fission (GO:0090140)	1/27	0.197267	0.313021	NO	0	0	4.73292	7.68245	PRKN
764	Eye Photoreceptor Cell Differentiation (GO:0001754)	1/12	0.183524	0.40493	NO	0	0	5.34948	9.06956	SDK2														764	Cortical Cytoskeleton Organization (GO:0030865)	1/27	0.197267	0.313021	NO	0	0	4.73292	7.68245	NLGN1
765	Granulocyte Differentiation (GO:0030851)	1/12	0.183524	0.40493	NO	0	0	5.34948	9.06956	LEF1														765	Positive Regulation Of Calcium Ion Transmembrane Transporter Activity (GO:1901021)	1/27	0.197267	0.313021	NO	0	0	4.73292	7.68245	RYR2
766	Lipoprotein Localization (GO:0044872)	1/12	0.183524	0.40493	NO	0	0	5.34948	9.06956	VMP1														766	Dorsal/Ventral Pattern Formation (GO:0009953)	1/27	0.197267	0.313021	NO	0	0	4.73292	7.68245	ANKS1B
767	Mitotic DNA Integrity Checkpoint Signaling (GO:0044774)	1/12	0.183524	0.40493	NO	0	0	5.34948	9.06956	TICRR														767	Glycerophospholipid Catabolic Process (GO:0046475)	1/27	0.197267	0.313021	NO	0	0	4.73292	7.68245	ENPP2
768	Morphogenesis Of A Polarized Epithelium (GO:0001738)	1/12	0.183524	0.40493	NO	0	0	5.34948	9.06956	WDPCP														768	Ventricular Septum Morphogenesis (GO:0060412)	1/27	0.197267	0.313021	NO	0	0	4.73292	7.68245	ROBO1
769	Negative Regulation Of Hippo Signaling (GO:0035331)	1/12	0.183524	0.40493	NO	0	0	5.34948	9.06956	CIT														769	Regulation Of SMAD Protein Signal Transduction (GO:0060390)	1/27	0.197267	0.313021	NO	0	0	4.73292	7.68245	LRP1
770	Negative Regulation Of Intrinsic Apoptotic Signaling Pathway In Response To DNA Damage By P53 Class Mediator (GO:1902166)	1/12	0.183524	0.40493	NO	0	0	5.34948	9.06956	CD44														770	Regulation Of Actin Polymerization Or Depolymerization (GO:0008064)	1/27	0.197267	0.313021	NO	0	0	4.73292	7.68245	FCHSD2
771	Negative Regulation Of Mononuclear Cell Migration (GO:0071676)	1/12	0.183524	0.40493	NO	0	0	5.34948	9.06956	PLCB1														771	Regulation Of Catecholamine Secretion (GO:0050433)	1/27	0.197267	0.313021	NO	0	0	4.73292	7.68245	PRKN
772	Negative Regulation Of Potassium Ion Transport (GO:0043267)	1/12	0.183524	0.40493	NO	0	0	5.34948	9.06956	NEDD4L														772	Negative Regulation Of Cellular Response To Insulin Stimulus (GO:1900077)	1/27	0.197267	0.313021	NO	0	0	4.73292	7.68245	PRKCQ
773	Polysaccharide Biosynthetic Process (GO:0000271)	1/12	0.183524	0.40493	NO	0	0	5.34948	9.06956	HS2ST1														773	Activation Of GTPase Activity (GO:0090630)	2/102	0.200226	0.316486	NO	0	0	2.46725	3.9681	BCAS3;MTSS2
774	Positive Regulation Of Histone H3-K4 Methylation (GO:0051571)	1/12	0.183524	0.40493	NO	0	0	5.34948	9.06956	BRCA1														774	Calcium Ion Homeostasis (GO:0055074)	2/102	0.200226	0.316486	NO	0	0	2.46725	3.9681	SLC24A2;RYR2
775	Positive Regulation Of Neuroinflammatory Response (GO:0150078)	1/12	0.183524	0.40493	NO	0	0	5.34948	9.06956	IL33														775	Protein Catabolic Process (GO:0030163)	2/102	0.200226	0.316486	NO	0	0	2.46725	3.9681	PRKN;NEU4
776	Positive Regulation Of Vascular Endothelial Cell Proliferation (GO:1905564)	1/12	0.183524	0.40493	NO	0	0	5.34948	9.06956	FGF2														776	Golgi To Plasma Membrane Protein Transport (GO:0043001)	1/28	0.203778	0.31719	NO	0	0	4.5574	7.24956	ANK3
777	Primary miRNA Processing (GO:0031053)	1/12	0.183524	0.40493	NO	0	0	5.34948	9.06956	HNRNPA2B1														777	Regulation Of Plasma Membrane Bounded Cell Projection Organization (GO:0120035)	1/28	0.203778	0.31719	NO	0	0	4.5574	7.24956	IL1RAPL1
778	Pyrimidine Deoxyribonucleotide Catabolic Process (GO:0009223)	1/12	0.183524	0.40493	NO	0	0	5.34948	9.06956	DUT														778	Regulation Of Platelet Activation (GO:0010543)	1/28	0.203778	0.31719	NO	0	0	4.5574	7.24956	PRKCQ
779	Quinone Biosynthetic Process (GO:1901663)	1/12	0.183524	0.40493	NO	0	0	5.34948	9.06956	PDSS1														779	Regulation Of Protein Targeting To Membrane (GO:0090313)	1/28	0.203778	0.31719	NO	0	0	4.5574	7.24956	ANK3
780	Regulation Of Acrosome Reaction (GO:0060046)	1/12	0.183524	0.40493	NO	0	0	5.34948	9.06956	PLCB1														780	Phospholipid Catabolic Process (GO:0009395)	1/28	0.203778	0.31719	NO	0	0	4.5574	7.24956	ENPP2
781	Bicellular Tight Junction Assembly (GO:0070830)	2/47	0.185877	0.408549	NO	0	0	2.61862	4.40628	CLDN5;ECT2														781	Determination Of Bilateral Symmetry (GO:0009855)	1/28	0.203778	0.31719	NO	0	0	4.5574	7.24956	DNAH5
782	Positive Regulation Of Epithelial To Mesenchymal Transition (GO:0010718)	2/47	0.185877	0.408549	NO	0	0	2.61862	4.40628	LEF1;EZH2														782	Diterpenoid Metabolic Process (GO:0016101)	1/28	0.203778	0.31719	NO	0	0	4.5574	7.24956	LRP1
783	Positive Regulation Of Smooth Muscle Cell Proliferation (GO:0048661)	2/47	0.185877	0.408549	NO	0	0	2.61862	4.40628	DNMT1;FGF2														783	Glycosaminoglycan Metabolic Process (GO:0030203)	1/28	0.203778	0.31719	NO	0	0	4.5574	7.24956	CHST9
784	Cellular Response To Chemical Stress (GO:0062197)	3/89	0.18745	0.410435	NO	0	0	2.05719	3.44424	LRRC8D;FANCC;ATM														784	Vascular Endothelial Growth Factor Receptor Signaling Pathway (GO:0048010)	1/28	0.203778	0.31719	NO	0	0	4.5574	7.24956	PRKD1
785	Positive Regulation Of DNA Repair (GO:0045739)	3/89	0.18745	0.410435	NO	0	0	2.05719	3.44424	DEPDC1B;BRCA1;NPAS2														785	Negative Regulation Of Actin Filament Bundle Assembly (GO:0032232)	1/28	0.203778	0.31719	NO	0	0	4.5574	7.24956	PRKN
786	Positive Regulation Of Peptidyl-Serine Phosphorylation (GO:0033138)	3/89	0.18745	0.410435	NO	0	0	2.05719	3.44424	DOCK7;ATP2B4;CD44														786	Regulation Of Cardiac Muscle Cell Action Potential (GO:0098901)	1/28	0.203778	0.31719	NO	0	0	4.5574	7.24956	RYR2
787	Regulation Of Peptidyl-Tyrosine Phosphorylation (GO:0050730)	3/90	0.191688	0.417952	NO	0	0	2.03344	3.35902	RELN;FYN;CD44														787	Negative Regulation Of Cytoskeleton Organization (GO:0051494)	1/28	0.203778	0.31719	NO	0	0	4.5574	7.24956	PRKN
788	Chloride Transmembrane Transport (GO:1902476)	2/48	0.191944	0.417952	NO	0	0	2.56156	4.22799	ANO6;GABRG3														788	Lysosomal Transport (GO:0007041)	2/105	0.209087	0.322732	NO	0	0	2.39502	3.74822	PRKN;LRP1
789	Cytoplasmic Microtubule Organization (GO:0031122)	2/48	0.191944	0.417952	NO	0	0	2.56156	4.22799	FYN;KPNB1														789	Regulation Of Neuron Migration (GO:2001222)	1/29	0.210237	0.322732	NO	0	0	4.39441	6.85318	SRGAP3
790	Regulation Of DNA Binding (GO:0051101)	2/48	0.191944	0.417952	NO	0	0	2.56156	4.22799	LEF1;HJURP														790	Regulation Of Protein Modification By Small Protein Conjugation Or Removal (GO:1903320)	1/29	0.210237	0.322732	NO	0	0	4.39441	6.85318	PRKN
791	Negative Regulation Of Multicellular Organismal Process (GO:0051241)	6/231	0.192319	0.417952	NO	0	0	1.57568	2.59767	SF3B3;NFIB;DOCK7;ATP2B4;PCTP;ATP2B1														791	Phosphatidic Acid Biosynthetic Process (GO:0006654)	1/29	0.210237	0.322732	NO	0	0	4.39441	6.85318	DGKB
792	RNA Processing (GO:0006396)	5/183	0.193696	0.417952	NO	0	0	1.65875	2.72278	RBM3;SYNCRIP;SF3B3;HNRNPA2B1;HNRNPD														792	Regulation Of Voltage-Gated Calcium Channel Activity (GO:1901385)	1/29	0.210237	0.322732	NO	0	0	4.39441	6.85318	DMD
793	Protein Ubiquitination (GO:0016567)	10/434	0.194146	0.417952	NO	0	0	1.3963	2.28874	BARD1;DEPDC1B;UBE2T;CCNF;NEDD4L;FANCC;TRIM37;BRCA1;PDZRN3;RAD18														793	Chondrocyte Differentiation (GO:0002062)	1/29	0.210237	0.322732	NO	0	0	4.39441	6.85318	SULF2
794	Regulation Of Intrinsic Apoptotic Signaling Pathway In Response To DNA Damage By P53 Class Mediator (GO:1902165)	1/13	0.197208	0.417952	NO	0	0	4.90344	7.96071	CD44														794	Response To Alcohol (GO:0097305)	1/29	0.210237	0.322732	NO	0	0	4.39441	6.85318	GRIN3A
795	Regulation Of Lamellipodium Organization (GO:1902743)	1/13	0.197208	0.417952	NO	0	0	4.90344	7.96071	CD44														795	Positive Regulation Of Dephosphorylation (GO:0035306)	1/29	0.210237	0.322732	NO	0	0	4.39441	6.85318	PPP1R16B
796	Amyloid Precursor Protein Catabolic Process (GO:0042987)	1/13	0.197208	0.417952	NO	0	0	4.90344	7.96071	ADAM19														796	Positive Regulation Of Neural Precursor Cell Proliferation (GO:2000179)	1/29	0.210237	0.322732	NO	0	0	4.39441	6.85318	VCAN
797	Regulation Of Nitric-Oxide Synthase Biosynthetic Process (GO:0051769)	1/13	0.197208	0.417952	NO	0	0	4.90344	7.96071	IL33														797	Protein K11-linked Ubiquitination (GO:0070979)	1/29	0.210237	0.322732	NO	0	0	4.39441	6.85318	PRKN
798	Cellular Response To Interleukin-4 (GO:0071353)	1/13	0.197208	0.417952	NO	0	0	4.90344	7.96071	LEF1														798	Maintenance Of Blood-Brain Barrier (GO:0035633)	1/29	0.210237	0.322732	NO	0	0	4.39441	6.85318	DMD
799	Regulation Of Vasculogenesis (GO:2001212)	1/13	0.197208	0.417952	NO	0	0	4.90344	7.96071	TMEM100														799	Positive Regulation Of Autophagy (GO:0010508)	2/107	0.215017	0.32845	NO	0	0	2.34917	3.61075	PRKN;PRKD1
800	Response To UV-A (GO:0070141)	1/13	0.197208	0.417952	NO	0	0	4.90344	7.96071	CCND1														800	Artery Morphogenesis (GO:0048844)	1/30	0.216643	0.32845	NO	0	0	4.24266	6.48917	LRP1
801	Secondary Palate Development (GO:0062009)	1/13	0.197208	0.417952	NO	0	0	4.90344	7.96071	LEF1														801	Phospholipid Dephosphorylation (GO:0046839)	1/30	0.216643	0.32845	NO	0	0	4.24266	6.48917	PLPPR1
802	Ubiquinone Biosynthetic Process (GO:0006744)	1/13	0.197208	0.417952	NO	0	0	4.90344	7.96071	PDSS1														802	Regulation Of Vasculature Development (GO:1901342)	1/30	0.216643	0.32845	NO	0	0	4.24266	6.48917	RAPGEF3
803	Inhibitory Synapse Assembly (GO:1904862)	1/13	0.197208	0.417952	NO	0	0	4.90344	7.96071	SRGAP2C														803	Positive Regulation Of Cell Communication (GO:0010647)	1/30	0.216643	0.32845	NO	0	0	4.24266	6.48917	ANK3
804	Negative Regulation Of DNA Damage Response, Signal Transduction By P53 Class Mediator (GO:0043518)	1/13	0.197208	0.417952	NO	0	0	4.90344	7.96071	CD44														804	Positive Regulation Of Lipid Kinase Activity (GO:0090218)	1/30	0.216643	0.32845	NO	0	0	4.24266	6.48917	PRKD1
805	Negative Regulation Of Fibroblast Growth Factor Receptor Signaling Pathway (GO:0040037)	1/13	0.197208	0.417952	NO	0	0	4.90344	7.96071	FGF2														805	Positive Regulation Of Phosphate Metabolic Process (GO:0045937)	1/30	0.216643	0.32845	NO	0	0	4.24266	6.48917	DSCAM
806	Positive Regulation Of Alpha-Beta T Cell Differentiation (GO:0046638)	1/13	0.197208	0.417952	NO	0	0	4.90344	7.96071	RUNX1														806	Lamellipodium Organization (GO:0097581)	1/30	0.216643	0.32845	NO	0	0	4.24266	6.48917	PTPRO
807	Positive Regulation Of Cardiac Muscle Cell Proliferation (GO:0060045)	1/13	0.197208	0.417952	NO	0	0	4.90344	7.96071	FGF2														807	Regulation Of Arp2/3 Complex-Mediated Actin Nucleation (GO:0034315)	1/30	0.216643	0.32845	NO	0	0	4.24266	6.48917	FCHSD2
808	Positive Regulation Of Leukocyte Degranulation (GO:0043302)	1/13	0.197208	0.417952	NO	0	0	4.90344	7.96071	GAB2														808	Regulation Of Calcium-Mediated Signaling (GO:0050848)	1/30	0.216643	0.32845	NO	0	0	4.24266	6.48917	RIT2
809	Protein Import Into Peroxisome Matrix (GO:0016558)	1/13	0.197208	0.417952	NO	0	0	4.90344	7.96071	TRIM37														809	Regulation Of Proteasomal Ubiquitin-Dependent Protein Catabolic Process (GO:0032434)	2/109	0.220963	0.331922	NO	0	0	2.30502	3.48003	PRKN;FHIT
810	Regulation Of cAMP-dependent Protein Kinase Activity (GO:2000479)	1/13	0.197208	0.417952	NO	0	0	4.90344	7.96071	ATP2B4														810	Cell-Matrix Adhesion (GO:0007160)	2/109	0.220963	0.331922	NO	0	0	2.30502	3.48003	PPFIA2;ITGA9
811	Intrinsic Apoptotic Signaling Pathway In Response To DNA Damage (GO:0008630)	2/49	0.198037	0.417952	NO	0	0	2.50693	4.05948	ATM;BRCA1														811	Extracellular Structure Organization (GO:0043062)	2/109	0.220963	0.331922	NO	0	0	2.30502	3.48003	COL5A3;ADAMTS17
812	Negative Regulation Of Cysteine-Type Endopeptidase Activity Involved In Apoptotic Process (GO:0043154)	2/49	0.198037	0.417952	NO	0	0	2.50693	4.05948	ARL6IP1;CD44														812	Regulation Of Gluconeogenesis (GO:0006111)	1/31	0.222998	0.331922	NO	0	0	4.10104	6.15399	PPARGC1A
813	Positive Regulation Of miRNA Metabolic Process (GO:2000630)	2/49	0.198037	0.417952	NO	0	0	2.50693	4.05948	FGF2;TEAD1														813	Cellular Response To cAMP (GO:0071320)	1/31	0.222998	0.331922	NO	0	0	4.10104	6.15399	RAPGEF3
814	Positive Regulation Of Nervous System Development (GO:0051962)	2/49	0.198037	0.417952	NO	0	0	2.50693	4.05948	NAP1L1;IL1RAP														814	Phospholipid Translocation (GO:0045332)	1/31	0.222998	0.331922	NO	0	0	4.10104	6.15399	ATP8A2
815	Central Nervous System Development (GO:0007417)	7/283	0.198169	0.417952	NO	0	0	1.49924	2.42672	RELN;SHC3;CDH2;NFIB;DCLK1;NPAS2;CDK5RAP2														815	Regulation Of Transmembrane Receptor Protein Serine/Threonine Kinase Signaling Pathway (GO:0090092)	1/31	0.222998	0.331922	NO	0	0	4.10104	6.15399	FSTL4
816	Positive Regulation Of Cell Differentiation (GO:0045597)	7/283	0.198169	0.417952	NO	0	0	1.49924	2.42672	TMEM100;CCNA2;LEF1;PLCB1;ECT2;RUNX2;EZH2														816	Positive Regulation Of Rho Protein Signal Transduction (GO:0035025)	1/31	0.222998	0.331922	NO	0	0	4.10104	6.15399	ROBO1
817	Negative Regulation Of Macromolecule Metabolic Process (GO:0010605)	5/186	0.202453	0.426465	NO	0	0	1.63101	2.60512	CLDN5;DNMT1;RBL1;ATP2B4;FGF2														817	Positive Regulation Of Cholesterol Transport (GO:0032376)	1/31	0.222998	0.331922	NO	0	0	4.10104	6.15399	LRP1
818	Negative Regulation Of Cell Projection Organization (GO:0031345)	2/50	0.204154	0.426533	NO	0	0	2.45458	3.90004	SEMA3A;FYN														818	Positive Regulation Of Lamellipodium Organization (GO:1902745)	1/31	0.222998	0.331922	NO	0	0	4.10104	6.15399	ENPP2
819	Positive Regulation Of Cell Death (GO:0010942)	2/50	0.204154	0.426533	NO	0	0	2.45458	3.90004	MAP3K20;FYN														819	Triglyceride Homeostasis (GO:0070328)	1/31	0.222998	0.331922	NO	0	0	4.10104	6.15399	RORA
820	Positive Regulation Of Developmental Growth (GO:0048639)	2/50	0.204154	0.426533	NO	0	0	2.45458	3.90004	NEDD4L;PLCB1														820	Positive Regulation Of Proteolysis Involved In Protein Catabolic Process (GO:1903052)	1/31	0.222998	0.331922	NO	0	0	4.10104	6.15399	PRKN
821	Regulation Of Peptidyl-Serine Phosphorylation (GO:0033135)	3/93	0.204541	0.426533	NO	0	0	1.96536	3.11901	DOCK7;ATP2B4;CD44														821	Receptor Signaling Pathway Via STAT (GO:0097696)	1/31	0.222998	0.331922	NO	0	0	4.10104	6.15399	GHR
822	Peptidyl-Lysine Modification (GO:0018205)	3/94	0.208869	0.426533	NO	0	0	1.94366	3.04388	ZMIZ1;RANGAP1;SAE1														822	Negative Regulation Of DNA Biosynthetic Process (GO:2000279)	1/31	0.222998	0.331922	NO	0	0	4.10104	6.15399	TENM1
823	Microtubule Bundle Formation (GO:0001578)	2/51	0.210291	0.426533	NO	0	0	2.40436	3.74904	KIF20A;CDK5RAP2														823	Negative Regulation Of Cell-Matrix Adhesion (GO:0001953)	1/31	0.222998	0.331922	NO	0	0	4.10104	6.15399	BCAS3
824	Positive Regulation Of DNA Recombination (GO:0045911)	2/51	0.210291	0.426533	NO	0	0	2.40436	3.74904	MORF4L2;BRD8														824	External Encapsulating Structure Organization (GO:0045229)	2/110	0.223941	0.332519	NO	0	0	2.28356	3.41706	COL5A3;ADAMTS17
825	Regulated Exocytosis (GO:0045055)	2/51	0.210291	0.426533	NO	0	0	2.40436	3.74904	RAB31;MYH9														825	Regulation Of JNK Cascade (GO:0046328)	2/110	0.223941	0.332519	NO	0	0	2.28356	3.41706	PRKN;ANKS1B
826	Regulation Of Exit From Mitosis (GO:0007096)	1/14	0.210664	0.426533	NO	0	0	4.52602	7.04924	KNTC1														826	Negative Regulation Of Transmembrane Receptor Protein Serine/Threonine Kinase Signaling Pathway (GO:0090101)	2/111	0.226922	0.3364	NO	0	0	2.2625	3.35562	LRP1;MAGI2
827	Regulation Of Histone H3-K4 Methylation (GO:0051569)	1/14	0.210664	0.426533	NO	0	0	4.52602	7.04924	BRCA1														827	Regulation Of Cholesterol Efflux (GO:0010874)	1/32	0.229301	0.3364	NO	0	0	3.96854	5.84455	LRP1
828	T Cell Proliferation (GO:0042098)	1/14	0.210664	0.426533	NO	0	0	4.52602	7.04924	MSN														828	Negative Regulation Of Fat Cell Differentiation (GO:0045599)	1/32	0.229301	0.3364	NO	0	0	3.96854	5.84455	RORA
829	Regulation Of Mast Cell Degranulation (GO:0043304)	1/14	0.210664	0.426533	NO	0	0	4.52602	7.04924	GAB2														829	Negative Regulation Of Proteasomal Ubiquitin-Dependent Protein Catabolic Process (GO:0032435)	1/32	0.229301	0.3364	NO	0	0	3.96854	5.84455	FHIT
830	Regulation Of Sensory Perception Of Pain (GO:0051930)	1/14	0.210664	0.426533	NO	0	0	4.52602	7.04924	TMEM100														830	Regulation Of Metaphase/Anaphase Transition Of Cell Cycle (GO:1902099)	1/32	0.229301	0.3364	NO	0	0	3.96854	5.84455	HECW2
831	Resolution Of Meiotic Recombination Intermediates (GO:0000712)	1/14	0.210664	0.426533	NO	0	0	4.52602	7.04924	TOP2A														831	Gluconeogenesis (GO:0006094)	1/32	0.229301	0.3364	NO	0	0	3.96854	5.84455	PPARGC1A
832	Response To Muscle Stretch (GO:0035994)	1/14	0.210664	0.426533	NO	0	0	4.52602	7.04924	CDH2														832	Positive Regulation Of Telomere Maintenance Via Telomerase (GO:0032212)	1/32	0.229301	0.3364	NO	0	0	3.96854	5.84455	PRKCQ
833	Establishment Of Apical/Basal Cell Polarity (GO:0035089)	1/14	0.210664	0.426533	NO	0	0	4.52602	7.04924	MSN														833	Left/Right Pattern Formation (GO:0060972)	1/32	0.229301	0.3364	NO	0	0	3.96854	5.84455	DNAH5
834	Establishment Of Protein Localization To Chromosome (GO:0070199)	1/14	0.210664	0.426533	NO	0	0	4.52602	7.04924	H1-5														834	Proteoglycan Biosynthetic Process (GO:0030166)	1/32	0.229301	0.3364	NO	0	0	3.96854	5.84455	CHST9
835	Synaptic Transmission, GABAergic (GO:0051932)	1/14	0.210664	0.426533	NO	0	0	4.52602	7.04924	GABRG3														835	Regulation Of Calcium Ion Transmembrane Transporter Activity (GO:1901019)	1/32	0.229301	0.3364	NO	0	0	3.96854	5.84455	DMD
836	Synaptonemal Complex Assembly (GO:0007130)	1/14	0.210664	0.426533	NO	0	0	4.52602	7.04924	TRIP13														836	Negative Regulation Of Endocytosis (GO:0045806)	1/33	0.235554	0.341153	NO	0	0	3.84433	5.5582	PRKD1
837	Synaptonemal Complex Organization (GO:0070193)	1/14	0.210664	0.426533	NO	0	0	4.52602	7.04924	TRIP13														837	Regulation Of Protein Polymerization (GO:0032271)	1/33	0.235554	0.341153	NO	0	0	3.84433	5.5582	FCHSD2
838	Telomere Capping (GO:0016233)	1/14	0.210664	0.426533	NO	0	0	4.52602	7.04924	TERF1														838	Phosphatidic Acid Metabolic Process (GO:0046473)	1/33	0.235554	0.341153	NO	0	0	3.84433	5.5582	DGKB
839	Ubiquinone Metabolic Process (GO:0006743)	1/14	0.210664	0.426533	NO	0	0	4.52602	7.04924	PDSS1														839	Positive Regulation Of DNA Binding (GO:0043388)	1/33	0.235554	0.341153	NO	0	0	3.84433	5.5582	PRKN
840	Mitotic intra-S DNA Damage Checkpoint Signaling (GO:0031573)	1/14	0.210664	0.426533	NO	0	0	4.52602	7.04924	FANCD2														840	Signal Transduction By P53 Class Mediator (GO:0072331)	1/33	0.235554	0.341153	NO	0	0	3.84433	5.5582	FHIT
841	Negative Regulation Of Cilium Assembly (GO:1902018)	1/14	0.210664	0.426533	NO	0	0	4.52602	7.04924	KIF24														841	Epithelial Tube Morphogenesis (GO:0060562)	1/33	0.235554	0.341153	NO	0	0	3.84433	5.5582	RYR2
842	Negative Regulation Of Fatty Acid Biosynthetic Process (GO:0045717)	1/14	0.210664	0.426533	NO	0	0	4.52602	7.04924	BRCA1														842	Ventricular Cardiac Muscle Tissue Morphogenesis (GO:0055010)	1/33	0.235554	0.341153	NO	0	0	3.84433	5.5582	RYR2
843	Nuclear Pore Organization (GO:0006999)	1/14	0.210664	0.426533	NO	0	0	4.52602	7.04924	NUP93														843	Positive Regulation Of Reproductive Process (GO:2000243)	1/33	0.235554	0.341153	NO	0	0	3.84433	5.5582	PDE3A
844	Pancreas Development (GO:0031016)	1/14	0.210664	0.426533	NO	0	0	4.52602	7.04924	MET														844	Positive Regulation Of Telomerase Activity (GO:0051973)	1/33	0.235554	0.341153	NO	0	0	3.84433	5.5582	PRKCQ
845	Polarized Epithelial Cell Differentiation (GO:0030859)	1/14	0.210664	0.426533	NO	0	0	4.52602	7.04924	MSN														845	Regulation Of NLRP3 Inflammasome Complex Assembly (GO:1900225)	1/33	0.235554	0.341153	NO	0	0	3.84433	5.5582	PRKD1
846	Positive Regulation Of Heterotypic Cell-Cell Adhesion (GO:0034116)	1/14	0.210664	0.426533	NO	0	0	4.52602	7.04924	CD44														846	Regulation Of Cytoskeleton Organization (GO:0051493)	2/114	0.235883	0.341153	NO	0	0	2.20156	3.17998	LRP1;RAPGEF3
847	Positive Regulation Of Long-Term Synaptic Potentiation (GO:1900273)	1/14	0.210664	0.426533	NO	0	0	4.52602	7.04924	RELN														847	Negative Regulation Of Canonical Wnt Signaling Pathway (GO:0090090)	2/114	0.235883	0.341153	NO	0	0	2.20156	3.17998	PRKN;PTPRO
848	Positive Regulation Of Response To Cytokine Stimulus (GO:0060760)	1/14	0.210664	0.426533	NO	0	0	4.52602	7.04924	AXL														848	Vesicle-Mediated Transport (GO:0016192)	5/411	0.240916	0.345567	NO	0	0	1.52427	2.1695	DNM3;VPS13B;PRKD1;NCALD;EPN2
849	Positive Regulation Of Transcription From RNA Polymerase II Promoter Involved In Cellular Response To Chemical Stimulus (GO:1901522)	1/14	0.210664	0.426533	NO	0	0	4.52602	7.04924	RUNX2														849	Regulation Of Interleukin-17 Production (GO:0032660)	1/34	0.241756	0.345567	NO	0	0	3.72765	5.29261	PRKCQ
850	Regulation Of Cell Fate Specification (GO:0042659)	1/14	0.210664	0.426533	NO	0	0	4.52602	7.04924	FGF2														850	Regulation Of Phosphatidylinositol 3-Kinase Activity (GO:0043551)	1/34	0.241756	0.345567	NO	0	0	3.72765	5.29261	PRKD1
851	Positive Regulation Of Transmembrane Receptor Protein Serine/Threonine Kinase Signaling Pathway (GO:0090100)	3/95	0.213217	0.431194	NO	0	0	1.92244	2.97102	CCNA2;NUP93;TTK														851	Cellular Response To Vascular Endothelial Growth Factor Stimulus (GO:0035924)	1/34	0.241756	0.345567	NO	0	0	3.72765	5.29261	PRKD1
852	Sprouting Angiogenesis (GO:0002040)	2/52	0.216446	0.433922	NO	0	0	2.35616	3.6059	FGF2;E2F7														852	Response To Estrogen (GO:0043627)	1/34	0.241756	0.345567	NO	0	0	3.72765	5.29261	BCAS3
853	Regulation Of Cell Development (GO:0060284)	2/52	0.216446	0.433922	NO	0	0	2.35616	3.6059	DOCK7;LEF1														853	Embryonic Skeletal System Development (GO:0048706)	1/34	0.241756	0.345567	NO	0	0	3.72765	5.29261	SULF2
854	Positive Regulation Of Supramolecular Fiber Organization (GO:1902905)	3/96	0.217585	0.433922	NO	0	0	1.90167	2.90037	CRACD;MET;CDK5RAP2														854	Glial Cell Differentiation (GO:0010001)	1/34	0.241756	0.345567	NO	0	0	3.72765	5.29261	VCAN
855	Neuron Projection Development (GO:0031175)	5/192	0.220351	0.433922	NO	0	0	1.57819	2.38706	MAP1B;DOCK7;KIF20B;DCLK1;GAS7														855	Positive Regulation Of Organelle Organization (GO:0010638)	1/34	0.241756	0.345567	NO	0	0	3.72765	5.29261	PPARGC1A
856	Regulation Of Protein Localization (GO:0032880)	3/97	0.221971	0.433922	NO	0	0	1.88134	2.83181	BORA;KIAA0586;WDPCP														856	Membrane Protein Proteolysis (GO:0033619)	1/34	0.241756	0.345567	NO	0	0	3.72765	5.29261	PRKCQ
857	Ras Protein Signal Transduction (GO:0007265)	4/144	0.222275	0.433922	NO	0	0	1.68537	2.53453	CCNA2;RACGAP1;FGF2;KPNB1														857	Purine Nucleotide Metabolic Process (GO:0006163)	1/34	0.241756	0.345567	NO	0	0	3.72765	5.29261	FHIT
858	Regulation Of Cell Adhesion (GO:0030155)	4/144	0.222275	0.433922	NO	0	0	1.68537	2.53453	TNC;KIF14;PKP4;ATM														858	Positive Regulation Of MAPK Cascade (GO:0043410)	4/310	0.243506	0.347663	NO	0	0	1.61595	2.28271	GHR;TENM1;RIT2;ROBO1
859	Actin Polymerization Or Depolymerization (GO:0008154)	2/53	0.222617	0.433922	NO	0	0	2.30984	3.47008	DIAPH3;GAS7														859	Cellular Response To Oxidative Stress (GO:0034599)	2/117	0.244862	0.349066	NO	0	0	2.1438	3.01646	PRKD1;PPARGC1A
860	Cellular Response To Alcohol (GO:0097306)	2/53	0.222617	0.433922	NO	0	0	2.30984	3.47008	BLM;BRCA1														860	Regulation Of Protein Binding (GO:0043393)	2/118	0.247859	0.349066	NO	0	0	2.12522	2.96445	PRKN;LRP1
861	Tight Junction Assembly (GO:0120192)	2/53	0.222617	0.433922	NO	0	0	2.30984	3.47008	CLDN5;ECT2														861	Regulation Of Small GTPase Mediated Signal Transduction (GO:0051056)	2/118	0.247859	0.349066	NO	0	0	2.12522	2.96445	PREX2;SRGAP3
862	Negative Regulation Of Cysteine-Type Endopeptidase Activity (GO:2000117)	2/53	0.222617	0.433922	NO	0	0	2.30984	3.47008	ARL6IP1;CD44														862	Adherens Junction Organization (GO:0034332)	1/35	0.247908	0.349066	NO	0	0	3.61783	5.04577	CDH10
863	Negative Regulation Of Metabolic Process (GO:0009892)	2/53	0.222617	0.433922	NO	0	0	2.30984	3.47008	DOCK7;PCTP														863	Regulation Of Postsynaptic Membrane Potential (GO:0060078)	1/35	0.247908	0.349066	NO	0	0	3.61783	5.04577	GRID2
864	Regulation Of Signal Transduction (GO:0009966)	5/193	0.223381	0.433922	NO	0	0	1.56971	2.35281	UBASH3B;FRMPD1;PHIP;FYN;PLCB1														864	Positive Regulation Of Cell Development (GO:0010720)	1/35	0.247908	0.349066	NO	0	0	3.61783	5.04577	PDE3A
865	Regulation Of Cellular Response To Heat (GO:1900034)	1/15	0.223895	0.433922	NO	0	0	4.20252	6.28941	ATR														865	Skeletal Muscle Organ Development (GO:0060538)	1/35	0.247908	0.349066	NO	0	0	3.61783	5.04577	DMD
866	3'-Phosphoadenosine 5'-Phosphosulfate Metabolic Process (GO:0050427)	1/15	0.223895	0.433922	NO	0	0	4.20252	6.28941	PAPSS1														866	Hexose Biosynthetic Process (GO:0019319)	1/35	0.247908	0.349066	NO	0	0	3.61783	5.04577	PPARGC1A
867	DNA Alkylation (GO:0006305)	1/15	0.223895	0.433922	NO	0	0	4.20252	6.28941	HELLS														867	Positive Regulation Of Telomere Maintenance Via Telomere Lengthening (GO:1904358)	1/35	0.247908	0.349066	NO	0	0	3.61783	5.04577	PRKCQ
868	DNA Double-Strand Break Processing (GO:0000729)	1/15	0.223895	0.433922	NO	0	0	4.20252	6.28941	RBBP8														868	Intrinsic Apoptotic Signaling Pathway By P53 Class Mediator (GO:0072332)	1/35	0.247908	0.349066	NO	0	0	3.61783	5.04577	FHIT
869	Regulation Of Interleukin-13 Production (GO:0032656)	1/15	0.223895	0.433922	NO	0	0	4.20252	6.28941	LEF1														869	Regulation Of Axon Extension (GO:0030516)	1/35	0.247908	0.349066	NO	0	0	3.61783	5.04577	NRCAM
870	Regulation Of Monocyte Differentiation (GO:0045655)	1/15	0.223895	0.433922	NO	0	0	4.20252	6.28941	CDK6														870	Regulation Of Cardiac Muscle Contraction (GO:0055117)	1/35	0.247908	0.349066	NO	0	0	3.61783	5.04577	RYR2
871	Astrocyte Development (GO:0014002)	1/15	0.223895	0.433922	NO	0	0	4.20252	6.28941	CDK6														871	Positive Regulation Of Intracellular Signal Transduction (GO:1902533)	6/525	0.253286	0.354804	NO	0	0	1.43167	1.96603	SEMA5A;PRKN;NLGN1;RIT2;PRKD1;NR3C2
872	Branched-Chain Amino Acid Metabolic Process (GO:0009081)	1/15	0.223895	0.433922	NO	0	0	4.20252	6.28941	BCAT1														872	Negative Regulation Of Protein Kinase B Signaling (GO:0051898)	1/36	0.254011	0.354804	NO	0	0	3.51429	4.8159	MAGI2
873	Sympathetic Nervous System Development (GO:0048485)	1/15	0.223895	0.433922	NO	0	0	4.20252	6.28941	SEMA3A														873	Negative Regulation Of Sequestering Of Calcium Ion (GO:0051283)	1/36	0.254011	0.354804	NO	0	0	3.51429	4.8159	RYR2
874	Ganglioside Biosynthetic Process (GO:0001574)	1/15	0.223895	0.433922	NO	0	0	4.20252	6.28941	B4GALT6														874	Regulation Of Receptor Internalization (GO:0002090)	1/36	0.254011	0.354804	NO	0	0	3.51429	4.8159	MAGI2
875	Glutamine Family Amino Acid Catabolic Process (GO:0009065)	1/15	0.223895	0.433922	NO	0	0	4.20252	6.28941	GAD1														875	Substrate Adhesion-Dependent Cell Spreading (GO:0034446)	1/36	0.254011	0.354804	NO	0	0	3.51429	4.8159	SRGAP3
876	Glycosaminoglycan Catabolic Process (GO:0006027)	1/15	0.223895	0.433922	NO	0	0	4.20252	6.28941	FGF2														876	Protein Destabilization (GO:0031648)	1/36	0.254011	0.354804	NO	0	0	3.51429	4.8159	PRKN
877	Midbody Abscission (GO:0061952)	1/15	0.223895	0.433922	NO	0	0	4.20252	6.28941	KIF20A														877	Receptor Signaling Pathway Via JAK-STAT (GO:0007259)	1/36	0.254011	0.354804	NO	0	0	3.51429	4.8159	GHR
878	Negative Regulation Of DNA Replication (GO:0008156)	1/15	0.223895	0.433922	NO	0	0	4.20252	6.28941	TERF1														878	Fatty Acid Metabolic Process (GO:0006631)	2/122	0.259856	0.359164	NO	0	0	2.05396	2.76797	FA2H;PPARGC1A
879	Negative Regulation Of Cation Transmembrane Transport (GO:1904063)	1/15	0.223895	0.433922	NO	0	0	4.20252	6.28941	NEDD4L														879	Negative Regulation Of Smooth Muscle Cell Proliferation (GO:0048662)	1/37	0.260064	0.359164	NO	0	0	3.41649	4.60142	PPARGC1A
880	Negative Regulation Of Telomere Maintenance (GO:0032205)	1/15	0.223895	0.433922	NO	0	0	4.20252	6.28941	TERF1														880	Aortic Valve Morphogenesis (GO:0003180)	1/37	0.260064	0.359164	NO	0	0	3.41649	4.60142	ROBO1
881	Oogenesis (GO:0048477)	1/15	0.223895	0.433922	NO	0	0	4.20252	6.28941	TRIP13														881	Axonemal Dynein Complex Assembly (GO:0070286)	1/37	0.260064	0.359164	NO	0	0	3.41649	4.60142	DNAH5
882	Phagosome Maturation (GO:0090382)	1/15	0.223895	0.433922	NO	0	0	4.20252	6.28941	RAB31														882	Regulation Of Phosphoprotein Phosphatase Activity (GO:0043666)	1/37	0.260064	0.359164	NO	0	0	3.41649	4.60142	MAGI2
883	Polyol Biosynthetic Process (GO:0046173)	1/15	0.223895	0.433922	NO	0	0	4.20252	6.28941	FGF2														883	Ventricular Septum Development (GO:0003281)	1/37	0.260064	0.359164	NO	0	0	3.41649	4.60142	ROBO1
884	Positive Regulation Of Cyclin-Dependent Protein Serine/Threonine Kinase Activity (GO:0045737)	1/15	0.223895	0.433922	NO	0	0	4.20252	6.28941	CCND1														884	Positive Regulation Of Receptor Signaling Pathway Via JAK-STAT (GO:0046427)	1/37	0.260064	0.359164	NO	0	0	3.41649	4.60142	GHR
885	Positive Regulation Of Endothelial Cell Apoptotic Process (GO:2000353)	1/15	0.223895	0.433922	NO	0	0	4.20252	6.28941	ANO6														885	Positive Regulation Of Receptor Signaling Pathway Via STAT (GO:1904894)	1/37	0.260064	0.359164	NO	0	0	3.41649	4.60142	GHR
886	Positive Regulation Of Sprouting Angiogenesis (GO:1903672)	1/15	0.223895	0.433922	NO	0	0	4.20252	6.28941	FGF2														886	Mitochondrion Disassembly (GO:0061726)	1/37	0.260064	0.359164	NO	0	0	3.41649	4.60142	PRKN
887	Protein Localization To Chromosome, Telomeric Region (GO:0070198)	1/15	0.223895	0.433922	NO	0	0	4.20252	6.28941	ATR														887	Muscle Tissue Development (GO:0060537)	1/37	0.260064	0.359164	NO	0	0	3.41649	4.60142	DMD
888	Regulation Of Bicellular Tight Junction Assembly (GO:2000810)	1/15	0.223895	0.433922	NO	0	0	4.20252	6.28941	CLDN5														888	Positive Regulation Of Cytokine Production (GO:0001819)	4/320	0.261156	0.360265	NO	0	0	1.56401	2.0999	CCBE1;RORA;PRKCQ;SULF2
889	ERBB Signaling Pathway (GO:0038127)	2/54	0.228802	0.439964	NO	0	0	2.2653	3.3411	SHC3;IQGAP1														889	Negative Regulation Of Epithelial Cell Apoptotic Process (GO:1904036)	1/38	0.266069	0.364172	NO	0	0	3.32399	4.40096	SEMA5A
890	Regulation Of Focal Adhesion Assembly (GO:0051893)	2/54	0.228802	0.439964	NO	0	0	2.2653	3.3411	PEAK1;FYN														890	Response To cAMP (GO:0051591)	1/38	0.266069	0.364172	NO	0	0	3.32399	4.40096	RAPGEF3
891	Apical Junction Assembly (GO:0043297)	2/54	0.228802	0.439964	NO	0	0	2.2653	3.3411	CLDN5;ECT2														891	Positive Regulation Of Axonogenesis (GO:0050772)	1/38	0.266069	0.364172	NO	0	0	3.32399	4.40096	ROBO1
892	Mesenchymal Cell Differentiation (GO:0048762)	2/54	0.228802	0.439964	NO	0	0	2.2653	3.3411	SEMA3C;LEF1														892	Positive Regulation Of Cation Channel Activity (GO:2001259)	1/38	0.266069	0.364172	NO	0	0	3.32399	4.40096	ANK3
893	Organelle Disassembly (GO:1903008)	2/54	0.228802	0.439964	NO	0	0	2.2653	3.3411	CDK1;VRK1														893	Response To Transforming Growth Factor Beta (GO:0071559)	1/38	0.266069	0.364172	NO	0	0	3.32399	4.40096	PDE3A
894	Peptidyl-Tyrosine Modification (GO:0018212)	2/54	0.228802	0.439964	NO	0	0	2.2653	3.3411	RELN;FYN														894	Establishment Of Protein Localization To Plasma Membrane (GO:0061951)	1/38	0.266069	0.364172	NO	0	0	3.32399	4.40096	ANK3
895	Regulation Of Blood Vessel Endothelial Cell Migration (GO:0043535)	2/54	0.228802	0.439964	NO	0	0	2.2653	3.3411	ATP2B4;FGF2														895	Positive Regulation Of Protein Tyrosine Kinase Activity (GO:0061098)	1/38	0.266069	0.364172	NO	0	0	3.32399	4.40096	GRM5
896	Regulation Of Programmed Cell Death (GO:0043067)	5/195	0.229478	0.440771	NO	0	0	1.55303	2.28598	MORF4L2;MAP3K20;ATM;FYN;BRD8														896	Protein-Containing Complex Organization (GO:0043933)	2/126	0.271861	0.367399	NO	0	0	1.9873	2.58839	DMD;PPARGC1A
897	Axon Development (GO:0061564)	3/99	0.230796	0.441725	NO	0	0	1.84196	2.70072	GAP43;MAP1B;DOCK7														897	Negative Regulation Of Mitochondrion Organization (GO:0010823)	1/39	0.272025	0.367399	NO	0	0	3.23635	4.21328	PRKN
898	Cellular Response To Insulin Stimulus (GO:0032869)	3/99	0.230796	0.441725	NO	0	0	1.84196	2.70072	RAB31;EPRS1;PHIP														898	Negative Regulation Of Protein Secretion (GO:0050709)	1/39	0.272025	0.367399	NO	0	0	3.23635	4.21328	PRKN
899	Regulation Of Synaptic Transmission, Glutamatergic (GO:0051966)	2/55	0.234998	0.441725	NO	0	0	2.22245	3.2185	RELN;CDH2														899	Anterograde Axonal Transport (GO:0008089)	1/39	0.272025	0.367399	NO	0	0	3.23635	4.21328	DLG2
900	Regulation Of Organelle Organization (GO:0033043)	3/100	0.235232	0.441725	NO	0	0	1.82288	2.63804	ARL6IP1;RAP1GDS1;MSN														900	Negative Regulation Of Ubiquitin-Dependent Protein Catabolic Process (GO:2000059)	1/39	0.272025	0.367399	NO	0	0	3.23635	4.21328	FHIT
901	Response To UV (GO:0009411)	3/100	0.235232	0.441725	NO	0	0	1.82288	2.63804	CCND1;POLH;ATR														901	Neuron Projection Extension (GO:1990138)	1/39	0.272025	0.367399	NO	0	0	3.23635	4.21328	SEMA5A
902	Negative Regulation Of Nucleic Acid-Templated Transcription (GO:1903507)	10/456	0.236345	0.441725	NO	0	0	1.32591	1.91257	CENPF;CALCA;LEF1;DEPDC1;ARID5B;BIRC5;BRCA1;PLCB1;RUNX2;EZH2														902	Regulation Of Protein Targeting To Mitochondrion (GO:1903214)	1/39	0.272025	0.367399	NO	0	0	3.23635	4.21328	PRKN
903	DNA Repair-Dependent Chromatin Remodeling (GO:0140861)	1/16	0.236904	0.441725	NO	0	0	3.92216	5.6483	DEPDC1B														903	Regulation Of Protein Tyrosine Kinase Activity (GO:0061097)	1/39	0.272025	0.367399	NO	0	0	3.23635	4.21328	GRM5
904	Regulation Of Establishment Of Endothelial Barrier (GO:1903140)	1/16	0.236904	0.441725	NO	0	0	3.92216	5.6483	CLDN5														904	Positive Regulation Of ATP-dependent Activity (GO:0032781)	1/39	0.272025	0.367399	NO	0	0	3.23635	4.21328	RYR2
905	Apoptotic Nuclear Changes (GO:0030262)	1/16	0.236904	0.441725	NO	0	0	3.92216	5.6483	TOP2A														905	Release Of Sequestered Calcium Ion Into Cytosol (GO:0051209)	1/39	0.272025	0.367399	NO	0	0	3.23635	4.21328	RYR2
906	Autonomic Nervous System Development (GO:0048483)	1/16	0.236904	0.441725	NO	0	0	3.92216	5.6483	SEMA3A														906	Vesicle Cytoskeletal Trafficking (GO:0099518)	1/39	0.272025	0.367399	NO	0	0	3.23635	4.21328	PPFIA2
907	Regulation Of Osteoblast Proliferation (GO:0033688)	1/16	0.236904	0.441725	NO	0	0	3.92216	5.6483	CCNA2														907	Negative Regulation Of Cell-Substrate Adhesion (GO:0010812)	1/39	0.272025	0.367399	NO	0	0	3.23635	4.21328	PTPRO
908	Regulation Of Plasminogen Activation (GO:0010755)	1/16	0.236904	0.441725	NO	0	0	3.92216	5.6483	RUNX1														908	Regulation Of Cytosolic Calcium Ion Concentration (GO:0051480)	1/40	0.277933	0.372503	NO	0	0	3.15321	4.03729	RYR2
909	Cellular Response To Nitrogen Compound (GO:1901699)	1/16	0.236904	0.441725	NO	0	0	3.92216	5.6483	BLM														909	L-alpha-amino Acid Transmembrane Transport (GO:1902475)	1/40	0.277933	0.372503	NO	0	0	3.15321	4.03729	SLC1A2
910	Response To UV-B (GO:0010224)	1/16	0.236904	0.441725	NO	0	0	3.92216	5.6483	MAP3K20														910	Aortic Valve Development (GO:0003176)	1/40	0.277933	0.372503	NO	0	0	3.15321	4.03729	ROBO1
911	Dicarboxylic Acid Catabolic Process (GO:0043649)	1/16	0.236904	0.441725	NO	0	0	3.92216	5.6483	GAD1														911	Regulation Of Protein Dephosphorylation (GO:0035304)	1/40	0.277933	0.372503	NO	0	0	3.15321	4.03729	PPP1R16B
912	Heart Process (GO:0003015)	1/16	0.236904	0.441725	NO	0	0	3.92216	5.6483	FYN														912	Positive Regulation Of Catalytic Activity (GO:0043085)	1/40	0.277933	0.372503	NO	0	0	3.15321	4.03729	BCAS3
913	Negative Regulation Of Inflammatory Response To Antigenic Stimulus (GO:0002862)	1/16	0.236904	0.441725	NO	0	0	3.92216	5.6483	FYN														913	Retinoid Metabolic Process (GO:0001523)	1/40	0.277933	0.372503	NO	0	0	3.15321	4.03729	LRP1
914	Negative Regulation Of Intrinsic Apoptotic Signaling Pathway By P53 Class Mediator (GO:1902254)	1/16	0.236904	0.441725	NO	0	0	3.92216	5.6483	CD44														914	Positive Regulation Of Monoatomic Ion Transport (GO:0043270)	1/40	0.277933	0.372503	NO	0	0	3.15321	4.03729	ANK3
915	Negative Regulation Of Phosphatase Activity (GO:0010923)	1/16	0.236904	0.441725	NO	0	0	3.92216	5.6483	MASTL														915	Protein Homooligomerization (GO:0051260)	2/129	0.280861	0.376016	NO	0	0	1.94006	2.46367	SLC1A2;RYR3
916	Oligodendrocyte Development (GO:0014003)	1/16	0.236904	0.441725	NO	0	0	3.92216	5.6483	B4GALT6														916	O-glycan Processing (GO:0016266)	1/41	0.283794	0.376649	NO	0	0	3.07422	3.87201	GALNT13
917	Positive Regulation By Host Of Viral Transcription (GO:0043923)	1/16	0.236904	0.441725	NO	0	0	3.92216	5.6483	LEF1														917	Acylglycerol Metabolic Process (GO:0006639)	1/41	0.283794	0.376649	NO	0	0	3.07422	3.87201	DGKB
918	Positive Regulation Of Cardiac Muscle Tissue Growth (GO:0055023)	1/16	0.236904	0.441725	NO	0	0	3.92216	5.6483	FGF2														918	Carbohydrate Catabolic Process (GO:0016052)	1/41	0.283794	0.376649	NO	0	0	3.07422	3.87201	NEU4
919	Positive Regulation Of Cell Migration Involved In Sprouting Angiogenesis (GO:0090050)	1/16	0.236904	0.441725	NO	0	0	3.92216	5.6483	FGF2														919	Regulation Of Release Of Cytochrome C From Mitochondria (GO:0090199)	1/41	0.283794	0.376649	NO	0	0	3.07422	3.87201	PRKN
920	Positive Regulation Of Smooth Muscle Cell Migration (GO:0014911)	1/16	0.236904	0.441725	NO	0	0	3.92216	5.6483	DOCK7														920	Response To Amino Acid Starvation (GO:1990928)	1/41	0.283794	0.376649	NO	0	0	3.07422	3.87201	PRKD1
921	Positive Regulation Of Telomere Capping (GO:1904355)	1/16	0.236904	0.441725	NO	0	0	3.92216	5.6483	HNRNPD														921	Stem Cell Differentiation (GO:0048863)	1/41	0.283794	0.376649	NO	0	0	3.07422	3.87201	GPM6A
922	Regulation Of NMDA Receptor Activity (GO:2000310)	1/16	0.236904	0.441725	NO	0	0	3.92216	5.6483	RELN														922	Synaptic Vesicle Exocytosis (GO:0016079)	1/41	0.283794	0.376649	NO	0	0	3.07422	3.87201	PCLO
923	Regulation Of Blood Vessel Endothelial Cell Proliferation Involved In Sprouting Angiogenesis (GO:1903587)	1/16	0.236904	0.441725	NO	0	0	3.92216	5.6483	FGF2														923	Regulation Of Amide Metabolic Process (GO:0034248)	1/41	0.283794	0.376649	NO	0	0	3.07422	3.87201	GRM5
924	Hemopoiesis (GO:0030097)	3/101	0.239684	0.446425	NO	0	0	1.80419	2.57716	MELK;RUNX2;RUNX1														924	Negative Regulation Of Multicellular Organismal Process (GO:0051241)	3/231	0.288121	0.379026	NO	0	0	1.62281	2.01938	PLCL1;PTPRO;ROBO1
925	Cellular Response To Peptide (GO:1901653)	2/56	0.241204	0.448284	NO	0	0	2.18118	3.10189	FYN;VIM														925	Regulation Of Neurotransmitter Receptor Activity (GO:0099601)	1/42	0.289607	0.379026	NO	0	0	2.99909	3.71657	NLGN1
926	Positive Regulation Of Cellular Metabolic Process (GO:0031325)	2/56	0.241204	0.448284	NO	0	0	2.18118	3.10189	CCNB1;CDK1														926	Cellular Response To Amino Acid Starvation (GO:0034198)	1/42	0.289607	0.379026	NO	0	0	2.99909	3.71657	PRKD1
927	Neuron Development (GO:0048666)	4/150	0.243795	0.448567	NO	0	0	1.61561	2.28032	MAP1B;DOCK7;B4GALT6;RUNX1														927	Ceramide Biosynthetic Process (GO:0046513)	1/42	0.289607	0.379026	NO	0	0	2.99909	3.71657	FA2H
928	Myeloid Cell Differentiation (GO:0030099)	2/57	0.247416	0.448567	NO	0	0	2.14141	2.99087	RACGAP1;RUNX1														928	Collagen Fibril Organization (GO:0030199)	1/42	0.289607	0.379026	NO	0	0	2.99909	3.71657	COL5A3
929	DNA Damage Response, Signal Transduction By P53 Class Mediator Resulting In Cell Cycle Arrest (GO:0006977)	1/17	0.249696	0.448567	NO	0	0	3.67683	5.10165	GTSE1														929	Embryonic Heart Tube Morphogenesis (GO:0003143)	1/42	0.289607	0.379026	NO	0	0	2.99909	3.71657	RYR2
930	DNA Modification (GO:0006304)	1/17	0.249696	0.448567	NO	0	0	3.67683	5.10165	NEIL3														930	Skeletal Muscle Tissue Development (GO:0007519)	1/42	0.289607	0.379026	NO	0	0	2.99909	3.71657	DMD
931	Regulation Of Establishment Of Cell Polarity (GO:2000114)	1/17	0.249696	0.448567	NO	0	0	3.67683	5.10165	KIF20B														931	Substantia Nigra Development (GO:0021762)	1/42	0.289607	0.379026	NO	0	0	2.99909	3.71657	PLP1
932	Regulation Of Inflammatory Response To Antigenic Stimulus (GO:0002861)	1/17	0.249696	0.448567	NO	0	0	3.67683	5.10165	FYN														932	Positive Regulation Of Neuron Differentiation (GO:0045666)	1/42	0.289607	0.379026	NO	0	0	2.99909	3.71657	NRCAM
933	T Cell Migration (GO:0072678)	1/17	0.249696	0.448567	NO	0	0	3.67683	5.10165	MSN														933	Monoatomic Cation Transport (GO:0006812)	1/42	0.289607	0.379026	NO	0	0	2.99909	3.71657	TRPM3
934	Regulation Of Leukocyte Chemotaxis (GO:0002688)	1/17	0.249696	0.448567	NO	0	0	3.67683	5.10165	CAMK1D														934	Monocyte Chemotaxis (GO:0002548)	1/42	0.289607	0.379026	NO	0	0	2.99909	3.71657	PTPRO
935	Amyloid Precursor Protein Metabolic Process (GO:0042982)	1/17	0.249696	0.448567	NO	0	0	3.67683	5.10165	ADAM19														935	Negative Regulation Of I-kappaB kinase/NF-kappaB Signaling (GO:0043124)	1/42	0.289607	0.379026	NO	0	0	2.99909	3.71657	RORA
936	Aorta Morphogenesis (GO:0035909)	1/17	0.249696	0.448567	NO	0	0	3.67683	5.10165	ADAMTS9														936	Regulation Of Axonogenesis (GO:0050770)	1/42	0.289607	0.379026	NO	0	0	2.99909	3.71657	ROBO1
937	Cell Migration Involved In Sprouting Angiogenesis (GO:0002042)	1/17	0.249696	0.448567	NO	0	0	3.67683	5.10165	FGF2														937	Regulation Of I-kappaB kinase/NF-kappaB Signaling (GO:0043122)	3/232	0.290325	0.379561	NO	0	0	1.61564	1.99815	PRKN;RORA;PRKD1
938	Regulation Of Single Stranded Viral RNA Replication Via Double Stranded DNA Intermediate (GO:0045091)	1/17	0.249696	0.448567	NO	0	0	3.67683	5.10165	TOP2A														938	Regulation Of Endothelial Cell Apoptotic Process (GO:2000351)	1/43	0.295373	0.383297	NO	0	0	2.92754	3.57018	SEMA5A
939	Central Nervous System Neuron Development (GO:0021954)	1/17	0.249696	0.448567	NO	0	0	3.67683	5.10165	B4GALT6														939	Energy Derivation By Oxidation Of Organic Compounds (GO:0015980)	1/43	0.295373	0.383297	NO	0	0	2.92754	3.57018	PPARGC1A
940	Response To Interferon-Alpha (GO:0035455)	1/17	0.249696	0.448567	NO	0	0	3.67683	5.10165	AXL														940	Ephrin Receptor Signaling Pathway (GO:0048013)	1/43	0.295373	0.383297	NO	0	0	2.92754	3.57018	ANKS1B
941	Embryo Development Ending In Birth Or Egg Hatching (GO:0009792)	1/17	0.249696	0.448567	NO	0	0	3.67683	5.10165	STOX2														941	Positive Regulation Of Receptor-Mediated Endocytosis (GO:0048260)	1/43	0.295373	0.383297	NO	0	0	2.92754	3.57018	MAGI2
942	Embryonic Axis Specification (GO:0000578)	1/17	0.249696	0.448567	NO	0	0	3.67683	5.10165	STIL														942	Positive Regulation Of Stress Fiber Assembly (GO:0051496)	1/43	0.295373	0.383297	NO	0	0	2.92754	3.57018	RAPGEF3
943	Sensory Perception Of Taste (GO:0050909)	1/17	0.249696	0.448567	NO	0	0	3.67683	5.10165	TAS1R2														943	Intracellular Glucose Homeostasis (GO:0001678)	1/43	0.295373	0.383297	NO	0	0	2.92754	3.57018	PPARGC1A
944	Facultative Heterochromatin Formation (GO:0140718)	1/17	0.249696	0.448567	NO	0	0	3.67683	5.10165	HELLS														944	Learning (GO:0007612)	1/43	0.295373	0.383297	NO	0	0	2.92754	3.57018	NRXN1
945	Ventricular Cardiac Muscle Cell Action Potential (GO:0086005)	1/17	0.249696	0.448567	NO	0	0	3.67683	5.10165	NEDD4L														945	Regulation Of Insulin Receptor Signaling Pathway (GO:0046626)	1/44	0.301093	0.386219	NO	0	0	2.85931	3.43213	PRKCQ
946	Hippo Signaling (GO:0035329)	1/17	0.249696	0.448567	NO	0	0	3.67683	5.10165	TEAD1														946	Bone Development (GO:0060348)	1/44	0.301093	0.386219	NO	0	0	2.85931	3.43213	SULF2
947	Negative Regulation Of Rho Protein Signal Transduction (GO:0035024)	1/17	0.249696	0.448567	NO	0	0	3.67683	5.10165	MET														947	Nucleus Organization (GO:0006997)	1/44	0.301093	0.386219	NO	0	0	2.85931	3.43213	SYNE1
948	Negative Regulation Of Ubiquitin-Protein Transferase Activity (GO:0051444)	1/17	0.249696	0.448567	NO	0	0	3.67683	5.10165	BUB1B														948	Regulation Of Transport (GO:0051049)	1/44	0.301093	0.386219	NO	0	0	2.85931	3.43213	PRKN
949	Neuron Maturation (GO:0042551)	1/17	0.249696	0.448567	NO	0	0	3.67683	5.10165	B4GALT6														949	Response To Unfolded Protein (GO:0006986)	1/44	0.301093	0.386219	NO	0	0	2.85931	3.43213	PRKN
950	Positive Chemotaxis (GO:0050918)	1/17	0.249696	0.448567	NO	0	0	3.67683	5.10165	MET														950	Positive Regulation Of Cytokine-Mediated Signaling Pathway (GO:0001961)	1/44	0.301093	0.386219	NO	0	0	2.85931	3.43213	PRKN
951	Positive Regulation Of SMAD Protein Signal Transduction (GO:0060391)	1/17	0.249696	0.448567	NO	0	0	3.67683	5.10165	NUP93														951	Embryonic Organ Morphogenesis (GO:0048562)	1/44	0.301093	0.386219	NO	0	0	2.85931	3.43213	RYR2
952	Positive Regulation Of Cell Adhesion Mediated By Integrin (GO:0033630)	1/17	0.249696	0.448567	NO	0	0	3.67683	5.10165	PIEZO1														952	Positive Regulation Of Leukocyte Cell-Cell Adhesion (GO:1903039)	1/44	0.301093	0.386219	NO	0	0	2.85931	3.43213	PRKCQ
953	Positive Regulation Of Cell Cycle Phase Transition (GO:1901989)	1/17	0.249696	0.448567	NO	0	0	3.67683	5.10165	EZH2														953	Positive Regulation Of Nucleocytoplasmic Transport (GO:0046824)	1/44	0.301093	0.386219	NO	0	0	2.85931	3.43213	RAPGEF3
954	Positive Regulation Of Dendrite Extension (GO:1903861)	1/17	0.249696	0.448567	NO	0	0	3.67683	5.10165	NEDD4L														954	Positive Regulation Of Osteoblast Differentiation (GO:0045669)	1/44	0.301093	0.386219	NO	0	0	2.85931	3.43213	PRKD1
955	Positive Regulation Of Dendrite Morphogenesis (GO:0050775)	1/17	0.249696	0.448567	NO	0	0	3.67683	5.10165	RELN														955	Regulation Of Cell-Substrate Adhesion (GO:0010810)	1/44	0.301093	0.386219	NO	0	0	2.85931	3.43213	PTPRO
956	Positive Regulation Of Macrophage Activation (GO:0043032)	1/17	0.249696	0.448567	NO	0	0	3.67683	5.10165	IL33														956	Regulation Of Protein Kinase B Signaling (GO:0051896)	2/136	0.301822	0.386749	NO	0	0	1.83806	2.20185	SEMA5A;MAGI2
957	Positive Regulation Of Potassium Ion Transmembrane Transport (GO:1901381)	1/17	0.249696	0.448567	NO	0	0	3.67683	5.10165	ANO6														957	Regulation Of Cellular Metabolic Process (GO:0031323)	1/45	0.306766	0.391447	NO	0	0	2.79418	3.3018	PRKN
958	Positive Regulation Of Small GTPase Mediated Signal Transduction (GO:0051057)	1/17	0.249696	0.448567	NO	0	0	3.67683	5.10165	RELN														958	Regulation Of Telomerase Activity (GO:0051972)	1/45	0.306766	0.391447	NO	0	0	2.79418	3.3018	PRKCQ
959	Regulation Of Translation (GO:0006417)	5/202	0.25118	0.450762	NO	0	0	1.49731	2.06866	RBM3;SYNCRIP;EPRS1;HNRNPD;VIM														959	Determination Of Left/Right Symmetry (GO:0007368)	1/45	0.306766	0.391447	NO	0	0	2.79418	3.3018	DNAH5
960	Positive Regulation Of Vasculature Development (GO:1904018)	3/104	0.253121	0.453277	NO	0	0	1.75033	2.40476	BRCA1;FGF2;RUNX1														960	Zymogen Activation (GO:0031638)	1/45	0.306766	0.391447	NO	0	0	2.79418	3.3018	CYFIP2
961	Regulation Of Neuron Death (GO:1901214)	2/58	0.253635	0.453277	NO	0	0	2.10307	2.88511	KIF14;FYN														961	Intracellular Calcium Ion Homeostasis (GO:0006874)	2/139	0.310777	0.395743	NO	0	0	1.79754	2.10075	SLC24A2;RYR2
962	Renal System Development (GO:0072001)	2/58	0.253635	0.453277	NO	0	0	2.10307	2.88511	HELLS;CENPF														962	Positive Regulation Of Blood Vessel Endothelial Cell Migration (GO:0043536)	1/46	0.312394	0.395743	NO	0	0	2.73195	3.1786	PRKD1
963	Muscle Organ Development (GO:0007517)	2/58	0.253635	0.453277	NO	0	0	2.10307	2.88511	COL6A3;CACNA1H														963	Positive Regulation Of Cell-Cell Adhesion (GO:0022409)	1/46	0.312394	0.395743	NO	0	0	2.73195	3.1786	ANK3
964	Regulation Of Cellular Component Organization (GO:0051128)	4/153	0.254728	0.454758	NO	0	0	1.58284	2.16463	HJURP;TNC;KIF14;MKI67														964	Vacuolar Transport (GO:0007034)	1/46	0.312394	0.395743	NO	0	0	2.73195	3.1786	LRP1
965	Intrinsic Apoptotic Signaling Pathway (GO:0097193)	3/105	0.257624	0.456395	NO	0	0	1.73308	2.3505	TMEM117;ATM;BRCA1														965	Homotypic Cell-Cell Adhesion (GO:0034109)	1/46	0.312394	0.395743	NO	0	0	2.73195	3.1786	MEGF11
966	Epithelium Development (GO:0060429)	4/154	0.258394	0.456395	NO	0	0	1.57221	2.12762	STIL;TNC;CDK1;WDPCP														966	Negative Regulation Of Cellular Metabolic Process (GO:0031324)	1/46	0.312394	0.395743	NO	0	0	2.73195	3.1786	PRKN
967	Regulation Of Multicellular Organismal Development (GO:2000026)	2/59	0.259857	0.456395	NO	0	0	2.06607	2.78428	RACGAP1;CDK1														967	Negative Regulation Of Cold-Induced Thermogenesis (GO:0120163)	1/46	0.312394	0.395743	NO	0	0	2.73195	3.1786	PLCL1
968	Negative Regulation Of Protein-Containing Complex Assembly (GO:0031333)	2/59	0.259857	0.456395	NO	0	0	2.06607	2.78428	KIF14;PMEPA1														968	Protein Localization (GO:0008104)	4/351	0.317186	0.399919	NO	0	0	1.42203	1.63287	PEX5L;GRID2;DMD;ANK3
969	3'-UTR-mediated mRNA Stabilization (GO:0070935)	1/18	0.262274	0.456395	NO	0	0	3.46037	4.63124	YBX3														969	Negative Regulation Of Hydrolase Activity (GO:0051346)	1/47	0.317977	0.399919	NO	0	0	2.67243	3.06201	BCAS3
970	Regulation Of Dendrite Extension (GO:1903859)	1/18	0.262274	0.456395	NO	0	0	3.46037	4.63124	NEDD4L														970	Golgi To Plasma Membrane Transport (GO:0006893)	1/47	0.317977	0.399919	NO	0	0	2.67243	3.06201	ANK3
971	Regulation Of Establishment Or Maintenance Of Cell Polarity (GO:0032878)	1/18	0.262274	0.456395	NO	0	0	3.46037	4.63124	KIF20B														971	Cognition (GO:0050890)	1/47	0.317977	0.399919	NO	0	0	2.67243	3.06201	GRM5
972	T-helper Cell Differentiation (GO:0042093)	1/18	0.262274	0.456395	NO	0	0	3.46037	4.63124	LEF1														972	Response To Organonitrogen Compound (GO:0010243)	1/47	0.317977	0.399919	NO	0	0	2.67243	3.06201	PRKN
973	Branching Involved In Ureteric Bud Morphogenesis (GO:0001658)	1/18	0.262274	0.456395	NO	0	0	3.46037	4.63124	FGF2														973	Positive Regulation Of Lymphocyte Activation (GO:0051251)	1/47	0.317977	0.399919	NO	0	0	2.67243	3.06201	PRKCQ
974	Cellular Response To Inorganic Substance (GO:0071241)	1/18	0.262274	0.456395	NO	0	0	3.46037	4.63124	BLM														974	Protein Monoubiquitination (GO:0006513)	1/47	0.317977	0.399919	NO	0	0	2.67243	3.06201	PRKN
975	Regulation Of Vascular Endothelial Cell Proliferation (GO:1905562)	1/18	0.262274	0.456395	NO	0	0	3.46037	4.63124	FGF2														975	Positive Regulation Of DNA-binding Transcription Factor Activity (GO:0051091)	3/246	0.321281	0.40366	NO	0	0	1.52147	1.72754	PRKCQ;PRKD1;PPARGC1A
976	Response To Axon Injury (GO:0048678)	1/18	0.262274	0.456395	NO	0	0	3.46037	4.63124	GAP43														976	Oligosaccharide Metabolic Process (GO:0009311)	1/48	0.323514	0.404806	NO	0	0	2.61544	2.95155	NEU4
977	Response To Organophosphorus (GO:0046683)	1/18	0.262274	0.456395	NO	0	0	3.46037	4.63124	VGF														977	Regulation Of Tumor Necrosis Factor-Mediated Signaling Pathway (GO:0010803)	1/48	0.323514	0.404806	NO	0	0	2.61544	2.95155	PRKN
978	Ureteric Bud Morphogenesis (GO:0060675)	1/18	0.262274	0.456395	NO	0	0	3.46037	4.63124	FGF2														978	Chloride Transmembrane Transport (GO:1902476)	1/48	0.323514	0.404806	NO	0	0	2.61544	2.95155	GABRB1
979	Mitotic Cytokinetic Process (GO:1902410)	1/18	0.262274	0.456395	NO	0	0	3.46037	4.63124	KIF20A														979	Regulation Of DNA Binding (GO:0051101)	1/48	0.323514	0.404806	NO	0	0	2.61544	2.95155	PRKN
980	Myoblast Fusion (GO:0007520)	1/18	0.262274	0.456395	NO	0	0	3.46037	4.63124	CACNA1H														980	Regulation Of Mitotic Metaphase/Anaphase Transition (GO:0030071)	1/49	0.329007	0.410421	NO	0	0	2.56082	2.8468	HECW2
981	Negative Regulation Of Signal Transduction By P53 Class Mediator (GO:1901797)	1/18	0.262274	0.456395	NO	0	0	3.46037	4.63124	CD44														981	Autophagy Of Mitochondrion (GO:0000422)	1/49	0.329007	0.410421	NO	0	0	2.56082	2.8468	PRKN
982	Nucleosome Disassembly (GO:0006337)	1/18	0.262274	0.456395	NO	0	0	3.46037	4.63124	SUPT16H														982	Regulation Of Cell Communication (GO:0010646)	1/49	0.329007	0.410421	NO	0	0	2.56082	2.8468	RYR2
983	Positive Regulation Of NLRP3 Inflammasome Complex Assembly (GO:1900227)	1/18	0.262274	0.456395	NO	0	0	3.46037	4.63124	DEPDC1B														983	Regulation Of Cold-Induced Thermogenesis (GO:0120161)	2/146	0.331574	0.412783	NO	0	0	1.70955	1.88718	PLCL1;PPARGC1A
984	Positive Regulation Of Cyclin-Dependent Protein Kinase Activity (GO:1904031)	1/18	0.262274	0.456395	NO	0	0	3.46037	4.63124	CCND1														984	Negative Regulation Of Response To External Stimulus (GO:0032102)	2/146	0.331574	0.412783	NO	0	0	1.70955	1.88718	GRID2;RORA
985	Positive Regulation Of Extracellular Matrix Organization (GO:1903055)	1/18	0.262274	0.456395	NO	0	0	3.46037	4.63124	RUNX1														985	Regulation Of Epithelial Cell Migration (GO:0010632)	1/50	0.334455	0.414684	NO	0	0	2.50843	2.74736	ENPP2
986	Positive Regulation Of Monocyte Chemotaxis (GO:0090026)	1/18	0.262274	0.456395	NO	0	0	3.46037	4.63124	ANO6														986	Blood Circulation (GO:0008015)	1/50	0.334455	0.414684	NO	0	0	2.50843	2.74736	SGCZ
987	Positive Regulation Of Natural Killer Cell Activation (GO:0032816)	1/18	0.262274	0.456395	NO	0	0	3.46037	4.63124	AXL														987	Positive Regulation Of Developmental Growth (GO:0048639)	1/50	0.334455	0.414684	NO	0	0	2.50843	2.74736	GHR
988	Positive Regulation Of Neutrophil Chemotaxis (GO:0090023)	1/18	0.262274	0.456395	NO	0	0	3.46037	4.63124	CAMK1D														988	Positive Regulation Of Transport (GO:0051050)	1/50	0.334455	0.414684	NO	0	0	2.50843	2.74736	LRP1
989	Protein Autoprocessing (GO:0016540)	1/18	0.262274	0.456395	NO	0	0	3.46037	4.63124	FAM111A														989	SMAD Protein Signal Transduction (GO:0060395)	1/51	0.33986	0.418	NO	0	0	2.45814	2.65288	MAGI2
990	Response To Retinoic Acid (GO:0032526)	2/60	0.26608	0.459786	NO	0	0	2.03034	2.68809	ASXL1;ATM														990	Regulation Of Release Of Sequestered Calcium Ion Into Cytosol (GO:0051279)	1/51	0.33986	0.418	NO	0	0	2.45814	2.65288	DMD
991	Homophilic Cell Adhesion Via Plasma Membrane Adhesion Molecules (GO:0007156)	2/60	0.26608	0.459786	NO	0	0	2.03034	2.68809	CDH2;SDK2														991	Regulation Of Smoothened Signaling Pathway (GO:0008589)	1/51	0.33986	0.418	NO	0	0	2.45814	2.65288	RORA
992	protein-DNA Complex Organization (GO:0071824)	2/60	0.26608	0.459786	NO	0	0	2.03034	2.68809	H1-5;EZH2														992	Positive Regulation Of Ras Protein Signal Transduction (GO:0046579)	1/51	0.33986	0.418	NO	0	0	2.45814	2.65288	ROBO1
993	Protein Modification By Small Protein Conjugation (GO:0032446)	8/364	0.267207	0.459786	NO	0	0	1.32694	1.75121	BARD1;ZMIZ1;CCNF;NEDD4L;BRCA1;SAE1;RANGAP1;PDZRN3														993	Positive Regulation Of Actin Filament Bundle Assembly (GO:0032233)	1/51	0.33986	0.418	NO	0	0	2.45814	2.65288	RAPGEF3
994	Negative Regulation Of DNA-templated Transcription (GO:0045892)	20/1025	0.272131	0.459786	NO	0	0	1.17887	1.53426	IL33;CALCA;SF3B3;LEF1;GLIS3;ARID5B;BRCA1;RUNX2;RUNX1;H1-5;CENPF;CCND1;NFIB;DEPDC1;BIRC5;TRIM37;PLCB1;E2F7;EZH2;MCPH1														994	Sensory Perception (GO:0007600)	1/51	0.33986	0.418	NO	0	0	2.45814	2.65288	PCDH15
995	Protein Transport (GO:0015031)	7/313	0.272176	0.459786	NO	0	0	1.35016	1.75697	VMP1;CENPF;RAB31;SCFD2;MYH9;PHIP;RAB8B														995	Regulated Exocytosis (GO:0045055)	1/51	0.33986	0.418	NO	0	0	2.45814	2.65288	PCLO
996	BMP Signaling Pathway (GO:0030509)	2/61	0.272303	0.459786	NO	0	0	1.99583	2.59625	TMEM100;RUNX2														996	Negative Regulation Of MAP Kinase Activity (GO:0043407)	1/51	0.33986	0.418	NO	0	0	2.45814	2.65288	ANKS1B
997	Regulation Of Pathway-Restricted SMAD Protein Phosphorylation (GO:0060393)	2/61	0.272303	0.459786	NO	0	0	1.99583	2.59625	PMEPA1;TTK														997	Cardiac Muscle Tissue Development (GO:0048738)	1/52	0.34522	0.422473	NO	0	0	2.40982	2.56301	SGCZ
998	Positive Regulation Of Cell Junction Assembly (GO:1901890)	2/61	0.272303	0.459786	NO	0	0	1.99583	2.59625	CLDN5;IL1RAP														998	Cartilage Development (GO:0051216)	1/52	0.34522	0.422473	NO	0	0	2.40982	2.56301	SULF2
999	Arp2/3 Complex-Mediated Actin Nucleation (GO:0034314)	1/19	0.274642	0.459786	NO	0	0	3.26796	4.22314	IQGAP2														999	Regulation Of Proteolysis (GO:0030162)	1/52	0.34522	0.422473	NO	0	0	2.40982	2.56301	CYFIP2
1000	Regulation Of Early Endosome To Late Endosome Transport (GO:2000641)	1/19	0.274642	0.459786	NO	0	0	3.26796	4.22314	MSN														1000	Fatty Acid Oxidation (GO:0019395)	1/52	0.34522	0.422473	NO	0	0	2.40982	2.56301	PPARGC1A
1001	Regulation Of Fibroblast Growth Factor Receptor Signaling Pathway (GO:0040036)	1/19	0.274642	0.459786	NO	0	0	3.26796	4.22314	FGF2														1001	Positive Regulation Of Telomere Maintenance (GO:0032206)	1/52	0.34522	0.422473	NO	0	0	2.40982	2.56301	PRKCQ
1002	Regulation Of Granulocyte Chemotaxis (GO:0071622)	1/19	0.274642	0.459786	NO	0	0	3.26796	4.22314	CAMK1D														1002	Positive Regulation Of Gene Expression (GO:0010628)	5/480	0.348905	0.423898	NO	0	0	1.29822	1.36697	PRKN;EPB41L4B;ANK3;PPARGC1A;ROBO1
1003	RNA-templated DNA Biosynthetic Process (GO:0006278)	1/19	0.274642	0.459786	NO	0	0	3.26796	4.22314	TERF1														1003	Positive Regulation Of NF-kappaB Transcription Factor Activity (GO:0051092)	2/152	0.349262	0.423898	NO	0	0	1.64067	1.72587	PRKCQ;PRKD1
1004	Regulation Of Insulin-Like Growth Factor Receptor Signaling Pathway (GO:0043567)	1/19	0.274642	0.459786	NO	0	0	3.26796	4.22314	PHIP														1004	Negative Regulation Of Metabolic Process (GO:0009892)	1/53	0.350538	0.423898	NO	0	0	2.36335	2.47747	PLCL1
1005	Regulation Of Neuroinflammatory Response (GO:0150077)	1/19	0.274642	0.459786	NO	0	0	3.26796	4.22314	IL33														1005	Regulation Of Macromolecule Biosynthetic Process (GO:0010556)	1/53	0.350538	0.423898	NO	0	0	2.36335	2.47747	GRM5
1006	Calcium-Independent Cell-Cell Adhesion Via Plasma Membrane Cell-Adhesion Molecules (GO:0016338)	1/19	0.274642	0.459786	NO	0	0	3.26796	4.22314	CLDN5														1006	Blood Vessel Morphogenesis (GO:0048514)	1/53	0.350538	0.423898	NO	0	0	2.36335	2.47747	CCBE1
1007	Cellular Response To Catecholamine Stimulus (GO:0071870)	1/19	0.274642	0.459786	NO	0	0	3.26796	4.22314	ATP2B4														1007	Regulation Of Receptor Signaling Pathway Via JAK-STAT (GO:0046425)	1/53	0.350538	0.423898	NO	0	0	2.36335	2.47747	GHR
1008	Regulation Of Tissue Remodeling (GO:0034103)	1/19	0.274642	0.459786	NO	0	0	3.26796	4.22314	RUNX1														1008	Cellular Response To Alcohol (GO:0097306)	1/53	0.350538	0.423898	NO	0	0	2.36335	2.47747	GRAMD1B
1009	Cellular Response To Lectin (GO:1990858)	1/19	0.274642	0.459786	NO	0	0	3.26796	4.22314	FYN														1009	Positive Regulation Of NIK/NF-kappaB Signaling (GO:1901224)	1/53	0.350538	0.423898	NO	0	0	2.36335	2.47747	NR3C2
1010	Regulation Of Transcription Involved In G1/S Transition Of Mitotic Cell Cycle (GO:0000083)	1/19	0.274642	0.459786	NO	0	0	3.26796	4.22314	E2F7														1010	Glycoprotein Metabolic Process (GO:0009100)	1/53	0.350538	0.423898	NO	0	0	2.36335	2.47747	NEU4
1011	Sphingosine Metabolic Process (GO:0006670)	1/19	0.274642	0.459786	NO	0	0	3.26796	4.22314	PLPP1														1011	Protein Homotetramerization (GO:0051289)	1/53	0.350538	0.423898	NO	0	0	2.36335	2.47747	RYR3
1012	Establishment Of Epithelial Cell Polarity (GO:0090162)	1/19	0.274642	0.459786	NO	0	0	3.26796	4.22314	MSN														1012	Mitochondrial Transport (GO:0006839)	1/53	0.350538	0.423898	NO	0	0	2.36335	2.47747	PRKN
1013	Stimulatory C-type Lectin Receptor Signaling Pathway (GO:0002223)	1/19	0.274642	0.459786	NO	0	0	3.26796	4.22314	FYN														1013	Regulation Of Alternative mRNA Splicing, Via Spliceosome (GO:0000381)	1/53	0.350538	0.423898	NO	0	0	2.36335	2.47747	KHDRBS2
1014	Establishment Of Skin Barrier (GO:0061436)	1/19	0.274642	0.459786	NO	0	0	3.26796	4.22314	MET														1014	ERBB Signaling Pathway (GO:0038127)	1/54	0.355813	0.426488	NO	0	0	2.31865	2.39597	NRG3
1015	tRNA Metabolic Process (GO:0006399)	1/19	0.274642	0.459786	NO	0	0	3.26796	4.22314	SLFN13														1015	Regulation Of Exocytosis (GO:0017157)	1/54	0.355813	0.426488	NO	0	0	2.31865	2.39597	IL1RAPL1
1016	Telomere Maintenance Via Telomerase (GO:0007004)	1/19	0.274642	0.459786	NO	0	0	3.26796	4.22314	TERF1														1016	Regulation Of Focal Adhesion Assembly (GO:0051893)	1/54	0.355813	0.426488	NO	0	0	2.31865	2.39597	BCAS3
1017	Glycosphingolipid Biosynthetic Process (GO:0006688)	1/19	0.274642	0.459786	NO	0	0	3.26796	4.22314	B4GALT6														1017	Negative Regulation Of Protein Catabolic Process (GO:0042177)	1/54	0.355813	0.426488	NO	0	0	2.31865	2.39597	OPHN1
1018	Negative Regulation Of Axon Extension Involved In Axon Guidance (GO:0048843)	1/19	0.274642	0.459786	NO	0	0	3.26796	4.22314	SEMA3C														1018	Regulation Of Lipid Metabolic Process (GO:0019216)	1/54	0.355813	0.426488	NO	0	0	2.31865	2.39597	RORA
1019	Negative Regulation Of Fatty Acid Metabolic Process (GO:0045922)	1/19	0.274642	0.459786	NO	0	0	3.26796	4.22314	BRCA1														1019	Regulation Of Smooth Muscle Cell Proliferation (GO:0048660)	1/54	0.355813	0.426488	NO	0	0	2.31865	2.39597	PPARGC1A
1020	Negative Regulation Of Protein Dephosphorylation (GO:0035308)	1/19	0.274642	0.459786	NO	0	0	3.26796	4.22314	MASTL														1020	Protein K63-linked Ubiquitination (GO:0070534)	1/54	0.355813	0.426488	NO	0	0	2.31865	2.39597	PRKN
1021	Negative Regulation Of Telomere Maintenance Via Telomerase (GO:0032211)	1/19	0.274642	0.459786	NO	0	0	3.26796	4.22314	TERF1														1021	Monoatomic Anion Transmembrane Transport (GO:0098656)	1/54	0.355813	0.426488	NO	0	0	2.31865	2.39597	GABRB1
1022	Neuron Apoptotic Process (GO:0051402)	1/19	0.274642	0.459786	NO	0	0	3.26796	4.22314	CIT														1022	Regulation Of Blood Vessel Endothelial Cell Migration (GO:0043535)	1/54	0.355813	0.426488	NO	0	0	2.31865	2.39597	PRKD1
1023	Nucleotide Biosynthetic Process (GO:0009165)	1/19	0.274642	0.459786	NO	0	0	3.26796	4.22314	RRM2														1023	Phosphatidylcholine Metabolic Process (GO:0046470)	1/55	0.361045	0.431072	NO	0	0	2.27559	2.31827	ENPP2
1024	Phosphate Ion Transport (GO:0006817)	1/19	0.274642	0.459786	NO	0	0	3.26796	4.22314	SLC25A3														1024	Ceramide Metabolic Process (GO:0006672)	1/55	0.361045	0.431072	NO	0	0	2.27559	2.31827	FA2H
1025	Positive Regulation Of Histone Methylation (GO:0031062)	1/19	0.274642	0.459786	NO	0	0	3.26796	4.22314	BRCA1														1025	Positive Regulation Of Tyrosine Phosphorylation Of STAT Protein (GO:0042531)	1/55	0.361045	0.431072	NO	0	0	2.27559	2.31827	GHR
1026	Purine Ribonucleotide Transport (GO:0015868)	1/19	0.274642	0.459786	NO	0	0	3.26796	4.22314	LRRC8D														1026	Purine Ribonucleotide Biosynthetic Process (GO:0009152)	1/55	0.361045	0.431072	NO	0	0	2.27559	2.31827	AK5
1027	rRNA Catabolic Process (GO:0016075)	1/19	0.274642	0.459786	NO	0	0	3.26796	4.22314	SLFN13														1027	Positive Regulation Of Protein Phosphorylation (GO:0001934)	4/377	0.364935	0.435293	NO	0	0	1.32114	1.33175	GHR;TENM1;ENPP2;PRKD1
1028	Regulation Of Behavior (GO:0050795)	1/19	0.274642	0.459786	NO	0	0	3.26796	4.22314	RELN														1028	Peptide Metabolic Process (GO:0006518)	1/56	0.366234	0.435993	NO	0	0	2.23411	2.24412	DMD
1029	Cell-Matrix Adhesion (GO:0007160)	3/109	0.275737	0.460722	NO	0	0	1.66734	2.14805	PEAK1;ADAMTS9;CD44														1029	Regulation Of Reactive Oxygen Species Metabolic Process (GO:2000377)	1/56	0.366234	0.435993	NO	0	0	2.23411	2.24412	PRKN
1030	Extracellular Structure Organization (GO:0043062)	3/109	0.275737	0.460722	NO	0	0	1.66734	2.14805	ADAMTS1;MMP15;ADAMTS9														1030	Peptidyl-Serine Phosphorylation (GO:0018105)	2/158	0.366792	0.436233	NO	0	0	1.57708	1.58175	PRKCQ;PRKD1
1031	Cell Junction Organization (GO:0034330)	2/62	0.278524	0.464027	NO	0	0	1.96246	2.50852	VMP1;RAB8B														1031	Negative Regulation Of Cell Population Proliferation (GO:0008285)	4/379	0.368613	0.437974	NO	0	0	1.31396	1.31134	TENM1;ATP8A2;MAGI2;PPARGC1A
1032	Negative Regulation Of Kinase Activity (GO:0033673)	2/62	0.278524	0.464027	NO	0	0	1.96246	2.50852	UBASH3B;CEP85														1032	Post-Transcriptional Regulation Of Gene Expression (GO:0010608)	1/57	0.371382	0.440837	NO	0	0	2.1941	2.17331	GRM5
1033	Phosphatidylinositol-Mediated Signaling (GO:0048015)	2/62	0.278524	0.464027	NO	0	0	1.96246	2.50852	GAB2;PLCB1														1033	Peptidyl-Threonine Phosphorylation (GO:0018107)	1/58	0.376489	0.445172	NO	0	0	2.1555	2.10564	PRKD1
1034	External Encapsulating Structure Organization (GO:0045229)	3/110	0.280286	0.466512	NO	0	0	1.65167	2.10083	ADAMTS1;MMP15;ADAMTS9														1034	Renal System Development (GO:0072001)	1/58	0.376489	0.445172	NO	0	0	2.1555	2.10564	SULF2
1035	Phosphatidylinositol Metabolic Process (GO:0046488)	2/63	0.284742	0.467414	NO	0	0	1.93019	2.42465	PLCB1;FGF2														1035	Selective Autophagy (GO:0061912)	1/58	0.376489	0.445172	NO	0	0	2.1555	2.10564	PRKN
1036	DNA Methylation (GO:0006306)	1/20	0.286804	0.467414	NO	0	0	3.09581	3.86653	HELLS														1036	Glycosaminoglycan Biosynthetic Process (GO:0006024)	1/58	0.376489	0.445172	NO	0	0	2.1555	2.10564	CHST9
1037	Fc-gamma Receptor Signaling Pathway Involved In Phagocytosis (GO:0038096)	1/20	0.286804	0.467414	NO	0	0	3.09581	3.86653	FYN														1037	Mitochondrion Organization (GO:0007005)	2/162	0.378378	0.446848	NO	0	0	1.53734	1.49408	PRKN;PPARGC1A
1038	Regulation Of Fibroblast Migration (GO:0010762)	1/20	0.286804	0.467414	NO	0	0	3.09581	3.86653	FGF2														1038	Positive Regulation Of Cell Migration (GO:0030335)	3/272	0.378721	0.446848	NO	0	0	1.37259	1.33272	SEMA5A;SEMA3D;ENPP2
1039	Actin Filament-Based Transport (GO:0099515)	1/20	0.286804	0.467414	NO	0	0	3.09581	3.86653	SYNE2														1039	DNA-templated Transcription Initiation (GO:0006352)	1/59	0.381554	0.446848	NO	0	0	2.11823	2.04092	PPARGC1A
1040	Adenine Nucleotide Transport (GO:0051503)	1/20	0.286804	0.467414	NO	0	0	3.09581	3.86653	LRRC8D														1040	Negative Regulation Of Protein-Containing Complex Assembly (GO:0031333)	1/59	0.381554	0.446848	NO	0	0	2.11823	2.04092	ANKS1B
1041	Ameboidal-Type Cell Migration (GO:0001667)	1/20	0.286804	0.467414	NO	0	0	3.09581	3.86653	IQGAP1														1041	Phospholipid Transport (GO:0015914)	1/59	0.381554	0.446848	NO	0	0	2.11823	2.04092	ATP8A2
1042	Regulation Of Membrane Depolarization (GO:0003254)	1/20	0.286804	0.467414	NO	0	0	3.09581	3.86653	NEDD4L														1042	Chordate Embryonic Development (GO:0043009)	1/59	0.381554	0.446848	NO	0	0	2.11823	2.04092	SULF2
1043	Regulation Of Necroptotic Process (GO:0060544)	1/20	0.286804	0.467414	NO	0	0	3.09581	3.86653	YBX3														1043	Cilium Movement (GO:0003341)	1/59	0.381554	0.446848	NO	0	0	2.11823	2.04092	DNAH5
1044	Response To Fibroblast Growth Factor (GO:0071774)	1/20	0.286804	0.467414	NO	0	0	3.09581	3.86653	CD44														1044	Glucose Metabolic Process (GO:0006006)	1/59	0.381554	0.446848	NO	0	0	2.11823	2.04092	PPARGC1A
1045	Endoplasmic Reticulum Calcium Ion Homeostasis (GO:0032469)	1/20	0.286804	0.467414	NO	0	0	3.09581	3.86653	RAP1GDS1														1045	Heart Morphogenesis (GO:0003007)	1/59	0.381554	0.446848	NO	0	0	2.11823	2.04092	RYR2
1046	Stress-Activated Protein Kinase Signaling Cascade (GO:0031098)	1/20	0.286804	0.467414	NO	0	0	3.09581	3.86653	MAP3K20														1046	Negative Regulation Of Cytokine-Mediated Signaling Pathway (GO:0001960)	1/59	0.381554	0.446848	NO	0	0	2.11823	2.04092	ROBO1
1047	Gamma-Aminobutyric Acid Signaling Pathway (GO:0007214)	1/20	0.286804	0.467414	NO	0	0	3.09581	3.86653	GABRG3														1047	Negative Regulation Of Intrinsic Apoptotic Signaling Pathway (GO:2001243)	1/61	0.391562	0.457694	NO	0	0	2.04741	1.91968	PRKN
1048	Glutamate Metabolic Process (GO:0006536)	1/20	0.286804	0.467414	NO	0	0	3.09581	3.86653	GAD1														1048	Regulation Of Pathway-Restricted SMAD Protein Phosphorylation (GO:0060393)	1/61	0.391562	0.457694	NO	0	0	2.04741	1.91968	LRP1
1049	Negative Regulation Of miRNA Transcription (GO:1902894)	1/20	0.286804	0.467414	NO	0	0	3.09581	3.86653	NFIB														1049	Regulation Of Embryonic Development (GO:0045995)	1/62	0.396505	0.462149	NO	0	0	2.01375	1.86285	SEPTIN7
1050	Negative Regulation Of Phosphoprotein Phosphatase Activity (GO:0032515)	1/20	0.286804	0.467414	NO	0	0	3.09581	3.86653	MASTL														1050	Fat Cell Differentiation (GO:0045444)	1/62	0.396505	0.462149	NO	0	0	2.01375	1.86285	PPARGC1A
1051	Negative Regulation Of Stem Cell Population Maintenance (GO:1902455)	1/20	0.286804	0.467414	NO	0	0	3.09581	3.86653	SF3B3														1051	Regulation Of T Cell Activation (GO:0050863)	1/62	0.396505	0.462149	NO	0	0	2.01375	1.86285	PRKCQ
1052	Positive Regulation Of Embryonic Development (GO:0040019)	1/20	0.286804	0.467414	NO	0	0	3.09581	3.86653	PLCB1														1052	Inorganic Anion Transmembrane Transport (GO:0098661)	1/63	0.401409	0.466533	NO	0	0	1.98117	1.80836	GABRB1
1053	Positive Regulation Of Leukocyte Activation (GO:0002696)	1/20	0.286804	0.467414	NO	0	0	3.09581	3.86653	IL33														1053	Protein Polymerization (GO:0051258)	1/63	0.401409	0.466533	NO	0	0	1.98117	1.80836	PRKN
1054	Positive Regulation Of Phospholipase Activity (GO:0010518)	1/20	0.286804	0.467414	NO	0	0	3.09581	3.86653	FGF2														1054	Regulation Of Cellular Catabolic Process (GO:0031329)	1/63	0.401409	0.466533	NO	0	0	1.98117	1.80836	PRKN
1055	Positive Regulation Of Protein Processing (GO:0010954)	1/20	0.286804	0.467414	NO	0	0	3.09581	3.86653	MYH9														1055	Positive Regulation Of Cell Differentiation (GO:0045597)	3/283	0.40277	0.467671	NO	0	0	1.31792	1.19851	NRCAM;PRKD1;RIN2
1056	protein-DNA Complex Disassembly (GO:0032986)	1/20	0.286804	0.467414	NO	0	0	3.09581	3.86653	SUPT16H														1056	Heart Development (GO:0007507)	2/171	0.404117	0.468791	NO	0	0	1.45481	1.31813	FGF12;SGCZ
1057	Positive Regulation Of Signal Transduction (GO:0009967)	6/266	0.288049	0.468585	NO	0	0	1.36112	1.69408	ASXL1;DEPDC1B;RELN;ZMIZ1;AXL;PHIP														1057	Positive Regulation Of Cysteine-Type Endopeptidase Activity (GO:2001056)	1/64	0.406272	0.469956	NO	0	0	1.94962	1.75608	CYFIP2
1058	Regulation Of Macromolecule Metabolic Process (GO:0060255)	4/162	0.288067	0.468585	NO	0	0	1.49199	1.85687	CDK6;PCBP3;HNRNPD;YBX3														1058	Endocytic Recycling (GO:0032456)	1/64	0.406272	0.469956	NO	0	0	1.94962	1.75608	VPS13B
1059	Small GTPase Mediated Signal Transduction (GO:0007264)	3/112	0.289405	0.470318	NO	0	0	1.6212	2.01017	TIAM2;CCNA2;FGF2														1059	Negative Regulation Of Cell Death (GO:0060548)	1/64	0.406272	0.469956	NO	0	0	1.94962	1.75608	PRKN
1060	Negative Regulation Of Apoptotic Process (GO:0043066)	10/482	0.290084	0.470976	NO	0	0	1.25117	1.54843	BARD1;STIL;ARL6IP1;AXL;LEF1;KIF14;CDK1;BIRC5;PHIP;CD44														1060	Positive Regulation Of DNA Biosynthetic Process (GO:2000573)	1/65	0.411097	0.474194	NO	0	0	1.91906	1.7059	PRKCQ
1061	Regulation Of Secretion By Cell (GO:1903530)	2/64	0.290954	0.471499	NO	0	0	1.89896	2.34444	MYOF;RAB8B														1061	Regulation Of Tyrosine Phosphorylation Of STAT Protein (GO:0042509)	1/65	0.411097	0.474194	NO	0	0	1.91906	1.7059	GHR
1062	Positive Regulation Of T Cell Differentiation (GO:0045582)	2/64	0.290954	0.471499	NO	0	0	1.89896	2.34444	ZMIZ1;LEF1														1062	Regulation Of Cell-Matrix Adhesion (GO:0001952)	1/65	0.411097	0.474194	NO	0	0	1.91906	1.7059	UTRN
1063	Nitrogen Compound Transport (GO:0071705)	4/163	0.291812	0.472444	NO	0	0	1.48253	1.82595	CENPF;RACGAP1;MYH9;LRRC8D														1063	Positive Regulation Of I-kappaB kinase/NF-kappaB Signaling (GO:0043123)	2/175	0.415396	0.478702	NO	0	0	1.42088	1.24828	PRKN;PRKD1
1064	Positive Regulation Of Cellular Component Organization (GO:0051130)	3/113	0.293973	0.475496	NO	0	0	1.60638	1.96664	RELN;TRABD2B;RUNX1														1064	Negative Regulation Of Endopeptidase Activity (GO:0010951)	1/66	0.415883	0.478812	NO	0	0	1.88944	1.6577	SPOCK3
1065	Positive Regulation Of Cell Cycle (GO:0045787)	2/65	0.29716	0.476966	NO	0	0	1.86873	2.26767	CCNB1;CCND1														1065	Extracellular Matrix Organization (GO:0030198)	2/176	0.418199	0.481027	NO	0	0	1.41264	1.23154	COL5A3;ADAMTS17
1066	Regulation Of Dendritic Spine Development (GO:0060998)	1/21	0.298762	0.476966	NO	0	0	2.94087	3.55289	SRGAP2C														1066	Activation Of Cysteine-Type Endopeptidase Activity Involved In Apoptotic Process (GO:0006919)	1/67	0.42063	0.483369	NO	0	0	1.86072	1.61139	ROBO1
1067	Regulation Of Neurotransmitter Transport (GO:0051588)	1/21	0.298762	0.476966	NO	0	0	2.94087	3.55289	MYOF														1067	Cell-Cell Junction Organization (GO:0045216)	1/68	0.425338	0.487408	NO	0	0	1.83285	1.56685	CDH10
1068	Skin Epidermis Development (GO:0098773)	1/21	0.298762	0.476966	NO	0	0	2.94087	3.55289	MET														1068	Skin Development (GO:0043588)	1/68	0.425338	0.487408	NO	0	0	1.83285	1.56685	COL5A3
1069	Sulfur Compound Transport (GO:0072348)	1/21	0.298762	0.476966	NO	0	0	2.94087	3.55289	RACGAP1														1069	Telomere Maintenance (GO:0000723)	1/68	0.425338	0.487408	NO	0	0	1.83285	1.56685	TENM1
1070	Focal Adhesion Assembly (GO:0048041)	1/21	0.298762	0.476966	NO	0	0	2.94087	3.55289	PEAK1														1070	Regulation Of Endopeptidase Activity (GO:0052548)	1/69	0.430009	0.49184	NO	0	0	1.80581	1.52401	SPOCK3
1071	Macrophage Differentiation (GO:0030225)	1/21	0.298762	0.476966	NO	0	0	2.94087	3.55289	IL33														1071	Regulation Of Heart Contraction (GO:0008016)	1/69	0.430009	0.49184	NO	0	0	1.80581	1.52401	RYR2
1072	Mitochondrial Calcium Ion Homeostasis (GO:0051560)	1/21	0.298762	0.476966	NO	0	0	2.94087	3.55289	RAP1GDS1														1072	Negative Regulation Of Epithelial Cell Proliferation (GO:0050680)	1/70	0.434642	0.49437	NO	0	0	1.77955	1.48278	ROBO1
1073	Negative Regulation Of miRNA Metabolic Process (GO:2000629)	1/21	0.298762	0.476966	NO	0	0	2.94087	3.55289	NFIB														1073	Sulfur Compound Biosynthetic Process (GO:0044272)	1/70	0.434642	0.49437	NO	0	0	1.77955	1.48278	CHST9
1074	Negative Regulation Of Reactive Oxygen Species Metabolic Process (GO:2000378)	1/21	0.298762	0.476966	NO	0	0	2.94087	3.55289	BRCA1														1074	Protein K48-linked Ubiquitination (GO:0070936)	1/70	0.434642	0.49437	NO	0	0	1.77955	1.48278	PRKN
1075	poly(A)+ mRNA Export From Nucleus (GO:0016973)	1/21	0.298762	0.476966	NO	0	0	2.94087	3.55289	NUP93														1075	Regulation Of G Protein-Coupled Receptor Signaling Pathway (GO:0008277)	1/70	0.434642	0.49437	NO	0	0	1.77955	1.48278	KCTD8
1076	Positive Regulation Of Amyloid Precursor Protein Catabolic Process (GO:1902993)	1/21	0.298762	0.476966	NO	0	0	2.94087	3.55289	RANBP9														1076	Regulation Of Notch Signaling Pathway (GO:0008593)	1/70	0.434642	0.49437	NO	0	0	1.77955	1.48278	EPN2
1077	Positive Regulation Of Dendritic Spine Development (GO:0060999)	1/21	0.298762	0.476966	NO	0	0	2.94087	3.55289	RELN														1077	Regulation Of Cellular Biosynthetic Process (GO:0031326)	1/70	0.434642	0.49437	NO	0	0	1.77955	1.48278	GRM5
1078	Positive Regulation Of Granulocyte Chemotaxis (GO:0071624)	1/21	0.298762	0.476966	NO	0	0	2.94087	3.55289	CAMK1D														1078	RNA Processing (GO:0006396)	2/183	0.437629	0.496829	NO	0	0	1.35753	1.12184	ADARB2;PPARGC1A
1079	Cellular Response To BMP Stimulus (GO:0071773)	2/66	0.303357	0.482958	NO	0	0	1.83943	2.19416	TMEM100;RUNX2														1079	Negative Regulation Of Supramolecular Fiber Organization (GO:1902904)	1/71	0.439237	0.496829	NO	0	0	1.75404	1.44307	PRKN
1080	Cellular Response To Type II Interferon (GO:0071346)	2/66	0.303357	0.482958	NO	0	0	1.83943	2.19416	SYNCRIP;EPRS1														1080	Cell-Cell Junction Assembly (GO:0007043)	1/71	0.439237	0.496829	NO	0	0	1.75404	1.44307	CDH10
1081	Response To Reactive Oxygen Species (GO:0000302)	2/66	0.303357	0.482958	NO	0	0	1.83943	2.19416	FYN;ATM														1081	Positive Regulation Of Cell-Substrate Adhesion (GO:0010811)	1/71	0.439237	0.496829	NO	0	0	1.75404	1.44307	UTRN
1082	Membrane Organization (GO:0061024)	4/167	0.306854	0.487595	NO	0	0	1.44585	1.70811	NUP93;KIF20A;CEP55;LMNB1														1082	Kidney Development (GO:0001822)	1/71	0.439237	0.496829	NO	0	0	1.75404	1.44307	SULF2
1083	Negative Regulation Of Cellular Catabolic Process (GO:0031330)	2/67	0.309544	0.487595	NO	0	0	1.81104	2.12373	ATP2B4;MET														1083	Protein Autoubiquitination (GO:0051865)	1/71	0.439237	0.496829	NO	0	0	1.75404	1.44307	PRKN
1084	Peptidyl-Tyrosine Phosphorylation (GO:0018108)	2/67	0.309544	0.487595	NO	0	0	1.81104	2.12373	RELN;FYN														1084	Phosphate-Containing Compound Metabolic Process (GO:0006796)	2/184	0.440376	0.497658	NO	0	0	1.35	1.10717	PTPRD;PLPPR1
1085	Fc Receptor Mediated Stimulatory Signaling Pathway (GO:0002431)	1/22	0.31052	0.487595	NO	0	0	2.80068	3.27542	FYN														1085	Protein Tetramerization (GO:0051262)	1/73	0.448317	0.506165	NO	0	0	1.70514	1.36796	RYR3
1086	Regulation Of Mononuclear Cell Migration (GO:0071675)	1/22	0.31052	0.487595	NO	0	0	2.80068	3.27542	MSN														1086	Intracellular Monoatomic Cation Homeostasis (GO:0030003)	2/190	0.456705	0.513412	NO	0	0	1.30652	1.02394	SLC24A2;RYR2
1087	Regulation Of Telomere Capping (GO:1904353)	1/22	0.31052	0.487595	NO	0	0	2.80068	3.27542	HNRNPD														1087	Regulation Of Fat Cell Differentiation (GO:0045598)	1/75	0.457251	0.513412	NO	0	0	1.65889	1.29812	RORA
1088	Cytoskeleton-Dependent Intracellular Transport (GO:0030705)	1/22	0.31052	0.487595	NO	0	0	2.80068	3.27542	MYO10														1088	Negative Regulation Of Phosphorylation (GO:0042326)	1/75	0.457251	0.513412	NO	0	0	1.65889	1.29812	PRKN
1089	tRNA Aminoacylation (GO:0043039)	1/22	0.31052	0.487595	NO	0	0	2.80068	3.27542	EPRS1														1089	Regulation Of Plasma Membrane Bounded Cell Projection Assembly (GO:0120032)	1/75	0.457251	0.513412	NO	0	0	1.65889	1.29812	PPP1R16B
1090	Negative Regulation Of G Protein-Coupled Receptor Signaling Pathway (GO:0045744)	1/22	0.31052	0.487595	NO	0	0	2.80068	3.27542	MET														1090	Regulation Of Stress Fiber Assembly (GO:0051492)	1/75	0.457251	0.513412	NO	0	0	1.65889	1.29812	RAPGEF3
1091	Negative Regulation Of Cell Communication (GO:0010648)	1/22	0.31052	0.487595	NO	0	0	2.80068	3.27542	UBASH3B														1091	Regulation Of BMP Signaling Pathway (GO:0030510)	1/75	0.457251	0.513412	NO	0	0	1.65889	1.29812	FSTL4
1092	Negative Regulation Of Myeloid Cell Differentiation (GO:0045638)	1/22	0.31052	0.487595	NO	0	0	2.80068	3.27542	CDK6														1092	Transcription Initiation At RNA Polymerase II Promoter (GO:0006367)	1/76	0.461664	0.517418	NO	0	0	1.63669	1.26503	PPARGC1A
1093	Placenta Development (GO:0001890)	1/22	0.31052	0.487595	NO	0	0	2.80068	3.27542	E2F7														1093	Regulation Of Ras Protein Signal Transduction (GO:0046578)	1/76	0.461664	0.517418	NO	0	0	1.63669	1.26503	OPHN1
1094	Positive Regulation Of Excitatory Postsynaptic Potential (GO:2000463)	1/22	0.31052	0.487595	NO	0	0	2.80068	3.27542	RELN														1094	Regulation Of Cell Differentiation (GO:0045595)	2/193	0.464767	0.52042	NO	0	0	1.2858	0.985203	NLGN1;TNR
1095	Positive Regulation Of Synaptic Transmission, Glutamatergic (GO:0051968)	1/22	0.31052	0.487595	NO	0	0	2.80068	3.27542	RELN														1095	Actomyosin Structure Organization (GO:0031032)	1/77	0.466041	0.520894	NO	0	0	1.61507	1.23308	EPB41L4B
1096	Positive Regulation Of Viral Life Cycle (GO:1903902)	1/22	0.31052	0.487595	NO	0	0	2.80068	3.27542	KPNA2														1096	Chloride Transport (GO:0006821)	1/77	0.466041	0.520894	NO	0	0	1.61507	1.23308	GABRB1
1097	Positive Regulation Of Cell Motility (GO:2000147)	5/221	0.312281	0.489913	NO	0	0	1.36427	1.58781	CCNA2;SEMA3C;LEF1;ATM;SYNE2														1097	Protein Transport (GO:0015031)	3/313	0.466825	0.521295	NO	0	0	1.18856	0.905443	LRP1;ANK3;LRP1B
1098	Regulation Of Transcription By RNA Polymerase II (GO:0006357)	37/2028	0.315505	0.494521	NO	0	0	1.10217	1.27144	SF3B3;TSHZ1;LEF1;GLIS3;BRCA1;FGF2;NPAS2;NPAS3;CCND1;ZMIZ1;RAD21;RBBP8;MYBL2;BRD8;TEAD1;E2F7;IL33;CKAP2;ATP2B4;ARID5B;DEK;BAZ1B;RUNX2;RUNX1;H1-5;CCNA2;ASXL1;NFIA;NFIB;ATM;BMAL2;PHIP;TRIM37;MAML3;MET;EZH2;MCPH1														1098	Proteolysis Involved In Protein Catabolic Process (GO:0051603)	1/78	0.470383	0.52479	NO	0	0	1.59401	1.20222	PRKN
1099	Positive Regulation Of Cell Projection Organization (GO:0031346)	3/118	0.316868	0.495798	NO	0	0	1.53614	1.76544	TIAM2;CAMK1D;RELN														1099	Positive Regulation Of Protein Metabolic Process (GO:0051247)	2/196	0.472759	0.526832	NO	0	0	1.26572	0.94824	CYFIP2;PRKN
1100	Proteolysis (GO:0006508)	7/330	0.317001	0.495798	NO	0	0	1.27798	1.4682	ADAM19;FAM111A;MMP15;ADAMTS1;ADAM12;ADAMTS9;TRABD2B														1100	Supramolecular Fiber Organization (GO:0097435)	3/316	0.473074	0.526832	NO	0	0	1.17698	0.880978	PRKN;COL5A3;ELMO1
1101	Positive Regulation Of Angiogenesis (GO:0045766)	3/119	0.321454	0.495798	NO	0	0	1.52282	1.72826	BRCA1;FGF2;RUNX1														1101	Positive Regulation Of Catabolic Process (GO:0009896)	1/79	0.474689	0.528151	NO	0	0	1.5735	1.17241	PRKN
1102	Cellular Response To Calcium Ion (GO:0071277)	2/69	0.321884	0.495798	NO	0	0	1.7568	1.99145	IQGAP1;ECT2														1102	Glycoprotein Biosynthetic Process (GO:0009101)	1/80	0.478961	0.531938	NO	0	0	1.5535	1.14359	CHST9
1103	Regulation Of Centrosome Cycle (GO:0046605)	1/23	0.322081	0.495798	NO	0	0	2.67324	3.02866	GEN1														1103	Wound Healing (GO:0042060)	1/80	0.478961	0.531938	NO	0	0	1.5535	1.14359	EPB41L4B
1104	Regulation Of Extracellular Matrix Organization (GO:1903053)	1/23	0.322081	0.495798	NO	0	0	2.67324	3.02866	RUNX1														1104	Cellular Response To Organic Substance (GO:0071310)	1/82	0.487402	0.540332	NO	0	0	1.51499	1.08877	GHR
1105	U2-type Prespliceosome Assembly (GO:1903241)	1/23	0.322081	0.495798	NO	0	0	2.67324	3.02866	SF3B3														1105	Negative Regulation Of Apoptotic Signaling Pathway (GO:2001234)	1/82	0.487402	0.540332	NO	0	0	1.51499	1.08877	PRKN
1106	Regulation Of Interleukin-4 Production (GO:0032673)	1/23	0.322081	0.495798	NO	0	0	2.67324	3.02866	LEF1														1106	Phospholipase C-activating G Protein-Coupled Receptor Signaling Pathway (GO:0007200)	1/83	0.491571	0.542989	NO	0	0	1.49644	1.0627	GRM5
1107	Actin Nucleation (GO:0045010)	1/23	0.322081	0.495798	NO	0	0	2.67324	3.02866	IQGAP2														1107	Positive Regulation Of Proteasomal Ubiquitin-Dependent Protein Catabolic Process (GO:0032436)	1/83	0.491571	0.542989	NO	0	0	1.49644	1.0627	PRKN
1108	Regulation Of Myotube Differentiation (GO:0010830)	1/23	0.322081	0.495798	NO	0	0	2.67324	3.02866	PIEZO1														1108	Positive Regulation Of Ubiquitin-Dependent Protein Catabolic Process (GO:2000060)	1/83	0.491571	0.542989	NO	0	0	1.49644	1.0627	PRKN
1109	Glial Cell Development (GO:0021782)	1/23	0.322081	0.495798	NO	0	0	2.67324	3.02866	CDK6														1109	Regulation Of NIK/NF-kappaB Signaling (GO:1901222)	1/83	0.491571	0.542989	NO	0	0	1.49644	1.0627	NR3C2
1110	Heparan Sulfate Proteoglycan Biosynthetic Process (GO:0015012)	1/23	0.322081	0.495798	NO	0	0	2.67324	3.02866	HS2ST1														1110	Regulation Of Osteoblast Differentiation (GO:0045667)	1/85	0.499808	0.548625	NO	0	0	1.46066	1.01301	PRKD1
1111	Hepaticobiliary System Development (GO:0061008)	1/23	0.322081	0.495798	NO	0	0	2.67324	3.02866	MET														1111	Cellular Respiration (GO:0045333)	1/85	0.499808	0.548625	NO	0	0	1.46066	1.01301	PPARGC1A
1112	Negative Regulation Of Extrinsic Apoptotic Signaling Pathway Via Death Domain Receptors (GO:1902042)	1/23	0.322081	0.495798	NO	0	0	2.67324	3.02866	BRCA1														1112	Establishment Of Protein Localization To Organelle (GO:0072594)	1/85	0.499808	0.548625	NO	0	0	1.46066	1.01301	RYR2
1113	Negative Regulation Of Oxidative Stress-Induced Cell Death (GO:1903202)	1/23	0.322081	0.495798	NO	0	0	2.67324	3.02866	FYN														1113	Positive Regulation Of Protein Localization (GO:1903829)	1/85	0.499808	0.548625	NO	0	0	1.46066	1.01301	PRKN
1114	Positive Regulation Of Epithelial Cell Apoptotic Process (GO:1904037)	1/23	0.322081	0.495798	NO	0	0	2.67324	3.02866	ANO6														1114	mRNA Metabolic Process (GO:0016071)	1/85	0.499808	0.548625	NO	0	0	1.46066	1.01301	PPARGC1A
1115	Positive Regulation Of mRNA Splicing, Via Spliceosome (GO:0048026)	1/23	0.322081	0.495798	NO	0	0	2.67324	3.02866	RBM3														1115	Macromolecule Catabolic Process (GO:0009057)	1/85	0.499808	0.548625	NO	0	0	1.46066	1.01301	PRKN
1116	Positive Regulation Of Morphogenesis Of An Epithelium (GO:1905332)	1/23	0.322081	0.495798	NO	0	0	2.67324	3.02866	FGF2														1116	Negative Regulation Of Cell Cycle (GO:0045786)	1/85	0.499808	0.548625	NO	0	0	1.46066	1.01301	BRINP1
1117	Positive Regulation Of Neutrophil Migration (GO:1902624)	1/23	0.322081	0.495798	NO	0	0	2.67324	3.02866	CAMK1D														1117	Proteolysis (GO:0006508)	3/330	0.501783	0.550299	NO	0	0	1.12579	0.776329	PCSK2;FOLH1;ADAMTS17
1118	Positive Regulation Of Protein Targeting To Membrane (GO:0090314)	1/23	0.322081	0.495798	NO	0	0	2.67324	3.02866	FYN														1118	Regulation Of Mitotic Cell Cycle Phase Transition (GO:1901990)	1/86	0.503877	0.551249	NO	0	0	1.44341	0.989343	HECW2
1119	Regulation Of DNA-templated Transcription (GO:0006355)	35/1922	0.326042	0.501446	NO	0	0	1.09915	1.23185	BLM;CALCA;SF3B3;TSHZ1;LEF1;GLIS3;BRCA1;FGF2;NPAS2;NPAS3;ZMIZ1;RAD21;NSD2;RBBP8;BRD8;TEAD1;E2F7;CDK5RAP2;ATP2B4;ARID5B;DEK;BAZ1B;RUNX2;RUNX1;CENPF;NFIA;NFIB;MORF4L2;HNRNPD;DEPDC1;BIRC5;BMAL2;PHIP;PLCB1;EZH2														1119	Negative Regulation Of Angiogenesis (GO:0016525)	1/86	0.503877	0.551249	NO	0	0	1.44341	0.989343	EPN2
1120	Negative Regulation Of Epithelial Cell Proliferation (GO:0050680)	2/70	0.328034	0.502713	NO	0	0	1.73088	1.9293	CDK6;NFIB														1120	Protein Stabilization (GO:0050821)	2/208	0.503999	0.551249	NO	0	0	1.19126	0.81623	PRKN;PPARGC1A
1121	Negative Regulation Of Extrinsic Apoptotic Signaling Pathway (GO:2001237)	2/70	0.328034	0.502713	NO	0	0	1.73088	1.9293	PHIP;BRCA1														1121	Regulation Of Insulin Secretion (GO:0050796)	1/87	0.507913	0.55454	NO	0	0	1.42655	0.966408	PRKN
1122	Protein K48-linked Ubiquitination (GO:0070936)	2/70	0.328034	0.502713	NO	0	0	1.73088	1.9293	UBE2T;NEDD4L														1122	Glucose Homeostasis (GO:0042593)	1/87	0.507913	0.55454	NO	0	0	1.42655	0.966408	PPARGC1A
1123	Regulation Of G Protein-Coupled Receptor Signaling Pathway (GO:0008277)	2/70	0.328034	0.502713	NO	0	0	1.73088	1.9293	FRMPD1;PLCB1														1123	Positive Regulation Of Cell Adhesion (GO:0045785)	1/88	0.511916	0.558413	NO	0	0	1.41008	0.944181	EPB41L4B
1124	Regulation Of Neuron Projection Development (GO:0010975)	4/174	0.333349	0.502714	NO	0	0	1.38582	1.52241	CAMK1D;RELN;CDH2;SEMA3A														1124	Negative Regulation Of Gene Expression (GO:0010629)	3/336	0.513845	0.560017	NO	0	0	1.10516	0.735855	PRKN;LRP1;ROBO1
1125	Positive Regulation Of Cellular Biosynthetic Process (GO:0031328)	4/174	0.333349	0.502714	NO	0	0	1.38582	1.52241	RBM3;HNRNPD;VIM;FGF2														1125	ERAD Pathway (GO:0036503)	1/89	0.515887	0.561744	NO	0	0	1.39399	0.922633	PRKN
1126	Regulation Of Cysteine-Type Endopeptidase Activity (GO:2000116)	1/24	0.333449	0.502714	NO	0	0	2.55689	2.80814	FYN														1126	Positive Regulation Of Proteasomal Protein Catabolic Process (GO:1901800)	1/90	0.519826	0.56553	NO	0	0	1.37825	0.901737	PRKN
1127	ERK1 And ERK2 Cascade (GO:0070371)	1/24	0.333449	0.502714	NO	0	0	2.55689	2.80814	CDK1														1127	Regulation Of RNA Metabolic Process (GO:0051252)	1/91	0.523733	0.569275	NO	0	0	1.36287	0.881468	PDE3A
1128	Fc-gamma Receptor Signaling Pathway (GO:0038094)	1/24	0.333449	0.502714	NO	0	0	2.55689	2.80814	FYN														1128	Positive Regulation Of Protein Catabolic Process (GO:0045732)	1/92	0.527609	0.572979	NO	0	0	1.34783	0.861801	PRKN
1129	RNA Splicing, Via Transesterification Reactions (GO:0000375)	1/24	0.333449	0.502714	NO	0	0	2.55689	2.80814	SF3B3														1129	Positive Regulation Of Protein Kinase B Signaling (GO:0051897)	1/93	0.531453	0.576132	NO	0	0	1.33311	0.842713	SEMA5A
1130	Regulation Of Heterotypic Cell-Cell Adhesion (GO:0034114)	1/24	0.333449	0.502714	NO	0	0	2.55689	2.80814	CD44														1130	Protein O-linked Glycosylation (GO:0006493)	1/93	0.531453	0.576132	NO	0	0	1.33311	0.842713	GALNT13
1131	Cell Morphogenesis Involved In Differentiation (GO:0000904)	1/24	0.333449	0.502714	NO	0	0	2.55689	2.80814	RELN														1131	Regulation Of mRNA Splicing, Via Spliceosome (GO:0048024)	1/94	0.535266	0.579753	NO	0	0	1.31871	0.824182	KHDRBS2
1132	Regulation Of Supramolecular Fiber Organization (GO:1902903)	1/24	0.333449	0.502714	NO	0	0	2.55689	2.80814	MAP1B														1132	Positive Regulation Of Cell Motility (GO:2000147)	2/221	0.536475	0.580549	NO	0	0	1.11981	0.697344	SEMA5A;SEMA3D
1133	Regulation Of Viral Life Cycle (GO:1903900)	1/24	0.333449	0.502714	NO	0	0	2.55689	2.80814	KPNA2														1133	Regulation Of Protein Metabolic Process (GO:0051246)	1/96	0.542799	0.586357	NO	0	0	1.29081	0.788708	GRM5
1134	Response To Purine-Containing Compound (GO:0014074)	1/24	0.333449	0.502714	NO	0	0	2.55689	2.80814	VGF														1134	Cellular Response To Transforming Growth Factor Beta Stimulus (GO:0071560)	1/96	0.542799	0.586357	NO	0	0	1.29081	0.788708	PDE3A
1135	Iron Ion Transport (GO:0006826)	1/24	0.333449	0.502714	NO	0	0	2.55689	2.80814	SLC41A2														1135	Regulation Of Protein Localization (GO:0032880)	1/97	0.54652	0.589338	NO	0	0	1.2773	0.771726	GPC5
1136	Mononuclear Cell Differentiation (GO:1903131)	1/24	0.333449	0.502714	NO	0	0	2.55689	2.80814	MYH9														1136	Monocarboxylic Acid Metabolic Process (GO:0032787)	1/97	0.54652	0.589338	NO	0	0	1.2773	0.771726	FA2H
1137	Negative Regulation Of Ion Transmembrane Transporter Activity (GO:0032413)	1/24	0.333449	0.502714	NO	0	0	2.55689	2.80814	NEDD4L														1137	MAPK Cascade (GO:0000165)	1/98	0.550211	0.591236	NO	0	0	1.26407	0.755223	RIT2
1138	Outflow Tract Septum Morphogenesis (GO:0003148)	1/24	0.333449	0.502714	NO	0	0	2.55689	2.80814	SEMA3C														1138	RNA Splicing (GO:0008380)	1/98	0.550211	0.591236	NO	0	0	1.26407	0.755223	PPARGC1A
1139	Positive Regulation Of BMP Signaling Pathway (GO:0030513)	1/24	0.333449	0.502714	NO	0	0	2.55689	2.80814	CCNA2														1139	Positive Regulation Of Cold-Induced Thermogenesis (GO:0120162)	1/98	0.550211	0.591236	NO	0	0	1.26407	0.755223	PPARGC1A
1140	Positive Regulation Of Vascular Endothelial Growth Factor Production (GO:0010575)	1/24	0.333449	0.502714	NO	0	0	2.55689	2.80814	BRCA1														1140	Positive Regulation Of Protein-Containing Complex Assembly (GO:0031334)	1/98	0.550211	0.591236	NO	0	0	1.26407	0.755223	PRKD1
1141	Regulation Of AMPA Receptor Activity (GO:2000311)	1/24	0.333449	0.502714	NO	0	0	2.55689	2.80814	RELN														1141	Regulation Of Cell Growth (GO:0001558)	2/227	0.550967	0.591529	NO	0	0	1.08961	0.649496	NRG3;PRKCQ
1142	Kidney Development (GO:0001822)	2/71	0.334169	0.502714	NO	0	0	1.70571	1.86964	HELLS;CENPF														1142	Apoptotic Process (GO:0006915)	2/228	0.553352	0.59305	NO	0	0	1.08473	0.641904	CYFIP2;ELMO1
1143	Negative Regulation Of Cellular Response To Growth Factor Stimulus (GO:0090288)	2/71	0.334169	0.502714	NO	0	0	1.70571	1.86964	ATP2B4;FGF2														1143	Cilium Organization (GO:0044782)	2/228	0.553352	0.59305	NO	0	0	1.08473	0.641904	DNAH5;SEPTIN7
1144	Negative Regulation Of Supramolecular Fiber Organization (GO:1902904)	2/71	0.334169	0.502714	NO	0	0	1.70571	1.86964	TPX2;CKAP2														1144	Regulation Of Organelle Organization (GO:0033043)	1/100	0.557504	0.596978	NO	0	0	1.23841	0.723584	PRKN
1145	Regulation Of Protein Catabolic Process (GO:0042176)	3/122	0.33521	0.50384	NO	0	0	1.48421	1.62223	BARD1;SF3B3;MSN														1145	Sensory Perception Of Light Stimulus (GO:0050953)	1/102	0.56468	0.604133	NO	0	0	1.21376	0.693662	PCDH15
1146	Regulation Of Gene Expression (GO:0010468)	21/1127	0.338486	0.50823	NO	0	0	1.12225	1.2157	IL33;DNMT1;SF3B3;LEF1;TNC;ATP2B4;MSN;BRCA1;FGF2;YBX3;ADAM19;CLDN5;CDK6;RBL1;PCBP3;NFIA;NSD2;HNRNPD;ATM;BMAL2;EZH2														1146	Macroautophagy (GO:0016236)	1/104	0.571739	0.611152	NO	0	0	1.19007	0.665338	PRKN
1147	Modulation Of Chemical Synaptic Transmission (GO:0050804)	3/123	0.339794	0.50823	NO	0	0	1.47176	1.58865	RELN;CDH2;MYOF														1147	Intrinsic Apoptotic Signaling Pathway (GO:0097193)	1/105	0.575226	0.614344	NO	0	0	1.17857	0.65174	FHIT
1148	Regulation Of Cellular Localization (GO:0060341)	2/72	0.340287	0.50823	NO	0	0	1.68125	1.81233	BORA;WDPCP														1148	Regulation Of Cellular Response To Stress (GO:0080135)	1/107	0.582116	0.62062	NO	0	0	1.15622	0.625613	PRKN
1149	Transforming Growth Factor Beta Receptor Signaling Pathway (GO:0007179)	2/72	0.340287	0.50823	NO	0	0	1.68125	1.81233	CLDN5;ZMIZ1														1149	Positive Regulation Of T Cell Activation (GO:0050870)	1/107	0.582116	0.62062	NO	0	0	1.15622	0.625613	PRKCQ
1150	Positive Regulation Of Protein Localization To Nucleus (GO:1900182)	2/72	0.340287	0.50823	NO	0	0	1.68125	1.81233	CDK1;ECT2														1150	Regulation Of Autophagy (GO:0010506)	2/241	0.583538	0.621595	NO	0	0	1.02505	0.552139	PRKN;PRKD1
1151	Protein Targeting To Membrane (GO:0006612)	2/72	0.340287	0.50823	NO	0	0	1.68125	1.81233	ARL6IP1;RAB8B														1151	Positive Regulation Of Metabolic Process (GO:0009893)	1/108	0.585519	0.622622	NO	0	0	1.14535	0.613058	PPARGC1A
1152	Extracellular Matrix Organization (GO:0030198)	4/176	0.340944	0.50823	NO	0	0	1.36956	1.4737	ADAMTS1;MMP15;SH3PXD2B;ADAMTS9														1152	Glycerophospholipid Biosynthetic Process (GO:0046474)	1/108	0.585519	0.622622	NO	0	0	1.14535	0.613058	DGKB
1153	Regulation Of Monocyte Chemotaxis (GO:0090025)	1/25	0.344628	0.50823	NO	0	0	2.45022	2.6102	ANO6														1153	Cilium Assembly (GO:0060271)	2/243	0.588048	0.624769	NO	0	0	1.01644	0.539677	DNAH5;SEPTIN7
[truncated: 568 more rows]
[truncated: 42 more columns]

## Sheet: 2. Enriched terms MOLIGO_1 
a.) UP_MOLIGO_1_GO_Biological_Process_2023	Term	Overlap	P.value	Adjusted.P.value	Adjusted.P.value <0.05 ?	Old.P.value	Old.Adjusted.P.value	Odds.Ratio	Combined.Score	Genes		b.) UP_MOLIGO_1_GO_Molecular_Function_2023	Term	Overlap	P.value	Adjusted.P.value	Adjusted.P.value < 0.05?	Old.P.value	Old.Adjusted.P.value	Odds.Ratio	Combined.Score	Genes		c.) DOWN_MOLIGO_1_GO_Biological_Process_2023	Term	Overlap	P.value	Adjusted.P.value	Adjusted.P.value <0.05 ?	Old.P.value	Old.Adjusted.P.value	Odds.Ratio	Combined.Score	Genes		d.) DOWN_MOLIGO_1_GO_Molecular_Function_2023	Term	Overlap	P.value	Adjusted.P.value	Adjusted.P.value < 0.05?	Old.P.value	Old.Adjusted.P.value	Odds.Ratio	Combined.Score	Genes		e.) UP_MOLIGO_1_Reactome_2022	Term
[truncated: 1,536 more rows]
[truncated: 42 more columns]

[truncated: 2 more sheets: 3. Gene by term OPC_1, 4. Gene by term MOLIGO_1]
