# Supplementary material for: Single-nucleus RNA sequencing reveals glial cell type-specific responses to ischemic stroke in male rodents
Source: Nat Commun. 2024 Jul 24;15:6232. doi: 10.1038/s41467-024-50465-z (PMC11266704; doi:10.1038/s41467-024-50465-z)
Supplement: Supplementary file 10 — Supplementary Data 8 [file 41467_2024_50465_MOESM10_ESM.xlsx]

## Sheet: 1.PDGFRa_VIM_Ki67
ROI	Population	group			Test statistics
		MCAO contra	MCAO ipsi	p-value	n1,n2	U
GM	PDGFRα+/VIM-/Ki67-	193.8	86.9	0.0286	4.4	0
		(75.79)	(40.39)
GM	PDGFRα+/VIM+/Ki67-	34.32	149.4	0.0286	4.4	0
		(19.71)	(34.92)
GM	PDGFRα+/VIM-/Ki67+	0.2976	7.738	0.0286	4.4	0
		(0.5952)	(0.6873)
GM	PDGFRα+/VIM+/Ki67+	0	10.120	0.0286	4.4	0
		0	(2.280)
WM	PDGFRα+/VIM-/Ki67-	109.5	49.35	0.1143	4.4	2
		(33.15)	(34.59)
WM	PDGFRα+/VIM+/Ki67-	82.75	192.4	0.2000	4.4	3
		(89.78)	(66.81)
WM	PDGFRα+/VIM-/Ki67+	0.8154	18.88	0.0286	4.4	0
		(1.631)	(11.850)
WM	PDGFRα+/VIM+/Ki67+	0.8154	39.89	0.0286	4.4	0
		(1.631)	(9.185)
Core	PDGFRα+/VIM-/Ki67-	183.3	20.49	0.0286	4.4	0
		(138.7)	(17.36)
Core	PDGFRα+/VIM+/Ki67-	47.22	56.25	0.6857	4.4	6
		(34.27)	(38.86)
Core	PDGFRα+/VIM-/Ki67+	0	2.778	0.4286	4.4	4
		0	(4.676)
Core	PDGFRα+/VIM+/Ki67+	0	3.583	0.1429	4.4	2
		0	(2.782)
		mean
		(Standard deviation)

## Sheet: 2.PDGFRa_IL33_Ki67
ROI	Population	group			Test statistics
		MCAO contra	MCAO ipsi	p-value	n1,n2	U
GM	PDGFRα+/IL33-/Ki67-	194.5	222.8	0.3429	4.4	4
		(23.74)	(62.93)
GM	PDGFRα+/IL33+/Ki67-	0.9839	3.516	0.0571	4.4	1
		(1.343)	(0.9194)
GM	PDGFRα+/IL33-/Ki67+	2.1500	23.21	0.0286	4.4	0
		(1.541)	(6.435)
GM	PDGFRα+/IL33+/Ki67+	0	0.7127	0.4286	4.4	4
		0	(0.8523)
WM	PDGFRα+/IL33-/Ki67-	151.6	187.8	0.1143	4.4	2
		(27.400)	(33.88)
WM	PDGFRα+/IL33+/Ki67-	1.183	8.836	0.0571	4.4	1
		(2.367)	(3.984)
WM	PDGFRα+/IL33-/Ki67+	0.5917	31.43	0.0286	4.4	0
		(1.183)	(12.260)
WM	PDGFRα+/IL33+/Ki67+	0	2.045	0.4286	4.4	4
		0	(2.371)
Core	PDGFRα+/IL33-/Ki67-	166.2	46.96	0.0286	4.4	0
		(39.39)	(14.49)
Core	PDGFRα+/IL33+/Ki67-	1.122	0.3472	0.4286	4.4	5
		(1.367)	(0.6944)
Core	PDGFRα+/IL33-/Ki67+	1.753	2.337	>0.9999	4.4	8
		(2.095)	(3.112)
Core	PDGFRα+/IL33+/Ki67+	0	0	>0.9999	4.4	8
		0	0
		mean
		(Standard deviation)

## Sheet: 3.GFAP_CD44_VIM
ROI	Population	group			Test statistics
		MCAO contra	MCAO ipsi	p-value	n1,n2	U
GM	GFAP+/CD44-/VIM-	201.2	395.2	0.1143	4.4	2
		(132.2)	(171.7)
GM	GFAP+/CD44+/VIM-	2.381	9.494	0.1714	4.4	3
		(2.916)	(7.392)
GM	GFAP+/CD44-/VIM+	76.980	356.4	0.0286	4.4	0
		(66.48)	(122.9)
GM	GFAP+/CD44+/VIM+	2.679	75.29	0.0286	4.4	0
		(3.419)	(51.74)
WM	GFAP+/CD44-/VIM-	710.4	372.7	0.0286	4.4	0
		(173.60)	(198.00)
WM	GFAP+/CD44+/VIM-	3.636	33.04	0.0571	4.4	1
		(4.766)	(39.73)
WM	GFAP+/CD44-/VIM+	279.5	671.8	0.3429	4.4	4
		(82.22)	(506.00)
WM	GFAP+/CD44+/VIM+	30.91	391.2	0.0286	4.4	0
		(44.22)	(247.6)
Core	GFAP+/CD44-/VIM-	215.8	53.32	0.2000	4.4	3
		(123.4)	(34.45)
Core	GFAP+/CD44+/VIM-	3.1500	1.389	0.9143	4.4	7
		(3.675)	(1.134)
Core	GFAP+/CD44-/VIM+	61.9	48.36	0.6857	4.4	6
		(45.43)	(43.54)
Core	GFAP+/CD44+/VIM+	1.767	22.070	0.0571	4.4	1
		(3.535)	(27.28)
		mean
		(Standard deviation)

## Sheet: PDGFRα_CD44_Ki67
ROI	Population	group			Test statistics
		MCAO contra	MCAO ipsi	p-value	n1,n2	U
GM	PDGFRα+/CD44-/Ki67-	271.7	240.9	0.1143	4.4	2
		(23.54)	(15.030)
GM	PDGFRα+/CD44+/Ki67-	4.783	71.48	0.0286	4.4	0
		(5.422)	(9.496)
GM	PDGFRα+/CD44-/Ki67+	0	17.37	0.0286	4.4	0
		0	(10.270)
GM	PDGFRα+/CD44+/Ki67+	0	9.636	0.0286	4.4	0
		0	(2.756)
WM	PDGFRα+/CD44-/Ki67-	219.2	183.5	0.4857	4.4	5
		(50.25)	(52.56)
WM	PDGFRα+/CD44+/Ki67-	7.466	75.37	0.0286	4.4	0
		(5.283)	(24.70)
WM	PDGFRα+/CD44-/Ki67+	2.639	25.34	0.0286	4.4	0
		(1.795)	(15.22)
WM	PDGFRα+/CD44+/Ki67+	0	24.63	0.0286	4.4	0
		0	(13.060)
Core	PDGFRα+/CD44-/Ki67-	227.1	25.42	0.0286	4.4	0
		(75.69	(17.43)
Core	PDGFRα+/CD44+/Ki67-	6.570	33.24	0.0286	4.4	0
		(5.063)	(13.37)
Core	PDGFRα+/CD44-/Ki67+	1.815	2.593	0.8286	4.4	7
		(2.751)	(3.325)
Core	PDGFRα+/CD44+/Ki67+	0	0.3472	>0.9999	4.4	6
		0	(0.6944)
		mean
		(Standard deviation)

## Sheet: 5.Iba1_CD44_OPN
ROI	Population	group			Test statistics
		MCAO contra	MCAO ipsi	p-value	n1,n2	U
GM	Iba1+/OPN-/CD44-	219.7	322.1	0.0571	4.4	1
		(14.57)	(85.02)
GM	Iba1+/OPN+/CD44-	9.970	55.29	0.0286	4.4	0
		(4.384)	(13.73)
GM	Iba1+/OPN-/CD44+	2.307	17.73	0.0286	4.4	0
		(0.9833)	(7.760)
GM	Iba1+/OPN+/CD44+	1.935	22.64	0.0286	4.4	0
		(1.777)	(6.948)
GM	Iba1+/OPN+	11.90	77.93	0.0286	4.4	0
		4.454	9.713
WM	Iba1+/OPN-/CD44-	196.1	342.3	0.0571	4.4	1
		(52.28)	(111.8)
WM	Iba1+/OPN+/CD44-	8.704	81.92	0.0286	4.4	0
		(7.821)	(34.02)
WM	Iba1+/OPN-/CD44+	14.010	55.35	0.0286	4.4	0
		(11.62)	(21.66)
WM	Iba1+/OPN+/CD44+	1.908	63.38	0.0286	4.4	0
		(3.816)	(27.58)
WM	Iba1+/OPN+	10.61	145.3	0.0286	4.4	0
		(10.45)	(59.59)
Core	Iba1+/OPN-/CD44-	205.2	23.38	0.0286	4.4	0
		(40.42)	(17.64)
Core	Iba1+/OPN+/CD44-	7.986	8.359	0.8857	4.4	7
		(8.362)	(5.550)
Core	Iba1+/OPN-/CD44+	2.778	11.390	0.0286	4.4	0
		(2.536)	(3.504)
Core	Iba1+/OPN+/CD44+	0.6944	3.654	0.2571	4.4	3.5
		(1.389)	(4.625)
Core	Iba1+/OPN+	8.681	12.01	0.6857	4.4	6
		(8.515)	(8.666)
		mean
		(Standard deviation)
