# Supplementary material for: Single-nucleus RNA sequencing reveals glial cell type-specific responses to ischemic stroke in male rodents
Source: Nat Commun. 2024 Jul 24;15:6232. doi: 10.1038/s41467-024-50465-z (PMC11266704; doi:10.1038/s41467-024-50465-z)
Supplement: Supplementary file 12 — Supplementary Data 10 [file 41467_2024_50465_MOESM12_ESM.xlsx]

## Sheet: 1. Enriched terms AC_3 
a.) UP_AC_3_GO_Biological_Process_2023	Term	Overlap	P.value	Adjusted.P.value	Adjusted.P.value < 0.05 ?	Old.P.value	Old.Adjusted.P.value	Odds.Ratio	Combined.Score	Genes		b.) UP_AC_3__GO_Molecular_Function_2023	Term	Overlap	P.value	Adjusted.P.value	Adjusted.P.value < 0.05 ?	Old.P.value	Old.Adjusted.P.value	Odds.Ratio	Combined.Score	Genes		c.) DOWN_AC_3__GO_Biological_Process_2023	Term	Overlap	P.value	Adjusted.P.value	Adjusted.P.value < 0.05 ?	Old.P.value	Old.Adjusted.P.value	Odds.Ratio	Combined.Score	Genes		d.) DOWN_AC_3__GO_Molecular_Function_2023	Term	Overlap	P.value	Adjusted.P.value	Adjusted.P.value < 0.05 ?	Old.P.value	Old.Adjusted.P.value	Odds.Ratio	Combined.Score	Genes		e.) UP_AC_3__Reactome_2022	Term
1	Wound Healing, Spreading Of Cells (GO:0044319)	7/25	3.22773e-09	4.59305e-06	YES	0	0	40.7119	795.979	ITGB1;COL5A1;PDPN;FLNA;MRTFA;ITGA5;CD44		1	Cadherin Binding (GO:0045296)	15/319	6.30636e-07	0.000167749	YES	0	0	5.31586	75.8921	SH3GLB1;ITGB1;NIBAN2;PTPRJ;RTN4;TJP1;DIAPH3;CDH2;CALD1;FLNA;MYH9;ERC1;PDLIM5;VCL;TJP2		1	Chemical Synaptic Transmission (GO:0007268)	10/273	9.27883e-07	0.00085922	YES	0	0	8.48557	117.868	GRIA2;GABRB1;DTNA;KCND2;NRXN1;SLC1A2;APOE;GRIK2;GRIN2C;GABRG1		1	Transmitter-Gated Monoatomic Ion Channel Activity (GO:0022824)	5/40	1.46359e-06	0.000292719	YES	0	0	30.5177	409.993	GRIA2;GABRB1;GRIK2;GRIN2C;GABRG1		1	Signaling By Rho GTPases, Miro GTPases And RHOBTB3 R-HSA-9716542
2	Regulation Of Cell Migration (GO:0030334)	20/434	1.09776e-08	7.81053e-06	YES	0	0	5.32224	97.543	NTNG1;ITGB1;SEMA3C;ROCK2;TNC;NEXN;PTPRJ;TJP1;PAK1;CCL7;MGAT5;DPYSL3;PDPN;LMNA;GCNT2;FLNA;AMOTL1;SRGAP1;VCL;HBEGF		2	Actin Binding (GO:0003779)	11/183	1.98527e-06	0.000264041	YES	0	0	6.78668	89.1074	ITGB1;KIF18A;CALD1;MAP1B;MRTFA;MSN;MYH9;IQGAP2;PDLIM5;VCL;PDLIM7		2	L-glutamate Transmembrane Transport (GO:0015813)	3/14	3.99291e-05	0.0103616	YES	0	0	57.1033	578.366	SLC25A18;SLC1A2;SLC7A11		2	L-glutamate Transmembrane Transporter Activity (GO:0005313)	3/12	2.43054e-05	0.00243054	YES	0	0	69.8	741.612	SLC25A18;SLC1A2;SLC7A11		2	Signaling By Rho GTPases R-HSA-194315
3	Positive Regulation Of Cell Migration (GO:0030335)	13/272	3.01611e-06	0.00143064	YES	0	0	5.36078	68.1438	ITGB1;SEMA3C;ROCK2;FN1;RTN4;TJP1;PAK1;CCL7;MGAT5;PDPN;GCNT2;KIF20B;HBEGF		3	GTPase Activator Activity (GO:0005096)	10/211	4.58928e-05	0.00406291	YES	0	0	5.24341	52.3775	VAV3;ARHGAP22;ERRFI1;TBC1D1;ARHGAP31;RASA1;IQGAP2;ECT2;IQGAP3;SRGAP1		3	L-glutamate Import (GO:0051938)	3/15	4.9734e-05	0.0103616	YES	0	0	52.3421	518.649	SLC25A18;SLC1A2;SLC7A11		3	Ionotropic Glutamate Receptor Activity (GO:0004970)	3/16	6.09936e-05	0.00406624	YES	0	0	48.3134	468.869	GRIA2;GRIK2;GRIN2C		3	Signal Transduction R-HSA-162582
4	Maintenance Of Blood-Brain Barrier (GO:0035633)	5/29	8.42403e-06	0.00299685	YES	0	0	21.575	252.092	ITGB1;TJP1;LAMC1;VCL;TJP2		4	Cell-Cell Adhesion Mediator Activity (GO:0098632)	5/43	6.10964e-05	0.00406291	YES	0	0	13.6167	132.124	NTNG1;NFASC;PALLD;NEXN;PDLIM5		4	Cellular Response To Sterol (GO:0036315)	3/15	4.9734e-05	0.0103616	YES	0	0	52.3421	518.649	PTCH1;RORA;GPLD1		4	Neurotransmitter Receptor Activity Involved In Regulation Of Postsynaptic Membrane Potential (GO:0099529)	3/21	0.000142306	0.00711531	YES	0	0	34.8842	308.988	GRIA2;GRIK2;GRIN2C		4	L1CAM Interactions R-HSA-373760
5	Epiboly Involved In Wound Healing (GO:0090505)	4/15	1.12196e-05	0.00319311	YES	0	0	37.4867	427.268	PDPN;MRTFA;FLNA;CD44		5	GTPase Regulator Activity (GO:0030695)	14/424	7.95645e-05	0.00423283	YES	0	0	3.63865	34.345	VAV3;ERRFI1;ARF4;RAP1GDS1;IQGAP2;IQGAP3;ARHGAP22;AKAP13;TBC1D1;ARHGAP31;RASA1;CCDC88C;ECT2;SRGAP1		5	Anterograde Trans-Synaptic Signaling (GO:0098916)	7/199	5.59483e-05	0.0103616	YES	0	0	7.89663	77.3166	GRIA2;GABRB1;DTNA;KCND2;NRXN1;SLC1A2;GRIK2		5	arachidonate-CoA Ligase Activity (GO:0047676)	2/5	0.00023538	0.00941521	YES	0	0	138.188	1154.46	ACSL6;ACSL3		5	RHO GTPase Cycle R-HSA-9012999
6	Integrin-Mediated Signaling Pathway (GO:0007229)	7/85	2.01823e-05	0.00478658	YES	0	0	9.36657	101.259	ITGB1;DST;ADAMTS1;FN1;MYH9;ITGAV;ITGA5		6	Cell Adhesion Mediator Activity (GO:0098631)	4/28	0.00015232	0.00675286	YES	0	0	17.1701	150.917	NTNG1;NFASC;PALLD;NEXN		6	Cell Junction Assembly (GO:0034329)	5/95	0.000104194	0.0160806	YES	0	0	11.8351	108.519	GPM6A;FARP1;CDH4;CDH10;NRXN1		6	Transmitter-Gated Monoatomic Ion Channel Activity Involved In Regulation Of Postsynaptic Membrane Potential (GO:1904315)	3/34	0.000611383	0.0203794	YES	0	0	20.2421	149.787	GRIA2;GRIK2;GRIN2C		6	RHO GTPase Effectors R-HSA-195258
7	Regulation Of Cell Population Proliferation (GO:0042127)	20/766	6.74399e-05	0.0106078	YES	0	0	2.90306	27.8818	NIBAN2;FN1;PTPRJ;OSMR;RERG;TJP1;PAK1;DDAH1;ADAMTS1;PRC1;RPS6KA2;CLCF1;PDPN;LMNA;GCNT2;PFDN1;ITGAV;KIF20B;SOX7;HBEGF		7	Muscle Alpha-Actinin Binding (GO:0051371)	3/14	0.000311549	0.0118389	YES	0	0	27.9694	225.823	PALLD;PDLIM5;PDLIM7		7	Long-Chain fatty-acyl-CoA Metabolic Process (GO:0035336)	3/23	0.000188149	0.0248895	YES	0	0	31.3926	269.295	ACSL6;ACSBG1;ACSL3		7	CoA-ligase Activity (GO:0016405)	2/12	0.00151913	0.0379784	YES	0	0	41.4417	268.94	ACSBG1;ACSS1		7	Extracellular Matrix Organization R-HSA-1474244
8	Positive Regulation Of Cell Motility (GO:2000147)	10/221	6.76936e-05	0.0106078	YES	0	0	4.99236	47.9292	TJP1;ITGB1;PAK1;SEMA3C;CCL7;ROCK2;MGAT5;PDPN;GCNT2;HBEGF		8	Chemokine Binding (GO:0019956)	3/17	0.000569538	0.0189371	YES	0	0	21.9726	164.15	ITGB1;PDPN;ITGAV		8	fatty-acyl-CoA Biosynthetic Process (GO:0046949)	3/25	0.000242619	0.0280832	YES	0	0	28.5359	237.533	ACSL6;ACSBG1;ACSL3		8	GABA-gated Chloride Ion Channel Activity (GO:0022851)	2/12	0.00151913	0.0379784	YES	0	0	41.4417	268.94	GABRB1;GABRG1		8	Nervous System Development R-HSA-9675108
9	Regulation Of Cell Junction Assembly (GO:1901888)	4/23	6.84483e-05	0.0106078	YES	0	0	21.6941	208.034	RAP1B;TJP1;ROCK2;PDLIM5		9	Purine Ribonucleoside Triphosphate Binding (GO:0035639)	13/476	0.000870189	0.0257189	YES	0	0	2.9675	20.9114	ARF4;PRAG1;HSPA4;RAB27B;RERG;RAP1B;TUBB6;TUBB2A;MTHFD1L;STK38L;MYH9;ADSS2;MAP4K3		9	Synaptic Transmission, Glutamatergic (GO:0035249)	3/27	0.000306364	0.0296272	YES	0	0	26.1553	211.615	GRIA2;GRIK2;GRIN2C		9	Actin Binding (GO:0003779)	5/183	0.00207542	0.0461205	YES	0	0	5.95747	36.8028	PRKN;PHACTR3;FMN2;SYNE1;MTSS2		9	Axon Guidance R-HSA-422475
10	Wound Healing, Spreading Of Epidermal Cells (GO:0035313)	3/9	7.4545e-05	0.0106078	YES	0	0	51.2902	487.467	ITGB1;COL5A1;ITGA5		10	Alpha-Actinin Binding (GO:0051393)	3/23	0.00142052	0.0377857	YES	0	0	15.3762	100.817	PALLD;PDLIM5;PDLIM7		10	Regulation Of Glucose Metabolic Process (GO:0010906)	3/28	0.000341911	0.0296272	YES	0	0	25.1078	200.384	PRKN;RORA;GPLD1		10	Acidic Amino Acid Transmembrane Transporter Activity (GO:0015172)	2/15	0.00239377	0.0478755	YES	0	0	31.8734	192.352	SLC25A18;SLC1A2		10	RHOA GTPase Cycle R-HSA-8980692
11	Homotypic Cell-Cell Adhesion (GO:0034109)	5/46	8.49567e-05	0.0109903	YES	0	0	12.6184	118.277	ACTN1;FLNA;MYH9;VCL;TJP2		11	GTP Binding (GO:0005525)	7/201	0.00374304	0.0905136	NO	0	0	3.7438	20.9198	RAP1B;ARF4;TUBB6;TUBB2A;RAB27B;ADSS2;RERG		11	Regulation Of Cellular Response To Insulin Stimulus (GO:1900076)	2/6	0.000351943	0.0296272	YES	0	0	103.635	824.113	NCOA1;GPLD1		11	GABA-A Receptor Activity (GO:0004890)	2/18	0.00345487	0.051045	NO	0	0	25.8932	146.762	GABRB1;GABRG1		11	Hemostasis R-HSA-109582
12	Cell-Matrix Adhesion (GO:0007160)	7/109	9.99942e-05	0.0118576	YES	0	0	7.15396	65.8908	ITGB1;FN1;ITGAV;ITGA5;ADAMTS9;VCL;CD44		12	Protein Kinase Binding (GO:0019901)	12/511	0.00467508	0.0982818	NO	0	0	2.52309	13.5377	ITGB1;SPRED3;ERRFI1;CCND1;PRC1;MSN;PTPRJ;ITGAV;PDLIM5;YWHAG;CDK5RAP2;TJP2		12	Synapse Assembly (GO:0007416)	4/71	0.000409533	0.0316023	YES	0	0	12.5977	98.2679	PTPRD;GPM6A;FARP1;NRXN1		12	Ligand-Gated Monoatomic Anion Channel Activity (GO:0099095)	2/18	0.00345487	0.051045	NO	0	0	25.8932	146.762	GABRB1;GABRG1		12	Cell-extracellular Matrix Interactions R-HSA-446353
13	Establishment Of Endothelial Barrier (GO:0061028)	4/28	0.00015232	0.0166732	YES	0	0	17.1701	150.917	RAP1B;TJP1;MSN;TJP2		13	Monoatomic Cation:Bicarbonate Symporter Activity (GO:0140410)	2/11	0.00495824	0.0982818	NO	0	0	22.6747	120.328	SLC4A7;SLC39A14		13	Long-Chain Fatty Acid Metabolic Process (GO:0001676)	4/78	0.000585704	0.038564	YES	0	0	11.402	84.8613	CYP2J2;ACSL6;ACSBG1;ACSL3		13	Amino Acid:Sodium Symporter Activity (GO:0005283)	2/18	0.00345487	0.051045	NO	0	0	25.8932	146.762	SLC1A2;SLC6A11		13	Fibronectin Matrix Formation R-HSA-1566977
14	Regulation Of Cell Motility (GO:2000145)	7/123	0.000212459	0.0215949	YES	0	0	6.28608	53.1599	PRAG1;ROCK2;LMNA;TNC;NEXN;FLNA;AMOTL1		14	Protein Kinase C Binding (GO:0005080)	3/36	0.00521677	0.0982818	NO	0	0	9.31276	48.9467	ITGAV;PDLIM5;YWHAG		14	Regulation Of Neuronal Synaptic Plasticity (GO:0048168)	3/34	0.000611383	0.038564	YES	0	0	20.2421	149.787	GRIK2;APOE;GRIN2C		14	L-amino Acid Transmembrane Transporter Activity (GO:0015179)	3/63	0.00366181	0.051045	NO	0	0	10.4432	58.584	SLC25A18;SLC1A2;SLC7A11		14	RHO GTPases Activate Formins R-HSA-5663220
15	Platelet Aggregation (GO:0070527)	4/35	0.000369213	0.0328369	YES	0	0	13.2883	105.033	ACTN1;FLNA;MYH9;VCL		15	Insulin-Like Growth Factor I Binding (GO:0031994)	2/12	0.00591168	0.0982818	NO	0	0	20.4062	104.701	IGFBP2;ITGAV		15	Negative Regulation Of Long-Term Synaptic Potentiation (GO:1900272)	2/8	0.000652771	0.038564	YES	0	0	69.0833	506.677	FAM107A;APOE		15	Chloride Channel Activity (GO:0005254)	3/64	0.00382838	0.051045	NO	0	0	10.2714	57.1638	GABRB1;TTYH1;GABRG1		15	Apoptotic Cleavage Of Cellular Proteins R-HSA-111465
16	Endoderm Formation (GO:0001706)	4/35	0.000369213	0.0328369	YES	0	0	13.2883	105.033	FN1;ITGAV;ITGA5;SOX7		16	Platelet-Derived Growth Factor Receptor Binding (GO:0005161)	2/12	0.00591168	0.0982818	NO	0	0	20.4062	104.701	PTPRJ;ITGA5		16	Glutamate Receptor Signaling Pathway (GO:0007215)	3/35	0.000666333	0.038564	YES	0	0	19.6086	143.411	GRIA2;GRIK2;GRIN2C		16	GABA Receptor Activity (GO:0016917)	2/21	0.00469688	0.058711	NO	0	0	21.8015	116.875	GABRB1;GABRG1		16	RHOF GTPase Cycle R-HSA-9035034
17	Regulation Of Cellular Component Biogenesis (GO:0044087)	4/37	0.000458651	0.0373482	YES	0	0	12.4817	95.9495	RAP1B;TJP1;ROCK2;MSN		17	GTPase Binding (GO:0051020)	7/225	0.00686303	0.103818	NO	0	0	3.32756	16.5766	AKAP13;PAK1;RASA1;FLNA;KNTC1;ERC1;IQGAP2		17	Aspartate Transmembrane Transport (GO:0015810)	2/9	0.000836599	0.0438411	YES	0	0	59.2113	419.581	SLC25A18;SLC1A2		17	mRNA 3'-UTR AU-rich Region Binding (GO:0035925)	2/23	0.00562273	0.0661497	NO	0	0	19.7232	102.185	CPEB3;RBMS3		17	RHOB GTPase Cycle R-HSA-9013026
18	Regulation Of Transforming Growth Factor Beta Production (GO:0071634)	3/16	0.00047243	0.0373482	YES	0	0	23.664	181.21	FN1;ITGAV;LTBP1		18	Guanyl Ribonucleotide Binding (GO:0032561)	7/226	0.00702528	0.103818	NO	0	0	3.31219	16.4227	RAP1B;ARF4;TUBB6;TUBB2A;RAB27B;ADSS2;RERG		18	Regulation Of Endothelial Cell Migration (GO:0010594)	4/88	0.000922427	0.0438411	YES	0	0	10.0395	70.1612	ADGRB1;APOE;PLPP3;GPLD1		18	Phospholipase Activity (GO:0004620)	3/77	0.0064209	0.0713433	NO	0	0	8.46145	42.7151	PNPLA7;ABHD3;GPLD1		18	RAC1 GTPase Cycle R-HSA-9013149
19	Regulation Of Establishment Of Cell Polarity (GO:2000114)	3/17	0.000569538	0.0426554	YES	0	0	21.9726	164.15	RAP1B;ROCK2;KIF20B		19	Acetylgalactosaminyltransferase Activity (GO:0008376)	2/14	0.00804674	0.112654	NO	0	0	17.0034	81.9989	B3GALNT1;CHSY1		19	L-alpha-amino Acid Transmembrane Transport (GO:1902475)	3/40	0.000988194	0.0438411	YES	0	0	16.9545	117.319	SLC25A18;SLC1A2;SLC7A11		19	Voltage-Gated Monoatomic Ion Channel Activity (GO:0005244)	2/27	0.00770215	0.0810752	NO	0	0	16.5642	80.6055	KCND2;GRIN2C		19	CDC42 GTPase Cycle R-HSA-9013148
20	Regulation Of Establishment Or Maintenance Of Cell Polarity (GO:0032878)	3/18	0.00067853	0.0482774	YES	0	0	20.5067	149.609	RAP1B;ROCK2;KIF20B		20	CCR Chemokine Receptor Binding (GO:0048020)	3/44	0.00913924	0.113021	NO	0	0	7.49261	35.1791	CCL7;CCL2;NES		20	Regulation Of Small Molecule Metabolic Process (GO:0062012)	3/40	0.000988194	0.0438411	YES	0	0	16.9545	117.319	PRKN;RORA;APOE		20	Ubiquitin Conjugating Enzyme Binding (GO:0031624)	2/28	0.00826832	0.0826832	NO	0	0	15.9263	76.3717	PRKN;RNF144A		20	Apoptotic Execution Phase R-HSA-75153
21	Regulation Of Stress Fiber Assembly (GO:0051492)	5/75	0.00085058	0.0487627	YES	0	0	7.37996	52.1733	TJP1;PAK1;ROCK2;MET;S100A10		21	Insulin-Like Growth Factor Binding (GO:0005520)	2/15	0.00922522	0.113021	NO	0	0	15.6947	73.5424	IGFBP2;ITGAV		21	Positive Regulation Of Developmental Process (GO:0051094)	6/233	0.00101098	0.0438411	YES	0	0	5.65265	38.9854	NCOA1;PRKN;NRXN1;APOE;CPEB3;RAPGEF3		21	Ubiquitin-Like Protein Conjugating Enzyme Binding (GO:0044390)	2/34	0.0120399	0.114666	NO	0	0	12.9362	57.1719	PRKN;RNF144A		21	RHOD GTPase Cycle R-HSA-9013405
22	Negative Regulation Of Phosphoprotein Phosphatase Activity (GO:0032515)	3/20	0.00093437	0.0487627	YES	0	0	18.0923	126.206	ROCK2;MGAT5;MASTL		22	Microtubule Binding (GO:0008017)	7/239	0.00940281	0.113021	NO	0	0	3.12452	14.5813	KIF18A;DST;PRC1;MAP1B;CCDC88C;KIF20B;CDK5RAP2		22	Cellular Response To Cholesterol (GO:0071397)	2/10	0.00104241	0.0438411	YES	0	0	51.8073	355.72	PTCH1;GPLD1		22	Inorganic Cation Transmembrane Transporter Activity (GO:0022890)	2/35	0.0127292	0.11572	NO	0	0	12.5436	54.7383	GRIA2;GRIN2C		22	Signaling By Interleukins R-HSA-449147
23	Endothelial Cell Development (GO:0001885)	3/20	0.00093437	0.0487627	YES	0	0	18.0923	126.206	RAP1B;MSN;MET		23	Protein Tyrosine Kinase Binding (GO:1990782)	4/85	0.00977251	0.113021	NO	0	0	5.07279	23.4778	ITGB1;SHC4;SHC3;TJP2		23	Positive Regulation Of Protein Catabolic Process (GO:0045732)	4/92	0.00108893	0.0438411	YES	0	0	9.58124	65.3686	PRKN;APC;APOE;GPLD1		23	GTPase Regulator Activity (GO:0030695)	6/424	0.0180022	0.150139	NO	0	0	3.03994	12.2122	PREX2;FARP1;ADGRB3;ARAP2;RAPGEF3;MTSS2		23	Glycosaminoglycan Metabolism R-HSA-1630316
24	Regulation Of Plasma Membrane Repair (GO:1905684)	2/5	0.00093712	0.0487627	YES	0	0	68.0447	474.455	MYH9;S100A10		24	Small GTPase Binding (GO:0031267)	6/199	0.0138391	0.143741	NO	0	0	3.20878	13.7344	AKAP13;PAK1;FLNA;KNTC1;ERC1;IQGAP2		24	Nervous System Development (GO:0007399)	8/433	0.00130216	0.0502415	NO	0	0	4.07362	27.0641	PRKN;GPM6A;FARP1;APC;NRXN1;ADGRB1;LSAMP;CABLES1		24	Transcription Corepressor Binding (GO:0001222)	2/42	0.0180167	0.150139	NO	0	0	10.3448	41.5494	PER3;RORA		24	Cytokine Signaling In Immune System R-HSA-1280215
25	Contact Inhibition (GO:0060242)	2/5	0.00093712	0.0487627	YES	0	0	68.0447	474.455	PAK1;PTPRJ		25	Tubulin Binding (GO:0015631)	8/322	0.0143386	0.143741	NO	0	0	2.64128	11.2117	PAK1;KIF18A;DST;PRC1;MAP1B;CCDC88C;KIF20B;CDK5RAP2		25	C-terminal Protein Amino Acid Modification (GO:0018410)	2/12	0.00151913	0.0541046	NO	0	0	41.4417	268.94	FOLH1;GPLD1		25	GTPase Activator Activity (GO:0005096)	4/211	0.0201468	0.156537	NO	0	0	4.04872	15.8091	PREX2;ADGRB3;ARAP2;MTSS2		25	Signaling By ALK Fusions And Activated Point Mutants R-HSA-9725370
26	Response To Testosterone (GO:0033574)	2/5	0.00093712	0.0487627	YES	0	0	68.0447	474.455	ROCK2;MSN		26	Microtubule Plus-End Binding (GO:0051010)	2/19	0.0146434	0.143741	NO	0	0	11.9994	50.6826	KIF18A;DST		26	Ionotropic Glutamate Receptor Signaling Pathway (GO:0035235)	2/12	0.00151913	0.0541046	NO	0	0	41.4417	268.94	GRIA2;GRIN2C		26	4-galactosyl-N-acetylglucosaminide 3-alpha-L-fucosyltransferase Activity (GO:0017083)	1/5	0.0242633	0.156537	NO	0	0	51.2835	190.713	FUT9		26	Cell Junction Organization R-HSA-446728
27	Actomyosin Structure Organization (GO:0031032)	5/77	0.000958487	0.0487627	YES	0	0	7.17423	49.862	ITGB1;TJP1;ROCK2;MYH9;FLNC		27	Growth Factor Receptor Binding (GO:0070851)	4/96	0.0147625	0.143741	NO	0	0	4.46377	18.8177	ARF4;PTPRJ;IL1RAP;ITGA5		27	Positive Regulation Of Membrane Protein Ectodomain Proteolysis (GO:0051044)	2/14	0.00208123	0.0713786	NO	0	0	34.5312	213.223	APOE;GPLD1		27	P-type Sodium Transporter Activity (GO:0008554)	1/5	0.0242633	0.156537	NO	0	0	51.2835	190.713	ATP1A2		27	Cell Cycle, Mitotic R-HSA-69278
28	Negative Regulation Of Apoptotic Process (GO:0043066)	13/482	0.000975254	0.0487627	YES	0	0	2.92862	20.3036	ITGB1;ARF4;STIL;NIBAN2;TJP1;CLCF1;RASA1;PDPN;TMBIM1;FLNA;CCL2;ITGA5;CD44		28	Guanyl-Nucleotide Exchange Factor Activity (GO:0005085)	6/203	0.0151306	0.143741	NO	0	0	3.14299	13.1724	VAV3;ARF4;AKAP13;CCDC88C;RAP1GDS1;ECT2		28	Positive Regulation Of Secretion (GO:0051047)	2/15	0.00239377	0.0715733	NO	0	0	31.8734	192.352	ACSL3;GPLD1		28	P-type Sodium:Potassium-Exchanging Transporter Activity (GO:0005391)	1/5	0.0242633	0.156537	NO	0	0	51.2835	190.713	ATP1A2		28	Cell Cycle R-HSA-1640170
29	Positive Regulation Of Cell Population Proliferation (GO:0008284)	13/483	0.000993759	0.0487627	YES	0	0	2.92224	20.2044	FN1;LAMC1;OSMR;TJP1;PAK1;PRC1;CLCF1;GCNT2;PFDN1;ITGAV;KIF20B;NES;HBEGF		29	Metalloendopeptidase Activity (GO:0004222)	4/101	0.0174777	0.157423	NO	0	0	4.2326	17.1286	ADAMTS1;ADAM12;ADAMTS9;ADAMTS7		29	Positive Regulation Of Syncytium Formation By Plasma Membrane Fusion (GO:0060143)	2/15	0.00239377	0.0715733	NO	0	0	31.8734	192.352	ADGRB1;RAPGEF3		29	alpha-N-acetylgalactosaminide Alpha-2,6-Sialyltransferase Activity (GO:0001665)	1/5	0.0242633	0.156537	NO	0	0	51.2835	190.713	ST6GALNAC5		29	Gene And Protein Expression By JAK-STAT Signaling After Interleukin-12 Stimulation R-HSA-8950505
30	Regulation Of Small GTPase Mediated Signal Transduction (GO:0051056)	6/118	0.00108956	0.0516815	NO	0	0	5.55226	37.8774	ARHGAP22;VAV3;AKAP13;ARHGAP31;ITGAV;ECT2		30	Transforming Growth Factor Beta Binding (GO:0050431)	2/21	0.0177545	0.157423	NO	0	0	10.7352	43.2749	ITGAV;LTBP1		30	Regulation Of Carbohydrate Metabolic Process (GO:0006109)	2/15	0.00239377	0.0715733	NO	0	0	31.8734	192.352	PRKN;RORA		30	Phosphatidylcholine-Sterol O-acyltransferase Activator Activity (GO:0060228)	1/5	0.0242633	0.156537	NO	0	0	51.2835	190.713	APOE		30	M Phase R-HSA-68886
31	Regulation Of Cytokinesis (GO:0032465)	5/80	0.001139	0.0522838	NO	0	0	6.88621	46.672	SH3GLB1;PRC1;TAS1R2;KIF20B;ECT2		31	Protein Serine/Threonine Kinase Activity (GO:0004674)	8/342	0.0198327	0.167635	NO	0	0	2.48057	9.72489	PAK1;ROCK2;RPS6KA2;MYO3A;STK38L;MASTL;CDK14;MAP4K3		31	Negative Regulation Of Canonical Wnt Signaling Pathway (GO:0090090)	4/114	0.00239608	0.0715733	NO	0	0	7.65648	46.1986	PRKN;APC;APOE;RBMS3		31	Phospholipase D Activity (GO:0004630)	1/5	0.0242633	0.156537	NO	0	0	51.2835	190.713	GPLD1		31	Integrin Cell Surface Interactions R-HSA-216083
32	Regulation Of Cellular Response To Hypoxia (GO:1900037)	2/6	0.00139661	0.0602237	NO	0	0	51.0309	335.462	DDAH1;ROCK2		32	SH3 Domain Binding (GO:0017124)	3/59	0.0201667	0.167635	NO	0	0	5.4815	21.3982	DPYSL3;ADAM12;AFAP1		32	Regulation Of Synaptic Transmission, Glutamatergic (GO:0051966)	3/55	0.00248843	0.0720089	NO	0	0	12.0547	72.281	NRXN1;ATP1A2;GRIN2C		32	Sphingosine-1-Phosphate Phosphatase Activity (GO:0042392)	1/6	0.0290456	0.161364	NO	0	0	41.0247	145.182	PLPP3		32	Mitotic Anaphase R-HSA-68882
33	Regulation Of Blood-Brain Barrier Permeability (GO:1905603)	2/6	0.00139661	0.0602237	NO	0	0	51.0309	335.462	TJP1;TJP2		33	Protein Phosphatase 2A Binding (GO:0051721)	2/23	0.0211183	0.170227	NO	0	0	9.71183	37.4645	MASTL;CTTNBP2NL		33	Regulation Of Protein Catabolic Process (GO:0042176)	4/122	0.00306159	0.0792449	NO	0	0	7.13451	41.3004	PRKN;APC;APOE;FMN2		33	Gamma-Aminobutyric Acid Transmembrane Transporter Activity (GO:0015185)	1/6	0.0290456	0.161364	NO	0	0	41.0247	145.182	SLC6A11		33	Mitotic Metaphase And Anaphase R-HSA-2555396
34	Regulation Of Neuron Projection Development (GO:0010975)	7/174	0.00167092	0.0699327	NO	0	0	4.35507	27.848	NTNG1;PAK1;PRAG1;CDH2;DPYSL3;PTPN9;PDLIM5		34	Double-Stranded RNA Binding (GO:0003725)	3/65	0.0259721	0.203193	NO	0	0	4.94952	18.0694	ACTN1;MSN;VIM		34	Fatty Acid Metabolic Process (GO:0006631)	4/122	0.00306159	0.0792449	NO	0	0	7.13451	41.3004	CYP2J2;ACSL6;ACSBG1;ACSL3		34	P-type Potassium Transmembrane Transporter Activity (GO:0008556)	1/6	0.0290456	0.161364	NO	0	0	41.0247	145.182	ATP1A2		34	Elastic Fibre Formation R-HSA-1566948
35	Extracellular Matrix Organization (GO:0030198)	7/176	0.00178331	0.0721613	NO	0	0	4.30309	27.2355	COL5A1;ADAMTS1;COL5A3;SH3PXD2B;LAMC1;ADAMTS9;ADAMTS7		35	GDP Binding (GO:0019003)	3/67	0.0280855	0.211035	NO	0	0	4.79437	17.1279	RAP1B;RAB27B;RERG		35	Transepithelial Transport (GO:0070633)	2/17	0.0030808	0.0792449	NO	0	0	27.6208	159.719	SLC1A2;GPLD1		35	Oxysterol Binding (GO:0008142)	1/6	0.0290456	0.161364	NO	0	0	41.0247	145.182	RORA		35	Non-integrin membrane-ECM Interactions R-HSA-3000171
36	Regulation Of Focal Adhesion Assembly (GO:0051893)	4/54	0.00192945	0.0721613	NO	0	0	8.23083	51.447	ROCK2;PTPRJ;VCL;S100A10		36	ADP Binding (GO:0043531)	2/27	0.0285612	0.211035	NO	0	0	8.15629	29.0014	MYO3A;MYH9		36	Long-Chain fatty-acyl-CoA Biosynthetic Process (GO:0035338)	2/17	0.0030808	0.0792449	NO	0	0	27.6208	159.719	ACSL6;ACSL3		36	Sodium Ion Binding (GO:0031402)	1/6	0.0290456	0.161364	NO	0	0	41.0247	145.182	ATP1A2		36	RHOC GTPase Cycle R-HSA-9013106
37	Neuroepithelial Cell Differentiation (GO:0060563)	2/7	0.00194266	0.0721613	NO	0	0	40.8227	254.885	TUBB2A;MAP1B		37	Gamma-Tubulin Binding (GO:0043015)	2/29	0.0326192	0.230776	NO	0	0	7.55136	25.8472	PAK1;CDK5RAP2		37	Response To Cholesterol (GO:0070723)	2/18	0.00345487	0.0859915	NO	0	0	25.8932	146.762	PTCH1;GPLD1		37	Amino Acid Transmembrane Transporter Activity (GO:0015171)	2/56	0.0308347	0.161607	NO	0	0	7.65741	26.641	SLC1A2;SLC7A11		37	Smooth Muscle Contraction R-HSA-445355
38	Regulation Of Transforming Growth Factor Beta Activation (GO:1901388)	2/7	0.00194266	0.0721613	NO	0	0	40.8227	254.885	ITGAV;LTBP1		38	Adenyl Ribonucleotide Binding (GO:0032559)	7/309	0.0330131	0.230776	NO	0	0	2.39171	8.15776	MTHFD1L;PRAG1;HSPA4;MYO3A;STK38L;MYH9;MAP4K3		38	Regulation Of Canonical Wnt Signaling Pathway (GO:0060828)	5/207	0.00352881	0.0859915	NO	0	0	5.24327	29.6076	PRKN;APC;GPC5;APOE;RBMS3		38	Iron Ion Transmembrane Transporter Activity (GO:0005381)	1/7	0.0338047	0.161607	NO	0	0	34.1856	115.792	TTYH1		38	Interleukin-12 Signaling R-HSA-9020591
39	Positive Regulation Of Microtubule Polymerization Or Depolymerization (GO:0031112)	3/26	0.00204093	0.0721613	NO	0	0	13.3686	82.8095	PAK1;MET;CDK5RAP2		39	Metallopeptidase Activity (GO:0008237)	4/124	0.0338356	0.230776	NO	0	0	3.41736	11.572	ADAMTS1;ADAM12;ADAMTS9;ADAMTS7		39	Glycosphingolipid Biosynthetic Process (GO:0006688)	2/19	0.00384904	0.09139	NO	0	0	24.3689	135.489	FUT9;ST6GALNAC5		39	NMDA Glutamate Receptor Activity (GO:0004972)	1/7	0.0338047	0.161607	NO	0	0	34.1856	115.792	GRIN2C		39	Platelet Activation, Signaling And Aggregation R-HSA-76002
40	B Cell Activation (GO:0042113)	5/92	0.00212025	0.0721613	NO	0	0	5.93278	36.5235	ITGB1;KLF6;CLCF1;PTPRJ;CTPS1		40	SH2 Domain Binding (GO:0042169)	2/31	0.0368883	0.245307	NO	0	0	7.02986	23.1976	SH3PXD2B;AFAP1		40	Synapse Organization (GO:0050808)	4/131	0.00394991	0.0914403	NO	0	0	6.6259	36.6682	PTPRD;GPM6A;FARP1;NRXN1		40	Acetylcholine Receptor Binding (GO:0033130)	1/7	0.0338047	0.161607	NO	0	0	34.1856	115.792	NRXN1		40	Chondroitin Sulfate Biosynthesis R-HSA-2022870
41	Positive Regulation Of GTPase Activity (GO:0043547)	8/234	0.00221934	0.0721613	NO	0	0	3.68631	22.5254	ARHGAP22;ITGB1;TBC1D1;CCL7;RAP1GDS1;CCL2;ECT2;S100A10		41	Cytokine Receptor Activity (GO:0004896)	3/76	0.0386886	0.251004	NO	0	0	4.20136	13.6637	IL1RAP;OSMR;CD44		41	Gamma-Aminobutyric Acid Signaling Pathway (GO:0007214)	2/20	0.00426311	0.0962839	NO	0	0	23.0139	125.604	GABRB1;GABRG1		41	Alpha-(1->3)-Fucosyltransferase Activity (GO:0046920)	1/7	0.0338047	0.161607	NO	0	0	34.1856	115.792	FUT9		41	Signal Transduction By L1 R-HSA-445144
42	Positive Regulation Of Protein Kinase B Signaling (GO:0051897)	5/93	0.00222321	0.0721613	NO	0	0	5.86506	35.8285	ITGB1;GCNT2;PTPRJ;RTN4;HBEGF		42	Solute:Sodium Symporter Activity (GO:0015370)	2/34	0.0436663	0.255644	NO	0	0	6.36985	19.9451	SLC4A7;SLC20A1		42	Regulation Of Membrane Protein Ectodomain Proteolysis (GO:0051043)	2/21	0.00469688	0.0982386	NO	0	0	21.8015	116.875	APOE;GPLD1		42	Sterol Binding (GO:0032934)	2/59	0.0339374	0.161607	NO	0	0	7.25329	24.5396	PTCH1;RORA		42	Signaling By Hippo R-HSA-2028269
43	Positive Regulation Of Cellular Process (GO:0048522)	14/594	0.00223445	0.0721613	NO	0	0	2.5496	15.5622	FN1;PTPRJ;LAMC1;OSMR;TJP1;PAK1;PRC1;CLCF1;GCNT2;PFDN1;ITGAV;KIF20B;TEAD1;HBEGF		43	glucuronosyl-N-acetylgalactosaminyl-proteoglycan 4-beta-N-acetylgalactosaminyltransferase Activity (GO:0047238)	1/5	0.0480534	0.255644	NO	0	0	25.3846	77.0535	CHSY1		43	Regulation Of Steroid Metabolic Process (GO:0019218)	2/21	0.00469688	0.0982386	NO	0	0	21.8015	116.875	RORA;APOE		43	Volume-Sensitive Anion Channel Activity (GO:0005225)	1/8	0.0385407	0.175185	NO	0	0	29.3004	95.4034	TTYH1		43	Syndecan Interactions R-HSA-3000170
44	Negative Regulation Of Cellular Process (GO:0048523)	13/537	0.00253483	0.0721613	NO	0	0	2.61377	15.6242	NIBAN2;PTPRJ;RTN4;RERG;CTTNBP2NL;DDAH1;ADAMTS1;RPS6KA2;RASA1;PDPN;LMNA;MYH9;SOX7		44	Keratin Filament Binding (GO:1990254)	1/5	0.0480534	0.255644	NO	0	0	25.3846	77.0535	VIM		44	Negative Regulation Of Wnt Signaling Pathway (GO:0030178)	4/140	0.00499841	0.0982386	NO	0	0	6.18461	32.77	PRKN;APC;APOE;RBMS3		44	L-aspartate Transmembrane Transporter Activity (GO:0015183)	1/8	0.0385407	0.175185	NO	0	0	29.3004	95.4034	SLC25A18		44	Oncogenic MAPK Signaling R-HSA-6802957
45	Cell-Substrate Junction Assembly (GO:0007044)	3/28	0.00253487	0.0721613	NO	0	0	12.2978	73.5116	DST;FN1;LAMC1		45	L-leucine Transmembrane Transporter Activity (GO:0015190)	1/5	0.0480534	0.255644	NO	0	0	25.3846	77.0535	SLC7A8		45	Oligosaccharide Biosynthetic Process (GO:0009312)	2/22	0.00515015	0.0982386	NO	0	0	20.7104	109.118	FUT9;ST6GALNAC5		45	Benzodiazepine Receptor Activity (GO:0008503)	1/9	0.0432537	0.18806	NO	0	0	25.6366	80.5162	GABRG1		45	G Alpha (12/13) Signaling Events R-HSA-416482
46	CD40 Signaling Pathway (GO:0023035)	2/8	0.00257353	0.0721613	NO	0	0	34.0172	202.827	ITGB1;ITGA5		46	Malate Dehydrogenase Activity (GO:0016615)	1/5	0.0480534	0.255644	NO	0	0	25.3846	77.0535	ME2		46	Positive Regulation Of Cholesterol Efflux (GO:0010875)	2/22	0.00515015	0.0982386	NO	0	0	20.7104	109.118	PTCH1;APOE		46	Potassium Ion Binding (GO:0030955)	1/9	0.0432537	0.18806	NO	0	0	25.6366	80.5162	ATP1A2		46	Cell-Cell Communication R-HSA-1500931
47	Regulation Of Endothelial Cell Development (GO:1901550)	2/8	0.00257353	0.0721613	NO	0	0	34.0172	202.827	ROCK2;VCL		47	Myosin Light Chain Binding (GO:0032027)	1/5	0.0480534	0.255644	NO	0	0	25.3846	77.0535	IQGAP3		47	Positive Regulation Of Excitatory Postsynaptic Potential (GO:2000463)	2/22	0.00515015	0.0982386	NO	0	0	20.7104	109.118	NRXN1;GRIN2C		47	Ligand-Gated Monoatomic Ion Channel Activity Involved In Regulation Of Presynaptic Membrane Potential (GO:0099507)	1/10	0.0479439	0.191775	NO	0	0	22.7869	69.2204	GABRB1		47	Laminin Interactions R-HSA-3000157
48	Regulation Of Protein Localization To Early Endosome (GO:1902965)	2/8	0.00257353	0.0721613	NO	0	0	34.0172	202.827	ROCK2;MSN		48	Ciliary Neurotrophic Factor Receptor Binding (GO:0005127)	1/5	0.0480534	0.255644	NO	0	0	25.3846	77.0535	OSMR		48	Positive Regulation Of Synaptic Transmission, Glutamatergic (GO:0051968)	2/22	0.00515015	0.0982386	NO	0	0	20.7104	109.118	NRXN1;GRIN2C		48	Outward Rectifier Potassium Channel Activity (GO:0015271)	1/10	0.0479439	0.191775	NO	0	0	22.7869	69.2204	KCND2		48	Chondroitin Sulfate/Dermatan Sulfate Metabolism R-HSA-1793185
49	Positive Regulation Of Protein Localization To Early Endosome (GO:1902966)	2/8	0.00257353	0.0721613	NO	0	0	34.0172	202.827	ROCK2;MSN		49	Coreceptor Activity Involved In Wnt Signaling Pathway, Planar Cell Polarity Pathway (GO:1904929)	1/5	0.0480534	0.255644	NO	0	0	25.3846	77.0535	GPC6		49	Cellular Response To Hypoxia (GO:0071456)	3/72	0.0053279	0.0982386	NO	0	0	9.07689	47.5157	KCND2;RORA;FMN2		49	Diacylglycerol Kinase Activity (GO:0004143)	1/10	0.0479439	0.191775	NO	0	0	22.7869	69.2204	DGKB		49	Sensory Processing Of Sound By Outer Hair Cells Of Cochlea R-HSA-9662361
50	Positive Regulation Of Protein Localization To Endosome (GO:1905668)	2/8	0.00257353	0.0721613	NO	0	0	34.0172	202.827	ROCK2;MSN		50	Dihydropyrimidinase Activity (GO:0004157)	1/5	0.0480534	0.255644	NO	0	0	25.3846	77.0535	DPYSL3		50	Cholesterol Homeostasis (GO:0042632)	3/72	0.0053279	0.0982386	NO	0	0	9.07689	47.5157	RORA;APOE;CYP7B1		50	Extracellular Ligand-Gated Monoatomic Ion Channel Activity (GO:0005230)	1/10	0.0479439	0.191775	NO	0	0	22.7869	69.2204	GABRG1		50	Interleukin-12 Family Signaling R-HSA-447115
51	Axonogenesis (GO:0007409)	7/188	0.00258624	0.0721613	NO	0	0	4.01535	23.9216	NTNG1;NFASC;NIBAN2;SEMA3C;PALLD;MAP1B;NEXN		51	Phosphotyrosine Residue Binding (GO:0001784)	2/39	0.055885	0.263179	NO	0	0	5.50766	15.8866	SHC3;RASA1		51	Cellular Response To Decreased Oxygen Levels (GO:0036294)	3/73	0.00553672	0.0982386	NO	0	0	8.94677	46.4906	KCND2;RORA;FMN2		51	Fucosyltransferase Activity (GO:0008417)	1/11	0.0526113	0.195524	NO	0	0	20.5072	60.3902	FUT9		51	Developmental Biology R-HSA-1266738
52	Mitotic Cytokinesis (GO:0000281)	4/59	0.00267331	0.073156	NO	0	0	7.48068	44.3188	ROCK2;RASA1;KIF4A;ECT2		52	ATP Binding (GO:0005524)	6/279	0.0572869	0.263179	NO	0	0	2.25922	6.46067	MTHFD1L;PRAG1;HSPA4;STK38L;MYH9;MAP4K3		52	Sterol Homeostasis (GO:0055092)	3/73	0.00553672	0.0982386	NO	0	0	8.94677	46.4906	RORA;APOE;CYP7B1		52	Voltage-Gated Monoatomic Cation Channel Activity (GO:0022843)	2/76	0.0536025	0.195524	NO	0	0	5.58221	16.3344	KCND2;CACNA2D3		52	ECM Proteoglycans R-HSA-3000178
53	Positive Regulation Of Microtubule Polymerization (GO:0031116)	3/29	0.00280713	0.0735462	NO	0	0	11.8242	69.4744	PAK1;MET;CDK5RAP2		53	Sphingosine N-acyltransferase Activity (GO:0050291)	1/6	0.0573848	0.263179	NO	0	0	20.3067	58.036	CERS6		53	Long-Chain Fatty Acid Transport (GO:0015909)	2/23	0.00562273	0.0982386	NO	0	0	19.7232	102.185	ACSL3;APOE		53	Protein Tyrosine Phosphatase Activity (GO:0004725)	2/76	0.0536025	0.195524	NO	0	0	5.58221	16.3344	PTPRD;EYA1		53	Cell Surface Interactions At Vascular Wall R-HSA-202733
54	Heterotypic Cell-Cell Adhesion (GO:0034113)	3/29	0.00280713	0.0735462	NO	0	0	11.8242	69.4744	ITGB1;ITGAV;ITGA5		54	Sugar-Phosphatase Activity (GO:0050308)	1/6	0.0573848	0.263179	NO	0	0	20.3067	58.036	PFKFB3		54	Acylglycerol Homeostasis (GO:0055090)	2/24	0.00611441	0.104311	NO	0	0	18.8258	95.9569	RORA;APOE		54	Ligand-Gated Channel Activity (GO:0022834)	1/12	0.057256	0.195524	NO	0	0	18.642	53.3202	GABRB1		54	Unattached Kinetochores Signal Amplification Via A MAD2 Inhibitory Signal R-HSA-141444
55	Homophilic Cell Adhesion Via Plasma Membrane Adhesion Molecules (GO:0007156)	4/60	0.00284261	0.0735462	NO	0	0	7.34673	43.0741	ITGB1;CDH2;PALLD;NEXN		55	3-hydroxyacyl-CoA Dehydratase Activity (GO:0018812)	1/6	0.0573848	0.263179	NO	0	0	20.3067	58.036	HACD1		55	Chloride Transport (GO:0006821)	3/77	0.0064209	0.104311	NO	0	0	8.46145	42.7151	GABRB1;TTYH1;GABRG1		55	Monocarboxylate:Sodium Symporter Activity (GO:0140161)	1/12	0.057256	0.195524	NO	0	0	18.642	53.3202	SLC6A11		55	Mitotic Prometaphase R-HSA-68877
56	Protein Localization To Membrane (GO:0072657)	7/192	0.00290783	0.07389	NO	0	0	3.92773	22.9393	SH3GLB1;ROCK2;FRMPD1;SH3PXD2B;FLNA;TTC7A;S100A10		56	Insulin-Like Growth Factor II Binding (GO:0031995)	1/6	0.0573848	0.263179	NO	0	0	20.3067	58.036	IGFBP2		56	Sphingolipid Biosynthetic Process (GO:0030148)	3/77	0.0064209	0.104311	NO	0	0	8.46145	42.7151	FUT9;PLPP3;ST6GALNAC5		56	Acid-Thiol Ligase Activity (GO:0016878)	1/12	0.057256	0.195524	NO	0	0	18.642	53.3202	ACSS1		56	Prefoldin Mediated Transfer Of Substrate To CCT/TriC R-HSA-389957
57	Regulation Of Cell Adhesion (GO:0030155)	6/144	0.00299049	0.0744008	NO	0	0	4.50023	26.1568	ROCK2;RASA1;TNC;PTPRJ;ITGAV;LAMC1		57	Phosphofructokinase Activity (GO:0008443)	1/6	0.0573848	0.263179	NO	0	0	20.3067	58.036	PFKFB3		57	Positive Regulation Of Synaptic Transmission (GO:0050806)	3/77	0.0064209	0.104311	NO	0	0	8.46145	42.7151	NRXN1;GRIK2;GRIN2C		57	Amyloid-Beta Binding (GO:0001540)	2/79	0.0574082	0.195524	NO	0	0	5.36391	15.3277	GRIA2;APOE		57	Recycling Pathway Of L1 R-HSA-437239
58	Actin-Mediated Cell Contraction (GO:0070252)	2/9	0.00328753	0.0744008	NO	0	0	29.1561	166.704	CCDC88C;PDPN		58	Cell-Matrix Adhesion Mediator Activity (GO:0098634)	1/6	0.0573848	0.263179	NO	0	0	20.3067	58.036	ITGB1		58	Carbohydrate Biosynthetic Process (GO:0016051)	2/25	0.006625	0.104632	NO	0	0	18.0063	90.3361	FUT9;ST6GALNAC5		58	Potassium Channel Activity (GO:0005267)	2/79	0.0574082	0.195524	NO	0	0	5.36391	15.3277	KCND2;GRIK2		58	MET Promotes Cell Motility R-HSA-8875878
59	Axon Regeneration (GO:0031103)	2/9	0.00328753	0.0744008	NO	0	0	29.1561	166.704	GAP43;TNC		59	Acetylglucosaminyltransferase Activity (GO:0008375)	2/40	0.0584571	0.263552	NO	0	0	5.36245	15.2265	MGAT5;GCNT2		59	Cellular Response To Organic Cyclic Compound (GO:0071407)	4/152	0.00666662	0.104632	NO	0	0	5.6797	28.4589	GABRB1;RORA;ATP1A2;RAPGEF3		59	3',5'-cyclic-AMP Phosphodiesterase Activity (GO:0004115)	1/13	0.0618782	0.195524	NO	0	0	17.0876	47.5478	PDE8B		59	Molecules Associated With Elastic Fibres R-HSA-2129379
60	Positive Regulation Of Tissue Remodeling (GO:0034105)	2/9	0.00328753	0.0744008	NO	0	0	29.1561	166.704	ROCK2;TMBIM1		60	Protein Homodimerization Activity (GO:0042803)	11/662	0.0619445	0.265214	NO	0	0	1.74935	4.86585	SH3GLB1;CENPF;MTHFD1L;TPM4;ACTN1;ZBTB38;FLNA;MYH9;KIF20B;ECT2;S100A10		60	Cell-Cell Adhesion Mediated By Cadherin (GO:0044331)	2/26	0.00715431	0.110415	NO	0	0	17.2552	85.2414	CDH4;CDH10		60	Inhibitory Extracellular Ligand-Gated Monoatomic Ion Channel Activity (GO:0005237)	1/13	0.0618782	0.195524	NO	0	0	17.0876	47.5478	GABRG1		60	Defective CHSY1 Causes TPBS R-HSA-3595177
61	Kinetochore Assembly (GO:0051382)	2/9	0.00328753	0.0744008	NO	0	0	29.1561	166.704	CENPF;KNTC1		61	Thyroid Hormone Transmembrane Transporter Activity (GO:0015349)	1/7	0.0666252	0.265214	NO	0	0	16.9214	45.8344	SLC7A8		61	Regulation Of Protein Localization To Membrane (GO:1905475)	2/28	0.00826832	0.125516	NO	0	0	15.9263	76.3717	PRKN;GPC5		61	Lipid Phosphatase Activity (GO:0042577)	1/13	0.0618782	0.195524	NO	0	0	17.0876	47.5478	PLPP3		61	EML4 And NUDC In Mitotic Spindle Formation R-HSA-9648025
62	Protein Localization To Nuclear Envelope (GO:0090435)	2/9	0.00328753	0.0744008	NO	0	0	29.1561	166.704	LMNA;LMNB1		62	Histone H4K20 Methyltransferase Activity (GO:0042799)	1/7	0.0666252	0.265214	NO	0	0	16.9214	45.8344	NSD2		62	Regulation Of Long-Term Synaptic Potentiation (GO:1900271)	2/31	0.010075	0.139717	NO	0	0	14.2766	65.6394	FAM107A;APOE		62	Phosphatidate Phosphatase Activity (GO:0008195)	1/13	0.0618782	0.195524	NO	0	0	17.0876	47.5478	PLPP3		62	Diseases Of Glycosylation R-HSA-3781865
63	Positive Regulation Of Mitotic Cell Cycle Phase Transition (GO:1901992)	4/63	0.0033943	0.0744008	NO	0	0	6.9721	39.641	RAD51B;STIL;CCND1;ADAMTS1		63	Inorganic Phosphate Transmembrane Transporter Activity (GO:0005315)	1/7	0.0666252	0.265214	NO	0	0	16.9214	45.8344	SLC20A1		63	Positive Regulation Of Cholesterol Transport (GO:0032376)	2/31	0.010075	0.139717	NO	0	0	14.2766	65.6394	PTCH1;APOE		63	Sodium:Chloride Symporter Activity (GO:0015378)	1/13	0.0618782	0.195524	NO	0	0	17.0876	47.5478	SLC6A11		63	Signaling By BRAF And RAF1 Fusions R-HSA-6802952
64	Endodermal Cell Differentiation (GO:0035987)	3/31	0.003404	0.0744008	NO	0	0	10.9785	62.3889	FN1;ITGAV;ITGA5		64	Iron Ion Transmembrane Transporter Activity (GO:0005381)	1/7	0.0666252	0.265214	NO	0	0	16.9214	45.8344	SLC39A14		64	Triglyceride Homeostasis (GO:0070328)	2/31	0.010075	0.139717	NO	0	0	14.2766	65.6394	RORA;APOE		64	Phosphatase Activity (GO:0016791)	2/83	0.0626239	0.195524	NO	0	0	5.09799	14.1245	ATP1A2;PLPP3		64	CHL1 Interactions R-HSA-447041
65	Regulation Of Cell Morphogenesis (GO:0022604)	3/31	0.003404	0.0744008	NO	0	0	10.9785	62.3889	NTNG1;PDPN;CD44		65	Manganese Ion Transmembrane Transporter Activity (GO:0005384)	1/7	0.0666252	0.265214	NO	0	0	16.9214	45.8344	SLC39A14		65	Modulation Of Excitatory Postsynaptic Potential (GO:0098815)	2/31	0.010075	0.139717	NO	0	0	14.2766	65.6394	NRXN1;GRIN2C		65	Transaminase Activity (GO:0008483)	1/14	0.066478	0.195524	NO	0	0	15.7724	42.7572	ABAT		65	Signaling By MET R-HSA-6806834
66	Cellular Response To Cytokine Stimulus (GO:0071345)	9/308	0.00345077	0.0744008	NO	0	0	3.13961	17.7989	SYNCRIP;SBNO2;CCL7;CLCF1;DPYSL3;CCL2;PTPRJ;OSMR;ADAMTS7		66	Coreceptor Activity Involved In Wnt Signaling Pathway (GO:0071936)	1/7	0.0666252	0.265214	NO	0	0	16.9214	45.8344	GPC6		66	Cell-Cell Adhesion Via Plasma-Membrane Adhesion Molecules (GO:0098742)	4/172	0.0102001	0.139717	NO	0	0	4.99848	22.9198	PTPRD;CDH4;CADM2;CDH10		66	C4-dicarboxylate Transmembrane Transporter Activity (GO:0015556)	1/14	0.066478	0.195524	NO	0	0	15.7724	42.7572	SLC25A18		66	Semaphorin Interactions R-HSA-373755
67	Axon Guidance (GO:0007411)	6/149	0.0035388	0.07516	NO	0	0	4.34177	24.5048	GAP43;NFASC;NIBAN2;SEMA3C;PALLD;NEXN		67	Potassium Channel Regulator Activity (GO:0015459)	2/45	0.071902	0.265214	NO	0	0	4.73771	12.4718	RASA1;FLNA		67	Regulation Of Cholesterol Efflux (GO:0010874)	2/32	0.0107126	0.139717	NO	0	0	13.8	62.6014	PTCH1;APOE		67	Acylglycerol Lipase Activity (GO:0047372)	1/14	0.066478	0.195524	NO	0	0	15.7724	42.7572	ABHD3		67	Signaling By Receptor Tyrosine Kinases R-HSA-9006934
68	Nervous System Development (GO:0007399)	11/433	0.00373667	0.0775338	NO	0	0	2.73091	15.2646	STIL;NFASC;SHC3;CDH2;FN1;NAV2;ECT2;NES;MET;DCLK1;CDK5RAP2		68	Protein Phosphorylated Amino Acid Binding (GO:0045309)	2/45	0.071902	0.265214	NO	0	0	4.73771	12.4718	SHC3;RASA1		68	Glycosphingolipid Metabolic Process (GO:0006687)	2/32	0.0107126	0.139717	NO	0	0	13.8	62.6014	FUT9;ST6GALNAC5		68	Alkali Metal Ion Binding (GO:0031420)	1/14	0.066478	0.195524	NO	0	0	15.7724	42.7572	ATP1A2		68	Resolution Of Sister Chromatid Cohesion R-HSA-2500257
69	Regulation Of Lamellipodium Morphogenesis (GO:2000392)	2/10	0.00408298	0.0775338	NO	0	0	25.5103	140.33	PDPN;CD44		69	Chemokine Activity (GO:0008009)	2/46	0.0747008	0.265214	NO	0	0	4.6298	12.0109	CCL7;CCL2		69	Very Long-Chain Fatty Acid Metabolic Process (GO:0000038)	2/32	0.0107126	0.139717	NO	0	0	13.8	62.6014	ACSL6;ACSBG1		69	Arachidonic Acid Epoxygenase Activity (GO:0008392)	1/15	0.0710555	0.200847	NO	0	0	14.6451	38.7259	CYP2J2		69	Cooperation Of Prefoldin And TriC/CCT In Actin And Tubulin Folding R-HSA-389958
70	Establishment Of Endothelial Intestinal Barrier (GO:0090557)	2/10	0.00408298	0.0775338	NO	0	0	25.5103	140.33	TJP1;TJP2		70	Cytokine Receptor Binding (GO:0005126)	3/100	0.075287	0.265214	NO	0	0	3.158	8.16802	CLCF1;IL1RAP;OSMR		70	Positive Regulation Of Synapse Assembly (GO:0051965)	2/32	0.0107126	0.139717	NO	0	0	13.8	62.6014	PTPRD;NRXN1		70	Phospholipase Binding (GO:0043274)	1/15	0.0710555	0.200847	NO	0	0	14.6451	38.7259	PRKN		70	Signaling By High-Kinase Activity BRAF Mutants R-HSA-6802948
71	Mitotic Spindle Elongation (GO:0000022)	2/10	0.00408298	0.0775338	NO	0	0	25.5103	140.33	PRC1;KIF4A		71	Guanylate Kinase Activity (GO:0004385)	1/8	0.0757755	0.265214	NO	0	0	14.5033	37.4182	TJP2		71	Negative Regulation Of G1/S Transition Of Mitotic Cell Cycle (GO:2000134)	2/32	0.0107126	0.139717	NO	0	0	13.8	62.6014	APC;FAM107A		71	3',5'-Cyclic-Nucleotide Phosphodiesterase Activity (GO:0004114)	1/16	0.0756107	0.200847	NO	0	0	13.668	35.293	PDE8B		71	Interleukin-4 And Interleukin-13 Signaling R-HSA-6785807
72	Mitotic Spindle Midzone Assembly (GO:0051256)	2/10	0.00408298	0.0775338	NO	0	0	25.5103	140.33	PRC1;KIF4A		72	Vascular Endothelial Growth Factor Receptor 2 Binding (GO:0043184)	1/8	0.0757755	0.265214	NO	0	0	14.5033	37.4182	ITGA5		72	Negative Regulation Of Epithelial Cell Migration (GO:0010633)	2/33	0.0113677	0.144198	NO	0	0	13.3542	59.7864	ADGRB1;APOE		72	Glutamate Receptor Activity (GO:0008066)	1/16	0.0756107	0.200847	NO	0	0	13.668	35.293	GRIA2		72	Immune System R-HSA-168256
73	Regulation Of Apoptotic Process (GO:0042981)	15/705	0.00412394	0.0775338	NO	0	0	2.2957	12.6056	ITGB1;ARF4;STIL;NIBAN2;ACTN1;ANO6;RTN4;TJP1;RPS6KA2;RASA1;PDPN;FLNA;ECT2;PHLDA1;CD44		73	L-alanine Transmembrane Transporter Activity (GO:0015180)	1/8	0.0757755	0.265214	NO	0	0	14.5033	37.4182	SLC7A8		73	Positive Regulation Of Small Molecule Metabolic Process (GO:0062013)	2/33	0.0113677	0.144198	NO	0	0	13.3542	59.7864	APOE;GPLD1		73	Transmembrane Receptor Protein Phosphatase Activity (GO:0019198)	1/16	0.0756107	0.200847	NO	0	0	13.668	35.293	PTPRD		73	Mitotic Spindle Checkpoint R-HSA-69618
74	Cellular Component Assembly (GO:0022607)	8/260	0.0042139	0.0775338	NO	0	0	3.30159	18.0576	VMP1;CALD1;DPYSL3;KNTC1;IL1RAP;LAMC1;TEAD1;RTN4		74	Leucine Zipper Domain Binding (GO:0043522)	1/8	0.0757755	0.265214	NO	0	0	14.5033	37.4182	MRTFA		74	Regulation Of Metal Ion Transport (GO:0010959)	2/34	0.0120399	0.148965	NO	0	0	12.9362	57.1719	NKAIN4;CAMK2G		74	Transmembrane Receptor Protein Tyrosine Phosphatase Activity (GO:0005001)	1/16	0.0756107	0.200847	NO	0	0	13.668	35.293	PTPRD		74	RHOBTB GTPase Cycle R-HSA-9706574
75	Negative Regulation Of Cell Population Proliferation (GO:0008285)	10/379	0.00431572	0.0775338	NO	0	0	2.83169	15.4199	PAK1;NIBAN2;DDAH1;ADAMTS1;RPS6KA2;PDPN;LMNA;PTPRJ;SOX7;RERG		75	Adenylate Cyclase Binding (GO:0008179)	1/8	0.0757755	0.265214	NO	0	0	14.5033	37.4182	AKAP12		75	Monocarboxylic Acid Metabolic Process (GO:0032787)	3/97	0.0120652	0.148965	NO	0	0	6.65442	29.3954	CYP2J2;ABAT;ACSL3		75	Arachidonic Acid Monooxygenase Activity (GO:0008391)	1/16	0.0756107	0.200847	NO	0	0	13.668	35.293	CYP2J2		75	Apoptotic Cleavage Of Cell Adhesion Proteins R-HSA-351906
76	Extracellular Structure Organization (GO:0043062)	5/109	0.00440893	0.0775338	NO	0	0	4.95872	26.8967	COL5A1;ADAMTS1;COL5A3;ADAMTS9;ADAMTS7		76	Prenyltransferase Activity (GO:0004659)	1/8	0.0757755	0.265214	NO	0	0	14.5033	37.4182	PDSS1		76	Adherens Junction Organization (GO:0034332)	2/35	0.0127292	0.151119	NO	0	0	12.5436	54.7383	CDH4;CDH10		76	mRNA 3'-UTR Binding (GO:0003730)	2/93	0.0763217	0.200847	NO	0	0	4.53549	11.6689	CPEB3;RBMS3		76	RHO GTPases Activate IQGAPs R-HSA-5626467
77	Semaphorin-Plexin Signaling Pathway (GO:0071526)	3/34	0.0044352	0.0775338	NO	0	0	9.91459	53.7191	SEMA3C;FLNA;MET		77	Kinase Binding (GO:0019900)	8/460	0.0838314	0.265488	NO	0	0	1.82188	4.51634	SPRED3;ERRFI1;CCND1;PRC1;FLNA;MSN;PTPRJ;CDK5RAP2		77	Regulation Of Postsynaptic Membrane Potential (GO:0060078)	2/35	0.0127292	0.151119	NO	0	0	12.5436	54.7383	GRIN2C;GABRG1		77	Guanyl-Nucleotide Exchange Factor Activity (GO:0005085)	3/203	0.0779318	0.20242	NO	0	0	3.11084	7.93862	PREX2;FARP1;RAPGEF3		77	Cell Cycle Checkpoints R-HSA-69620
78	Protein Modification Process (GO:0036211)	15/711	0.00445567	0.0775338	NO	0	0	2.2752	12.3169	PRAG1;PPM1L;ROCK2;FN1;PTPRJ;DCLK1;CTTNBP2NL;PAK1;GCNT2;STK38L;PFDN1;CCL2;PTPN9;CDK14;MAP4K3		78	Superoxide-Generating NADPH Oxidase Activator Activity (GO:0016176)	1/9	0.0848365	0.265488	NO	0	0	12.6897	31.306	SH3PXD2B		78	Negative Regulation Of Cell Cycle G1/S Phase Transition (GO:1902807)	2/35	0.0127292	0.151119	NO	0	0	12.5436	54.7383	APC;FAM107A		78	Intracellular Calcium Activated Chloride Channel Activity (GO:0005229)	1/17	0.0801438	0.204054	NO	0	0	12.8131	32.3395	TTYH1		78	Defective B3GALTL Causes PpS R-HSA-5083635
79	B Cell Differentiation (GO:0030183)	4/68	0.00446828	0.0775338	NO	0	0	6.42578	34.7683	ITGB1;KLF6;CLCF1;PTPRJ		79	Glycine Transmembrane Transporter Activity (GO:0015187)	1/9	0.0848365	0.265488	NO	0	0	12.6897	31.306	SLC7A8		79	Regulation Of Trans-Synaptic Signaling (GO:0099177)	2/36	0.0134354	0.157484	NO	0	0	12.174	52.4683	GRIA2;GRIK2		79	Hexosyltransferase Activity (GO:0016758)	2/96	0.0806012	0.204054	NO	0	0	4.39007	11.0553	MGAT4C;FUT9		79	MAP2K And MAPK Activation R-HSA-5674135
80	External Encapsulating Structure Organization (GO:0045229)	5/110	0.00458291	0.0775338	NO	0	0	4.91124	26.4491	COL5A1;ADAMTS1;COL5A3;ADAMTS9;ADAMTS7		80	Hydrolase Activity, Acting On Carbon-Nitrogen (But Not Peptide) Bonds, In Linear Amidines (GO:0016813)	1/9	0.0848365	0.265488	NO	0	0	12.6897	31.306	DDAH1		80	Negative Regulation Of Endothelial Cell Migration (GO:0010596)	2/37	0.0141583	0.161859	NO	0	0	11.8256	50.3469	ADGRB1;APOE		80	Intracellular Chloride Channel Activity (GO:0061778)	1/18	0.0846549	0.207204	NO	0	0	12.0588	29.7753	TTYH1		80	Hyaluronan Uptake And Degradation R-HSA-2160916
81	Phagocytosis (GO:0006909)	4/69	0.00470752	0.0775338	NO	0	0	6.3266	33.9017	ITGB1;MYH9;ITGAV;MET		81	Interleukin-1 Receptor Binding (GO:0005149)	1/9	0.0848365	0.265488	NO	0	0	12.6897	31.306	IL1RAP		81	Muscle Cell Differentiation (GO:0042692)	2/37	0.0141583	0.161859	NO	0	0	11.8256	50.3469	RORA;SYNE1		81	Ligand-Gated Calcium Channel Activity (GO:0099604)	1/18	0.0846549	0.207204	NO	0	0	12.0588	29.7753	GRIN2C		81	RHOG GTPase Cycle R-HSA-9013408
82	Cytoskeleton Organization (GO:0007010)	5/111	0.00476172	0.0775338	NO	0	0	4.86466	26.0121	DIAPH3;DST;CCL7;PALLD;CCL2		82	Voltage-Gated Chloride Channel Activity (GO:0005247)	1/9	0.0848365	0.265488	NO	0	0	12.6897	31.306	ANO6		82	Calcium-Dependent Cell-Cell Adhesion Via Plasma Membrane Cell Adhesion Molecules (GO:0016339)	2/38	0.0148976	0.164442	NO	0	0	11.4965	48.3607	CDH4;CDH10		82	Transcription Coregulator Binding (GO:0001221)	2/99	0.0849537	0.207204	NO	0	0	4.25365	10.488	PER3;RORA		82	O-glycosylation Of TSR Domain-Containing Proteins R-HSA-5173214
83	Mitotic Cell Cycle Phase Transition (GO:0044772)	5/111	0.00476172	0.0775338	NO	0	0	4.86466	26.0121	CCND1;MASTL;BCAT1;CDK14;NES		83	Non-Membrane Spanning Protein Tyrosine Phosphatase Activity (GO:0004726)	1/9	0.0848365	0.265488	NO	0	0	12.6897	31.306	PTPN9		83	Membrane Assembly (GO:0071709)	2/38	0.0148976	0.164442	NO	0	0	11.4965	48.3607	PTPRD;NRXN1		83	Carboxylic Ester Hydrolase Activity (GO:0052689)	2/104	0.0923619	0.215199	NO	0	0	4.04412	9.63325	PNPLA7;ABHD3		83	Signaling By RAF1 Mutants R-HSA-9656223
84	Adherens Junction Organization (GO:0034332)	3/35	0.00481639	0.0775338	NO	0	0	9.60427	51.2458	TJP1;CDH2;VCL		84	Phosphate Ion Binding (GO:0042301)	1/9	0.0848365	0.265488	NO	0	0	12.6897	31.306	ADSS2		84	Cellular Response To Organonitrogen Compound (GO:0071417)	3/105	0.014917	0.164442	NO	0	0	6.13003	25.7783	GABRB1;CPEB3;RAPGEF3		84	Ubiquitin-Specific Protease Binding (GO:1990381)	1/20	0.0936116	0.215199	NO	0	0	10.7884	25.5534	PRKN		84	Sensory Processing Of Sound R-HSA-9659379
85	Regulation Of G2/M Transition Of Mitotic Cell Cycle (GO:0010389)	3/35	0.00481639	0.0775338	NO	0	0	9.60427	51.2458	RAD51B;CENPF;CCND1		85	Branched-Chain Amino Acid Transmembrane Transporter Activity (GO:0015658)	1/9	0.0848365	0.265488	NO	0	0	12.6897	31.306	SLC7A8		85	Negative Regulation Of Protein Secretion (GO:0050709)	2/39	0.0156533	0.166407	NO	0	0	11.1852	46.4979	PRKN;APOE		85	Pyridoxal Phosphate Binding (GO:0030170)	1/20	0.0936116	0.215199	NO	0	0	10.7884	25.5534	GLDC		85	Nuclear Envelope (NE) Reassembly R-HSA-2995410
86	Actin Crosslink Formation (GO:0051764)	2/11	0.00495824	0.0775338	NO	0	0	22.6747	120.328	DPYSL3;FLNA		86	Chemokine Receptor Binding (GO:0042379)	2/50	0.0862308	0.266714	NO	0	0	4.24313	10.3987	CCL7;CCL2		86	Positive Regulation Of Lipid Biosynthetic Process (GO:0046889)	2/39	0.0156533	0.166407	NO	0	0	11.1852	46.4979	APOE;GPLD1		86	Sialyltransferase Activity (GO:0008373)	1/20	0.0936116	0.215199	NO	0	0	10.7884	25.5534	ST6GALNAC5		86	Diseases Associated With Glycosaminoglycan Metabolism R-HSA-3560782
87	Negative Regulation Of Vascular Permeability (GO:0043116)	2/11	0.00495824	0.0775338	NO	0	0	22.6747	120.328	DDAH1;PTPRJ		87	Phosphatidylinositol Phosphate Binding (GO:1901981)	3/109	0.0918561	0.277258	NO	0	0	2.88855	6.89651	GAP43;SH3PXD2B;IQGAP2		87	Monoatomic Ion Transport (GO:0006811)	3/107	0.0156844	0.166407	NO	0	0	6.01154	24.9785	GABRB1;SLC25A18;SLC1A2		87	Solute:Proton Symporter Activity (GO:0015295)	1/20	0.0936116	0.215199	NO	0	0	10.7884	25.5534	SLC25A18		87	Metabolism Of Carbohydrates R-HSA-71387
88	Positive Regulation Of Vascular Permeability (GO:0043117)	2/11	0.00495824	0.0775338	NO	0	0	22.6747	120.328	TJP1;TJP2		88	Transforming Growth Factor Beta Receptor Activity (GO:0005024)	1/10	0.0938091	0.277258	NO	0	0	11.2792	26.6922	LTBP1		88	Positive Regulation Of Protein Metabolic Process (GO:0051247)	4/196	0.015814	0.166407	NO	0	0	4.36835	18.1149	PRKN;APC;APOE;CPEB3		88	Lipid Kinase Activity (GO:0001727)	1/21	0.0980573	0.220354	NO	0	0	10.2485	23.799	DGKB		88	COPI-dependent Golgi-to-ER Retrograde Traffic R-HSA-6811434
89	Macrophage Activation Involved In Immune Response (GO:0002281)	2/11	0.00495824	0.0775338	NO	0	0	22.6747	120.328	SBNO2;DYSF		89	Platelet-Derived Growth Factor Binding (GO:0048407)	1/10	0.0938091	0.277258	NO	0	0	11.2792	26.6922	COL5A1		89	Negative Regulation Of Mitotic Cell Cycle Phase Transition (GO:1901991)	2/40	0.0164252	0.167633	NO	0	0	10.8904	44.7478	APC;FAM107A		89	Lysophospholipase Activity (GO:0004622)	1/21	0.0980573	0.220354	NO	0	0	10.2485	23.799	PNPLA7		89	Regulation Of IGF Transport And Uptake By IGFBPs R-HSA-381426
90	Protein Localization To Kinetochore (GO:0034501)	2/11	0.00495824	0.0775338	NO	0	0	22.6747	120.328	KNTC1;KNL1		90	Filamin Binding (GO:0031005)	1/10	0.0938091	0.277258	NO	0	0	11.2792	26.6922	DPYSL3		90	Cyclic-Nucleotide-Mediated Signaling (GO:0019935)	2/40	0.0164252	0.167633	NO	0	0	10.8904	44.7478	APOE;RAPGEF3		90	Low-Density Lipoprotein Particle Receptor Binding (GO:0050750)	1/22	0.102481	0.225019	NO	0	0	9.75994	22.2339	APOE		90	Paradoxical Activation Of RAF Signaling By Kinase Inactive BRAF R-HSA-6802955
91	Pyrimidine Nucleobase Metabolic Process (GO:0006206)	2/11	0.00495824	0.0775338	NO	0	0	22.6747	120.328	DPYSL3;CTPS1		91	Myosin Binding (GO:0017022)	2/54	0.0982528	0.278614	NO	0	0	3.91594	9.08581	CALD1;RAB27B		91	Regulation Of Proteasomal Ubiquitin-Dependent Protein Catabolic Process (GO:0032434)	3/109	0.0164737	0.167633	NO	0	0	5.89752	24.2152	RNF144A;PRKN;FHIT		91	poly(U) RNA Binding (GO:0008266)	1/22	0.102481	0.225019	NO	0	0	9.75994	22.2339	RBMS3		91	Platelet Degranulation R-HSA-114608
92	Protein-Containing Complex Assembly (GO:0065003)	9/328	0.0051878	0.0787424	NO	0	0	2.93975	15.4673	CENPF;HSPA4;SH3PXD2B;FN1;ANO6;KNTC1;IL1RAP;LAMC1;TEAD1		92	Histone Methyltransferase Binding (GO:1990226)	1/11	0.102694	0.278614	NO	0	0	10.1508	23.1031	LCORL		92	Acylglycerol Metabolic Process (GO:0006639)	2/41	0.017213	0.173253	NO	0	0	10.6106	43.1011	DGKB;APOE		92	Steroid Hydroxylase Activity (GO:0008395)	1/23	0.106884	0.225019	NO	0	0	9.31584	20.8303	CYP7B1		92	Kinesins R-HSA-983189
93	Substrate Adhesion-Dependent Cell Spreading (GO:0034446)	3/36	0.00521677	0.0787424	NO	0	0	9.31276	48.9467	FN1;ITGAV;LAMC1		93	Phospholipid Scramblase Activity (GO:0017128)	1/11	0.102694	0.278614	NO	0	0	10.1508	23.1031	VMP1		93	Amino Acid Transmembrane Transport (GO:0003333)	2/42	0.0180167	0.174765	NO	0	0	10.3448	41.5494	SLC25A18;SLC7A11		93	Ligand-Gated Monoatomic Ion Channel Activity (GO:0015276)	1/23	0.106884	0.225019	NO	0	0	9.31584	20.8303	GABRB1		93	Apoptosis R-HSA-109581
94	Positive Regulation Of Signaling Receptor Activity (GO:2000273)	3/36	0.00521677	0.0787424	NO	0	0	9.31276	48.9467	ITGB1;CCL2;HBEGF		94	enoyl-CoA Hydratase Activity (GO:0004300)	1/11	0.102694	0.278614	NO	0	0	10.1508	23.1031	HACD1		94	Lipid Modification (GO:0030258)	2/42	0.0180167	0.174765	NO	0	0	10.3448	41.5494	DGKB;PLPP3		94	N-acetyltransferase Activity (GO:0008080)	1/23	0.106884	0.225019	NO	0	0	9.31584	20.8303	SAT1		94	GPER1 Signaling R-HSA-9634597
95	Regulation Of GTPase Activity (GO:0043087)	7/214	0.00525687	0.0787424	NO	0	0	3.50635	18.4021	VAV3;ITGB1;CCL7;RAP1GDS1;CCL2;ECT2;S100A10		95	Sodium:Phosphate Symporter Activity (GO:0005436)	1/11	0.102694	0.278614	NO	0	0	10.1508	23.1031	SLC20A1		95	Monoatomic Cation Transport (GO:0006812)	2/42	0.0180167	0.174765	NO	0	0	10.3448	41.5494	ATP1A2;GRIN2C		95	Calmodulin-Dependent Protein Kinase Activity (GO:0004683)	1/23	0.106884	0.225019	NO	0	0	9.31584	20.8303	CAMK2G		95	TGF-beta Receptor Signaling Activates SMADs R-HSA-2173789
96	Regulation Of Cytoskeleton Organization (GO:0051493)	5/114	0.00532786	0.0789745	NO	0	0	4.73005	24.7609	TJP1;PAK1;ROCK2;NEXN;IQGAP2		96	Protein Phosphatase Binding (GO:0019903)	3/115	0.103667	0.278614	NO	0	0	2.73298	6.19447	MASTL;MET;CTTNBP2NL		96	Positive Regulation Of Cellular Component Organization (GO:0051130)	3/113	0.0181182	0.174765	NO	0	0	5.68191	22.7892	NRXN1;APOE;RAPGEF3		96	FAD Binding (GO:0071949)	1/25	0.115625	0.231251	NO	0	0	8.53866	18.4213	PRODH		96	Response To Elevated Platelet Cytosolic Ca2+ R-HSA-76005
97	Plasma Membrane Organization (GO:0007009)	4/72	0.00547655	0.0803416	NO	0	0	6.04657	31.4862	COL5A1;MYOF;MYH9;ANO6		97	Histone H3K36 Methyltransferase Activity (GO:0046975)	1/12	0.111493	0.278614	NO	0	0	9.22751	20.2433	NSD2		97	Glycolipid Biosynthetic Process (GO:0009247)	2/43	0.018836	0.175806	NO	0	0	10.092	40.0852	FUT9;ST6GALNAC5		97	Oxidoreductase Activity, Acting On Paired Donors, With Incorporation Or Reduction Of Molecular Oxygen, Reduced Flavin Or Flavoprotein As One Donor, And Incorporation Of One Atom Of Oxygen (GO:0016712)	1/25	0.115625	0.231251	NO	0	0	8.53866	18.4213	CYP2J2		97	Depolymerisation Of Nuclear Lamina R-HSA-4419969
98	Positive Regulation Of Intracellular Signal Transduction (GO:1902533)	12/525	0.00576706	0.0824738	NO	0	0	2.45245	12.6439	ITGB1;AKAP13;SLC20A1;ROCK2;FN1;GCNT2;FLNA;PTPRJ;ITGAV;ECT2;RTN4;HBEGF		98	Transmembrane Receptor Protein Tyrosine Kinase Activator Activity (GO:0030297)	1/12	0.111493	0.278614	NO	0	0	9.22751	20.2433	HBEGF		98	Regulation Of Cell-Cell Adhesion (GO:0022407)	2/43	0.018836	0.175806	NO	0	0	10.092	40.0852	FUT9;PLPP3		98	Adenylyltransferase Activity (GO:0070566)	1/25	0.115625	0.231251	NO	0	0	8.53866	18.4213	FHIT		98	EPHA-mediated Growth Cone Collapse R-HSA-3928663
99	Plasma Membrane Bounded Cell Projection Assembly (GO:0120031)	8/275	0.00587061	0.0824738	NO	0	0	3.11371	15.9976	RAP1B;ITGB1;ARF4;EMP1;FLNA;ANO6;SSX2IP;VCL		99	Hydrolase Activity, Acting On Carbon-Nitrogen (But Not Peptide) Bonds, In Cyclic Amides (GO:0016812)	1/12	0.111493	0.278614	NO	0	0	9.22751	20.2433	DPYSL3		99	Positive Regulation Of Cell Projection Organization (GO:0031346)	3/118	0.0202981	0.175806	NO	0	0	5.4335	21.1756	PTPRD;FUT9;APOE		99	poly(A) Binding (GO:0008143)	1/25	0.115625	0.231251	NO	0	0	8.53866	18.4213	RBMS3		99	GRB2:SOS Provides Linkage To MAPK Signaling For Integrins R-HSA-354194
100	Dendrite Self-Avoidance (GO:0070593)	2/12	0.00591168	0.0824738	NO	0	0	20.4062	104.701	PALLD;NEXN		100	Vascular Endothelial Growth Factor Receptor Binding (GO:0005172)	1/12	0.111493	0.278614	NO	0	0	9.22751	20.2433	ITGA5		100	Organonitrogen Compound Biosynthetic Process (GO:1901566)	3/123	0.0226163	0.175806	NO	0	0	5.20579	19.7252	ABHD3;APOE;PLPP3		100	Poly-Pyrimidine Tract Binding (GO:0008187)	1/25	0.115625	0.231251	NO	0	0	8.53866	18.4213	RBMS3		100	p130Cas Linkage To MAPK Signaling For Integrins R-HSA-372708
101	Positive Regulation Of Integrin-Mediated Signaling Pathway (GO:2001046)	2/12	0.00591168	0.0824738	NO	0	0	20.4062	104.701	FLNA;LAMC1		101	GTPase Inhibitor Activity (GO:0005095)	1/12	0.111493	0.278614	NO	0	0	9.22751	20.2433	IQGAP2		101	Modulation Of Chemical Synaptic Transmission (GO:0050804)	3/123	0.0226163	0.175806	NO	0	0	5.20579	19.7252	GRIA2;ATP1A2;GRIK2		101	Excitatory Extracellular Ligand-Gated Monoatomic Ion Channel Activity (GO:0005231)	1/26	0.119964	0.237553	NO	0	0	8.1967	17.3816	GRIK2		101	Hyaluronan Metabolism R-HSA-2142845
102	Regulation Of Actomyosin Structure Organization (GO:0110020)	2/12	0.00591168	0.0824738	NO	0	0	20.4062	104.701	AKAP13;ROCK2		102	LRR Domain Binding (GO:0030275)	1/12	0.111493	0.278614	NO	0	0	9.22751	20.2433	MRTFA		102	Oligosaccharide Metabolic Process (GO:0009311)	2/48	0.0231611	0.175806	NO	0	0	8.99275	33.8602	FUT9;ST6GALNAC5		102	Lipoprotein Particle Receptor Binding (GO:0070325)	1/27	0.124282	0.239365	NO	0	0	7.88105	16.4336	APOE		102	Disease R-HSA-1643685
103	G2/M Transition Of Mitotic Cell Cycle (GO:0000086)	3/38	0.00607614	0.0839452	NO	0	0	8.77972	44.8063	MASTL;CDK14;NES		103	Solute:Monoatomic Cation Symporter Activity (GO:0015294)	1/12	0.111493	0.278614	NO	0	0	9.22751	20.2433	SLC39A14		103	Chloride Transmembrane Transport (GO:1902476)	2/48	0.0231611	0.175806	NO	0	0	8.99275	33.8602	GABRB1;GABRG1		103	Acetyltransferase Activity (GO:0016407)	1/27	0.124282	0.239365	NO	0	0	7.88105	16.4336	SAT1		103	Sphingolipid Metabolism R-HSA-428157
104	Brain Development (GO:0007420)	6/169	0.00650084	0.0885731	NO	0	0	3.80517	19.1621	CENPF;NFASC;CDH2;NES;RTN4;CDK5RAP2		104	Carboxylic Acid Transmembrane Transporter Activity (GO:0046943)	2/59	0.113889	0.278614	NO	0	0	3.57153	7.75926	SLC7A8;PDPN		104	Positive Regulation Of Nervous System Development (GO:0051962)	2/49	0.0240708	0.175806	NO	0	0	8.80098	32.7991	PTPRD;NRXN1		104	G Protein-Coupled Receptor Activity (GO:0004930)	3/250	0.12447	0.239365	NO	0	0	2.51289	5.23609	ADGRB3;ADGRB1;NTSR2		104	Gastrin-CREB Signaling Pathway Via PKC And MAPK R-HSA-881907
105	Positive Regulation Of Cytokinesis (GO:0032467)	3/39	0.00653561	0.0885731	NO	0	0	8.53541	42.9373	TAS1R2;ECT2;KIF20B		105	Receptor Tyrosine Kinase Binding (GO:0030971)	2/59	0.113889	0.278614	NO	0	0	3.57153	7.75926	SHC4;SHC3		105	B Cell Chemotaxis (GO:0035754)	1/5	0.0242633	0.175806	NO	0	0	51.2835	190.713	CYP7B1		105	Dicarboxylic Acid Transmembrane Transporter Activity (GO:0005310)	1/28	0.128579	0.244912	NO	0	0	7.58877	15.5662	SLC25A18		105	IL-6-type Cytokine Receptor Ligand Interactions R-HSA-6788467
106	Regulation Of Lamellipodium Organization (GO:1902743)	2/13	0.00694171	0.0915842	NO	0	0	18.5501	92.198	PDPN;CD44		106	Secondary Active Transmembrane Transporter Activity (GO:0015291)	2/60	0.117089	0.278614	NO	0	0	3.50978	7.52783	SLC7A8;SLC20A1		106	C-terminal Protein Deglutamylation (GO:0035609)	1/5	0.0242633	0.175806	NO	0	0	51.2835	190.713	FOLH1		106	Metallocarboxypeptidase Activity (GO:0004181)	1/29	0.132855	0.25067	NO	0	0	7.31738	14.7701	FOLH1		106	MET Activates PTK2 Signaling R-HSA-8874081
107	Chondroitin Sulfate Biosynthetic Process (GO:0030206)	2/13	0.00694171	0.0915842	NO	0	0	18.5501	92.198	CHST11;CHSY1		107	GTPase Activity (GO:0003924)	5/265	0.119841	0.278614	NO	0	0	1.96778	4.17483	RAP1B;ARF4;RASA1;RAB27B;RERG		107	C-terminal Protein Lipidation (GO:0006501)	1/5	0.0242633	0.175806	NO	0	0	51.2835	190.713	GPLD1		107	Poly-Purine Tract Binding (GO:0070717)	1/31	0.141345	0.264195	NO	0	0	6.82887	13.3611	RBMS3		107	Chaperonin-mediated Protein Folding R-HSA-390466
108	Regulation Of Microtubule Polymerization (GO:0031113)	3/40	0.00701523	0.0915842	NO	0	0	8.3043	41.1866	PAK1;MET;CDK5RAP2		108	Histone H4 Methyltransferase Activity (GO:0140939)	1/13	0.120205	0.278614	NO	0	0	8.45812	17.919	NSD2		108	Regulation Of Circadian Sleep/Wake Cycle (GO:0042749)	1/5	0.0242633	0.175806	NO	0	0	51.2835	190.713	PER3		108	Monocarboxylic Acid Transmembrane Transporter Activity (GO:0008028)	1/32	0.145558	0.267696	NO	0	0	6.60825	12.7353	SLC6A11		108	Translocation Of SLC2A4 (GLUT4) To Plasma Membrane R-HSA-1445148
109	Cell Cycle G2/M Phase Transition (GO:0044839)	3/40	0.00701523	0.0915842	NO	0	0	8.3043	41.1866	MASTL;CDK14;NES		109	Insulin-Like Growth Factor Receptor Binding (GO:0005159)	1/13	0.120205	0.278614	NO	0	0	8.45812	17.919	YWHAG		109	Regulation Of Circadian Sleep/Wake Cycle, Sleep (GO:0045187)	1/5	0.0242633	0.175806	NO	0	0	51.2835	190.713	PER3		109	Ubiquitin Protein Ligase Binding (GO:0031625)	3/271	0.147885	0.267696	NO	0	0	2.31351	4.42186	PRKN;APC;FHIT		109	P75 NTR Receptor-Mediated Signaling R-HSA-193704
110	Lymphocyte Migration (GO:0072676)	3/41	0.00751522	0.0968942	NO	0	0	8.08536	39.5441	CCL7;CCL2;MSN		110	MHC Class I Protein Binding (GO:0042288)	1/13	0.120205	0.278614	NO	0	0	8.45812	17.919	TUBB2A		110	L-aspartate Import Across Plasma Membrane (GO:0140009)	1/5	0.0242633	0.175806	NO	0	0	51.2835	190.713	SLC1A2		110	Transition Metal Ion Transmembrane Transporter Activity (GO:0046915)	1/33	0.149752	0.267696	NO	0	0	6.40142	12.1549	TTYH1		110	RHO GTPases Activate ROCKs R-HSA-5627117
111	Neuron Projection Guidance (GO:0097485)	5/124	0.00755815	0.0968942	NO	0	0	4.33037	21.1544	NFASC;NIBAN2;SEMA3C;PALLD;NEXN		111	Arylsulfatase Activity (GO:0004065)	1/13	0.120205	0.278614	NO	0	0	8.45812	17.919	ARSJ		111	L-aspartate Transmembrane Transport (GO:0070778)	1/5	0.0242633	0.175806	NO	0	0	51.2835	190.713	SLC1A2		111	G Protein-Coupled Receptor Binding (GO:0001664)	2/140	0.150295	0.267696	NO	0	0	2.9837	5.65457	PRKN;PTCH1		111	RHO GTPases Activate CIT R-HSA-5625900
112	Positive Regulation Of Hydrolase Activity (GO:0051345)	6/176	0.00787168	0.0978676	NO	0	0	3.64718	17.6687	ITGB1;CCL7;RAP1GDS1;CCL2;ECT2;S100A10		112	PDZ Domain Binding (GO:0030165)	2/62	0.123557	0.278614	NO	0	0	3.39244	7.09377	CCDC88C;ERC1		112	Regulation Of Protein Targeting (GO:1903533)	1/5	0.0242633	0.175806	NO	0	0	51.2835	190.713	PRKN		112	Transcription Coactivator Binding (GO:0001223)	1/34	0.153925	0.267696	NO	0	0	6.20712	11.6153	RORA		112	Initiation Of Nuclear Envelope (NE) Reformation R-HSA-2995383
113	Wound Healing (GO:0042060)	4/80	0.00792617	0.0978676	NO	0	0	5.40789	26.1612	PAK1;DST;MYOF;MYH9		113	Protease Binding (GO:0002020)	3/125	0.124589	0.278614	NO	0	0	2.50769	5.22284	ITGB1;FN1;ITGAV		113	Regulation Of Retrograde Transport, Endosome To Golgi (GO:1905279)	1/5	0.0242633	0.175806	NO	0	0	51.2835	190.713	PRKN		113	Hsp70 Protein Binding (GO:0030544)	1/34	0.153925	0.267696	NO	0	0	6.20712	11.6153	PRKN		113	Protein Folding R-HSA-391251
114	T Cell Proliferation (GO:0042098)	2/14	0.00804674	0.0978676	NO	0	0	17.0034	81.9989	MSN;CTPS1		114	Calcium Ion Binding (GO:0005509)	6/346	0.125515	0.278614	NO	0	0	1.8078	3.75179	ITGB1;CDH2;TPM4;MYOF;DYSF;ITGA5		114	Positive Regulation Of Autophagy Of Mitochondrion In Response To Mitochondrial Depolarization (GO:1904925)	1/5	0.0242633	0.175806	NO	0	0	51.2835	190.713	PRKN		114	Nuclear Estrogen Receptor Binding (GO:0030331)	1/34	0.153925	0.267696	NO	0	0	6.20712	11.6153	NCOA1		114	Heparan Sulfate/Heparin (HS-GAG) Metabolism R-HSA-1638091
115	Endoderm Development (GO:0007492)	2/14	0.00804674	0.0978676	NO	0	0	17.0034	81.9989	LAMC1;SOX7		115	Ribonucleoside Triphosphate Phosphatase Activity (GO:0017111)	5/270	0.126846	0.278614	NO	0	0	1.93016	3.98536	RAP1B;ARF4;RASA1;RAB27B;RERG		115	Response To Manganese Ion (GO:0010042)	1/5	0.0242633	0.175806	NO	0	0	51.2835	190.713	PRKN		115	Sodium Channel Regulator Activity (GO:0017080)	1/34	0.153925	0.267696	NO	0	0	6.20712	11.6153	GPLD1		115	RHOJ GTPase Cycle R-HSA-9013409
116	Positive Regulation Of Heterotypic Cell-Cell Adhesion (GO:0034116)	2/14	0.00804674	0.0978676	NO	0	0	17.0034	81.9989	GCNT2;CD44		116	1-Phosphatidylinositol Binding (GO:0005545)	1/14	0.128833	0.278614	NO	0	0	7.8071	15.9986	WDFY1		116	Positive Regulation Of Lipoprotein Particle Clearance (GO:0010986)	1/5	0.0242633	0.175806	NO	0	0	51.2835	190.713	GPLD1		116	Neuropeptide Receptor Activity (GO:0008188)	1/36	0.162211	0.272661	NO	0	0	5.85184	10.6437	NTSR2		116	Defective B3GALT6 Causes EDSP2 And SEMDJL1 R-HSA-4420332
117	Protein Localization To Vacuole (GO:0072665)	2/14	0.00804674	0.0978676	NO	0	0	17.0034	81.9989	SH3GLB1;RTN4		117	3'-5' DNA Helicase Activity (GO:0043138)	1/14	0.128833	0.278614	NO	0	0	7.8071	15.9986	NAV2		117	Transmembrane Receptor Protein Tyrosine Phosphatase Signaling Pathway (GO:0007185)	1/5	0.0242633	0.175806	NO	0	0	51.2835	190.713	PTPRD		117	Amino Acid Binding (GO:0016597)	1/36	0.162211	0.272661	NO	0	0	5.85184	10.6437	GLDC		117	Defective B3GAT3 Causes JDSSDHD R-HSA-3560801
118	Cellular Response To Interleukin-1 (GO:0071347)	4/81	0.00827535	0.0989565	NO	0	0	5.33739	25.59	CCL7;CCL2;IL1RAP;ADAMTS7		118	Transaminase Activity (GO:0008483)	1/14	0.128833	0.278614	NO	0	0	7.8071	15.9986	BCAT1		118	Heterocycle Catabolic Process (GO:0046700)	1/5	0.0242633	0.175806	NO	0	0	51.2835	190.713	PRODH		118	Phosphatidylinositol-3,4,5-Trisphosphate Binding (GO:0005547)	1/36	0.162211	0.272661	NO	0	0	5.85184	10.6437	ARAP2		118	Defective B4GALT7 Causes EDS, Progeroid Type R-HSA-3560783
119	Cytoskeleton-Dependent Cytokinesis (GO:0061640)	4/81	0.00827535	0.0989565	NO	0	0	5.33739	25.59	ROCK2;RASA1;KIF4A;ECT2		119	Hyaluronic Acid Binding (GO:0005540)	1/14	0.128833	0.278614	NO	0	0	7.8071	15.9986	CD44		119	Vocal Learning (GO:0042297)	1/5	0.0242633	0.175806	NO	0	0	51.2835	190.713	NRXN1		119	N-acyltransferase Activity (GO:0016410)	1/37	0.166323	0.272661	NO	0	0	5.689	10.2051	SAT1		119	Sema4D Induced Cell Migration And Growth-Cone Collapse R-HSA-416572
120	Regulation Of Filopodium Assembly (GO:0051489)	3/43	0.00857704	0.0992287	NO	0	0	7.68031	36.548	GAP43;DPYSL3;MYO3A		120	Water Channel Activity (GO:0015250)	1/14	0.128833	0.278614	NO	0	0	7.8071	15.9986	PDPN		120	Imitative Learning (GO:0098596)	1/5	0.0242633	0.175806	NO	0	0	51.2835	190.713	NRXN1		120	Peptidase Inhibitor Activity (GO:0030414)	1/37	0.166323	0.272661	NO	0	0	5.689	10.2051	ITIH3		120	Programmed Cell Death R-HSA-5357801
121	Positive Regulation Of Cell Division (GO:0051781)	3/43	0.00857704	0.0992287	NO	0	0	7.68031	36.548	TAS1R2;ECT2;KIF20B		121	Myosin V Binding (GO:0031489)	1/14	0.128833	0.278614	NO	0	0	7.8071	15.9986	RAB27B		121	Inclusion Body Assembly (GO:0070841)	1/5	0.0242633	0.175806	NO	0	0	51.2835	190.713	PRKN		121	Calcium Channel Regulator Activity (GO:0005246)	1/37	0.166323	0.272661	NO	0	0	5.689	10.2051	NRXN1		121	RAF/MAP Kinase Cascade R-HSA-5673001
122	Positive Regulation Of Stress Fiber Assembly (GO:0051496)	3/43	0.00857704	0.0992287	NO	0	0	7.68031	36.548	PAK1;ROCK2;S100A10		122	Alanine Transmembrane Transporter Activity (GO:0022858)	1/14	0.128833	0.278614	NO	0	0	7.8071	15.9986	SLC7A8		122	Postsynaptic Density Assembly (GO:0097107)	1/5	0.0242633	0.175806	NO	0	0	51.2835	190.713	NRXN1		122	Sodium Channel Activity (GO:0005272)	1/37	0.166323	0.272661	NO	0	0	5.689	10.2051	GRIK2		122	RHO GTPases Activate PAKs R-HSA-5627123
123	Regulation Of Cellular Component Size (GO:0032535)	3/43	0.00857704	0.0992287	NO	0	0	7.68031	36.548	VAV3;MYO3A;MSN		123	Cyclin-Dependent Protein Serine/Threonine Kinase Activator Activity (GO:0061575)	1/14	0.128833	0.278614	NO	0	0	7.8071	15.9986	CCND1		123	Lipoprotein Metabolic Process (GO:0042157)	1/5	0.0242633	0.175806	NO	0	0	51.2835	190.713	APOE		123	Ubiquitin-Like Protein Ligase Binding (GO:0044389)	3/289	0.169003	0.274801	NO	0	0	2.16592	3.85066	PRKN;APC;FHIT		123	Deregulated CDK5 Triggers Neurodegenerative Pathways In Alzheimers Disease Models R-HSA-8862803
124	Mitotic Spindle Assembly (GO:0090307)	3/44	0.00913924	0.101764	NO	0	0	7.49261	35.1791	PRC1;KIF4A;FLNA		124	Sulfuric Ester Hydrolase Activity (GO:0008484)	1/15	0.137376	0.287733	NO	0	0	7.24908	14.3897	ARSJ		124	Proline Metabolic Process (GO:0006560)	1/5	0.0242633	0.175806	NO	0	0	51.2835	190.713	PRODH		124	Carboxypeptidase Activity (GO:0004180)	1/38	0.170416	0.274864	NO	0	0	5.53497	9.79421	FOLH1		124	Signaling By VEGF R-HSA-194138
125	Regulation Of Intracellular Signal Transduction (GO:1902531)	8/297	0.00914427	0.101764	NO	0	0	2.87344	13.4898	AKAP12;VAV3;ARHGAP22;AKAP13;PAK1;ARHGAP31;ITGAV;ECT2		125	Transmembrane Receptor Protein Serine/Threonine Kinase Activity (GO:0004675)	1/15	0.137376	0.287733	NO	0	0	7.24908	14.3897	LTBP1		125	Medium-Chain Fatty Acid Biosynthetic Process (GO:0051792)	1/5	0.0242633	0.175806	NO	0	0	51.2835	190.713	ABHD3		125	Tau Protein Binding (GO:0048156)	1/39	0.174488	0.279181	NO	0	0	5.38904	9.40871	APOE		125	Assembly Of Collagen Fibrils And Other Multimeric Structures R-HSA-2022090
126	Positive Regulation Of Endothelial Cell Apoptotic Process (GO:2000353)	2/15	0.00922522	0.101764	NO	0	0	15.6947	73.5424	CCL2;ANO6		126	Voltage-Gated Monoatomic Anion Channel Activity (GO:0008308)	1/15	0.137376	0.287733	NO	0	0	7.24908	14.3897	ANO6		126	Metanephric Collecting Duct Development (GO:0072205)	1/5	0.0242633	0.175806	NO	0	0	51.2835	190.713	PTCH1		126	Monoatomic Ion Gated Channel Activity (GO:0022839)	1/40	0.178541	0.281167	NO	0	0	5.25059	9.04644	GABRB1		126	NRAGE Signals Death Thru JNK R-HSA-193648
127	Positive Regulation Of Sprouting Angiogenesis (GO:1903672)	2/15	0.00922522	0.101764	NO	0	0	15.6947	73.5424	TJP1;ITGA5		127	Death Receptor Binding (GO:0005123)	1/15	0.137376	0.287733	NO	0	0	7.24908	14.3897	TMBIM1		127	Positive Regulation Of Transport (GO:0051050)	2/50	0.0249949	0.175806	NO	0	0	8.61719	31.7895	APOE;GPLD1		127	Acetylglucosaminyltransferase Activity (GO:0008375)	1/40	0.178541	0.281167	NO	0	0	5.25059	9.04644	MGAT4C		127	MAPK1/MAPK3 Signaling R-HSA-5684996
128	Protein Localization To Cell-Cell Junction (GO:0150105)	2/15	0.00922522	0.101764	NO	0	0	15.6947	73.5424	TJP1;TJP2		128	Four-Way Junction DNA Binding (GO:0000400)	1/16	0.145836	0.298403	NO	0	0	6.76547	13.0254	RAD51B		128	Regulation Of Smoothened Signaling Pathway (GO:0008589)	2/51	0.0259333	0.175806	NO	0	0	8.4409	30.8281	PTCH1;RORA		128	Neutral L-amino Acid Transmembrane Transporter Activity (GO:0015175)	1/41	0.182574	0.285273	NO	0	0	5.11907	8.70548	SLC1A2		128	RHOQ GTPase Cycle R-HSA-9013406
129	Regulation Of Bicellular Tight Junction Assembly (GO:2000810)	2/15	0.00922522	0.101764	NO	0	0	15.6947	73.5424	TJP1;ROCK2		129	Water Transmembrane Transporter Activity (GO:0005372)	1/16	0.145836	0.298403	NO	0	0	6.76547	13.0254	PDPN		129	Regulation Of Synapse Assembly (GO:0051963)	2/51	0.0259333	0.175806	NO	0	0	8.4409	30.8281	PTPRD;NRXN1		129	Lipase Activity (GO:0016298)	1/42	0.186588	0.287059	NO	0	0	4.99397	8.38413	ABHD3		129	Post-translational Protein Phosphorylation R-HSA-8957275
130	Circulatory System Development (GO:0072359)	5/132	0.0097569	0.106155	NO	0	0	4.05594	18.7781	AKAP13;SH3PXD2B;FN1;PDLIM5;PDLIM7		130	Phosphatidylinositol-5-Phosphate Binding (GO:0010314)	1/16	0.145836	0.298403	NO	0	0	6.76547	13.0254	SH3PXD2B		130	Neurotransmitter Transport (GO:0006836)	2/52	0.0268859	0.175806	NO	0	0	8.27167	29.9116	NRXN1;SLC1A2		130	Endopeptidase Regulator Activity (GO:0061135)	1/42	0.186588	0.287059	NO	0	0	4.99397	8.38413	ITIH3		130	Post-chaperonin Tubulin Folding Pathway R-HSA-389977
131	Mitotic Spindle Organization (GO:0007052)	4/85	0.00977251	0.106155	NO	0	0	5.07279	23.4778	STIL;PRC1;KIF4A;FLNA		131	Intracellular Calcium Activated Chloride Channel Activity (GO:0005229)	1/17	0.154214	0.308427	NO	0	0	6.34231	11.8564	ANO6		131	Cartilage Development (GO:0051216)	2/52	0.0268859	0.175806	NO	0	0	8.27167	29.9116	COL11A2;GPLD1		131	Phosphoric Diester Hydrolase Activity (GO:0008081)	1/44	0.194557	0.297033	NO	0	0	4.76121	7.79424	GPLD1		131	RHOBTB1 GTPase Cycle R-HSA-9013422
132	Positive Regulation Of Cell-Cell Adhesion (GO:0022409)	3/46	0.010327	0.109609	NO	0	0	7.14339	32.6667	TJP1;GCNT2;CD44		132	Cadherin Binding Involved In Cell-Cell Adhesion (GO:0098641)	1/17	0.154214	0.308427	NO	0	0	6.34231	11.8564	PDLIM5		132	Plasma Membrane Bounded Cell Projection Organization (GO:0120036)	3/132	0.027138	0.175806	NO	0	0	4.84039	17.4584	GPM6A;APOE;FRY		132	Cadherin Binding (GO:0045296)	3/319	0.205954	0.310324	NO	0	0	1.9573	3.09273	CDH4;APC;CDH10		132	Degradation Of Extracellular Matrix R-HSA-1474228
133	Regulation Of Establishment Of Endothelial Barrier (GO:1903140)	2/16	0.0104756	0.109609	NO	0	0	14.5729	66.4335	ROCK2;VCL		133	Carboxylic Acid Binding (GO:0031406)	1/17	0.154214	0.308427	NO	0	0	6.34231	11.8564	DDAH1		133	Regulation Of Proteasomal Protein Catabolic Process (GO:0061136)	2/53	0.0278525	0.175806	NO	0	0	8.10907	29.0372	PRKN;APOE		133	Voltage-Gated Calcium Channel Activity (GO:0005245)	1/47	0.206365	0.310324	NO	0	0	4.45002	7.02261	CACNA2D3		133	Defective Intrinsic Pathway For Apoptosis R-HSA-9734009
134	Nuclear Migration (GO:0007097)	2/16	0.0104756	0.109609	NO	0	0	14.5729	66.4335	LMNA;LMNB1		134	Intracellular Chloride Channel Activity (GO:0061778)	1/18	0.162509	0.313243	NO	0	0	5.96893	10.8457	ANO6		134	Cellular Response To Alcohol (GO:0097306)	2/53	0.0278525	0.175806	NO	0	0	8.10907	29.0372	PTCH1;GPLD1		134	Tubulin Binding (GO:0015631)	3/322	0.20975	0.31306	NO	0	0	1.93859	3.02777	PRKN;APC;CCDC170		134	Sema4D In Semaphorin Signaling R-HSA-400685
135	Chondroitin Sulfate Metabolic Process (GO:0030204)	2/16	0.0104756	0.109609	NO	0	0	14.5729	66.4335	CHST11;CHSY1		135	Nucleoside Monophosphate Kinase Activity (GO:0050145)	1/18	0.162509	0.313243	NO	0	0	5.96893	10.8457	TJP2		135	Monoatomic Anion Transmembrane Transport (GO:0098656)	2/54	0.0288329	0.175806	NO	0	0	7.95272	28.2022	GABRB1;GABRG1		135	Pyrophosphatase Activity (GO:0016462)	1/49	0.214142	0.317248	NO	0	0	4.26418	6.57158	FHIT		135	Estrogen-dependent Nuclear Events Downstream Of ESR-membrane Signaling R-HSA-9634638
136	Negative Regulation Of Anoikis (GO:2000811)	2/16	0.0104756	0.109609	NO	0	0	14.5729	66.4335	ITGB1;ITGA5		136	Ankyrin Binding (GO:0030506)	1/18	0.162509	0.313243	NO	0	0	5.96893	10.8457	FLNC		136	Regulation Of Oxidative Stress-Induced Neuron Intrinsic Apoptotic Signaling Pathway (GO:1903376)	1/6	0.0290456	0.175806	NO	0	0	41.0247	145.182	PRKN		136	Nuclear Receptor Coactivator Activity (GO:0030374)	1/50	0.218003	0.318252	NO	0	0	4.17694	6.36252	NCOA1		136	Impaired BRCA2 Binding To PALB2 R-HSA-9709603
137	Protein Phosphorylation (GO:0006468)	11/500	0.0105566	0.10965	NO	0	0	2.34859	10.6884	PAK1;PRAG1;ROCK2;MYO3A;STK38L;CCL2;ERC1;MASTL;CDK14;DCLK1;MAP4K3		137	Calcium Activated Cation Channel Activity (GO:0005227)	1/18	0.162509	0.313243	NO	0	0	5.96893	10.8457	ANO6		137	Parallel Actin Filament Bundle Assembly (GO:0030046)	1/6	0.0290456	0.175806	NO	0	0	41.0247	145.182	FMN2		137	Cholesterol Binding (GO:0015485)	1/50	0.218003	0.318252	NO	0	0	4.17694	6.36252	PTCH1		137	Interleukin-6 Family Signaling R-HSA-6783589
138	Regulation Of Protein Kinase B Signaling (GO:0051896)	5/136	0.011006	0.113489	NO	0	0	3.9313	17.7275	ITGB1;GCNT2;PTPRJ;RTN4;HBEGF		138	Cholesterol Transfer Activity (GO:0120020)	1/18	0.162509	0.313243	NO	0	0	5.96893	10.8457	GRAMD1C		138	Cellular Response To Histamine (GO:0071420)	1/6	0.0290456	0.175806	NO	0	0	41.0247	145.182	GABRB1		138	Protein Homodimerization Activity (GO:0042803)	5/662	0.224547	0.322381	NO	0	0	1.57485	2.35231	GLDC;ACSL6;APOE;CAMK2G;SYNE1		138	Diseases Of Signal Transduction By Growth Factor Receptors And Second Messengers R-HSA-5663202
139	Nuclear Envelope Organization (GO:0006998)	2/17	0.0117964	0.117387	NO	0	0	13.6007	60.3865	LMNA;LMNB1		139	1-Acylglycerol-3-Phosphate O-acyltransferase Activity (GO:0003841)	1/19	0.170724	0.320115	NO	0	0	5.63704	9.96462	AGPAT4		139	Polyamine Biosynthetic Process (GO:0006596)	1/6	0.0290456	0.175806	NO	0	0	41.0247	145.182	SAT1		139	Phosphoric Ester Hydrolase Activity (GO:0042578)	1/52	0.225667	0.322381	NO	0	0	4.01273	5.97374	ATP1A2		139	Golgi-to-ER Retrograde Transport R-HSA-8856688
140	Positive Chemotaxis (GO:0050918)	2/17	0.0117964	0.117387	NO	0	0	13.6007	60.3865	PTPRJ;MET		140	Sterol Transfer Activity (GO:0120015)	1/19	0.170724	0.320115	NO	0	0	5.63704	9.96462	GRAMD1C		140	Cholesterol Catabolic Process (GO:0006707)	1/6	0.0290456	0.175806	NO	0	0	41.0247	145.182	APOE		140	Exopeptidase Activity (GO:0008238)	1/52	0.225667	0.322381	NO	0	0	4.01273	5.97374	FOLH1		140	Basigin Interactions R-HSA-210991
141	Hippo Signaling (GO:0035329)	2/17	0.0117964	0.117387	NO	0	0	13.6007	60.3865	AMOTL1;TEAD1		141	UDP-galactosyltransferase Activity (GO:0035250)	1/19	0.170724	0.320115	NO	0	0	5.63704	9.96462	B3GALNT1		141	Positive Regulation Of Amyloid-Beta Clearance (GO:1900223)	1/6	0.0290456	0.175806	NO	0	0	41.0247	145.182	APOE		141	Monoatomic Anion Channel Activity (GO:0005253)	1/53	0.229471	0.323198	NO	0	0	3.93537	5.79278	TTYH1		141	Defective HDR Thru Homologous Recombination (HRR) Due To BRCA1 Loss-Of-Function R-HSA-9701192
142	Positive Regulation Of Potassium Ion Transmembrane Transport (GO:1901381)	2/17	0.0117964	0.117387	NO	0	0	13.6007	60.3865	FLNA;ANO6		142	Protein Tyrosine Phosphatase Activity (GO:0004725)	2/76	0.170888	0.320115	NO	0	0	2.74868	4.85621	PTPN9;PTPRJ		142	Positive Regulation Of Blood Circulation (GO:1903524)	1/6	0.0290456	0.175806	NO	0	0	41.0247	145.182	ATP1A2		142	Antiporter Activity (GO:0015297)	1/53	0.229471	0.323198	NO	0	0	3.93537	5.79278	SLC7A11		142	Separation Of Sister Chromatids R-HSA-2467813
143	Myeloid Cell Activation Involved In Immune Response (GO:0002275)	2/17	0.0117964	0.117387	NO	0	0	13.6007	60.3865	SBNO2;DYSF		143	Tau-Protein Kinase Activity (GO:0050321)	1/20	0.178859	0.323649	NO	0	0	5.34008	9.19112	ROCK2		143	Sterol Catabolic Process (GO:0016127)	1/6	0.0290456	0.175806	NO	0	0	41.0247	145.182	APOE		143	Flavin Adenine Dinucleotide Binding (GO:0050660)	1/55	0.237024	0.329199	NO	0	0	3.78923	5.45496	PRODH		143	GAG Synthesis Requires Tetrasaccharide Linker Sequence R-HSA-1971475
144	Regulation Of Cell Communication (GO:0010646)	3/49	0.0122692	0.120184	NO	0	0	6.6765	29.381	ITGAV;LTBP1;YWHAG		144	Lysophosphatidic Acid Acyltransferase Activity (GO:0042171)	1/20	0.178859	0.323649	NO	0	0	5.34008	9.19112	AGPAT4		144	Excitatory Chemical Synaptic Transmission (GO:0098976)	1/6	0.0290456	0.175806	NO	0	0	41.0247	145.182	GRIN2C		144	Chloride Transmembrane Transporter Activity (GO:0015108)	1/55	0.237024	0.329199	NO	0	0	3.78923	5.45496	TTYH1		144	Formation Of Tubulin Folding Intermediates By CCT/TriC R-HSA-389960
145	Lymphocyte Differentiation (GO:0030098)	4/91	0.0123309	0.120184	NO	0	0	4.7215	20.7541	ITGB1;KLF6;CLCF1;PTPRJ		145	WW Domain Binding (GO:0050699)	1/20	0.178859	0.323649	NO	0	0	5.34008	9.19112	KIF20B		145	Synaptic Signaling (GO:0099536)	1/6	0.0290456	0.175806	NO	0	0	41.0247	145.182	DTNA		145	Calcium Ion Binding (GO:0005509)	3/346	0.240639	0.329825	NO	0	0	1.80074	2.56507	CDH4;CDH10;NRXN1		145	Sensory Processing Of Sound By Inner Hair Cells Of Cochlea R-HSA-9662360
146	Regulation Of Actin Cytoskeleton Organization (GO:0032956)	4/91	0.0123309	0.120184	NO	0	0	4.7215	20.7541	PAK1;ROCK2;MYO3A;IQGAP2		146	Actinin Binding (GO:0042805)	1/20	0.178859	0.323649	NO	0	0	5.34008	9.19112	PDLIM5		146	Gamma-Aminobutyric Acid Transport (GO:0015812)	1/6	0.0290456	0.175806	NO	0	0	41.0247	145.182	SLC6A11		146	Hydrolase Activity, Acting On Carbon-Nitrogen (But Not Peptide) Bonds, In Linear Amides (GO:0016811)	1/56	0.240772	0.329825	NO	0	0	3.72015	5.29713	FHIT		146	Resolution Of D-loop Structures Thru Synthesis-Dependent Strand Annealing (SDSA) R-HSA-5693554
147	Plasma Membrane Bounded Cell Projection Morphogenesis (GO:0120039)	3/50	0.0129599	0.12264	NO	0	0	6.53412	28.3966	PAK1;KIF20B;DCLK1		147	Fibroblast Growth Factor Binding (GO:0017134)	1/20	0.178859	0.323649	NO	0	0	5.34008	9.19112	ITGAV		147	Positive Regulation Of Mitophagy In Response To Mitochondrial Depolarization (GO:0098779)	1/6	0.0290456	0.175806	NO	0	0	41.0247	145.182	PRKN		147	Metalloexopeptidase Activity (GO:0008235)	1/57	0.244503	0.332657	NO	0	0	3.65353	5.1461	FOLH1		147	Integrin Signaling R-HSA-354192
148	Negative Regulation Of Cell Projection Organization (GO:0031345)	3/50	0.0129599	0.12264	NO	0	0	6.53412	28.3966	PRAG1;DPYSL3;PTPN9		148	Phosphatase Inhibitor Activity (GO:0019212)	1/22	0.194891	0.345606	NO	0	0	4.83101	7.90023	MGAT5		148	Positive Regulation Of Receptor Catabolic Process (GO:2000646)	1/6	0.0290456	0.175806	NO	0	0	41.0247	145.182	APOE		148	SH3 Domain Binding (GO:0017124)	1/59	0.25191	0.336317	NO	0	0	3.5272	4.86288	PRKN		148	Diseases Associated With O-glycosylation Of Proteins R-HSA-3906995
149	Negative Regulation Of Programmed Cell Death (GO:0043069)	9/381	0.0130942	0.12264	NO	0	0	2.51406	10.8999	TJP1;ARF4;STIL;NIBAN2;RASA1;PDPN;FLNA;MET;CD44		149	Bicarbonate Transmembrane Transporter Activity (GO:0015106)	1/22	0.194891	0.345606	NO	0	0	4.83101	7.90023	SLC39A14		149	Positive Regulation Of Steroid Metabolic Process (GO:0045940)	1/6	0.0290456	0.175806	NO	0	0	41.0247	145.182	APOE		149	Carboxylic Acid Transmembrane Transporter Activity (GO:0046943)	1/59	0.25191	0.336317	NO	0	0	3.5272	4.86288	SLC6A11		149	EGR2 And SOX10-mediated Initiation Of Schwann Cell Myelination R-HSA-9619665
150	Regulation Of Epidermal Cell Differentiation (GO:0045604)	2/18	0.0131862	0.12264	NO	0	0	12.75	55.1895	ERRFI1;ROCK2		150	Semaphorin Receptor Binding (GO:0030215)	1/22	0.194891	0.345606	NO	0	0	4.83101	7.90023	SEMA3C		150	Protein Deglutamylation (GO:0035608)	1/6	0.0290456	0.175806	NO	0	0	41.0247	145.182	FOLH1		150	Metal Ion Binding (GO:0046872)	4/521	0.252238	0.336317	NO	0	0	1.59554	2.19767	CDH4;CDH10;NRXN1;APOE		150	G2/M Transition R-HSA-69275
151	Response To Axon Injury (GO:0048678)	2/18	0.0131862	0.12264	NO	0	0	12.75	55.1895	GAP43;DPYSL3		151	Growth Factor Activity (GO:0008083)	2/85	0.202676	0.345782	NO	0	0	2.44951	3.90978	CLCF1;HBEGF		151	Phosphatidylcholine Metabolic Process (GO:0046470)	2/55	0.0298271	0.175806	NO	0	0	7.80228	27.4042	ABHD3;GPLD1		151	UDP-glycosyltransferase Activity (GO:0008194)	1/61	0.259245	0.341112	NO	0	0	3.40928	4.60246	MGAT4C		151	AURKA Activation By TPX2 R-HSA-8854518
152	Positive Regulation Of Focal Adhesion Assembly (GO:0051894)	2/18	0.0131862	0.12264	NO	0	0	12.75	55.1895	PTPRJ;S100A10		152	Zinc Ion Transmembrane Transporter Activity (GO:0005385)	1/23	0.202789	0.345782	NO	0	0	4.61119	7.35755	SLC39A14		152	Striated Muscle Contraction (GO:0006941)	2/57	0.0318558	0.175806	NO	0	0	7.5178	25.9104	DTNA;ATP1A2		152	Protein Phosphatase Regulator Activity (GO:0019888)	1/61	0.259245	0.341112	NO	0	0	3.40928	4.60246	RCAN2		152	HS-GAG Biosynthesis R-HSA-2022928
153	Negative Regulation Of ERBB Signaling Pathway (GO:1901185)	2/18	0.0131862	0.12264	NO	0	0	12.75	55.1895	ERRFI1;PTPRJ		153	Mitogen-Activated Protein Kinase Binding (GO:0051019)	1/23	0.202789	0.345782	NO	0	0	4.61119	7.35755	PTPRJ		153	Memory (GO:0007613)	2/58	0.0328901	0.175806	NO	0	0	7.38318	25.2105	APOE;CPEB3		153	PDZ Domain Binding (GO:0030165)	1/62	0.262886	0.343642	NO	0	0	3.35322	4.48002	PRKN		153	Extra-nuclear Estrogen Signaling R-HSA-9009391
154	Regulation Of Substrate Adhesion-Dependent Cell Spreading (GO:1900024)	3/51	0.0136724	0.125483	NO	0	0	6.39767	27.4612	PDPN;FLNA;S100A10		154	Actin Monomer Binding (GO:0003785)	1/23	0.202789	0.345782	NO	0	0	4.61119	7.35755	MRTFA		154	Regulation Of Cytoplasmic Translational Elongation (GO:1900247)	1/7	0.0338047	0.175806	NO	0	0	34.1856	115.792	CPEB3		154	Ligand-Gated Monoatomic Cation Channel Activity (GO:0099094)	1/75	0.308635	0.400825	NO	0	0	2.76233	3.24738	GRIK2		154	Mitotic G2-G2/M Phases R-HSA-453274
155	Positive Regulation Of Actin Filament Bundle Assembly (GO:0032233)	3/51	0.0136724	0.125483	NO	0	0	6.39767	27.4612	PAK1;ROCK2;S100A10		155	Cyclin-Dependent Protein Kinase Activity (GO:0097472)	1/23	0.202789	0.345782	NO	0	0	4.61119	7.35755	CDK14		155	Regulation Of Dopamine Metabolic Process (GO:0042053)	1/7	0.0338047	0.175806	NO	0	0	34.1856	115.792	PRKN		155	Phosphotransferase Activity, Alcohol Group As Acceptor (GO:0016773)	1/77	0.315419	0.406993	NO	0	0	2.68937	3.10313	DGKB		155	Diseases Of Metabolism R-HSA-5668914
156	Sphingolipid Metabolic Process (GO:0006665)	4/94	0.0137564	0.125483	NO	0	0	4.56343	19.56	B3GALNT1;HACD1;CERS6;PPM1L		156	Cyclin-Dependent Protein Serine/Threonine Kinase Activity (GO:0004693)	1/23	0.202789	0.345782	NO	0	0	4.61119	7.35755	CDK14		156	Regulation Of Establishment Of Protein Localization To Mitochondrion (GO:1903747)	1/7	0.0338047	0.175806	NO	0	0	34.1856	115.792	PRKN		156	Ubiquitin Binding (GO:0043130)	1/80	0.325473	0.41445	NO	0	0	2.58685	2.90368	PRKN		156	Cell Death Signaling Via NRAGE, NRIF And NADE R-HSA-204998
157	Cell Junction Assembly (GO:0034329)	4/95	0.0142539	0.128627	NO	0	0	4.51305	19.1837	TJP1;VMP1;CDH2;FN1		157	mRNA 5'-UTR Binding (GO:0048027)	1/24	0.210611	0.347966	NO	0	0	4.41048	6.87039	SYNCRIP		157	Regulation Of Extent Of Cell Growth (GO:0061387)	1/7	0.0338047	0.175806	NO	0	0	34.1856	115.792	APOE		157	Voltage-Gated Potassium Channel Activity (GO:0005249)	1/80	0.325473	0.41445	NO	0	0	2.58685	2.90368	KCND2		157	Sealing Of Nuclear Envelope (NE) By ESCRT-III R-HSA-9668328
158	Neuron Projection Morphogenesis (GO:0048812)	5/146	0.0145964	0.128627	NO	0	0	3.65063	15.4311	NTNG1;PAK1;MAP1B;KIF20B;DCLK1		158	Monoatomic Anion Transmembrane Transporter Activity (GO:0008509)	1/24	0.210611	0.347966	NO	0	0	4.41048	6.87039	SLC39A14		158	Negative Regulation Of Mitochondrial Fusion (GO:0010637)	1/7	0.0338047	0.175806	NO	0	0	34.1856	115.792	PRKN		158	Microtubule Binding (GO:0008017)	2/239	0.327416	0.41445	NO	0	0	1.72864	1.93007	APC;CCDC170		158	MAPK Family Signaling Cascades R-HSA-5683057
159	Regulation Of Centriole Replication (GO:0046599)	2/19	0.0146434	0.128627	NO	0	0	11.9994	50.6826	STIL;CDK5RAP2		159	Nuclear Localization Sequence Binding (GO:0008139)	1/24	0.210611	0.347966	NO	0	0	4.41048	6.87039	KPNA4		159	Regulation Of Oxidative Stress-Induced Cell Death (GO:1903201)	1/7	0.0338047	0.175806	NO	0	0	34.1856	115.792	PRKN		159	Ribosome Binding (GO:0043022)	1/85	0.341904	0.430068	NO	0	0	2.43225	2.61036	CPEB3		159	GPVI-mediated Activation Cascade R-HSA-114604
160	Regulation Of Integrin-Mediated Signaling Pathway (GO:2001044)	2/19	0.0146434	0.128627	NO	0	0	11.9994	50.6826	FLNA;LAMC1		160	Phosphatidylinositol-3,5-Bisphosphate Binding (GO:0080025)	1/24	0.210611	0.347966	NO	0	0	4.41048	6.87039	SH3PXD2B		160	Peroxisome Proliferator Activated Receptor Signaling Pathway (GO:0035357)	1/7	0.0338047	0.175806	NO	0	0	34.1856	115.792	NCOA1		160	Heme Binding (GO:0020037)	1/87	0.348365	0.435456	NO	0	0	2.37545	2.50492	CYP2J2		160	Signaling By GPCR R-HSA-372790
161	Pore Complex Assembly (GO:0046931)	2/19	0.0146434	0.128627	NO	0	0	11.9994	50.6826	ANO6;RTN4		161	Chemorepellent Activity (GO:0045499)	1/24	0.210611	0.347966	NO	0	0	4.41048	6.87039	SEMA3C		161	Positive Regulation Of CoA-transferase Activity (GO:1905920)	1/7	0.0338047	0.175806	NO	0	0	34.1856	115.792	APOE		161	Calcium Channel Activity (GO:0005262)	1/91	0.361099	0.448571	NO	0	0	2.26942	2.31163	CACNA2D3		161	G2/M DNA Damage Checkpoint R-HSA-69473
162	Chondroitin Sulfate Proteoglycan Biosynthetic Process (GO:0050650)	2/19	0.0146434	0.128627	NO	0	0	11.9994	50.6826	CHST11;CHSY1		162	Epidermal Growth Factor Receptor Binding (GO:0005154)	1/25	0.218356	0.358536	NO	0	0	4.2265	6.43115	ARF4		162	Positive Regulation Of Adipose Tissue Development (GO:1904179)	1/7	0.0338047	0.175806	NO	0	0	34.1856	115.792	NCOA1		162	Histone Deacetylase Binding (GO:0042826)	1/99	0.385834	0.476338	NO	0	0	2.08332	1.98404	PRKN		162	Resolution Of D-loop Structures Thru Holliday Junction Intermediates R-HSA-5693568
163	Actin Cytoskeleton Reorganization (GO:0031532)	3/53	0.0151632	0.132376	NO	0	0	6.14114	25.7245	PAK1;MYH9;FLNA		163	Protein Serine/Threonine/Tyrosine Kinase Activity (GO:0004712)	1/26	0.226026	0.368852	NO	0	0	4.05723	6.03353	RPS6KA2		163	Response To Auditory Stimulus (GO:0010996)	1/7	0.0338047	0.175806	NO	0	0	34.1856	115.792	ATP1A2		163	Metalloendopeptidase Activity (GO:0004222)	1/101	0.391868	0.478855	NO	0	0	2.04144	1.91249	ADAMTS20		163	Striated Muscle Contraction R-HSA-390522
164	Negative Regulation Of Neuron Projection Development (GO:0010977)	3/54	0.0159417	0.138323	NO	0	0	6.02042	24.9174	PRAG1;DPYSL3;PTPN9		164	Endopeptidase Activity (GO:0004175)	5/335	0.232544	0.374356	NO	0	0	1.54482	2.25339	IMMP2L;ADAMTS1;ADAM12;ADAMTS9;ADAMTS7		164	Collecting Duct Development (GO:0072044)	1/7	0.0338047	0.175806	NO	0	0	34.1856	115.792	PTCH1		164	Kinase Binding (GO:0019900)	3/460	0.392661	0.478855	NO	0	0	1.34366	1.25606	PRKN;APC;ACSL3		164	Neutrophil Degranulation R-HSA-6798695
165	Fc-gamma Receptor Signaling Pathway Involved In Phagocytosis (GO:0038096)	2/20	0.0161666	0.138585	NO	0	0	11.3322	46.7431	VAV3;PAK1		165	Tumor Necrosis Factor Receptor Superfamily Binding (GO:0032813)	1/27	0.233621	0.374356	NO	0	0	3.90099	5.67225	TMBIM1		165	Spermidine Metabolic Process (GO:0008216)	1/7	0.0338047	0.175806	NO	0	0	34.1856	115.792	SAT1		165	Protein Kinase Regulator Activity (GO:0019887)	1/103	0.397843	0.479466	NO	0	0	2.00121	1.84451	APC		165	Resolution Of D-Loop Structures R-HSA-5693537
166	Positive Regulation Of Protein Processing (GO:0010954)	2/20	0.0161666	0.138585	NO	0	0	11.3322	46.7431	MYH9;S100A10		166	Protein Phosphatase Inhibitor Activity (GO:0004864)	1/27	0.233621	0.374356	NO	0	0	3.90099	5.67225	MGAT5		166	Sulfur Amino Acid Transport (GO:0000101)	1/7	0.0338047	0.175806	NO	0	0	34.1856	115.792	SLC7A11		166	ATP Binding (GO:0005524)	2/279	0.397957	0.479466	NO	0	0	1.47601	1.36001	ABCA1;ATP1A2		166	Muscle Contraction R-HSA-397014
167	Axon Development (GO:0061564)	4/99	0.016357	0.139377	NO	0	0	4.32215	17.7774	NTNG1;GAP43;MAP1B;RTN4		167	Ubiquitin Conjugating Enzyme Binding (GO:0031624)	1/28	0.241142	0.383646	NO	0	0	3.75632	5.34287	RNF19B		167	Glycine Metabolic Process (GO:0006544)	1/7	0.0338047	0.175806	NO	0	0	34.1856	115.792	GLDC		167	mRNA Binding (GO:0003729)	2/282	0.403122	0.482781	NO	0	0	1.45997	1.32641	CPEB3;RBMS3		167	Factors Involved In Megakaryocyte Development And Platelet Production R-HSA-983231
168	Regulation Of Organelle Organization (GO:0033043)	4/100	0.0169115	0.143245	NO	0	0	4.27691	17.4488	TJP1;RAP1GDS1;MSN;NEXN		168	Hexosyltransferase Activity (GO:0016758)	2/96	0.242303	0.383646	NO	0	0	2.16166	3.0643	MTAP;GCNT2		168	Very-Low-Density Lipoprotein Particle Remodeling (GO:0034372)	1/7	0.0338047	0.175806	NO	0	0	34.1856	115.792	APOE		168	Purine Ribonucleoside Triphosphate Binding (GO:0035639)	3/476	0.413788	0.491624	NO	0	0	1.29714	1.1446	ABCA1;ATL2;ATP1A2		168	RHOT1 GTPase Cycle R-HSA-9013425
169	Regulation Of Cellular Component Organization (GO:0051128)	5/153	0.0175306	0.145199	NO	0	0	3.47672	14.0592	RAP1B;TJP1;ROCK2;TNC;STK38L		169	methyl-CpG Binding (GO:0008327)	1/29	0.248589	0.386694	NO	0	0	3.62198	5.04163	ZBTB38		169	Postsynaptic Density Organization (GO:0097106)	1/7	0.0338047	0.175806	NO	0	0	34.1856	115.792	NRXN1		169	Phosphatidylinositol Phosphate Binding (GO:1901981)	1/109	0.415423	0.491624	NO	0	0	1.88946	1.65981	ARAP2		169	RUNX1 Regulates Expression Of Components Of Tight Junctions R-HSA-8935964
170	Regulation Of Neurotransmitter Transport (GO:0051588)	2/21	0.0177545	0.145199	NO	0	0	10.7352	43.2749	MYOF;DYSF		170	Acylglycerol O-acyltransferase Activity (GO:0016411)	1/29	0.248589	0.386694	NO	0	0	3.62198	5.04163	AGPAT4		170	Postsynaptic Membrane Assembly (GO:0097104)	1/7	0.0338047	0.175806	NO	0	0	34.1856	115.792	NRXN1		170	Endopeptidase Inhibitor Activity (GO:0004866)	1/112	0.424021	0.498848	NO	0	0	1.83812	1.57705	ITIH3		170	Regulation Of HMOX1 Expression And Activity R-HSA-9707587
171	Plasma Membrane Repair (GO:0001778)	2/21	0.0177545	0.145199	NO	0	0	10.7352	43.2749	MYOF;MYH9		171	Protein Tyrosine Kinase Activator Activity (GO:0030296)	1/29	0.248589	0.386694	NO	0	0	3.62198	5.04163	HBEGF		171	Protein K27-linked Ubiquitination (GO:0044314)	1/7	0.0338047	0.175806	NO	0	0	34.1856	115.792	PRKN		171	Nuclear Receptor Binding (GO:0016922)	1/115	0.432494	0.505841	NO	0	0	1.78947	1.49991	NCOA1		171	SARS-CoV-2 Targets PDZ Proteins In Cell-Cell Junction R-HSA-9705677
172	Positive Regulation Of G2/M Transition Of Mitotic Cell Cycle (GO:0010971)	2/21	0.0177545	0.145199	NO	0	0	10.7352	43.2749	RAD51B;CCND1		172	Metal Ion Binding (GO:0046872)	7/521	0.250978	0.388141	NO	0	0	1.38997	1.92148	ITGB1;CDH2;TPM4;MYOF;DYSF;STK38L;ITGA5		172	Purine-Containing Compound Metabolic Process (GO:0072521)	1/7	0.0338047	0.175806	NO	0	0	34.1856	115.792	FHIT		172	Adenyl Ribonucleotide Binding (GO:0032559)	2/309	0.448626	0.521658	NO	0	0	1.32974	1.06587	ABCA1;ATP1A2		172	Drug-mediated Inhibition Of CDK4/CDK6 Activity R-HSA-9754119
173	Regulation Of Anoikis (GO:2000209)	2/21	0.0177545	0.145199	NO	0	0	10.7352	43.2749	ITGB1;ITGA5		173	Cytokine Activity (GO:0005125)	3/178	0.253883	0.390363	NO	0	0	1.74351	2.39015	CCL7;CLCF1;CCL2		173	Regulation Of Cdc42 Protein Signal Transduction (GO:0032489)	1/7	0.0338047	0.175806	NO	0	0	34.1856	115.792	APOE		173	Ubiquitin Protein Ligase Activity (GO:0061630)	2/311	0.451921	0.522452	NO	0	0	1.321	1.0492	RNF144A;PRKN		173	Sodium-coupled Phosphate Cotransporters R-HSA-427652
174	Regulation Of Cell-Substrate Junction Assembly (GO:0090109)	2/21	0.0177545	0.145199	NO	0	0	10.7352	43.2749	ROCK2;VCL		174	Glucuronosyltransferase Activity (GO:0015020)	1/30	0.255963	0.3913	NO	0	0	3.49691	4.76531	CHSY1		174	Regulation Of CoA-transferase Activity (GO:1905918)	1/7	0.0338047	0.175806	NO	0	0	34.1856	115.792	APOE		174	Metallopeptidase Activity (GO:0008237)	1/124	0.45718	0.522564	NO	0	0	1.65778	1.29751	ADAMTS20		174	MET Interacts With TNS Proteins R-HSA-8875513
175	Epithelium Development (GO:0060429)	5/154	0.0179793	0.146198	NO	0	0	3.45321	13.8769	ERRFI1;STIL;TAGLN;TNC;VCL		175	Taste Receptor Activity (GO:0008527)	1/31	0.263266	0.39789	NO	0	0	3.38017	4.51115	TAS1R2		175	Positive Regulation Of Protein Binding (GO:0032092)	2/59	0.0339374	0.175806	NO	0	0	7.25329	24.5396	PRKN;APOE		175	Protein Kinase Binding (GO:0019901)	3/511	0.45916	0.522564	NO	0	0	1.20559	0.938382	PRKN;APC;ACSL3		175	Death Receptor Signaling R-HSA-73887
176	Membrane Lipid Biosynthetic Process (GO:0046467)	3/57	0.01841	0.148849	NO	0	0	5.68509	22.7112	HACD1;CERS6;PPM1L		176	Kinesin Binding (GO:0019894)	1/31	0.263266	0.39789	NO	0	0	3.38017	4.51115	PRC1		176	Positive Regulation Of Proteolysis (GO:0045862)	2/59	0.0339374	0.175806	NO	0	0	7.25329	24.5396	APOE;GPLD1		176	Protease Binding (GO:0002020)	1/125	0.459856	0.522564	NO	0	0	1.64433	1.27738	PRKN		176	Platelet Aggregation (Plug Formation) R-HSA-76009
177	Glycosaminoglycan Biosynthetic Process (GO:0006024)	3/58	0.0192772	0.153411	NO	0	0	5.58144	22.0402	CHST11;CHSY1;GCNT2		177	Protein Serine/Threonine Kinase Inhibitor Activity (GO:0030291)	1/32	0.270497	0.40651	NO	0	0	3.27097	4.27677	YWHAG		177	Sterol Metabolic Process (GO:0016125)	2/60	0.0349977	0.175806	NO	0	0	7.12787	23.896	APOE;CYP7B1		177	Ubiquitin-Like Protein Ligase Activity (GO:0061659)	2/319	0.464992	0.525415	NO	0	0	1.28713	0.985601	RNF144A;PRKN		177	RHOH GTPase Cycle R-HSA-9013407
178	Fc Receptor Mediated Stimulatory Signaling Pathway (GO:0002431)	2/22	0.0194055	0.153411	NO	0	0	10.1979	40.2023	VAV3;PAK1		178	Ubiquitin Protein Ligase Binding (GO:0031625)	4/271	0.275276	0.407193	NO	0	0	1.52442	1.96648	TUBB2A;VCL;RTN4;CCDC50		178	Homophilic Cell Adhesion Via Plasma Membrane Adhesion Molecules (GO:0007156)	2/60	0.0349977	0.175806	NO	0	0	7.12787	23.896	CDH4;CADM2		178	Ubiquitin-Protein Transferase Activity (GO:0004842)	2/412	0.602565	0.677039	NO	0	0	0.990447	0.501721	RNF144A;PRKN		178	RHOV GTPase Cycle R-HSA-9013424
179	Regulation Of Vascular Endothelial Growth Factor Receptor Signaling Pathway (GO:0030947)	2/22	0.0194055	0.153411	NO	0	0	10.1979	40.2023	NIBAN2;ITGA5		179	Frizzled Binding (GO:0005109)	1/33	0.277658	0.407193	NO	0	0	3.16859	4.06013	CCDC88C		179	Neuron Projection Morphogenesis (GO:0048812)	3/146	0.0350592	0.175806	NO	0	0	4.36342	14.6206	GPM6A;FARP1;ADGRB1		179	Protein Heterodimerization Activity (GO:0046982)	1/190	0.608486	0.679873	NO	0	0	1.07527	0.534175	ATP1A2		179	RAC2 GTPase Cycle R-HSA-9013404
180	Cytoskeleton-Dependent Intracellular Transport (GO:0030705)	2/22	0.0194055	0.153411	NO	0	0	10.1979	40.2023	TUBB2A;CCDC88C		180	Transition Metal Ion Transmembrane Transporter Activity (GO:0046915)	1/33	0.277658	0.407193	NO	0	0	3.16859	4.06013	SLC39A14		180	Negative Regulation Of Protein Metabolic Process (GO:0051248)	3/147	0.035666	0.175806	NO	0	0	4.33289	14.444	APOE;FMN2;CPEB3		180	Small GTPase Binding (GO:0031267)	1/199	0.62558	0.695089	NO	0	0	1.02593	0.481239	MTSS2		180	RHOU GTPase Cycle R-HSA-9013420
181	Positive Regulation Of Phagocytosis (GO:0050766)	3/60	0.0210785	0.16244	NO	0	0	5.38506	20.7836	CCL2;PTPRJ;ANO6		181	DNA Secondary Structure Binding (GO:0000217)	1/33	0.277658	0.407193	NO	0	0	3.16859	4.06013	RAD51B		181	Positive Regulation Of Cell Junction Assembly (GO:1901890)	2/61	0.0360708	0.175806	NO	0	0	7.00671	23.2782	PTPRD;NRXN1		181	GTP Binding (GO:0005525)	1/201	0.629277	0.695334	NO	0	0	1.01557	0.470394	ATL2		181	PTK6 Regulates Cell Cycle R-HSA-8849470
182	Negative Regulation Of Epidermal Growth Factor Receptor Signaling Pathway (GO:0042059)	2/23	0.0211183	0.16244	NO	0	0	9.71183	37.4645	ERRFI1;PTPRJ		182	Phosphatidylinositol Binding (GO:0035091)	2/106	0.278606	0.407193	NO	0	0	1.95282	2.49561	GAP43;WDFY1		182	Glycerophospholipid Metabolic Process (GO:0006650)	2/62	0.0371565	0.175806	NO	0	0	6.88958	22.6848	ABHD3;GPLD1		182	Transcription Regulatory Region Nucleic Acid Binding (GO:0001067)	1/224	0.669283	0.729746	NO	0	0	0.909759	0.365313	PER3		182	PTK6 Promotes HIF1A Stabilization R-HSA-8857538
183	Positive Regulation Of Cell-Substrate Junction Organization (GO:0150117)	2/23	0.0211183	0.16244	NO	0	0	9.71183	37.4645	PTPRJ;S100A10		183	Ubiquitin-Like Protein Conjugating Enzyme Binding (GO:0044390)	1/34	0.284748	0.407221	NO	0	0	3.07242	3.85942	RNF19B		183	Neuron Development (GO:0048666)	3/150	0.037519	0.175806	NO	0	0	4.24382	13.9321	GPM6A;APOE;FRY		183	GTPase Binding (GO:0051020)	1/225	0.670921	0.729746	NO	0	0	0.905652	0.361449	MTSS2		183	RAS Signaling Downstream Of NF1 Loss-Of-Function Variants R-HSA-6802953
184	Positive Regulation Of Epithelial Cell Apoptotic Process (GO:1904037)	2/23	0.0211183	0.16244	NO	0	0	9.71183	37.4645	CCL2;ANO6		184	Hsp70 Protein Binding (GO:0030544)	1/34	0.284748	0.407221	NO	0	0	3.07242	3.85942	SACS		184	Inorganic Anion Transmembrane Transport (GO:0098661)	2/63	0.0382547	0.175806	NO	0	0	6.7763	22.1144	GABRB1;GABRG1		184	Guanyl Ribonucleotide Binding (GO:0032561)	1/226	0.672552	0.729746	NO	0	0	0.901581	0.357635	ATL2		184	Uptake And Function Of Diphtheria Toxin R-HSA-5336415
185	Protein Localization To Cell Junction (GO:1902414)	2/23	0.0211183	0.16244	NO	0	0	9.71183	37.4645	TJP1;TJP2		185	MHC Protein Binding (GO:0042287)	1/34	0.284748	0.407221	NO	0	0	3.07242	3.85942	TUBB2A		185	Protein Polymerization (GO:0051258)	2/63	0.0382547	0.175806	NO	0	0	6.7763	22.1144	PRKN;FAM107A		185	RNA Polymerase II-specific DNA-binding Transcription Factor Binding (GO:0061629)	1/228	0.67579	0.729746	NO	0	0	0.893546	0.350157	NCOA1		185	Methionine Salvage Pathway R-HSA-1237112
186	Response To Tumor Necrosis Factor (GO:0034612)	4/108	0.0217718	0.165913	NO	0	0	3.94631	15.1031	CCL7;CCL2;MAP4K3;ADAMTS7		186	Nuclear Estrogen Receptor Binding (GO:0030331)	1/34	0.284748	0.407221	NO	0	0	3.07242	3.85942	RERG		186	L-fucose Catabolic Process (GO:0042355)	1/8	0.0385407	0.175806	NO	0	0	29.3004	95.4034	FUT9		186	Transcription Cis-Regulatory Region Binding (GO:0000976)	2/474	0.678664	0.729746	NO	0	0	0.857609	0.332435	PER3;RORA		186	Presynaptic Phase Of Homologous DNA Pairing And Strand Exchange R-HSA-5693616
187	Central Nervous System Development (GO:0007417)	7/283	0.0218338	0.165913	NO	0	0	2.6205	10.0216	NFASC;SHC3;CDH2;NES;DCLK1;RTN4;CDK5RAP2		187	Ion Channel Inhibitor Activity (GO:0008200)	1/35	0.29177	0.415031	NO	0	0	2.9819	3.67308	RASA1		187	L-fucose Metabolic Process (GO:0042354)	1/8	0.0385407	0.175806	NO	0	0	29.3004	95.4034	FUT9		187	Ubiquitin-Like Protein Transferase Activity (GO:0019787)	1/240	0.694561	0.742846	NO	0	0	0.848165	0.309135	PRKN		187	RET Signaling R-HSA-8853659
188	Positive Regulation Of Cell Junction Assembly (GO:1901890)	3/61	0.0220126	0.165913	NO	0	0	5.29194	20.1948	PTPRJ;IL1RAP;S100A10		188	Histone H3 Methyltransferase Activity (GO:0140938)	1/36	0.298722	0.418211	NO	0	0	2.89656	3.49974	NSD2		188	Negative Regulation Of Oxidative Stress-Induced Neuron Death (GO:1903204)	1/8	0.0385407	0.175806	NO	0	0	29.3004	95.4034	PRKN		188	GTPase Activity (GO:0003924)	1/265	0.730282	0.776895	NO	0	0	0.76687	0.241046	ATL2		188	Collagen Formation R-HSA-1474290
189	Transmembrane Receptor Protein Tyrosine Kinase Signaling Pathway (GO:0007169)	7/284	0.0222067	0.165913	NO	0	0	2.61091	9.94068	SHC4;PAK1;SHC3;RASA1;PTPRJ;SLC39A14;MET		189	Amino Acid Binding (GO:0016597)	1/36	0.298722	0.418211	NO	0	0	2.89656	3.49974	DDAH1		189	Regulation Of Intrinsic Apoptotic Signaling Pathway By P53 Class Mediator (GO:1902253)	1/8	0.0385407	0.175806	NO	0	0	29.3004	95.4034	PRKN		189	Ribonucleoside Triphosphate Phosphatase Activity (GO:0017111)	1/270	0.736913	0.779802	NO	0	0	0.752424	0.229704	ATL2		189	EPH-Ephrin Signaling R-HSA-2682334
190	Fc-gamma Receptor Signaling Pathway (GO:0038094)	2/24	0.0228917	0.165913	NO	0	0	9.26992	35.0123	VAV3;PAK1		190	Phosphatidylinositol-3,4,5-Trisphosphate Binding (GO:0005547)	1/36	0.298722	0.418211	NO	0	0	2.89656	3.49974	IQGAP2		190	Alcohol Catabolic Process (GO:0046164)	1/8	0.0385407	0.175806	NO	0	0	29.3004	95.4034	APOE		190	Endopeptidase Activity (GO:0004175)	1/335	0.809758	0.850309	NO	0	0	0.603988	0.127453	ADAMTS20		190	Signaling By TGF-beta Receptor Complex R-HSA-170834
191	Regulation Of Heterotypic Cell-Cell Adhesion (GO:0034114)	2/24	0.0228917	0.165913	NO	0	0	9.26992	35.0123	GCNT2;CD44		191	N-acyltransferase Activity (GO:0016410)	1/37	0.305607	0.42561	NO	0	0	2.81595	3.33819	CERS6		191	Negative Regulation Of Triglyceride Metabolic Process (GO:0090209)	1/8	0.0385407	0.175806	NO	0	0	29.3004	95.4034	GPLD1		191	Zinc Ion Binding (GO:0008270)	1/341	0.815377	0.850309	NO	0	0	0.593147	0.121064	PRKN		191	Carboxyterminal Post-Translational Modifications Of Tubulin R-HSA-8955332
192	Regulation Of Supramolecular Fiber Organization (GO:1902903)	2/24	0.0228917	0.165913	NO	0	0	9.26992	35.0123	AKAP13;MAP1B		192	Sulfotransferase Activity (GO:0008146)	1/38	0.312425	0.432839	NO	0	0	2.73971	3.18735	CHST11		192	Auditory Behavior (GO:0031223)	1/8	0.0385407	0.175806	NO	0	0	29.3004	95.4034	NRXN1		192	Protein Serine/Threonine Kinase Activity (GO:0004674)	1/342	0.816297	0.850309	NO	0	0	0.591378	0.120036	CAMK2G		192	Defective Homologous Recombination Repair (HRR) Due To BRCA2 Loss Of Function R-HSA-9701190
193	Positive Regulation Of Cell Cycle G2/M Phase Transition (GO:1902751)	2/24	0.0228917	0.165913	NO	0	0	9.26992	35.0123	RAD51B;CCND1		193	Ubiquitin-Like Protein Ligase Binding (GO:0044389)	4/289	0.314752	0.433803	NO	0	0	1.42683	1.64937	TUBB2A;VCL;RTN4;CCDC50		193	Cellular Response To Platelet-Derived Growth Factor Stimulus (GO:0036120)	1/8	0.0385407	0.175806	NO	0	0	29.3004	95.4034	MTSS2		193	Transition Metal Ion Binding (GO:0046914)	1/456	0.896255	0.928761	NO	0	0	0.440625	0.048262	PRKN		193	VEGFA-VEGFR2 Pathway R-HSA-4420097
194	Eosinophil Chemotaxis (GO:0048245)	2/24	0.0228917	0.165913	NO	0	0	9.26992	35.0123	CCL7;CCL2		194	Tau Protein Binding (GO:0048156)	1/39	0.319176	0.437633	NO	0	0	2.66748	3.04629	ROCK2		194	Somite Development (GO:0061053)	1/8	0.0385407	0.175806	NO	0	0	29.3004	95.4034	PTCH1		194	Sequence-Specific Double-Stranded DNA Binding (GO:1990837)	1/715	0.972025	0.992549	NO	0	0	0.277051	0.00786109	PER3		194	RND1 GTPase Cycle R-HSA-9696273
195	Eosinophil Migration (GO:0072677)	2/24	0.0228917	0.165913	NO	0	0	9.26992	35.0123	CCL7;CCL2		195	Monoatomic Ion Gated Channel Activity (GO:0022839)	1/40	0.325861	0.44224	NO	0	0	2.59895	2.91416	ANO6		195	Fucose Catabolic Process (GO:0019317)	1/8	0.0385407	0.175806	NO	0	0	29.3004	95.4034	FUT9		195	Sequence-Specific DNA Binding (GO:0043565)	1/717	0.972308	0.992549	NO	0	0	0.276248	0.00775774	RORA		195	RND3 GTPase Cycle R-HSA-9696264
196	Gliogenesis (GO:0042063)	2/24	0.0228917	0.165913	NO	0	0	9.26992	35.0123	CDH2;NCAN		196	Phosphatidylinositol-3-Phosphate Binding (GO:0032266)	1/40	0.325861	0.44224	NO	0	0	2.59895	2.91416	SH3PXD2B		196	Triglyceride-Rich Lipoprotein Particle Remodeling (GO:0034370)	1/8	0.0385407	0.175806	NO	0	0	29.3004	95.4034	APOE		196	RNA Binding (GO:0003723)	3/1411	0.972698	0.992549	NO	0	0	0.414788	0.011482	ADK;CPEB3;SYNE1		196	RND2 GTPase Cycle R-HSA-9696270
197	Cell Junction Organization (GO:0034330)	3/62	0.022969	0.165913	NO	0	0	5.20198	19.6303	TJP1;VMP1;TJP2		197	RNA Endonuclease Activity (GO:0004521)	1/41	0.332481	0.444422	NO	0	0	2.53385	2.7902	SLFN13		197	Positive Regulation Of Synapse Maturation (GO:0090129)	1/8	0.0385407	0.175806	NO	0	0	29.3004	95.4034	NRXN1		197	DNA Binding (GO:0003677)	1/846	0.985679	0.997988	NO	0	0	0.232502	0.00335379	RORA		197	SUMOylation Of Transcription Cofactors R-HSA-3899300
198	Mitotic Sister Chromatid Segregation (GO:0000070)	4/111	0.0237927	0.170995	NO	0	0	3.83509	14.337	KIF18A;PRC1;FLNA;KNTC1		198	Neutral L-amino Acid Transmembrane Transporter Activity (GO:0015175)	1/41	0.332481	0.444422	NO	0	0	2.53385	2.7902	SLC7A8		198	Positive Regulation Of Tumor Necrosis Factor-Mediated Signaling Pathway (GO:1903265)	1/8	0.0385407	0.175806	NO	0	0	29.3004	95.4034	PRKN		198	Cis-Regulatory Region Sequence-Specific DNA Binding (GO:0000987)	1/1098	0.9961	0.997988	NO	0	0	0.176724	0.000690602	RORA		198	Homologous DNA Pairing And Strand Exchange R-HSA-5693579
199	G1/S Transition Of Mitotic Cell Cycle (GO:0000082)	3/63	0.0239477	0.171244	NO	0	0	5.11503	19.0887	CCND1;BCAT1;CDK14		199	Signal Sequence Binding (GO:0005048)	1/41	0.332481	0.444422	NO	0	0	2.53385	2.7902	KPNA4		199	Learned Vocalization Behavior Or Vocal Learning (GO:0098598)	1/8	0.0385407	0.175806	NO	0	0	29.3004	95.4034	NRXN1		199	RNA Polymerase II Cis-Regulatory Region Sequence-Specific DNA Binding (GO:0000978)	1/1122	0.996557	0.997988	NO	0	0	0.172719	0.000595665	RORA		199	RHOT2 GTPase Cycle R-HSA-9013419
200	Negative Regulation Of Stress Fiber Assembly (GO:0051497)	2/25	0.0247241	0.172463	NO	0	0	8.86643	32.8056	TJP1;MET		200	Signaling Receptor Complex Adaptor Activity (GO:0030159)	1/44	0.351955	0.4681	NO	0	0	2.35671	2.461	GNB4		200	Presynaptic Membrane Assembly (GO:0097105)	1/8	0.0385407	0.175806	NO	0	0	29.3004	95.4034	PTPRD		200	RNA Polymerase II Transcription Regulatory Region Sequence-Specific DNA Binding (GO:0000977)	1/1225	0.997988	0.997988	NO	0	0	0.157318	0.000316901	RORA		200	CREB Phosphorylation R-HSA-199920
201	Regulation Of Postsynapse Organization (GO:0099175)	2/25	0.0247241	0.172463	NO	0	0	8.86643	32.8056	ARHGAP22;PDLIM5		201	Cyclin-Dependent Protein Serine/Threonine Kinase Regulator Activity (GO:0016538)	1/46	0.364622	0.480146	NO	0	0	2.25174	2.27176	CCND1		201	Protein K29-linked Ubiquitination (GO:0035519)	1/8	0.0385407	0.175806	NO	0	0	29.3004	95.4034	PRKN														201	RSK Activation R-HSA-444257
202	Regulation Of Synapse Organization (GO:0050807)	2/25	0.0247241	0.172463	NO	0	0	8.86643	32.8056	ARHGAP22;PDLIM5		202	Exonuclease Activity (GO:0004527)	1/46	0.364622	0.480146	NO	0	0	2.25174	2.27176	REXO5		202	Negative Regulation By Host Of Viral Genome Replication (GO:0044828)	1/8	0.0385407	0.175806	NO	0	0	29.3004	95.4034	PRKN														202	Inactivation Of CDC42 And RAC1 R-HSA-428543
203	Lamellipodium Assembly (GO:0030032)	2/25	0.0247241	0.172463	NO	0	0	8.86643	32.8056	ITGB1;VCL		203	Voltage-Gated Calcium Channel Activity (GO:0005245)	1/47	0.370863	0.483577	NO	0	0	2.20268	2.18488	ITGAV		203	Negative Regulation Of Cytoplasmic Translation (GO:2000766)	1/8	0.0385407	0.175806	NO	0	0	29.3004	95.4034	CPEB3														203	Insulin-like Growth Factor-2 mRNA Binding Proteins (IGF2BPs/IMPs/VICKZs) Bind RNA R-HSA-428359
204	Regulation Of Cell Size (GO:0008361)	2/25	0.0247241	0.172463	NO	0	0	8.86643	32.8056	VAV3;MSN		204	Calcium-Dependent Phospholipid Binding (GO:0005544)	1/47	0.370863	0.483577	NO	0	0	2.20268	2.18488	DYSF		204	Cellular Component Assembly (GO:0022607)	4/260	0.0390518	0.177264	NO	0	0	3.26562	10.59	PTPRD;APC;FAM107A;MTSS2														204	Interleukin-36 Pathway R-HSA-9014826
205	Regulation Of Cell-Matrix Adhesion (GO:0001952)	3/65	0.0259721	0.178643	NO	0	0	4.94952	18.0694	ROCK2;RASA1;VCL		205	Manganese Ion Binding (GO:0030145)	1/48	0.377043	0.489237	NO	0	0	2.1557	2.10266	MGAT5		205	Protein N-linked Glycosylation (GO:0006487)	2/64	0.0393652	0.177803	NO	0	0	6.66667	21.5658	MGAT4C;FUT9														205	Neurofascin Interactions R-HSA-447043
206	Regulation Of Epidermal Growth Factor-Activated Receptor Activity (GO:0007176)	2/26	0.0266144	0.178643	NO	0	0	8.49656	30.8111	ERRFI1;HBEGF		206	Transmembrane Receptor Protein Tyrosine Kinase Activity (GO:0004714)	1/50	0.389223	0.500161	NO	0	0	2.0675	1.9509	MET		206	Fatty Acid Biosynthetic Process (GO:0006633)	2/65	0.040488	0.177803	NO	0	0	6.56052	21.0379	ABHD3;ACSBG1														206	NrCAM Interactions R-HSA-447038
207	Regulation Of Keratinocyte Differentiation (GO:0045616)	2/26	0.0266144	0.178643	NO	0	0	8.49656	30.8111	ERRFI1;ROCK2		207	Cholesterol Binding (GO:0015485)	1/50	0.389223	0.500161	NO	0	0	2.0675	1.9509	GRAMD1C		207	Regulation Of Cellular Response To Oxidative Stress (GO:1900407)	1/9	0.0432537	0.177803	NO	0	0	25.6366	80.5162	PRKN														207	Collagen Chain Trimerization R-HSA-8948216
208	Spindle Assembly Checkpoint Signaling (GO:0071173)	2/26	0.0266144	0.178643	NO	0	0	8.49656	30.8111	CENPF;KNTC1		208	tRNA Binding (GO:0000049)	1/51	0.395223	0.503012	NO	0	0	2.02605	1.88079	SLFN13		208	Response To Histamine (GO:0034776)	1/9	0.0432537	0.177803	NO	0	0	25.6366	80.5162	GABRB1														208	Sphingolipid De Novo Biosynthesis R-HSA-1660661
209	Protein Localization To Cell Surface (GO:0034394)	2/26	0.0266144	0.178643	NO	0	0	8.49656	30.8111	FLNA;VCL		209	E-box Binding (GO:0070888)	1/51	0.395223	0.503012	NO	0	0	2.02605	1.88079	BMAL2		209	Response To Platelet-Derived Growth Factor (GO:0036119)	1/9	0.0432537	0.177803	NO	0	0	25.6366	80.5162	MTSS2														209	Membrane Trafficking R-HSA-199991
210	Mitotic Spindle Assembly Checkpoint Signaling (GO:0007094)	2/26	0.0266144	0.178643	NO	0	0	8.49656	30.8111	CENPF;KNTC1		210	G Protein-Coupled Receptor Binding (GO:0001664)	2/140	0.399543	0.503349	NO	0	0	1.46915	1.34784	CCDC88C;FLNA		210	Serine Family Amino Acid Catabolic Process (GO:0009071)	1/9	0.0432537	0.177803	NO	0	0	25.6366	80.5162	GLDC														210	Glycosphingolipid Metabolism R-HSA-1660662
211	Mitotic Spindle Checkpoint Signaling (GO:0071174)	2/26	0.0266144	0.178643	NO	0	0	8.49656	30.8111	CENPF;KNTC1		211	Phosphoric Ester Hydrolase Activity (GO:0042578)	1/52	0.401165	0.503349	NO	0	0	1.98622	1.81418	PTPRJ		211	Smooth Muscle Tissue Development (GO:0048745)	1/9	0.0432537	0.177803	NO	0	0	25.6366	80.5162	PTCH1														211	Axonal Growth Inhibition (RHOA Activation) R-HSA-193634
212	Negative Regulation Of Catalytic Activity (GO:0043086)	2/26	0.0266144	0.178643	NO	0	0	8.49656	30.8111	TMBIM1;NES		212	Channel Activity (GO:0015267)	1/52	0.401165	0.503349	NO	0	0	1.98622	1.81418	PDPN		212	Positive Regulation Of mRNA 3'-End Processing (GO:0031442)	1/9	0.0432537	0.177803	NO	0	0	25.6366	80.5162	CPEB3														212	RUNX2 Regulates Genes Involved In Cell Migration R-HSA-8941332
213	Heart Development (GO:0007507)	5/171	0.0267954	0.179014	NO	0	0	3.09689	11.2093	AKAP13;SH3PXD2B;FN1;PDLIM5;PDLIM7		213	Monoatomic Anion Channel Activity (GO:0005253)	1/53	0.407049	0.508334	NO	0	0	1.94793	1.75084	ANO6		213	Glycerolipid Metabolic Process (GO:0046486)	1/9	0.0432537	0.177803	NO	0	0	25.6366	80.5162	DGKB														213	RUNX3 Regulates WNT Signaling R-HSA-8951430
214	Cellular Response To Type II Interferon (GO:0071346)	3/66	0.0270177	0.179655	NO	0	0	4.87071	17.5894	SYNCRIP;CCL7;CCL2		214	Protein-Lysine N-methyltransferase Activity (GO:0016279)	1/54	0.412876	0.5132	NO	0	0	1.91108	1.69056	NSD2		214	High-Density Lipoprotein Particle Assembly (GO:0034380)	1/9	0.0432537	0.177803	NO	0	0	25.6366	80.5162	APOE														214	RUNX3 Regulates YAP1-mediated Transcription R-HSA-8951671
215	Cell-Cell Adhesion Via Plasma-Membrane Adhesion Molecules (GO:0098742)	5/172	0.0273862	0.181258	NO	0	0	3.07819	11.0745	NTNG1;ITGB1;CDH2;PALLD;NEXN		215	Chloride Transmembrane Transporter Activity (GO:0015108)	1/55	0.418645	0.51543	NO	0	0	1.87559	1.63314	ANO6		215	Postsynapse Assembly (GO:0099068)	1/9	0.0432537	0.177803	NO	0	0	25.6366	80.5162	NRXN1														215	Regulation Of Cytoskeletal Remodeling And Cell Spreading By IPP Complex Components R-HSA-446388
216	Positive Regulation Of Filopodium Assembly (GO:0051491)	2/27	0.0285612	0.187293	NO	0	0	8.15629	29.0014	DPYSL3;MYO3A		216	Protein Serine/Threonine Phosphatase Activity (GO:0004722)	1/55	0.418645	0.51543	NO	0	0	1.87559	1.63314	PPM1L		216	Lipid Import Into Cell (GO:0140354)	1/9	0.0432537	0.177803	NO	0	0	25.6366	80.5162	ACSL3														216	Cross-presentation Of Particulate Exogenous Antigens (Phagosomes) R-HSA-1236973
217	Positive Regulation Of Response To Wounding (GO:1903036)	2/27	0.0285612	0.187293	NO	0	0	8.15629	29.0014	ITGB1;HBEGF		217	Hydrolase Activity, Acting On Carbon-Nitrogen (But Not Peptide) Bonds, In Linear Amides (GO:0016811)	1/56	0.424358	0.51543	NO	0	0	1.8414	1.57841	PFDN1		217	Lipid Phosphorylation (GO:0046834)	1/9	0.0432537	0.177803	NO	0	0	25.6366	80.5162	DGKB														217	Defective CHST14 Causes EDS, Musculocontractural Type R-HSA-3595174
218	Positive Regulation Of Cell Cycle Process (GO:0090068)	4/118	0.0289384	0.188713	NO	0	0	3.59832	12.7474	STIL;TAS1R2;KIF20B;ECT2		218	Amino Acid Transmembrane Transporter Activity (GO:0015171)	1/56	0.424358	0.51543	NO	0	0	1.8414	1.57841	SLC7A8		218	Long-Chain Fatty Acid Import Into Cell (GO:0044539)	1/9	0.0432537	0.177803	NO	0	0	25.6366	80.5162	ACSL3														218	Defective CHST3 Causes SEDCJD R-HSA-3595172
219	Cell-Cell Junction Organization (GO:0045216)	3/68	0.0291755	0.188713	NO	0	0	4.72037	16.6838	TJP1;CDH2;TJP2		219	Protein Serine/Threonine Kinase Activator Activity (GO:0043539)	1/56	0.424358	0.51543	NO	0	0	1.8414	1.57841	CCND1		219	Presynaptic Membrane Organization (GO:0097090)	1/9	0.0432537	0.177803	NO	0	0	25.6366	80.5162	PTPRD														219	EGFR Transactivation By Gastrin R-HSA-2179392
220	Skin Development (GO:0043588)	3/68	0.0291755	0.188713	NO	0	0	4.72037	16.6838	ERRFI1;COL5A1;COL5A3		220	Nuclease Activity (GO:0004518)	1/58	0.435617	0.524317	NO	0	0	1.77661	1.47635	REXO5		220	Protein K6-linked Ubiquitination (GO:0085020)	1/9	0.0432537	0.177803	NO	0	0	25.6366	80.5162	PRKN														220	Ubiquinol Biosynthesis R-HSA-2142789
221	Negative Regulation Of Mitotic Metaphase/Anaphase Transition (GO:0045841)	2/28	0.0305632	0.194158	NO	0	0	7.84219	27.3532	CENPF;KNTC1		221	Endonuclease Activity (GO:0004519)	1/58	0.435617	0.524317	NO	0	0	1.77661	1.47635	SLFN13		221	Regulation Of Cellular Extravasation (GO:0002691)	1/9	0.0432537	0.177803	NO	0	0	25.6366	80.5162	FUT9														221	Inhibition Of Signaling By Overexpressed EGFR R-HSA-5638303
222	Positive Regulation Of Protein Import Into Nucleus (GO:0042307)	2/28	0.0305632	0.194158	NO	0	0	7.84219	27.3532	FLNA;ECT2		222	Sterol Binding (GO:0032934)	1/59	0.441164	0.528602	NO	0	0	1.74589	1.42873	GRAMD1C		222	Cell-Cell Junction Organization (GO:0045216)	2/68	0.0439279	0.177803	NO	0	0	6.26136	19.5681	CDH4;CDH10														222	Miro GTPase Cycle R-HSA-9715370
223	Primary Neural Tube Formation (GO:0014020)	2/28	0.0305632	0.194158	NO	0	0	7.84219	27.3532	STIL;MTHFD1L		223	Magnesium Ion Binding (GO:0000287)	2/155	0.450025	0.534478	NO	0	0	1.3241	1.05723	ITGB1;STK38L		223	Regulation Of Heart Contraction (GO:0008016)	2/69	0.045098	0.177803	NO	0	0	6.1676	19.1129	CYP2J2;ATP1A2														223	Transport Of Inorganic Cations/Anions And Amino Acids/Oligopeptides R-HSA-425393
224	Negative Regulation Of Actin Filament Bundle Assembly (GO:0032232)	2/28	0.0305632	0.194158	NO	0	0	7.84219	27.3532	TJP1;MET		224	UDP-glycosyltransferase Activity (GO:0008194)	1/61	0.452096	0.534478	NO	0	0	1.68752	1.33966	GCNT2		224	Regulation Of Actin Filament-Based Process (GO:0032970)	2/70	0.0462795	0.177803	NO	0	0	6.07659	18.6737	FAM107A;RAPGEF3														224	Signaling By EGFR R-HSA-177929
225	Positive Regulation Of Protein Polymerization (GO:0032273)	3/70	0.031422	0.195853	NO	0	0	4.579	15.8445	PAK1;MET;CDK5RAP2		225	Protein Phosphatase Regulator Activity (GO:0019888)	1/61	0.452096	0.534478	NO	0	0	1.68752	1.33966	MGAT5		225	Negative Regulation Of Supramolecular Fiber Organization (GO:1902904)	2/71	0.0474724	0.177803	NO	0	0	5.98822	18.2497	PRKN;APOE														225	GPCR Downstream Signaling R-HSA-388396
226	Regulation Of G Protein-Coupled Receptor Signaling Pathway (GO:0008277)	3/70	0.031422	0.195853	NO	0	0	4.579	15.8445	ROCK2;FRMPD1;SLC39A14		226	L-amino Acid Transmembrane Transporter Activity (GO:0015179)	1/63	0.462815	0.544729	NO	0	0	1.63292	1.25805	SLC7A8		226	Cell-Cell Junction Assembly (GO:0007043)	2/71	0.0474724	0.177803	NO	0	0	5.98822	18.2497	CDH4;CDH10														226	OAS Antiviral Response R-HSA-8983711
227	Regulation Of Actin Filament-Based Process (GO:0032970)	3/70	0.031422	0.195853	NO	0	0	4.579	15.8445	PAK1;ROCK2;IQGAP2		227	Chloride Channel Activity (GO:0005254)	1/64	0.468096	0.548518	NO	0	0	1.60692	1.21978	ANO6		227	Negative Regulation Of Exocytosis (GO:0045920)	1/10	0.0479439	0.177803	NO	0	0	22.7869	69.2204	PRKN														227	CD163 Mediating An Anti-Inflammatory Response R-HSA-9662834
228	Protein Localization To Nucleus (GO:0034504)	4/122	0.0321529	0.195853	NO	0	0	3.47564	11.9466	RAP1GDS1;LMNA;KPNA4;LMNB1		228	RNA Nuclease Activity (GO:0004540)	1/70	0.498715	0.581834	NO	0	0	1.46674	1.02044	SLFN13		228	Negative Regulation Of Hemostasis (GO:1900047)	1/10	0.0479439	0.177803	NO	0	0	22.7869	69.2204	APOE														228	EGFR Interacts With Phospholipase C-gamma R-HSA-212718
229	Cell-Cell Junction Assembly (GO:0007043)	3/71	0.0325784	0.195853	NO	0	0	4.51143	15.4476	TJP1;CDH2;VCL		229	Voltage-Gated Monoatomic Cation Channel Activity (GO:0022843)	1/76	0.52758	0.612822	NO	0	0	1.34899	0.86262	ITGAV		229	Rap Protein Signal Transduction (GO:0032486)	1/10	0.0479439	0.177803	NO	0	0	22.7869	69.2204	RAPGEF3														229	GP1b-IX-V Activation Signaling R-HSA-430116
230	Positive Regulation Of Cell-Substrate Adhesion (GO:0010811)	3/71	0.0325784	0.195853	NO	0	0	4.51143	15.4476	FN1;FLNA;S100A10		230	Amyloid-Beta Binding (GO:0001540)	1/79	0.541386	0.626124	NO	0	0	1.29691	0.795814	PFDN1		230	Negative Regulation Of Oxidoreductase Activity (GO:0051354)	1/10	0.0479439	0.177803	NO	0	0	22.7869	69.2204	PRKN														230	Type I Hemidesmosome Assembly R-HSA-446107
231	Regulation Of Neuron Migration (GO:2001222)	2/29	0.0326192	0.195853	NO	0	0	7.55136	25.8472	NTNG1;KIF20B		231	Ubiquitin Binding (GO:0043130)	1/80	0.545898	0.62861	NO	0	0	1.28043	0.775073	RNF19B		231	Regulation Of Lipid Transport (GO:0032368)	1/10	0.0479439	0.177803	NO	0	0	22.7869	69.2204	PRKN														231	p75NTR Regulates Axonogenesis R-HSA-193697
232	Peptidyl-Tyrosine Dephosphorylation (GO:0035335)	2/29	0.0326192	0.195853	NO	0	0	7.55136	25.8472	PTPN9;PTPRJ		232	Protein Heterodimerization Activity (GO:0046982)	2/190	0.557765	0.635639	NO	0	0	1.07567	0.627998	ITGB1;TPM4		232	Regulation Of mRNA Polyadenylation (GO:1900363)	1/10	0.0479439	0.177803	NO	0	0	22.7869	69.2204	CPEB3														232	Lipophagy R-HSA-9613354
233	Positive Regulation Of B Cell Proliferation (GO:0030890)	2/29	0.0326192	0.195853	NO	0	0	7.55136	25.8472	VAV3;CLCF1		233	Phosphatase Activity (GO:0016791)	1/83	0.559171	0.635639	NO	0	0	1.2334	0.716972	PTPRJ		233	Regulation Of Programmed Necrotic Cell Death (GO:0062098)	1/10	0.0479439	0.177803	NO	0	0	22.7869	69.2204	PRKN														233	O-linked Glycosylation R-HSA-5173105
234	Establishment Of Mitotic Spindle Orientation (GO:0000132)	2/29	0.0326192	0.195853	NO	0	0	7.55136	25.8472	ITGB1;CDK5RAP2		234	Chromatin DNA Binding (GO:0031490)	1/83	0.559171	0.635639	NO	0	0	1.2334	0.716972	SBNO2		234	Regulation Of Synapse Maturation (GO:0090128)	1/10	0.0479439	0.177803	NO	0	0	22.7869	69.2204	NRXN1														234	Diseases Of DNA Repair R-HSA-9675135
235	Tube Closure (GO:0060606)	2/29	0.0326192	0.195853	NO	0	0	7.55136	25.8472	STIL;MTHFD1L		235	Ubiquitin-Protein Transferase Activity (GO:0004842)	4/412	0.576911	0.653014	NO	0	0	0.9904	0.544787	HECTD2;RNF19B;TRIM47;MARCHF3		235	Regulation Of Triglyceride Catabolic Process (GO:0010896)	1/10	0.0479439	0.177803	NO	0	0	22.7869	69.2204	GPLD1														235	Signaling By Non-Receptor Tyrosine Kinases R-HSA-9006927
236	Positive Regulation Of Neural Precursor Cell Proliferation (GO:2000179)	2/29	0.0326192	0.195853	NO	0	0	7.55136	25.8472	NCAN;NES		236	Calcium Channel Activity (GO:0005262)	1/91	0.59271	0.668054	NO	0	0	1.1233	0.587545	ITGAV		236	Positive Regulation Of Autophagy Of Mitochondrion (GO:1903599)	1/10	0.0479439	0.177803	NO	0	0	22.7869	69.2204	PRKN														236	PI3K Events In ERBB4 Signaling R-HSA-1250342
237	Morphogenesis Of An Epithelium (GO:0002009)	2/29	0.0326192	0.195853	NO	0	0	7.55136	25.8472	TNC;VCL		237	Phosphatidylinositol Bisphosphate Binding (GO:1902936)	1/93	0.60069	0.674192	NO	0	0	1.09877	0.560019	SH3PXD2B		237	Response To Sterol (GO:0036314)	1/10	0.0479439	0.177803	NO	0	0	22.7869	69.2204	RORA														237	Purine Ribonucleoside Monophosphate Biosynthesis R-HSA-73817
238	Organonitrogen Compound Biosynthetic Process (GO:1901566)	4/123	0.0329879	0.196409	NO	0	0	3.44625	11.7573	HACD1;CERS6;PPM1L;BCAT1		238	Receptor Ligand Activity (GO:0048018)	3/319	0.607604	0.677259	NO	0	0	0.958615	0.477612	SEMA3C;CLCF1;HBEGF		238	Positive Regulation Of Cholesterol Metabolic Process (GO:0090205)	1/10	0.0479439	0.177803	NO	0	0	22.7869	69.2204	APOE														238	Bicarbonate Transporters R-HSA-425381
239	Modulation Of Chemical Synaptic Transmission (GO:0050804)	4/123	0.0329879	0.196409	NO	0	0	3.44625	11.7573	ITGB1;CDH2;MYOF;DYSF		239	Oxidoreductase Activity, Acting On The CH-OH Group Of Donors, NAD Or NADP As Acceptor (GO:0016616)	1/95	0.608514	0.677259	NO	0	0	1.07529	0.534132	ME2		239	Diol Metabolic Process (GO:0034311)	1/10	0.0479439	0.177803	NO	0	0	22.7869	69.2204	PLPP3														239	RUNX3 Regulates p14-ARF R-HSA-8951936
240	Regulation Of ERK1 And ERK2 Cascade (GO:0070372)	6/244	0.0334396	0.198269	NO	0	0	2.59611	8.82161	SPRED3;CCL7;FN1;GCNT2;CCL2;CD44		240	Single-Stranded DNA Binding (GO:0003697)	1/96	0.612369	0.678709	NO	0	0	1.06391	0.521764	RAD51B		240	Embryonic Appendage Morphogenesis (GO:0035113)	1/10	0.0479439	0.177803	NO	0	0	22.7869	69.2204	PTCH1														240	Zinc Influx Into Cells By SLC39 Gene Family R-HSA-442380
241	Protein Dephosphorylation (GO:0006470)	4/124	0.0338356	0.199785	NO	0	0	3.41736	11.572	PPM1L;PTPN9;PTPRJ;CTTNBP2NL		241	Histone Deacetylase Binding (GO:0042826)	1/99	0.623709	0.685564	NO	0	0	1.03119	0.486795	CCND1		241	Fatty Acid Homeostasis (GO:0055089)	1/10	0.0479439	0.177803	NO	0	0	22.7869	69.2204	APOE														241	MASTL Facilitates Mitotic Progression R-HSA-2465910
242	Lamellipodium Organization (GO:0097581)	2/30	0.034728	0.203366	NO	0	0	7.2813	24.4667	ITGB1;VCL		242	Protein Tyrosine Kinase Activity (GO:0004713)	1/99	0.623709	0.685564	NO	0	0	1.03119	0.486795	MET		242	Positive Regulation Of Phospholipid Transport (GO:2001140)	1/10	0.0479439	0.177803	NO	0	0	22.7869	69.2204	APOE														242	Deposition Of New CENPA-containing Nucleosomes At Centromere R-HSA-606279
243	Negative Regulation Of Axon Extension (GO:0030517)	2/30	0.034728	0.203366	NO	0	0	7.2813	24.4667	SEMA3C;RTN4		243	Protein Kinase Regulator Activity (GO:0019887)	1/103	0.638316	0.698733	NO	0	0	0.990548	0.444678	CCND1		243	Lipoprotein Catabolic Process (GO:0042159)	1/10	0.0479439	0.177803	NO	0	0	22.7869	69.2204	APOE														243	Nuclear Envelope Breakdown R-HSA-2980766
244	Regulation Of Rho Protein Signal Transduction (GO:0035023)	3/73	0.034957	0.203868	NO	0	0	4.38209	14.6959	AKAP13;PRAG1;MET		244	Monoatomic Cation Channel Activity (GO:0005261)	1/105	0.645407	0.701656	NO	0	0	0.9714	0.425351	ANO6		244	Second-Messenger-Mediated Signaling (GO:0019932)	2/72	0.0486766	0.177803	NO	0	0	5.90238	17.8403	RCAN2;APOE														244	Vesicle-mediated Transport R-HSA-5653656
245	Positive Regulation Of Intracellular Protein Transport (GO:0090316)	4/126	0.0355688	0.20575	NO	0	0	3.361	11.2132	SH3GLB1;FLNA;KIF20B;ECT2		245	Transcription Regulatory Region Nucleic Acid Binding (GO:0001067)	2/224	0.647334	0.701656	NO	0	0	0.909353	0.395472	SOX7;CDK5RAP2		245	Negative Regulation Of Catabolic Process (GO:0009895)	2/72	0.0486766	0.177803	NO	0	0	5.90238	17.8403	ADGRB1;FMN2														245	Mitotic Prophase R-HSA-68875
246	Protein-Containing Complex Organization (GO:0043933)	4/126	0.0355688	0.20575	NO	0	0	3.361	11.2132	KNTC1;IL1RAP;LAMC1;TEAD1		246	Kinase Activity (GO:0016301)	1/106	0.6489	0.701656	NO	0	0	0.9621	0.416086	MASTL		246	Monoatomic Cation Transmembrane Transport (GO:0098655)	4/281	0.0494568	0.177803	NO	0	0	3.01482	9.06454	KCND2;SLC6A11;ATP1A2;GRIN2C														246	HDR Thru Homologous Recombination (HRR) Or Single Strand Annealing (SSA) R-HSA-5693567
247	Negative Regulation Of Neuron Apoptotic Process (GO:0043524)	3/74	0.0361791	0.206661	NO	0	0	4.32015	14.3398	RASA1;CLCF1;CCL2		247	Phosphatase Binding (GO:0019902)	1/112	0.669153	0.720626	NO	0	0	0.909818	0.365513	MET		247	Brain Development (GO:0007420)	3/169	0.0503697	0.177803	NO	0	0	3.75447	11.2197	CADM2;PTCH1;GRIN2C														247	Intra-Golgi And Retrograde Golgi-to-ER Traffic R-HSA-6811442
248	Regulation Of Anatomical Structure Morphogenesis (GO:0022603)	4/127	0.0364544	0.206661	NO	0	0	3.3335	11.0395	PAK1;INF2;CDH2;PDLIM5		248	Nuclear Receptor Binding (GO:0016922)	1/115	0.678839	0.728109	NO	0	0	0.88574	0.343111	RERG		248	Central Nervous System Development (GO:0007417)	4/283	0.0505204	0.177803	NO	0	0	2.99291	8.93496	PRKN;CADM2;PTCH1;GRIN2C														248	Regulation Of BACH1 Activity R-HSA-9708530
249	Supramolecular Fiber Organization (GO:0097435)	7/316	0.0365748	0.206661	NO	0	0	2.33669	7.73069	KIF18A;TPM4;COL5A1;ACTN1;COL5A3;CCDC88C;VIM		249	Ubiquitin-Like Protein Transferase Activity (GO:0019787)	2/240	0.68427	0.730987	NO	0	0	0.847527	0.321554	TRIM47;MARCHF3		249	Negative Regulation Of Neuron Apoptotic Process (GO:0043524)	2/74	0.0511179	0.177803	NO	0	0	5.73785	17.0622	PRKN;APOE														249	Dermatan Sulfate Biosynthesis R-HSA-2022923
250	Actin Filament Polymerization (GO:0030041)	2/31	0.0368883	0.206661	NO	0	0	7.02986	23.1976	DIAPH3;INF2		250	RNA Binding (GO:0003723)	12/1411	0.735452	0.782521	NO	0	0	0.857989	0.263635	SYNCRIP;SLFN13;PCBP3;ROCK2;ACTN1;FLNA;MSN;MYH9;FNDC3A;VIM;RTN4;YWHAG		250	Negative Regulation Of Phosphorylation (GO:0042326)	2/75	0.0523549	0.177803	NO	0	0	5.65896	16.6923	PRKN;PLPP3														250	eNOS Activation R-HSA-203615
251	Positive Regulation Of G1/S Transition Of Mitotic Cell Cycle (GO:1900087)	2/31	0.0368883	0.206661	NO	0	0	7.02986	23.1976	STIL;ADAMTS1		251	DNA-binding Transcription Factor Binding (GO:0140297)	2/282	0.766333	0.808908	NO	0	0	0.718851	0.191314	CENPF;FLNA		251	Generation Of Neurons (GO:0048699)	3/172	0.0525714	0.177803	NO	0	0	3.68726	10.8611	PTPRD;GPM6A;FUT9														251	MET Activates RAP1 And RAC1 R-HSA-8875555
252	Positive Regulation Of Rho Protein Signal Transduction (GO:0035025)	2/31	0.0368883	0.206661	NO	0	0	7.02986	23.1976	AKAP13;PRAG1		252	mRNA Binding (GO:0003729)	2/282	0.766333	0.808908	NO	0	0	0.718851	0.191314	SYNCRIP;PCBP3		252	Negative Regulation Of Heart Contraction (GO:0045822)	1/11	0.0526113	0.177803	NO	0	0	20.5072	60.3902	ATP1A2														252	Chemokine Receptors Bind Chemokines R-HSA-380108
253	Leukocyte Cell-Cell Adhesion (GO:0007159)	2/31	0.0368883	0.206661	NO	0	0	7.02986	23.1976	ITGB1;MSN		253	Ubiquitin Protein Ligase Activity (GO:0061630)	2/311	0.81164	0.853345	NO	0	0	0.650419	0.135741	HECTD2;RNF19B		253	Negative Regulation Of Nitrogen Compound Metabolic Process (GO:0051172)	1/11	0.0526113	0.177803	NO	0	0	20.5072	60.3902	APOE														253	ALK Mutants Bind TKIs R-HSA-9700645
254	Negative Chemotaxis (GO:0050919)	2/31	0.0368883	0.206661	NO	0	0	7.02986	23.1976	SEMA3C;ITGAV		254	Ubiquitin-Like Protein Ligase Activity (GO:0061659)	2/319	0.822686	0.861554	NO	0	0	0.633744	0.123694	HECTD2;RNF19B		254	Regulation Of Leukocyte Cell-Cell Adhesion (GO:1903037)	1/11	0.0526113	0.177803	NO	0	0	20.5072	60.3902	FUT9														254	PECAM1 Interactions R-HSA-210990
255	Neural Tube Closure (GO:0001843)	2/32	0.0390989	0.216137	NO	0	0	6.79519	22.0277	STIL;MTHFD1L		255	Transition Metal Ion Binding (GO:0046914)	3/456	0.827505	0.863201	NO	0	0	0.664002	0.125722	SLFN13;MGAT5;WDFY1		255	Regulation Of Leukocyte Tethering Or Rolling (GO:1903236)	1/11	0.0526113	0.177803	NO	0	0	20.5072	60.3902	FUT9														255	Platelet Adhesion To Exposed Collagen R-HSA-75892
256	Heterochromatin Formation (GO:0031507)	2/32	0.0390989	0.216137	NO	0	0	6.79519	22.0277	LMNA;LMNB1		256	Zinc Ion Binding (GO:0008270)	2/341	0.850136	0.883344	NO	0	0	0.591947	0.096108	SLFN13;WDFY1		256	Regulation Of Mitochondrial Fusion (GO:0010635)	1/11	0.0526113	0.177803	NO	0	0	20.5072	60.3902	PRKN														256	Caspase-mediated Cleavage Of Cytoskeletal Proteins R-HSA-264870
257	Positive Regulation Of Peptidyl-Tyrosine Phosphorylation (GO:0050731)	4/130	0.0391871	0.216137	NO	0	0	3.25364	10.5399	CLCF1;PTPRJ;ITGA5;CD44		257	Double-Stranded DNA Binding (GO:0003690)	4/650	0.884158	0.91512	NO	0	0	0.617841	0.0760684	RAD51B;KLF6;SOX7;TEAD1		257	Regulation Of Muscle System Process (GO:0090257)	1/11	0.0526113	0.177803	NO	0	0	20.5072	60.3902	ATP1A2														257	Regulation Of Glycolysis By Fructose 2,6-Bisphosphate Metabolism R-HSA-9634600
258	Regulation Of Cell Cycle Process (GO:0010564)	4/130	0.0391871	0.216137	NO	0	0	3.25364	10.5399	SH3GLB1;PRC1;KIF20B;ECT2		258	G Protein-Coupled Receptor Activity (GO:0004930)	1/250	0.916055	0.94446	NO	0	0	0.402739	0.0353115	TAS1R2		258	Biogenic Amine Biosynthetic Process (GO:0042401)	1/11	0.0526113	0.177803	NO	0	0	20.5072	60.3902	SAT1														258	Regulation Of Localization Of FOXO Transcription Factors R-HSA-9614399
259	Embryonic Organ Development (GO:0048568)	3/77	0.0399759	0.218791	NO	0	0	4.14438	13.3427	STIL;TEAD1;NES		259	Sequence-Specific Double-Stranded DNA Binding (GO:1990837)	4/715	0.923327	0.945649	NO	0	0	0.559453	0.0446283	KLF6;SOX7;TEAD1;CDK5RAP2		259	Organic Cyclic Compound Catabolic Process (GO:1901361)	1/11	0.0526113	0.177803	NO	0	0	20.5072	60.3902	PRODH														259	Cytosolic Iron-Sulfur Cluster Assembly R-HSA-2564830
260	Sphingolipid Biosynthetic Process (GO:0030148)	3/77	0.0399759	0.218791	NO	0	0	4.14438	13.3427	HACD1;CERS6;PPM1L		260	Sequence-Specific DNA Binding (GO:0043565)	4/717	0.924319	0.945649	NO	0	0	0.557825	0.0438997	KLF6;ZBTB38;SOX7;TEAD1		260	Regulation Of Response To Oxidative Stress (GO:1902882)	1/11	0.0526113	0.177803	NO	0	0	20.5072	60.3902	PRKN														260	GRB2 Events In EGFR Signaling R-HSA-179812
261	Actin Filament Bundle Assembly (GO:0051017)	2/33	0.0413586	0.220452	NO	0	0	6.57566	20.9466	CALD1;DPYSL3		261	Transcription Cis-Regulatory Region Binding (GO:0000976)	2/474	0.948468	0.966638	NO	0	0	0.422244	0.0223397	SOX7;CDK5RAP2		261	Phospholipid Efflux (GO:0033700)	1/11	0.0526113	0.177803	NO	0	0	20.5072	60.3902	APOE														261	Signaling By TGFB Family Members R-HSA-9006936
262	Actin Filament Bundle Organization (GO:0061572)	2/33	0.0413586	0.220452	NO	0	0	6.57566	20.9466	CALD1;DPYSL3		262	DNA-binding Transcription Activator Activity, RNA Polymerase II-specific (GO:0001228)	1/348	0.968488	0.983274	NO	0	0	0.287549	0.00920705	KLF6		262	Polyamine Metabolic Process (GO:0006595)	1/11	0.0526113	0.177803	NO	0	0	20.5072	60.3902	SAT1														262	Homology Directed Repair R-HSA-5693538
263	Regulation Of Sprouting Angiogenesis (GO:1903670)	2/33	0.0413586	0.220452	NO	0	0	6.57566	20.9466	TJP1;ITGA5		263	Cis-Regulatory Region Sequence-Specific DNA Binding (GO:0000987)	5/1098	0.984769	0.993849	NO	0	0	0.44814	0.00687818	KLF6;ZBTB38;BMAL2;SOX7;TEAD1		263	Complement Receptor Mediated Signaling Pathway (GO:0002430)	1/11	0.0526113	0.177803	NO	0	0	20.5072	60.3902	GPLD1														263	FCGR3A-mediated Phagocytosis R-HSA-9664422
264	Epithelial Tube Morphogenesis (GO:0060562)	2/33	0.0413586	0.220452	NO	0	0	6.57566	20.9466	PAK1;MET		264	RNA Polymerase II Cis-Regulatory Region Sequence-Specific DNA Binding (GO:0000978)	5/1122	0.987121	0.993849	NO	0	0	0.437949	0.00567693	KLF6;ZBTB38;BMAL2;SOX7;TEAD1		264	Positive Regulation Of Circadian Rhythm (GO:0042753)	1/11	0.0526113	0.177803	NO	0	0	20.5072	60.3902	RORA														264	Meiotic Synapsis R-HSA-1221632
265	Lung Development (GO:0030324)	2/33	0.0413586	0.220452	NO	0	0	6.57566	20.9466	ERRFI1;PDPN		265	DNA Binding (GO:0003677)	3/846	0.990414	0.993849	NO	0	0	0.349621	0.00336765	RAD51B;SBNO2;TEAD1		265	Positive Regulation Of Cytoplasmic Transport (GO:1903651)	1/11	0.0526113	0.177803	NO	0	0	20.5072	60.3902	PRKN														265	Nucleotide Biosynthesis R-HSA-8956320
266	Regulation Of Amyloid-Beta Formation (GO:1902003)	2/33	0.0413586	0.220452	NO	0	0	6.57566	20.9466	ROCK2;RTN4		266	RNA Polymerase II Transcription Regulatory Region Sequence-Specific DNA Binding (GO:0000977)	5/1225	0.993849	0.993849	NO	0	0	0.398764	0.00246034	KLF6;ZBTB38;BMAL2;SOX7;TEAD1		266	Endoplasmic Reticulum Membrane Organization (GO:0090158)	1/11	0.0526113	0.177803	NO	0	0	20.5072	60.3902	ATL2														266	Chk1/Chk2(Cds1) Mediated Inactivation Of Cyclin B:Cdk1 Complex R-HSA-75035
267	Cytokine-Mediated Signaling Pathway (GO:0019221)	6/257	0.0413639	0.220452	NO	0	0	2.46001	7.83599	CCL7;CLCF1;CCL2;PTPRJ;IL1RAP;OSMR														267	Sphingoid Metabolic Process (GO:0046519)	1/11	0.0526113	0.177803	NO	0	0	20.5072	60.3902	PLPP3														267	Defective EXT1 Causes Exostoses 1, TRPS2 And CHDS R-HSA-3656253
268	Negative Regulation Of Cell Motility (GO:2000146)	4/133	0.042034	0.223188	NO	0	0	3.17749	10.0703	DPYSL3;PTPRJ;SRGAP1;VCL														268	Positive Regulation Of Lipid Transport (GO:0032370)	1/11	0.0526113	0.177803	NO	0	0	20.5072	60.3902	APOE														268	SARS-CoV-2 Targets Host Intracellular Signaling And Regulatory Pathways R-HSA-9755779
269	Regulation Of Neuron Differentiation (GO:0045664)	3/79	0.0426148	0.225431	NO	0	0	4.03491	12.7324	ECT2;YWHAG;CDK5RAP2														269	Positive Regulation Of Protein Polyubiquitination (GO:1902916)	1/11	0.0526113	0.177803	NO	0	0	20.5072	60.3902	PRKN														269	SHC1 Events In EGFR Signaling R-HSA-180336
270	Sister Chromatid Segregation (GO:0000819)	2/34	0.0436663	0.227506	NO	0	0	6.36985	19.9451	KIF18A;KNTC1														270	Intrinsic Apoptotic Signaling Pathway In Response To Oxidative Stress (GO:0008631)	1/11	0.0526113	0.177803	NO	0	0	20.5072	60.3902	PRODH														270	SHC1 Events In ERBB4 Signaling R-HSA-1250347
271	Establishment Of Mitotic Spindle Localization (GO:0040001)	2/34	0.0436663	0.227506	NO	0	0	6.36985	19.9451	ITGB1;CDK5RAP2														271	Positive Regulation Of Triglyceride Biosynthetic Process (GO:0010867)	1/11	0.0526113	0.177803	NO	0	0	20.5072	60.3902	GPLD1														271	Dissolution Of Fibrin Clot R-HSA-75205
272	Glial Cell Differentiation (GO:0010001)	2/34	0.0436663	0.227506	NO	0	0	6.36985	19.9451	CDH2;NCAN														272	Presynapse Organization (GO:0099172)	1/11	0.0526113	0.177803	NO	0	0	20.5072	60.3902	PTPRD														272	ERBB2 Activates PTK6 Signaling R-HSA-8847993
273	Regulation Of Organelle Assembly (GO:1902115)	3/80	0.0439663	0.227506	NO	0	0	3.9823	12.442	TBC1D1;STIL;MSN														273	Regulation Of Adipose Tissue Development (GO:1904177)	1/11	0.0526113	0.177803	NO	0	0	20.5072	60.3902	NCOA1														273	Activation Of Arylsulfatases R-HSA-1663150
274	Regulation Of Protein Localization To Plasma Membrane (GO:1903076)	3/80	0.0439663	0.227506	NO	0	0	3.9823	12.442	ITGB1;TMBIM1;PTPN9														274	Regulation Of Amyloid Precursor Protein Catabolic Process (GO:1902991)	1/11	0.0526113	0.177803	NO	0	0	20.5072	60.3902	APOE														274	RHO GTPases Activate PKNs R-HSA-5625740
275	Response To Type II Interferon (GO:0034341)	3/80	0.0439663	0.227506	NO	0	0	3.9823	12.442	SYNCRIP;CCL7;CCL2														275	Regulation Of Neuron Projection Development (GO:0010975)	3/174	0.0540647	0.180203	NO	0	0	3.64377	10.631	FUT9;APOE;CAMK2G														275	Regulation Of Actin Dynamics For Phagocytic Cup Formation R-HSA-2029482
276	Protein Localization To Plasma Membrane (GO:0072659)	4/137	0.0460074	0.227622	NO	0	0	3.0813	9.48717	ROCK2;FLNA;TTC7A;S100A10														276	Cell Morphogenesis Involved In Neuron Differentiation (GO:0048667)	2/77	0.0548607	0.180203	NO	0	0	5.5075	15.988	FARP1;ADGRB1														276	CS/DS Degradation R-HSA-2024101
277	Establishment Of Spindle Orientation (GO:0051294)	2/35	0.0460209	0.227622	NO	0	0	6.17651	19.0154	ITGB1;CDK5RAP2														277	Negative Regulation Of Protein Modification Process (GO:0031400)	2/78	0.0561293	0.180203	NO	0	0	5.43476	15.6526	PRKN;PLPP3														277	Role Of LAT2/NTAL/LAB On Calcium Mobilization R-HSA-2730905
278	Positive Regulation Of Substrate Adhesion-Dependent Cell Spreading (GO:1900026)	2/35	0.0460209	0.227622	NO	0	0	6.17651	19.0154	FLNA;S100A10														278	C4-dicarboxylate Transport (GO:0015740)	1/12	0.057256	0.180203	NO	0	0	18.642	53.3202	SLC25A18														278	Regulation Of RAS By GAPs R-HSA-5658442
279	Macrophage Activation (GO:0042116)	2/35	0.0460209	0.227622	NO	0	0	6.17651	19.0154	SBNO2;DYSF														279	acetyl-CoA Biosynthetic Process (GO:0006085)	1/12	0.057256	0.180203	NO	0	0	18.642	53.3202	ACSS1														279	Activation Of BAD And Translocation To Mitochondria R-HSA-111447
280	Regulation Of Protein Phosphorylation (GO:0001932)	6/265	0.0467838	0.227622	NO	0	0	2.38305	7.29743	PAK1;CCND1;ROCK2;CCDC88C;FN1;ECT2														280	Regulation Of Leukocyte Adhesion To Vascular Endothelial Cell (GO:1904994)	1/12	0.057256	0.180203	NO	0	0	18.642	53.3202	FUT9														280	ERBB2 Regulates Cell Motility R-HSA-6785631
281	Positive Regulation Of Signal Transduction (GO:0009967)	6/266	0.0474909	0.227622	NO	0	0	2.37377	7.23338	MGAT5;FLNA;ITGAV;LAMC1;ITGA5;SLC39A14														281	Adult Locomotory Behavior (GO:0008344)	1/12	0.057256	0.180203	NO	0	0	18.642	53.3202	PRKN														281	GRB2 Events In ERBB2 Signaling R-HSA-1963640
282	Negative Regulation Of Endoplasmic Reticulum Calcium Ion Concentration (GO:0032471)	1/5	0.0480534	0.227622	NO	0	0	25.3846	77.0535	RAP1GDS1														282	Nucleotide Metabolic Process (GO:0009117)	1/12	0.057256	0.180203	NO	0	0	18.642	53.3202	FHIT														282	YAP1- And WWTR1 (TAZ)-stimulated Gene Expression R-HSA-2032785
283	Negative Regulation Of Lens Fiber Cell Differentiation (GO:1902747)	1/5	0.0480534	0.227622	NO	0	0	25.3846	77.0535	SPRED3														283	Cell Projection Assembly (GO:0030031)	1/12	0.057256	0.180203	NO	0	0	18.642	53.3202	MTSS2														283	Metabolism Of Nitric Oxide: NOS3 Activation And Regulation R-HSA-202131
284	Regulation Of Mitotic Spindle Checkpoint (GO:1903504)	1/5	0.0480534	0.227622	NO	0	0	25.3846	77.0535	CDK5RAP2														284	Polysaccharide Biosynthetic Process (GO:0000271)	1/12	0.057256	0.180203	NO	0	0	18.642	53.3202	FUT9														284	N-Glycan Antennae Elongation R-HSA-975577
285	Regulation Of Morphogenesis Of A Branching Structure (GO:0060688)	1/5	0.0480534	0.227622	NO	0	0	25.3846	77.0535	RTN4														285	Relaxation Of Cardiac Muscle (GO:0055119)	1/12	0.057256	0.180203	NO	0	0	18.642	53.3202	ATP1A2														285	Negative Regulation Of FLT3 R-HSA-9706369
286	Notochord Development (GO:0030903)	1/5	0.0480534	0.227622	NO	0	0	25.3846	77.0535	STIL														286	Defense Response To Tumor Cell (GO:0002357)	1/12	0.057256	0.180203	NO	0	0	18.642	53.3202	RBMS3														286	Collagen Biosynthesis And Modifying Enzymes R-HSA-1650814
287	Regulation Of Protein Depolymerization (GO:1901879)	1/5	0.0480534	0.227622	NO	0	0	25.3846	77.0535	MAP1B														287	Positive Regulation Of Cell Morphogenesis Involved In Differentiation (GO:0010770)	1/12	0.057256	0.180203	NO	0	0	18.642	53.3202	PTPRD														287	HDR Thru Homologous Recombination (HRR) R-HSA-5685942
288	Phagosome Acidification (GO:0090383)	1/5	0.0480534	0.227622	NO	0	0	25.3846	77.0535	SLC4A7														288	Sodium Ion Export Across Plasma Membrane (GO:0036376)	1/12	0.057256	0.180203	NO	0	0	18.642	53.3202	ATP1A2														288	PI3K Events In ERBB2 Signaling R-HSA-1963642
289	Regulation Of System Process (GO:0044057)	1/5	0.0480534	0.227622	NO	0	0	25.3846	77.0535	ROCK2														289	Synaptic Membrane Adhesion (GO:0099560)	1/12	0.057256	0.180203	NO	0	0	18.642	53.3202	PTPRD														289	Polo-like Kinase Mediated Events R-HSA-156711
290	Response To Angiotensin (GO:1990776)	1/5	0.0480534	0.227622	NO	0	0	25.3846	77.0535	ROCK2														290	Positive Regulation Of Nuclear-Transcribed mRNA poly(A) Tail Shortening (GO:0060213)	1/12	0.057256	0.180203	NO	0	0	18.642	53.3202	CPEB3														290	CRMPs In Sema3A Signaling R-HSA-399956
291	tRNA Catabolic Process (GO:0016078)	1/5	0.0480534	0.227622	NO	0	0	25.3846	77.0535	SLFN13														291	Positive Regulation Of Protein Export From Nucleus (GO:0046827)	1/12	0.057256	0.180203	NO	0	0	18.642	53.3202	RAPGEF3														291	Rap1 Signaling R-HSA-392517
292	Positive Regulation Of Mitotic Cytokinesis (GO:1903490)	1/5	0.0480534	0.227622	NO	0	0	25.3846	77.0535	KIF20B														292	Negative Regulation By Host Of Viral Process (GO:0044793)	1/12	0.057256	0.180203	NO	0	0	18.642	53.3202	PRKN														292	SUMOylation Of DNA Methylation Proteins R-HSA-4655427
293	Valine Metabolic Process (GO:0006573)	1/5	0.0480534	0.227622	NO	0	0	25.3846	77.0535	BCAT1														293	Negative Regulation Of Cell Cycle Phase Transition (GO:1901988)	1/12	0.057256	0.180203	NO	0	0	18.642	53.3202	APC														293	Loss Of Nlp From Mitotic Centrosomes R-HSA-380259
294	Inner Ear Auditory Receptor Cell Differentiation (GO:0042491)	1/5	0.0480534	0.227622	NO	0	0	25.3846	77.0535	SLC4A7														294	Negative Regulation Of Coagulation (GO:0050819)	1/12	0.057256	0.180203	NO	0	0	18.642	53.3202	APOE														294	Diseases Of Programmed Cell Death R-HSA-9645723
295	Positive Regulation Of Skeletal Muscle Fiber Development (GO:0048743)	1/5	0.0480534	0.227622	NO	0	0	25.3846	77.0535	NIBAN2														295	Positive Regulation Of Catabolic Process (GO:0009896)	2/79	0.0574082	0.180203	NO	0	0	5.36391	15.3277	PRKN;APC														295	Aberrant Regulation Of Mitotic G1/S Transition In Cancer Due To RB1 Defects R-HSA-9659787
296	Lipid Droplet Disassembly (GO:1905691)	1/5	0.0480534	0.227622	NO	0	0	25.3846	77.0535	PLIN2														296	Negative Regulation Of Protein Serine/Threonine Kinase Activity (GO:0071901)	2/80	0.0586972	0.183627	NO	0	0	5.29487	15.0129	APC;APOE														296	Regulation Of RUNX1 Expression And Activity R-HSA-8934593
297	Presynaptic Active Zone Organization (GO:1990709)	1/5	0.0480534	0.227622	NO	0	0	25.3846	77.0535	ERC1														297	Sodium Ion Transmembrane Transport (GO:0035725)	2/82	0.0613052	0.186036	NO	0	0	5.16198	14.4117	SLC6A11;ATP1A2														297	Formation Of Senescence-Associated Heterochromatin Foci (SAHF) R-HSA-2559584
298	Pteridine-Containing Compound Metabolic Process (GO:0042558)	1/5	0.0480534	0.227622	NO	0	0	25.3846	77.0535	MTHFD1L														298	acyl-CoA Biosynthetic Process (GO:0071616)	1/13	0.0618782	0.186036	NO	0	0	17.0876	47.5478	ACSS1														298	GAB1 Signalosome R-HSA-180292
299	Regulation Of Basement Membrane Organization (GO:0110011)	1/5	0.0480534	0.227622	NO	0	0	25.3846	77.0535	LAMC1														299	Neuromuscular Process Controlling Balance (GO:0050885)	1/13	0.0618782	0.186036	NO	0	0	17.0876	47.5478	NRXN1														299	Zinc Transporters R-HSA-435354
300	Regulation Of Blood Vessel Remodeling (GO:0060312)	1/5	0.0480534	0.227622	NO	0	0	25.3846	77.0535	TMBIM1														300	Regulation Of Nitrogen Compound Metabolic Process (GO:0051171)	1/13	0.0618782	0.186036	NO	0	0	17.0876	47.5478	APOE														300	Metabolism Of Folate And Pterines R-HSA-196757
301	Regulation Of Epithelial To Mesenchymal Transition (GO:0010717)	3/83	0.0481477	0.227622	NO	0	0	3.83238	11.6255	SPRED3;PDPN;GCNT2														301	Catecholamine Metabolic Process (GO:0006584)	1/13	0.0618782	0.186036	NO	0	0	17.0876	47.5478	PRKN														301	SARS-CoV Infections R-HSA-9679506
302	Neural Crest Cell Migration (GO:0001755)	2/36	0.0484211	0.228156	NO	0	0	5.99454	18.1504	SEMA3C;FN1														302	Cellular Modified Amino Acid Catabolic Process (GO:0042219)	1/13	0.0618782	0.186036	NO	0	0	17.0876	47.5478	PRODH														302	G Beta:Gamma Signaling Thru BTK R-HSA-8964315
303	Regulation Of MAPK Cascade (GO:0043408)	5/204	0.0507726	0.230674	NO	0	0	2.57899	7.68643	SPRED3;PAK1;ROCK2;FN1;PTPRJ														303	Regulation Of Short-Term Neuronal Synaptic Plasticity (GO:0048172)	1/13	0.0618782	0.186036	NO	0	0	17.0876	47.5478	GRIK2														303	Other Semaphorin Interactions R-HSA-416700
304	Positive Regulation Of Exocytosis (GO:0045921)	2/37	0.050866	0.230674	NO	0	0	5.82297	17.3441	RAB27B;S100A10														304	Relaxation Of Muscle (GO:0090075)	1/13	0.0618782	0.186036	NO	0	0	17.0876	47.5478	ATP1A2														304	Prostacyclin Signaling Thru Prostacyclin Receptor R-HSA-392851
305	Response To Interleukin-1 (GO:0070555)	3/85	0.0510399	0.230674	NO	0	0	3.73853	11.1227	CCL7;CCL2;ADAMTS7														305	Positive Regulation Of Insulin Secretion Involved In Cellular Response To Glucose Stimulus (GO:0035774)	1/13	0.0618782	0.186036	NO	0	0	17.0876	47.5478	GPLD1														305	Signaling To RAS R-HSA-167044
306	Protein Localization To Cell Periphery (GO:1990778)	4/142	0.0512588	0.230674	NO	0	0	2.9689	8.82022	ROCK2;FLNA;TTC7A;S100A10														306	Intracellular Potassium Ion Homeostasis (GO:0030007)	1/13	0.0618782	0.186036	NO	0	0	17.0876	47.5478	ATP1A2														306	Metabolism Of Cofactors R-HSA-8978934
307	Negative Regulation Of Angiogenesis (GO:0016525)	3/86	0.0525171	0.230674	NO	0	0	3.6933	10.8827	NIBAN2;ROCK2;ADAMTS9														307	Protein Localization To Synapse (GO:0035418)	1/13	0.0618782	0.186036	NO	0	0	17.0876	47.5478	NRXN1														307	Nuclear Events Stimulated By ALK Signaling In Cancer R-HSA-9725371
308	Regulation Of Neurotransmitter Secretion (GO:0046928)	2/38	0.0533543	0.230674	NO	0	0	5.66094	16.5911	MYOF;DYSF														308	Mitochondrial Fission (GO:0000266)	1/13	0.0618782	0.186036	NO	0	0	17.0876	47.5478	PRKN														308	G2/M Checkpoints R-HSA-69481
309	Regulation Of Protein Import Into Nucleus (GO:0042306)	2/38	0.0533543	0.230674	NO	0	0	5.66094	16.5911	FLNA;ECT2														309	Vascular Transport (GO:0010232)	2/83	0.0626239	0.186462	NO	0	0	5.09799	14.1245	SLC1A2;ATP1A2														309	Phosphorylation Of CD3 And TCR Zeta Chains R-HSA-202427
310	Connective Tissue Development (GO:0061448)	2/38	0.0533543	0.230674	NO	0	0	5.66094	16.5911	SH3PXD2B;CD44														310	Positive Regulation Of Proteasomal Ubiquitin-Dependent Protein Catabolic Process (GO:0032436)	2/83	0.0626239	0.186462	NO	0	0	5.09799	14.1245	RNF144A;PRKN														310	Chaperone Mediated Autophagy R-HSA-9613829
311	Import Into Cell (GO:0098657)	2/38	0.0533543	0.230674	NO	0	0	5.66094	16.5911	SLC7A8;SLC39A14														311	Positive Regulation Of Ubiquitin-Dependent Protein Catabolic Process (GO:2000060)	2/83	0.0626239	0.186462	NO	0	0	5.09799	14.1245	RNF144A;PRKN														311	Receptor-type Tyrosine-Protein Phosphatases R-HSA-388844
312	Lymphocyte Proliferation (GO:0046651)	2/38	0.0533543	0.230674	NO	0	0	5.66094	16.5911	MSN;CTPS1														312	Negative Regulation Of Macromolecule Metabolic Process (GO:0010605)	3/186	0.0634471	0.188308	NO	0	0	3.40276	9.38328	PRKN;APOE;RBMS3														312	G Beta:Gamma Signaling Thru CDC42 R-HSA-8964616
313	Actin Filament Organization (GO:0007015)	4/144	0.0534476	0.230674	NO	0	0	2.92619	8.57097	TPM4;ACTN1;DPYSL3;FLNA														313	Purine Ribonucleotide Metabolic Process (GO:0009150)	2/84	0.0639523	0.189201	NO	0	0	5.03557	13.8459	ACSL6;ATP1A2														313	G Beta:Gamma Signaling Thru PLC Beta R-HSA-418217
314	Negative Regulation Of Neuron Death (GO:1901215)	3/88	0.0555328	0.230674	NO	0	0	3.60603	10.4243	RASA1;CLCF1;CCL2														314	Positive Regulation Of Endothelial Cell Migration (GO:0010595)	2/85	0.0652902	0.189411	NO	0	0	4.97465	13.5754	PLPP3;GPLD1														314	DNA Double-Strand Break Repair R-HSA-5693532
315	Positive Regulation Of Cell Adhesion (GO:0045785)	3/88	0.0555328	0.230674	NO	0	0	3.60603	10.4243	PTPRJ;ITGAV;LAMC1														315	Transport Across Blood-Brain Barrier (GO:0150104)	2/85	0.0652902	0.189411	NO	0	0	4.97465	13.5754	SLC1A2;ATP1A2														315	Processing Of DNA Double-Strand Break Ends R-HSA-5693607
316	Negative Regulation Of Transport (GO:0051051)	2/39	0.055885	0.230674	NO	0	0	5.50766	15.8866	ITGAV;CTTNBP2NL														316	Positive Regulation Of Protein Localization (GO:1903829)	2/85	0.0652902	0.189411	NO	0	0	4.97465	13.5754	PRKN;APC														316	Recruitment Of NuMA To Mitotic Centrosomes R-HSA-380320
317	Anterograde Axonal Transport (GO:0008089)	2/39	0.055885	0.230674	NO	0	0	5.50766	15.8866	KIF4A;RAB27B														317	Neuron Cell-Cell Adhesion (GO:0007158)	1/14	0.066478	0.189411	NO	0	0	15.7724	42.7572	NRXN1														317	Presynaptic Function Of Kainate Receptors R-HSA-500657
318	Regulation Of Nitric Oxide Biosynthetic Process (GO:0045428)	2/39	0.055885	0.230674	NO	0	0	5.50766	15.8866	DDAH1;ROCK2														318	Regulation Of Nuclear-Transcribed mRNA poly(A) Tail Shortening (GO:0060211)	1/14	0.066478	0.189411	NO	0	0	15.7724	42.7572	CPEB3														318	Azathioprine ADME R-HSA-9748787
319	Axonal Transport (GO:0098930)	2/39	0.055885	0.230674	NO	0	0	5.50766	15.8866	DST;KIF4A														319	Respiratory Electron Transport Chain (GO:0022904)	1/14	0.066478	0.189411	NO	0	0	15.7724	42.7572	SLC25A18														319	Branched-chain Amino Acid Catabolism R-HSA-70895
320	Positive Regulation Of Pattern Recognition Receptor Signaling Pathway (GO:0062208)	2/39	0.055885	0.230674	NO	0	0	5.50766	15.8866	WDFY1;RTN4														320	Synaptic Transmission, GABAergic (GO:0051932)	1/14	0.066478	0.189411	NO	0	0	15.7724	42.7572	GABRG1														320	SHC1 Events In ERBB2 Signaling R-HSA-1250196
321	Heterochromatin Organization (GO:0070828)	2/39	0.055885	0.230674	NO	0	0	5.50766	15.8866	LMNA;LMNB1														321	Positive Regulation Of Nuclear-Transcribed mRNA Catabolic Process, Deadenylation-Dependent Decay (GO:1900153)	1/14	0.066478	0.189411	NO	0	0	15.7724	42.7572	CPEB3														321	Signaling By ERBB2 TMD/JMD Mutants R-HSA-9665686
322	Negative Regulation Of Cell-Substrate Adhesion (GO:0010812)	2/39	0.055885	0.230674	NO	0	0	5.50766	15.8866	RASA1;GCNT2														322	Lipoprotein Biosynthetic Process (GO:0042158)	1/14	0.066478	0.189411	NO	0	0	15.7724	42.7572	APOE														322	HS-GAG Degradation R-HSA-2024096
323	Negative Regulation Of Protein Metabolic Process (GO:0051248)	4/147	0.0568248	0.230674	NO	0	0	2.86436	8.21437	SYNCRIP;PFDN1;FLNA;ITGAV														323	Protein Homotrimerization (GO:0070207)	1/14	0.066478	0.189411	NO	0	0	15.7724	42.7572	SLC1A2														323	VxPx Cargo-Targeting To Cilium R-HSA-5620916
324	Dephosphorylation (GO:0016311)	4/147	0.0568248	0.230674	NO	0	0	2.86436	8.21437	PPM1L;PTPN9;PTPRJ;CTTNBP2NL														324	Medium-Chain Fatty Acid Metabolic Process (GO:0051791)	1/14	0.066478	0.189411	NO	0	0	15.7724	42.7572	ABHD3														324	Interleukin-37 Signaling R-HSA-9008059
325	'De Novo' AMP Biosynthetic Process (GO:0044208)	1/6	0.0573848	0.230674	NO	0	0	20.3067	58.036	ADSS2														325	Protein Trimerization (GO:0070206)	1/14	0.066478	0.189411	NO	0	0	15.7724	42.7572	SLC1A2														325	Negative Regulation Of MET Activity R-HSA-6807004
326	Regulation Of Entry Of Bacterium Into Host Cell (GO:2000535)	1/6	0.0573848	0.230674	NO	0	0	20.3067	58.036	ITGAV														326	Neuron Projection Development (GO:0031175)	3/192	0.0684034	0.191271	NO	0	0	3.29373	8.83489	GPM6A;APOE;FRY														326	Centrosome Maturation R-HSA-380287
327	Negative Regulation Of Low-Density Lipoprotein Receptor Activity (GO:1905598)	1/6	0.0573848	0.230674	NO	0	0	20.3067	58.036	ITGAV														327	Negative Regulation Of Neuron Death (GO:1901215)	2/88	0.0693598	0.191271	NO	0	0	4.80039	12.8096	PRKN;APOE														327	G Alpha (S) Signaling Events R-HSA-418555
328	L-methionine Salvage (GO:0071267)	1/6	0.0573848	0.230674	NO	0	0	20.3067	58.036	MTAP														328	Positive Regulation Of Plasma Membrane Bounded Cell Projection Assembly (GO:0120034)	2/88	0.0693598	0.191271	NO	0	0	4.80039	12.8096	GPM6A;APC														328	ADP Signaling Thru P2Y Purinoceptor 12 R-HSA-392170
329	Regulation Of Lens Fiber Cell Differentiation (GO:1902746)	1/6	0.0573848	0.230674	NO	0	0	20.3067	58.036	SPRED3														329	Positive Regulation Of DNA Repair (GO:0045739)	2/89	0.0707346	0.191271	NO	0	0	4.74497	12.5686	EYA1;FMN2														329	ERK/MAPK Targets R-HSA-198753
330	Adherens Junction Maintenance (GO:0034334)	1/6	0.0573848	0.230674	NO	0	0	20.3067	58.036	TJP1														330	Sensory Perception Of Mechanical Stimulus (GO:0050954)	2/89	0.0707346	0.191271	NO	0	0	4.74497	12.5686	EYA1;COL11A2														330	Nephrin Family Interactions R-HSA-373753
331	Regulation Of Myosin-Light-Chain-Phosphatase Activity (GO:0035507)	1/6	0.0573848	0.230674	NO	0	0	20.3067	58.036	ROCK2														331	Sodium Ion Transport (GO:0006814)	2/89	0.0707346	0.191271	NO	0	0	4.74497	12.5686	SLC6A11;ATP1A2														331	Antiviral Mechanism By IFN-stimulated Genes R-HSA-1169410
332	Regulation Of Natural Killer Cell Chemotaxis (GO:2000501)	1/6	0.0573848	0.230674	NO	0	0	20.3067	58.036	CCL7														332	Negative Regulation Of Endoplasmic Reticulum Stress-Induced Intrinsic Apoptotic Signaling Pathway (GO:1902236)	1/15	0.0710555	0.191271	NO	0	0	14.6451	38.7259	PRKN														332	RHOBTB2 GTPase Cycle R-HSA-9013418
333	Autophagosome Membrane Docking (GO:0016240)	1/6	0.0573848	0.230674	NO	0	0	20.3067	58.036	VMP1														333	Regulation Of Cholesterol Biosynthetic Process (GO:0045540)	1/15	0.0710555	0.191271	NO	0	0	14.6451	38.7259	APOE														333	Metabolism R-HSA-1430728
334	Bleb Assembly (GO:0032060)	1/6	0.0573848	0.230674	NO	0	0	20.3067	58.036	EMP1														334	Negative Regulation Of Focal Adhesion Assembly (GO:0051895)	1/15	0.0710555	0.191271	NO	0	0	14.6451	38.7259	FAM107A														334	Regulation Of PLK1 Activity At G2/M Transition R-HSA-2565942
335	Nucleobase Catabolic Process (GO:0046113)	1/6	0.0573848	0.230674	NO	0	0	20.3067	58.036	DPYSL3														335	Negative Regulation Of Platelet Activation (GO:0010544)	1/15	0.0710555	0.191271	NO	0	0	14.6451	38.7259	APOE														335	Fcgamma Receptor (FCGR) Dependent Phagocytosis R-HSA-2029480
336	Regulation Of Striated Muscle Tissue Development (GO:0016202)	1/6	0.0573848	0.230674	NO	0	0	20.3067	58.036	CENPF														336	Regulation Of Multicellular Organism Growth (GO:0040014)	1/15	0.0710555	0.191271	NO	0	0	14.6451	38.7259	PTCH1														336	Signaling By EGFR In Cancer R-HSA-1643713
337	Citrulline Metabolic Process (GO:0000052)	1/6	0.0573848	0.230674	NO	0	0	20.3067	58.036	DDAH1														337	Cellular Response To Corticosteroid Stimulus (GO:0071384)	1/15	0.0710555	0.191271	NO	0	0	14.6451	38.7259	FAM107A														337	Signaling By ERBB2 KD Mutants R-HSA-9664565
338	Positive Regulation Of Aspartic-Type Endopeptidase Activity Involved In Amyloid Precursor Protein Catabolic Process (GO:1902961)	1/6	0.0573848	0.230674	NO	0	0	20.3067	58.036	ROCK2														338	Positive Regulation Of Glucose Metabolic Process (GO:0010907)	1/15	0.0710555	0.191271	NO	0	0	14.6451	38.7259	GPLD1														338	Synthesis Of Very Long-Chain Fatty acyl-CoAs R-HSA-75876
339	Detection Of Muscle Stretch (GO:0035995)	1/6	0.0573848	0.230674	NO	0	0	20.3067	58.036	CDH2														339	Ganglioside Biosynthetic Process (GO:0001574)	1/15	0.0710555	0.191271	NO	0	0	14.6451	38.7259	ST6GALNAC5														339	G-protein Activation R-HSA-202040
340	Positive Regulation Of Intracellular Estrogen Receptor Signaling Pathway (GO:0033148)	1/6	0.0573848	0.230674	NO	0	0	20.3067	58.036	PAK1														340	Glutamine Family Amino Acid Catabolic Process (GO:0009065)	1/15	0.0710555	0.191271	NO	0	0	14.6451	38.7259	PRODH														340	Thromboxane Signaling Thru TP Receptor R-HSA-428930
341	Gland Morphogenesis (GO:0022612)	1/6	0.0573848	0.230674	NO	0	0	20.3067	58.036	MSN														341	High-Density Lipoprotein Particle Remodeling (GO:0034375)	1/15	0.0710555	0.191271	NO	0	0	14.6451	38.7259	APOE														341	Protein-protein Interactions At Synapses R-HSA-6794362
342	Glandular Epithelial Cell Development (GO:0002068)	1/6	0.0573848	0.230674	NO	0	0	20.3067	58.036	CDH2														342	Presynapse Assembly (GO:0099054)	1/15	0.0710555	0.191271	NO	0	0	14.6451	38.7259	PTPRD														342	Meiosis R-HSA-1500620
343	Type B Pancreatic Cell Development (GO:0003323)	1/6	0.0573848	0.230674	NO	0	0	20.3067	58.036	CDH2														343	Regulation Of Amyloid-Beta Clearance (GO:1900221)	1/15	0.0710555	0.191271	NO	0	0	14.6451	38.7259	APOE														343	Innate Immune System R-HSA-168249
344	Hepatocyte Growth Factor Receptor Signaling Pathway (GO:0048012)	1/6	0.0573848	0.230674	NO	0	0	20.3067	58.036	PAK1														344	Negative Regulation Of Cell-Substrate Junction Organization (GO:0150118)	1/15	0.0710555	0.191271	NO	0	0	14.6451	38.7259	FAM107A														344	Unfolded Protein Response (UPR) R-HSA-381119
345	Positive Regulation Of Spindle Assembly (GO:1905832)	1/6	0.0573848	0.230674	NO	0	0	20.3067	58.036	STIL														345	Positive Regulation Of Proteasomal Protein Catabolic Process (GO:1901800)	2/90	0.0721183	0.19288	NO	0	0	4.69081	12.3343	RNF144A;PRKN														345	ADP Signaling Thru P2Y Purinoceptor 1 R-HSA-418592
346	Positive Regulation Of Toll-Like Receptor 3 Signaling Pathway (GO:0034141)	1/6	0.0573848	0.230674	NO	0	0	20.3067	58.036	WDFY1														346	Positive Regulation Of Binding (GO:0051099)	2/91	0.0735108	0.19288	NO	0	0	4.63787	12.1064	PRKN;APOE														346	Signaling By ERBB2 In Cancer R-HSA-1227990
347	Intraciliary Transport Involved In Cilium Assembly (GO:0035735)	1/6	0.0573848	0.230674	NO	0	0	20.3067	58.036	SSX2IP														347	Regulation Of Actin Cytoskeleton Organization (GO:0032956)	2/91	0.0735108	0.19288	NO	0	0	4.63787	12.1064	FAM107A;RAPGEF3														347	G Beta:Gamma Signaling Thru PI3Kgamma R-HSA-392451
348	Maintenance Of Lens Transparency (GO:0036438)	1/6	0.0573848	0.230674	NO	0	0	20.3067	58.036	GCNT2														348	Sensory Perception Of Sound (GO:0007605)	2/92	0.074912	0.19288	NO	0	0	4.58611	11.8846	EYA1;COL11A2														348	Cellular Senescence R-HSA-2559583
349	Maintenance Of Protein Location In Extracellular Region (GO:0071694)	1/6	0.0573848	0.230674	NO	0	0	20.3067	58.036	LTBP1														349	Positive Regulation Of Neuron Projection Development (GO:0010976)	2/92	0.074912	0.19288	NO	0	0	4.58611	11.8846	FUT9;APOE														349	SLC-mediated Transmembrane Transport R-HSA-425407
350	Mitochondrion-Endoplasmic Reticulum Membrane Tethering (GO:1990456)	1/6	0.0573848	0.230674	NO	0	0	20.3067	58.036	VMP1														350	Negative Regulation Of Intrinsic Apoptotic Signaling Pathway By P53 Class Mediator (GO:1902254)	1/16	0.0756107	0.19288	NO	0	0	13.668	35.293	PRKN														350	Sulfur Amino Acid Metabolism R-HSA-1614635
351	Pyrimidine Ribonucleotide Biosynthetic Process (GO:0009220)	1/6	0.0573848	0.230674	NO	0	0	20.3067	58.036	CTPS1														351	acetyl-CoA Metabolic Process (GO:0006084)	1/16	0.0756107	0.19288	NO	0	0	13.668	35.293	ACSS1														351	Metal Ion SLC Transporters R-HSA-425410
352	Regulation Of Atrial Cardiac Muscle Cell Membrane Repolarization (GO:0060372)	1/6	0.0573848	0.230674	NO	0	0	20.3067	58.036	FLNA														352	Negative Regulation Of Release Of Cytochrome C From Mitochondria (GO:0090201)	1/16	0.0756107	0.19288	NO	0	0	13.668	35.293	PRKN														352	N-glycan Antennae Elongation In medial/trans-Golgi R-HSA-975576
353	Regulation Of Cardiac Muscle Hypertrophy In Response To Stress (GO:1903242)	1/6	0.0573848	0.230674	NO	0	0	20.3067	58.036	LMNA														353	Cell Communication By Electrical Coupling Involved In Cardiac Conduction (GO:0086064)	1/16	0.0756107	0.19288	NO	0	0	13.668	35.293	ATP1A2														353	RAC3 GTPase Cycle R-HSA-9013423
354	Negative Regulation Of Centriole Replication (GO:0046600)	1/6	0.0573848	0.230674	NO	0	0	20.3067	58.036	CDK5RAP2														354	Regulation Of Secretion (GO:0051046)	1/16	0.0756107	0.19288	NO	0	0	13.668	35.293	GPLD1														354	ATF4 Activates Genes In Response To Endoplasmic Reticulum Stress R-HSA-380994
355	Positive Regulation Of Cell Cycle G1/S Phase Transition (GO:1902808)	2/40	0.0584571	0.233664	NO	0	0	5.36245	15.2265	STIL;ADAMTS1														355	Pharyngeal System Development (GO:0060037)	1/16	0.0756107	0.19288	NO	0	0	13.668	35.293	PTCH1														355	BMAL1:CLOCK,NPAS2 Activates Circadian Gene Expression R-HSA-1368108
356	Positive Regulation Of Wound Healing (GO:0090303)	2/40	0.0584571	0.233664	NO	0	0	5.36245	15.2265	ITGB1;HBEGF														356	Regulation Of Triglyceride Biosynthetic Process (GO:0010866)	1/16	0.0756107	0.19288	NO	0	0	13.668	35.293	GPLD1														356	CREB1 Phosphorylation Thru NMDA Receptor-Mediated Activation Of RAS Signaling R-HSA-442742
357	Regulation Of Peptidyl-Tyrosine Phosphorylation (GO:0050730)	3/90	0.0586295	0.233697	NO	0	0	3.52278	9.99243	PTPRJ;ITGA5;CD44														357	Reverse Cholesterol Transport (GO:0043691)	1/16	0.0756107	0.19288	NO	0	0	13.668	35.293	APOE														357	Gap Junction Trafficking And Regulation R-HSA-157858
358	Phosphorylation (GO:0016310)	8/429	0.061212	0.236428	NO	0	0	1.95917	5.47276	PAK1;PRAG1;ROCK2;STK38L;CCL2;CDK14;DCLK1;MAP4K3														358	Endoplasmic Reticulum Tubular Network Organization (GO:0071786)	1/16	0.0756107	0.19288	NO	0	0	13.668	35.293	ATL2														358	VEGFR2 Mediated Vascular Permeability R-HSA-5218920
359	Cellular Response To Organic Cyclic Compound (GO:0071407)	4/152	0.0627027	0.236428	NO	0	0	2.76689	7.66249	RAP1B;ROCK2;MSN;CCL2														359	Synaptic Transmission, Cholinergic (GO:0007271)	1/16	0.0756107	0.19288	NO	0	0	13.668	35.293	APOE														359	Transcriptional Regulation By RUNX3 R-HSA-8878159
360	Branching Morphogenesis Of An Epithelial Tube (GO:0048754)	2/42	0.0637212	0.236428	NO	0	0	5.09381	14.0245	PAK1;MET														360	Membrane Depolarization During Cardiac Muscle Cell Action Potential (GO:0086012)	1/16	0.0756107	0.19288	NO	0	0	13.668	35.293	ATP1A2														360	Metabolism Of Nucleotides R-HSA-15869
361	Cellular Response To Glucose Starvation (GO:0042149)	2/42	0.0637212	0.236428	NO	0	0	5.09381	14.0245	SH3GLB1;PLIN2														361	Mitophagy (GO:0000423)	1/16	0.0756107	0.19288	NO	0	0	13.668	35.293	PRKN														361	Adrenaline,noradrenaline Inhibits Insulin Secretion R-HSA-400042
362	Collagen Fibril Organization (GO:0030199)	2/42	0.0637212	0.236428	NO	0	0	5.09381	14.0245	COL5A1;COL5A3														362	Negative Regulation Of Amyloid-Beta Formation (GO:1902430)	1/16	0.0756107	0.19288	NO	0	0	13.668	35.293	APOE														362	DAP12 Signaling R-HSA-2424491
363	Monocyte Chemotaxis (GO:0002548)	2/42	0.0637212	0.236428	NO	0	0	5.09381	14.0245	CCL7;CCL2														363	Regulation Of Cardiac Muscle Contraction By Regulation Of The Release Of Sequestered Calcium Ion (GO:0010881)	1/16	0.0756107	0.19288	NO	0	0	13.668	35.293	ATP1A2														363	Interconversion Of Nucleotide Di- And Triphosphates R-HSA-499943
364	Regulation Of Axonogenesis (GO:0050770)	2/42	0.0637212	0.236428	NO	0	0	5.09381	14.0245	PAK1;CDH2														364	Negative Regulation Of Amide Metabolic Process (GO:0034249)	2/93	0.0763217	0.194159	NO	0	0	4.53549	11.6689	APOE;CPEB3														364	Anchoring Of Basal Body To Plasma Membrane R-HSA-5620912
365	Muscle Contraction (GO:0006936)	3/94	0.0650613	0.236428	NO	0	0	3.36725	9.20076	TPM4;ROCK2;MYOF														365	Cellular Response To Hormone Stimulus (GO:0032870)	2/94	0.0777399	0.194785	NO	0	0	4.48596	11.4589	NCOA1;ATP1A2														365	Potential Therapeutics For SARS R-HSA-9679191
366	Cellular Response To Growth Factor Stimulus (GO:0071363)	4/155	0.0663775	0.236428	NO	0	0	2.71151	7.35468	SLC4A7;CCL2;CD44;ADAMTS7														366	Positive Regulation Of Epithelial Cell Migration (GO:0010634)	2/95	0.0791664	0.194785	NO	0	0	4.4375	11.2544	PLPP3;GPLD1														366	Activation Of G Protein Gated Potassium Channels R-HSA-1296041
367	Regulation Of Endothelial Cell Apoptotic Process (GO:2000351)	2/43	0.0664112	0.236428	NO	0	0	4.96932	13.4763	CCL2;ANO6														367	Negative Regulation Of Insulin Secretion (GO:0046676)	1/17	0.0801438	0.194785	NO	0	0	12.8131	32.3395	PRKN														367	Activation Of Kainate Receptors Upon Glutamate Binding R-HSA-451326
368	Positive Regulation Of Cell-Matrix Adhesion (GO:0001954)	2/43	0.0664112	0.236428	NO	0	0	4.96932	13.4763	PTPRJ;S100A10														368	Negative Regulation Of Oxidative Stress-Induced Intrinsic Apoptotic Signaling Pathway (GO:1902176)	1/17	0.0801438	0.194785	NO	0	0	12.8131	32.3395	PRKN														368	Adherens Junctions Interactions R-HSA-418990
369	Ephrin Receptor Signaling Pathway (GO:0048013)	2/43	0.0664112	0.236428	NO	0	0	4.96932	13.4763	PAK1;RASA1														369	Amyloid Precursor Protein Metabolic Process (GO:0042982)	1/17	0.0801438	0.194785	NO	0	0	12.8131	32.3395	APOE														369	Downregulation Of ERBB2 Signaling R-HSA-8863795
370	Positive Regulation Of miRNA Transcription (GO:1902895)	2/43	0.0664112	0.236428	NO	0	0	4.96932	13.4763	MRTFA;TEAD1														370	Neural Tube Development (GO:0021915)	1/17	0.0801438	0.194785	NO	0	0	12.8131	32.3395	PTCH1														370	FCERI Mediated Ca+2 Mobilization R-HSA-2871809
371	Regulation Of Cyclic-Nucleotide Phosphodiesterase Activity (GO:0051342)	1/7	0.0666252	0.236428	NO	0	0	16.9214	45.8344	SLC39A14														371	Neuron Maturation (GO:0042551)	1/17	0.0801438	0.194785	NO	0	0	12.8131	32.3395	ADGRB3														371	FCERI Mediated MAPK Activation R-HSA-2871796
372	Negative Regulation Of Nitric Oxide Biosynthetic Process (GO:0045019)	1/7	0.0666252	0.236428	NO	0	0	16.9214	45.8344	ROCK2														372	Cell Migration Involved In Sprouting Angiogenesis (GO:0002042)	1/17	0.0801438	0.194785	NO	0	0	12.8131	32.3395	GPLD1														372	Uptake And Actions Of Bacterial Toxins R-HSA-5339562
373	Negative Regulation Of Nitric Oxide Metabolic Process (GO:1904406)	1/7	0.0666252	0.236428	NO	0	0	16.9214	45.8344	ROCK2														373	Cellular Response To Glucocorticoid Stimulus (GO:0071385)	1/17	0.0801438	0.194785	NO	0	0	12.8131	32.3395	FAM107A														373	Interaction Between L1 And Ankyrins R-HSA-445095
374	Regulation Of Lipoprotein Metabolic Process (GO:0050746)	1/7	0.0666252	0.236428	NO	0	0	16.9214	45.8344	ITGAV														374	Cellular Response To Unfolded Protein (GO:0034620)	1/17	0.0801438	0.194785	NO	0	0	12.8131	32.3395	PRKN														374	Myogenesis R-HSA-525793
375	Regulation Of Mammary Gland Epithelial Cell Proliferation (GO:0033599)	1/7	0.0666252	0.236428	NO	0	0	16.9214	45.8344	RTN4														375	Embryonic Axis Specification (GO:0000578)	1/17	0.0801438	0.194785	NO	0	0	12.8131	32.3395	PTCH1														375	Activation Of BH3-only Proteins R-HSA-114452
376	Anterograde Axonal Protein Transport (GO:0099641)	1/7	0.0666252	0.236428	NO	0	0	16.9214	45.8344	RAB27B														376	Positive Regulation Of Dendrite Morphogenesis (GO:0050775)	1/17	0.0801438	0.194785	NO	0	0	12.8131	32.3395	PTPRD														376	MAPK Targets/ Nuclear Events Mediated By MAP Kinases R-HSA-450282
377	Arginine Catabolic Process (GO:0006527)	1/7	0.0666252	0.236428	NO	0	0	16.9214	45.8344	DDAH1														377	Epoxygenase P450 Pathway (GO:0019373)	1/17	0.0801438	0.194785	NO	0	0	12.8131	32.3395	CYP2J2														377	EGFR Downregulation R-HSA-182971
378	Aromatic Amino Acid Transport (GO:0015801)	1/7	0.0666252	0.236428	NO	0	0	16.9214	45.8344	SLC7A8														378	Positive Regulation Of Nitric-Oxide Synthase Activity (GO:0051000)	1/17	0.0801438	0.194785	NO	0	0	12.8131	32.3395	APOE														378	Late Endosomal Microautophagy R-HSA-9615710
379	Axo-Dendritic Protein Transport (GO:0099640)	1/7	0.0666252	0.236428	NO	0	0	16.9214	45.8344	RAB27B														379	Positive Regulation Of Small GTPase Mediated Signal Transduction (GO:0051057)	1/17	0.0801438	0.194785	NO	0	0	12.8131	32.3395	MMD2														379	PERK Regulates Gene Expression R-HSA-381042
380	Blood Coagulation, Intrinsic Pathway (GO:0007597)	1/7	0.0666252	0.236428	NO	0	0	16.9214	45.8344	FLNA														380	Postsynaptic Membrane Organization (GO:0001941)	1/17	0.0801438	0.194785	NO	0	0	12.8131	32.3395	NRXN1														380	G-protein Beta:Gamma Signaling R-HSA-397795
381	Regulation Of Skeletal Muscle Fiber Development (GO:0048742)	1/7	0.0666252	0.236428	NO	0	0	16.9214	45.8344	NIBAN2														381	Negative Regulation Of Calcium Ion Transport (GO:0051926)	1/17	0.0801438	0.194785	NO	0	0	12.8131	32.3395	ATP1A2														381	Glucagon Signaling In Metabolic Regulation R-HSA-163359
382	Positive Regulation Of Apoptotic Cell Clearance (GO:2000427)	1/7	0.0666252	0.236428	NO	0	0	16.9214	45.8344	CCL2														382	Regulation Of Protein Localization (GO:0032880)	2/97	0.0820441	0.195976	NO	0	0	4.34364	10.8613	MMD2;GPC5														382	Thrombin Signaling Thru Proteinase Activated Receptors (PARs) R-HSA-456926
383	Positive Regulation Of Aspartic-Type Peptidase Activity (GO:1905247)	1/7	0.0666252	0.236428	NO	0	0	16.9214	45.8344	ROCK2														383	Protein Stabilization (GO:0050821)	3/208	0.082446	0.195976	NO	0	0	3.0342	7.57218	PRKN;PER3;PLPP3														383	Nuclear Signaling By ERBB4 R-HSA-1251985
384	Positive Regulation Of Astrocyte Differentiation (GO:0048711)	1/7	0.0666252	0.236428	NO	0	0	16.9214	45.8344	CLCF1														384	Negative Regulation Of Gene Expression (GO:0010629)	4/336	0.0832067	0.195976	NO	0	0	2.50833	6.23678	PRKN;APOE;CPEB3;RBMS3														384	MHC Class II Antigen Presentation R-HSA-2132295
385	Positive Regulation Of Extracellular Matrix Disassembly (GO:0090091)	1/7	0.0666252	0.236428	NO	0	0	16.9214	45.8344	PDPN														385	Negative Regulation Of Lipid Catabolic Process (GO:0050995)	1/18	0.0846549	0.195976	NO	0	0	12.0588	29.7753	GPLD1														385	Cilium Assembly R-HSA-5617833
386	Positive Regulation Of Fibroblast Migration (GO:0010763)	1/7	0.0666252	0.236428	NO	0	0	16.9214	45.8344	ITGB1														386	Regulation Of Exosomal Secretion (GO:1903541)	1/18	0.0846549	0.195976	NO	0	0	12.0588	29.7753	PRKN														386	Metabolism Of Vitamins And Cofactors R-HSA-196854
387	Positive Regulation Of Intracellular Steroid Hormone Receptor Signaling Pathway (GO:0033145)	1/7	0.0666252	0.236428	NO	0	0	16.9214	45.8344	PAK1														387	Negative Regulation Of Peptide Hormone Secretion (GO:0090278)	1/18	0.0846549	0.195976	NO	0	0	12.0588	29.7753	PRKN														387	Amino Acid Transport Across Plasma Membrane R-HSA-352230
388	Folic Acid Transport (GO:0015884)	1/7	0.0666252	0.236428	NO	0	0	16.9214	45.8344	PDPN														388	Negative Regulation Of Signal Transduction By P53 Class Mediator (GO:1901797)	1/18	0.0846549	0.195976	NO	0	0	12.0588	29.7753	PRKN														388	Signal Amplification R-HSA-392518
389	Thyroid Hormone Transport (GO:0070327)	1/7	0.0666252	0.236428	NO	0	0	16.9214	45.8344	SLC7A8														389	Neuromuscular Process (GO:0050905)	1/18	0.0846549	0.195976	NO	0	0	12.0588	29.7753	NRXN1														389	Signaling To ERKs R-HSA-187687
390	Positive Regulation Of Microtubule Nucleation (GO:0090063)	1/7	0.0666252	0.236428	NO	0	0	16.9214	45.8344	PAK1														390	Neuromuscular Synaptic Transmission (GO:0007274)	1/18	0.0846549	0.195976	NO	0	0	12.0588	29.7753	DTNA														390	Glucagon-type Ligand Receptors R-HSA-420092
391	Heparan Sulfate Proteoglycan Biosynthetic Process, Polysaccharide Chain Biosynthetic Process (GO:0015014)	1/7	0.0666252	0.236428	NO	0	0	16.9214	45.8344	HS2ST1														391	Nitric Oxide Mediated Signal Transduction (GO:0007263)	1/18	0.0846549	0.195976	NO	0	0	12.0588	29.7753	APOE														391	PI5P, PP2A And IER3 Regulate PI3K/AKT Signaling R-HSA-6811558
392	Positive Regulation Of Plasminogen Activation (GO:0010756)	1/7	0.0666252	0.236428	NO	0	0	16.9214	45.8344	S100A10														392	Excitatory Postsynaptic Potential (GO:0060079)	1/18	0.0846549	0.195976	NO	0	0	12.0588	29.7753	GRIN2C														392	ESR-mediated Signaling R-HSA-8939211
393	Immunological Synapse Formation (GO:0001771)	1/7	0.0666252	0.236428	NO	0	0	16.9214	45.8344	MSN														393	fatty-acyl-CoA Metabolic Process (GO:0035337)	1/18	0.0846549	0.195976	NO	0	0	12.0588	29.7753	ACSL3														393	EPHB-mediated Forward Signaling R-HSA-3928662
394	Leukocyte Aggregation (GO:0070486)	1/7	0.0666252	0.236428	NO	0	0	16.9214	45.8344	CD44														394	Intracellular Sodium Ion Homeostasis (GO:0006883)	1/18	0.0846549	0.195976	NO	0	0	12.0588	29.7753	ATP1A2														394	RUNX1 Interacts With Co-Factors Whose Precise Effect On RUNX1 Targets Is Not Known R-HSA-8939243
395	Lymphatic Endothelial Cell Differentiation (GO:0060836)	1/7	0.0666252	0.236428	NO	0	0	16.9214	45.8344	PDPN														395	Positive Regulation Of Triglyceride Metabolic Process (GO:0090208)	1/18	0.0846549	0.195976	NO	0	0	12.0588	29.7753	GPLD1														395	Impaired BRCA2 Binding To RAD51 R-HSA-9709570
396	Malate Metabolic Process (GO:0006108)	1/7	0.0666252	0.236428	NO	0	0	16.9214	45.8344	ME2														396	Maintenance Of Protein Location In Nucleus (GO:0051457)	1/18	0.0846549	0.195976	NO	0	0	12.0588	29.7753	SYNE1														396	Inwardly Rectifying K+ Channels R-HSA-1296065
397	Protein Localization To Cytoplasmic Stress Granule (GO:1903608)	1/7	0.0666252	0.236428	NO	0	0	16.9214	45.8344	PAK1														397	Membrane Repolarization (GO:0086009)	1/18	0.0846549	0.195976	NO	0	0	12.0588	29.7753	ATP1A2														397	Aberrant Regulation Of Mitotic Cell Cycle Due To RB1 Defects R-HSA-9687139
398	Protein Localization To Presynapse (GO:1905383)	1/7	0.0666252	0.236428	NO	0	0	16.9214	45.8344	RAB27B														398	Mesenchyme Morphogenesis (GO:0072132)	1/18	0.0846549	0.195976	NO	0	0	12.0588	29.7753	APC														398	SARS-CoV-2 Infection R-HSA-9694516
399	Pyrimidine Nucleobase Catabolic Process (GO:0006208)	1/7	0.0666252	0.236428	NO	0	0	16.9214	45.8344	DPYSL3														399	Myoblast Fusion (GO:0007520)	1/18	0.0846549	0.195976	NO	0	0	12.0588	29.7753	ADGRB3														399	Reproduction R-HSA-1474165
400	Regulation Of ATPase-coupled Calcium Transmembrane Transporter Activity (GO:1901894)	1/7	0.0666252	0.236428	NO	0	0	16.9214	45.8344	VMP1														400	Negative Regulation Of Amyloid Precursor Protein Catabolic Process (GO:1902992)	1/18	0.0846549	0.195976	NO	0	0	12.0588	29.7753	APOE														400	Negative Regulation Of PI3K/AKT Network R-HSA-199418
401	Regulation Of Apoptotic Cell Clearance (GO:2000425)	1/7	0.0666252	0.236428	NO	0	0	16.9214	45.8344	CCL2														401	Cellular Response To Catecholamine Stimulus (GO:0071870)	1/19	0.0891442	0.200358	NO	0	0	11.3883	27.5313	PRKN														401	Cooperation Of PDCL (PhLP1) And TRiC/CCT In G-protein Beta Folding R-HSA-6814122
402	Positive Regulation Of Supramolecular Fiber Organization (GO:1902905)	3/96	0.068394	0.239377	NO	0	0	3.2945	8.8374	PAK1;MET;CDK5RAP2														402	Response To Fatty Acid (GO:0070542)	1/19	0.0891442	0.200358	NO	0	0	11.3883	27.5313	GLDC														402	Early SARS-CoV-2 Infection Events R-HSA-9772572
403	Neural Crest Cell Development (GO:0014032)	2/44	0.0691384	0.239377	NO	0	0	4.85076	12.9595	SEMA3C;CDH2														403	Dopamine Metabolic Process (GO:0042417)	1/19	0.0891442	0.200358	NO	0	0	11.3883	27.5313	PRKN														403	FLT3 Signaling R-HSA-9607240
404	Nucleus Organization (GO:0006997)	2/44	0.0691384	0.239377	NO	0	0	4.85076	12.9595	LMNA;LMNB1														404	Sphingosine Metabolic Process (GO:0006670)	1/19	0.0891442	0.200358	NO	0	0	11.3883	27.5313	PLPP3														404	Fatty acyl-CoA Biosynthesis R-HSA-75105
405	Cellular Response To Ketone (GO:1901655)	2/44	0.0691384	0.239377	NO	0	0	4.85076	12.9595	ROCK2;MSN														405	Ganglioside Metabolic Process (GO:0001573)	1/19	0.0891442	0.200358	NO	0	0	11.3883	27.5313	ST6GALNAC5														405	HDR Thru Single Strand Annealing (SSA) R-HSA-5685938
406	Extracellular Matrix Disassembly (GO:0022617)	2/44	0.0691384	0.239377	NO	0	0	4.85076	12.9595	SH3PXD2B;LAMC1														406	Positive Regulation Of Mitochondrial Fission (GO:0090141)	1/19	0.0891442	0.200358	NO	0	0	11.3883	27.5313	PRKN														406	NCAM1 Interactions R-HSA-419037
407	Positive Regulation Of Leukocyte Cell-Cell Adhesion (GO:1903039)	2/44	0.0691384	0.239377	NO	0	0	4.85076	12.9595	CCL2;CD44														407	Insulin Secretion (GO:0030073)	1/19	0.0891442	0.200358	NO	0	0	11.3883	27.5313	CAMK2G														407	Signaling By NTRK1 (TRKA) R-HSA-187037
408	Positive Regulation Of Nucleocytoplasmic Transport (GO:0046824)	2/44	0.0691384	0.239377	NO	0	0	4.85076	12.9595	FLNA;ECT2														408	Linoleic Acid Metabolic Process (GO:0043651)	1/19	0.0891442	0.200358	NO	0	0	11.3883	27.5313	CYP2J2														408	Interferon Signaling R-HSA-913531
409	Lymphocyte Chemotaxis (GO:0048247)	2/44	0.0691384	0.239377	NO	0	0	4.85076	12.9595	CCL7;CCL2														409	Receptor Clustering (GO:0043113)	1/19	0.0891442	0.200358	NO	0	0	11.3883	27.5313	NRXN1														409	Diseases Of Mitotic Cell Cycle R-HSA-9675126
410	Regulation Of B Cell Proliferation (GO:0030888)	2/44	0.0691384	0.239377	NO	0	0	4.85076	12.9595	VAV3;CLCF1														410	Regulation Of Autophagy Of Mitochondrion (GO:1903146)	1/19	0.0891442	0.200358	NO	0	0	11.3883	27.5313	PRKN														410	Synthesis Of PA R-HSA-1483166
411	Regulation Of Cell-Substrate Adhesion (GO:0010810)	2/44	0.0691384	0.239377	NO	0	0	4.85076	12.9595	PDPN;GCNT2														411	Regulation Of Behavior (GO:0050795)	1/19	0.0891442	0.200358	NO	0	0	11.3883	27.5313	APOE														411	Transcriptional Regulation By VENTX R-HSA-8853884
412	Peptidyl-Serine Phosphorylation (GO:0018105)	4/158	0.0701623	0.242332	NO	0	0	2.65828	7.0629	ROCK2;MYO3A;STK38L;MASTL														412	Negative Regulation Of Calcium Ion Transmembrane Transport (GO:1903170)	1/19	0.0891442	0.200358	NO	0	0	11.3883	27.5313	ATP1A2														412	Chromosome Maintenance R-HSA-73886
413	MAPK Cascade (GO:0000165)	3/98	0.071803	0.243405	NO	0	0	3.22482	8.49361	PAK1;CCL2;ITGAV														413	Protein Catabolic Process (GO:0030163)	2/102	0.0893761	0.200393	NO	0	0	4.12542	9.96248	PRKN;APOE														413	Transcriptional Regulation By RUNX1 R-HSA-8878171
414	I-kappaB kinase/NF-kappaB Signaling (GO:0007249)	2/45	0.071902	0.243405	NO	0	0	4.73771	12.4718	ROCK2;ERC1														414	Macroautophagy (GO:0016236)	2/104	0.0923619	0.204037	NO	0	0	4.04412	9.63325	PRKN;LIX1														414	Transcriptional Regulation By RUNX2 R-HSA-8878166
415	Regulation Of Protein Modification Process (GO:0031399)	2/45	0.071902	0.243405	NO	0	0	4.73771	12.4718	CCDC88C;FN1														415	Regulation Of Necroptotic Process (GO:0060544)	1/20	0.0936116	0.204037	NO	0	0	10.7884	25.5534	PRKN														415	Class C/3 (Metabotropic Glutamate/Pheromone Receptors) R-HSA-420499
416	Epidermal Growth Factor Receptor Signaling Pathway (GO:0007173)	2/45	0.071902	0.243405	NO	0	0	4.73771	12.4718	SHC3;HBEGF														416	Cell Projection Organization (GO:0030030)	1/20	0.0936116	0.204037	NO	0	0	10.7884	25.5534	MTSS2														416	Sensory Perception Of Sweet, Bitter, And Umami (Glutamate) Taste R-HSA-9717207
417	Mitotic Nuclear Division (GO:0140014)	2/45	0.071902	0.243405	NO	0	0	4.73771	12.4718	KIF18A;KNTC1														417	Cellular Response To pH (GO:0071467)	1/20	0.0936116	0.204037	NO	0	0	10.7884	25.5534	GPLD1														417	Activation Of GABAB Receptors R-HSA-991365
418	Regulation Of Cell Growth (GO:0001558)	5/227	0.0730987	0.243405	NO	0	0	2.30909	6.04045	TNC;PTPRJ;TEAD1;RTN4;RERG														418	Endothelial Cell Development (GO:0001885)	1/20	0.0936116	0.204037	NO	0	0	10.7884	25.5534	RAPGEF3														418	Deactivation Of Beta-Catenin Transactivating Complex R-HSA-3769402
419	Cellular Response To Lipid (GO:0071396)	5/228	0.0741741	0.243405	NO	0	0	2.29862	5.97949	SBNO2;ROCK2;MSN;CCL2;VIM														419	Glutamate Metabolic Process (GO:0006536)	1/20	0.0936116	0.204037	NO	0	0	10.7884	25.5534	PRODH														419	Gamma Carboxylation, Hypusine Formation And Arylsulfatase Activation R-HSA-163841
420	Regulation Of Epidermal Growth Factor Receptor Signaling Pathway (GO:0042058)	2/46	0.0747008	0.243405	NO	0	0	4.6298	12.0109	ERRFI1;PTPRJ														420	Limb Morphogenesis (GO:0035108)	1/20	0.0936116	0.204037	NO	0	0	10.7884	25.5534	PTCH1														420	Glucagon-like Peptide-1 (GLP1) Regulates Insulin Secretion R-HSA-381676
421	Cellular Component Disassembly (GO:0022411)	2/46	0.0747008	0.243405	NO	0	0	4.6298	12.0109	SH3PXD2B;LAMC1														421	Long-Term Memory (GO:0007616)	1/20	0.0936116	0.204037	NO	0	0	10.7884	25.5534	CPEB3														421	Vasopressin Regulates Renal Water Homeostasis Via Aquaporins R-HSA-432040
422	AMP Biosynthetic Process (GO:0006167)	1/8	0.0757755	0.243405	NO	0	0	14.5033	37.4182	ADSS2														422	Long-Term Synaptic Potentiation (GO:0060291)	1/20	0.0936116	0.204037	NO	0	0	10.7884	25.5534	GRIN2C														422	NS1 Mediated Effects On Host Pathways R-HSA-168276
423	Negative Regulation Of Regulated Secretory Pathway (GO:1903306)	1/8	0.0757755	0.243405	NO	0	0	14.5033	37.4182	RAP1B														423	Regulation Of Calcium Ion Transmembrane Transport (GO:1903169)	1/20	0.0936116	0.204037	NO	0	0	10.7884	25.5534	ATP1A2														423	Infectious Disease R-HSA-5663205
424	Regulation Of Mitotic Sister Chromatid Segregation (GO:0033047)	1/8	0.0757755	0.243405	NO	0	0	14.5033	37.4182	CDK5RAP2														424	Regulation Of Cardiac Muscle Contraction By Calcium Ion Signaling (GO:0010882)	1/20	0.0936116	0.204037	NO	0	0	10.7884	25.5534	ATP1A2														424	G Alpha (Q) Signaling Events R-HSA-416476
425	Regulation Of Toll-Like Receptor 3 Signaling Pathway (GO:0034139)	1/8	0.0757755	0.243405	NO	0	0	14.5033	37.4182	WDFY1														425	Regulation Of Neuron Apoptotic Process (GO:0043523)	2/105	0.0938657	0.204037	NO	0	0	4.00465	9.47457	PRKN;APOE														425	DAP12 Interactions R-HSA-2172127
426	Cellular Response To Muramyl Dipeptide (GO:0071225)	1/8	0.0757755	0.243405	NO	0	0	14.5033	37.4182	VIM														426	Intrinsic Apoptotic Signaling Pathway (GO:0097193)	2/105	0.0938657	0.204037	NO	0	0	4.00465	9.47457	PRODH;FHIT														426	Retinoid Metabolism And Transport R-HSA-975634
427	Positive Regulation Of Cell-Cell Adhesion Mediated By Cadherin (GO:2000049)	1/8	0.0757755	0.243405	NO	0	0	14.5033	37.4182	TJP1														427	Regulation Of G1/S Transition Of Mitotic Cell Cycle (GO:2000045)	2/106	0.0953766	0.206835	NO	0	0	3.96595	9.31966	APC;FAM107A														427	Heme Signaling R-HSA-9707616
428	Positive Regulation Of Centriole Replication (GO:0046601)	1/8	0.0757755	0.243405	NO	0	0	14.5033	37.4182	STIL														428	Regulation Of Dendritic Spine Development (GO:0060998)	1/21	0.0980573	0.209702	NO	0	0	10.2485	23.799	CPEB3														428	Interleukin-10 Signaling R-HSA-6783783
429	Positive Regulation Of Early Endosome To Late Endosome Transport (GO:2000643)	1/8	0.0757755	0.243405	NO	0	0	14.5033	37.4182	MSN														429	Negative Regulation Of Reactive Oxygen Species Metabolic Process (GO:2000378)	1/21	0.0980573	0.209702	NO	0	0	10.2485	23.799	PRKN														429	XBP1(S) Activates Chaperone Genes R-HSA-381038
430	Skin Morphogenesis (GO:0043589)	1/8	0.0757755	0.243405	NO	0	0	14.5033	37.4182	ERRFI1														430	Positive Regulation Of Dendritic Spine Development (GO:0060999)	1/21	0.0980573	0.209702	NO	0	0	10.2485	23.799	CPEB3														430	Fc Epsilon Receptor (FCERI) Signaling R-HSA-2454202
431	Tetrahydrofolate Interconversion (GO:0035999)	1/8	0.0757755	0.243405	NO	0	0	14.5033	37.4182	MTHFD1L														431	Endocardial Cushion Morphogenesis (GO:0003203)	1/21	0.0980573	0.209702	NO	0	0	10.2485	23.799	APC														431	PKMTs Methylate Histone Lysines R-HSA-3214841
432	Positive Regulation Of Mitochondrial Calcium Ion Concentration (GO:0051561)	1/8	0.0757755	0.243405	NO	0	0	14.5033	37.4182	RAP1GDS1														432	Positive Regulation Of Heart Contraction (GO:0045823)	1/21	0.0980573	0.209702	NO	0	0	10.2485	23.799	ATP1A2														432	Cyclin D Associated Events In G1 R-HSA-69231
433	Type B Pancreatic Cell Differentiation (GO:0003309)	1/8	0.0757755	0.243405	NO	0	0	14.5033	37.4182	CDH2														433	Modulation By Host Of Viral Genome Replication (GO:0044827)	1/21	0.0980573	0.209702	NO	0	0	10.2485	23.799	PRKN														433	SUMOylation Of RNA Binding Proteins R-HSA-4570464
434	Inner Ear Receptor Cell Development (GO:0060119)	1/8	0.0757755	0.243405	NO	0	0	14.5033	37.4182	SLC4A7														434	Negative Regulation Of Developmental Process (GO:0051093)	2/109	0.0999511	0.212775	NO	0	0	3.85417	8.87643	PRKN;RAPGEF3														434	Sensory Perception Of Taste R-HSA-9717189
435	Positive Regulation Of Sequestering Of Triglyceride (GO:0010890)	1/8	0.0757755	0.243405	NO	0	0	14.5033	37.4182	PLIN2														435	Adenylate Cyclase-Activating G Protein-Coupled Receptor Signaling Pathway (GO:0007189)	2/110	0.10149	0.212775	NO	0	0	3.81829	8.73548	ADGRB3;ADGRB1														435	G Alpha (Z) Signaling Events R-HSA-418597
436	Integrin Activation (GO:0033622)	1/8	0.0757755	0.243405	NO	0	0	14.5033	37.4182	FN1														436	Cellular Response To Lipid (GO:0071396)	3/228	0.101584	0.212775	NO	0	0	2.76168	6.31561	RORA;ATP1A2;GPLD1														436	Metabolism Of Fat-Soluble Vitamins R-HSA-6806667
437	Isoprenoid Biosynthetic Process (GO:0008299)	1/8	0.0757755	0.243405	NO	0	0	14.5033	37.4182	PDSS1														437	Negative Regulation Of Extrinsic Apoptotic Signaling Pathway In Absence Of Ligand (GO:2001240)	1/22	0.102481	0.212775	NO	0	0	9.75994	22.2339	EYA1														437	Signaling By NTRKs R-HSA-166520
438	Isoprenoid Metabolic Process (GO:0006720)	1/8	0.0757755	0.243405	NO	0	0	14.5033	37.4182	PDSS1														438	Regulation Of Dopamine Secretion (GO:0014059)	1/22	0.102481	0.212775	NO	0	0	9.75994	22.2339	PRKN														438	IRE1alpha Activates Chaperones R-HSA-381070
439	Manganese Ion Transport (GO:0006828)	1/8	0.0757755	0.243405	NO	0	0	14.5033	37.4182	SLC39A14														439	Negative Regulation Of Signal Transduction In Absence Of Ligand (GO:1901099)	1/22	0.102481	0.212775	NO	0	0	9.75994	22.2339	EYA1														439	Post-translational Protein Modification R-HSA-597592
440	Mesodermal Cell Differentiation (GO:0048333)	1/8	0.0757755	0.243405	NO	0	0	14.5033	37.4182	ITGB1														440	Blood Vessel Endothelial Cell Migration (GO:0043534)	1/22	0.102481	0.212775	NO	0	0	9.75994	22.2339	GPLD1														440	RMTs Methylate Histone Arginines R-HSA-3214858
441	Pyrimidine-Containing Compound Catabolic Process (GO:0072529)	1/8	0.0757755	0.243405	NO	0	0	14.5033	37.4182	DPYSL3														441	Organelle Fission (GO:0048285)	1/22	0.102481	0.212775	NO	0	0	9.75994	22.2339	PRKN														441	Signaling By ERBB2 R-HSA-1227986
442	Monocyte Activation (GO:0042117)	1/8	0.0757755	0.243405	NO	0	0	14.5033	37.4182	DYSF														442	Regulation Of Protein Export From Nucleus (GO:0046825)	1/22	0.102481	0.212775	NO	0	0	9.75994	22.2339	RAPGEF3														442	EPH-ephrin Mediated Repulsion Of Cells R-HSA-3928665
443	Regulation Of Aspartic-Type Endopeptidase Activity Involved In Amyloid Precursor Protein Catabolic Process (GO:1902959)	1/8	0.0757755	0.243405	NO	0	0	14.5033	37.4182	ROCK2														443	Regulation Of Release Of Sequestered Calcium Ion Into Cytosol By Sarcoplasmic Reticulum (GO:0010880)	1/22	0.102481	0.212775	NO	0	0	9.75994	22.2339	ATP1A2														443	Aquaporin-mediated Transport R-HSA-445717
444	Nitrogen Compound Transport (GO:0071705)	4/163	0.0767114	0.245304	NO	0	0	2.57403	6.60935	CENPF;SLC7A8;PDPN;MYH9														444	Cellular Response To Topologically Incorrect Protein (GO:0035967)	1/22	0.102481	0.212775	NO	0	0	9.75994	22.2339	PRKN														444	Cargo Trafficking To Periciliary Membrane R-HSA-5620920
445	Negative Regulation Of Cell Migration (GO:0030336)	4/163	0.0767114	0.245304	NO	0	0	2.57403	6.60935	DPYSL3;PTPRJ;SRGAP1;VCL														445	Positive Regulation Of Phosphatase Activity (GO:0010922)	1/22	0.102481	0.212775	NO	0	0	9.75994	22.2339	GPLD1														445	Ubiquitin-dependent Degradation Of Cyclin D R-HSA-75815
446	Regulation Of Wound Healing (GO:0061041)	2/47	0.0775341	0.246825	NO	0	0	4.52669	11.5749	ITGB1;HBEGF														446	Homologous Chromosome Segregation (GO:0045143)	1/22	0.102481	0.212775	NO	0	0	9.75994	22.2339	FMN2														446	Nonhomologous End-Joining (NHEJ) R-HSA-5693571
447	Positive Regulation Of Epithelial To Mesenchymal Transition (GO:0010718)	2/47	0.0775341	0.246825	NO	0	0	4.52669	11.5749	PDPN;GCNT2														447	Negative Regulation Of Inflammatory Response (GO:0050728)	2/111	0.103035	0.213445	NO	0	0	3.78307	8.59774	RORA;APOE														447	Intrinsic Pathway For Apoptosis R-HSA-109606
448	Activation Of GTPase Activity (GO:0090630)	3/102	0.0788445	0.250437	NO	0	0	3.09389	7.85934	ARHGAP22;TBC1D1;ECT2														448	Negative Regulation Of Defense Response (GO:0031348)	2/112	0.104586	0.216102	NO	0	0	3.74848	8.46312	RORA;APOE														448	Adaptive Immune System R-HSA-1280218
449	Peptidyl-Serine Modification (GO:0018209)	4/166	0.0807835	0.253784	NO	0	0	2.52598	6.35532	ROCK2;MYO3A;STK38L;MASTL														449	Regulation Of Protein Ubiquitination (GO:0031396)	2/113	0.106144	0.216102	NO	0	0	3.71453	8.33153	PRKN;FAM107A														449	Cytoprotection By HMOX1 R-HSA-9707564
450	Membrane Organization (GO:0061024)	4/167	0.0821643	0.253784	NO	0	0	2.51035	6.27346	SH3GLB1;LMNA;S100A10;LMNB1														450	Regulation Of Cholesterol Metabolic Process (GO:0090181)	1/23	0.106884	0.216102	NO	0	0	9.31584	20.8303	APOE														450	SUMOylation Of Chromatin Organization Proteins R-HSA-4551638
451	Positive Regulation Of miRNA Metabolic Process (GO:2000630)	2/49	0.0833	0.253784	NO	0	0	4.33363	10.7704	MRTFA;TEAD1														451	Negative Regulation Of Oxidative Stress-Induced Cell Death (GO:1903202)	1/23	0.106884	0.216102	NO	0	0	9.31584	20.8303	PRKN														451	Signaling By ERBB4 R-HSA-1236394
452	Regulation Of Neuron Apoptotic Process (GO:0043523)	3/105	0.084316	0.253784	NO	0	0	3.00244	7.42558	RASA1;CLCF1;CCL2														452	Regulation Of Nuclear-Transcribed mRNA Catabolic Process, Deadenylation-Dependent Decay (GO:1900151)	1/23	0.106884	0.216102	NO	0	0	9.31584	20.8303	CPEB3														452	NCAM Signaling For Neurite Out-Growth R-HSA-375165
453	Negative Regulation Of Lipid Localization (GO:1905953)	1/9	0.0848365	0.253784	NO	0	0	12.6897	31.306	ITGAV														453	Cholesterol Efflux (GO:0033344)	1/23	0.106884	0.216102	NO	0	0	9.31584	20.8303	APOE														453	Neurexins And Neuroligins R-HSA-6794361
454	I-kappaB Phosphorylation (GO:0007252)	1/9	0.0848365	0.253784	NO	0	0	12.6897	31.306	ERC1														454	Diacylglycerol Metabolic Process (GO:0046339)	1/23	0.106884	0.216102	NO	0	0	9.31584	20.8303	DGKB														454	Late SARS-CoV-2 Infection Events R-HSA-9772573
455	IMP Metabolic Process (GO:0046040)	1/9	0.0848365	0.253784	NO	0	0	12.6897	31.306	ADSS2														455	Endocardial Cushion Development (GO:0003197)	1/23	0.106884	0.216102	NO	0	0	9.31584	20.8303	APC														455	Leishmania Infection R-HSA-9658195
456	Negative Regulation Of Protein Autophosphorylation (GO:0031953)	1/9	0.0848365	0.253784	NO	0	0	12.6897	31.306	ERRFI1														456	Entrainment Of Circadian Clock By Photoperiod (GO:0043153)	1/23	0.106884	0.216102	NO	0	0	9.31584	20.8303	PER3														456	Interleukin-1 Family Signaling R-HSA-446652
457	Adherens Junction Assembly (GO:0034333)	1/9	0.0848365	0.253784	NO	0	0	12.6897	31.306	VCL														457	Immune Response-Activating Cell Surface Receptor Signaling Pathway (GO:0002429)	1/23	0.106884	0.216102	NO	0	0	9.31584	20.8303	GPLD1														457	SCF(Skp2)-mediated Degradation Of P27/P21 R-HSA-187577
458	Negative Regulation Of Transcription By RNA Polymerase I (GO:0016479)	1/9	0.0848365	0.253784	NO	0	0	12.6897	31.306	FLNA														458	Potassium Ion Homeostasis (GO:0055075)	1/23	0.106884	0.216102	NO	0	0	9.31584	20.8303	ATP1A2														458	GABA Receptor Activation R-HSA-977443
459	Negative Regulation Of Transforming Growth Factor Beta Production (GO:0071635)	1/9	0.0848365	0.253784	NO	0	0	12.6897	31.306	FN1														459	Positive Regulation Of GTPase Activity (GO:0043547)	3/234	0.107645	0.216822	NO	0	0	2.68913	5.99386	PREX2;RAPGEF3;MTSS2														459	Recruitment And ATM-mediated Phosphorylation Of Repair And Signal Proteins At DNA Double Strand Breaks R-HSA-5693565
460	Neuron Projection Regeneration (GO:0031102)	1/9	0.0848365	0.253784	NO	0	0	12.6897	31.306	GAP43														460	Regulation Of Cytoskeleton Organization (GO:0051493)	2/114	0.107708	0.216822	NO	0	0	3.68118	8.20286	FAM107A;RAPGEF3														460	Post NMDA Receptor Activation Events R-HSA-438064
461	Peptidyl-Amino Acid Modification (GO:0018193)	1/9	0.0848365	0.253784	NO	0	0	12.6897	31.306	PFDN1														461	Regulation Of Cytoplasmic Translation (GO:2000765)	1/24	0.111265	0.219217	NO	0	0	8.91035	19.5657	CPEB3														461	Ca2+ Pathway R-HSA-4086398
462	Dicarboxylic Acid Biosynthetic Process (GO:0043650)	1/9	0.0848365	0.253784	NO	0	0	12.6897	31.306	MTHFD1L														462	Regulation Of Endoplasmic Reticulum Stress-Induced Intrinsic Apoptotic Signaling Pathway (GO:1902235)	1/24	0.111265	0.219217	NO	0	0	8.91035	19.5657	PRKN														462	Cell-cell Junction Organization R-HSA-421270
463	Sequestering Of Extracellular Ligand From Receptor (GO:0035581)	1/9	0.0848365	0.253784	NO	0	0	12.6897	31.306	LTBP1														463	Amyloid Fibril Formation (GO:1990000)	1/24	0.111265	0.219217	NO	0	0	8.91035	19.5657	PRKN														463	Regulation Of PTEN Gene Transcription R-HSA-8943724
464	Positive Regulation Of Phagocytosis, Engulfment (GO:0060100)	1/9	0.0848365	0.253784	NO	0	0	12.6897	31.306	ANO6														464	Photoperiodism (GO:0009648)	1/24	0.111265	0.219217	NO	0	0	8.91035	19.5657	PER3														464	DNA Damage/Telomere Stress Induced Senescence R-HSA-2559586
465	Hormone Transport (GO:0009914)	1/9	0.0848365	0.253784	NO	0	0	12.6897	31.306	SLC7A8														465	Regulation Of Supramolecular Fiber Organization (GO:1902903)	1/24	0.111265	0.219217	NO	0	0	8.91035	19.5657	APOE														465	DNA Double Strand Break Response R-HSA-5693606
466	Positive Regulation Of Skeletal Muscle Tissue Development (GO:0048643)	1/9	0.0848365	0.253784	NO	0	0	12.6897	31.306	NIBAN2														466	Response To Hexose (GO:0009746)	1/24	0.111265	0.219217	NO	0	0	8.91035	19.5657	GPLD1														466	Selective Autophagy R-HSA-9663891
467	Iron Ion Transmembrane Transport (GO:0034755)	1/9	0.0848365	0.253784	NO	0	0	12.6897	31.306	SLC39A14														467	Positive Regulation Of Lipid Metabolic Process (GO:0045834)	1/24	0.111265	0.219217	NO	0	0	8.91035	19.5657	APOE														467	Nuclear Events (Kinase And Transcription Factor Activation) R-HSA-198725
468	Positive Regulation Of Vascular Endothelial Growth Factor Receptor Signaling Pathway (GO:0030949)	1/9	0.0848365	0.253784	NO	0	0	12.6897	31.306	ITGA5														468	Iron Ion Transport (GO:0006826)	1/24	0.111265	0.219217	NO	0	0	8.91035	19.5657	TTYH1														468	Pre-NOTCH Transcription And Translation R-HSA-1912408
469	Leucine Transport (GO:0015820)	1/9	0.0848365	0.253784	NO	0	0	12.6897	31.306	SLC7A8														469	Positive Regulation Of Vascular Endothelial Growth Factor Production (GO:0010575)	1/24	0.111265	0.219217	NO	0	0	8.91035	19.5657	RORA														469	RAB Geranylgeranylation R-HSA-8873719
470	Lung Epithelium Development (GO:0060428)	1/9	0.0848365	0.253784	NO	0	0	12.6897	31.306	ERRFI1														470	Negative Regulation Of Cell Junction Assembly (GO:1901889)	1/24	0.111265	0.219217	NO	0	0	8.91035	19.5657	FAM107A														470	MAP Kinase Activation R-HSA-450294
471	Protein Localization To Microtubule (GO:0035372)	1/9	0.0848365	0.253784	NO	0	0	12.6897	31.306	KIF20B														471	Negative Regulation Of Protein Transport (GO:0051224)	1/25	0.115625	0.220989	NO	0	0	8.53866	18.4213	APOE														471	Signaling By Nuclear Receptors R-HSA-9006931
472	Protein Localization To Microtubule Cytoskeleton (GO:0072698)	1/9	0.0848365	0.253784	NO	0	0	12.6897	31.306	KIF20B														472	Negative Regulation Of Response To Endoplasmic Reticulum Stress (GO:1903573)	1/25	0.115625	0.220989	NO	0	0	8.53866	18.4213	PRKN														472	FOXO-mediated Transcription R-HSA-9614085
473	Regulation Of Actin Filament Length (GO:0030832)	1/9	0.0848365	0.253784	NO	0	0	12.6897	31.306	MYO3A														473	Negative Regulation Of Smoothened Signaling Pathway (GO:0045879)	1/25	0.115625	0.220989	NO	0	0	8.53866	18.4213	PTCH1														473	Transport To Golgi And Subsequent Modification R-HSA-948021
474	Regulation Of Actin Filament-Based Movement (GO:1903115)	1/9	0.0848365	0.253784	NO	0	0	12.6897	31.306	PDPN														474	Bile Acid Biosynthetic Process (GO:0006699)	1/25	0.115625	0.220989	NO	0	0	8.53866	18.4213	CYP7B1														474	Anti-inflammatory Response Favoring Leishmania Infection R-HSA-9662851
475	Regulation Of Attachment Of Spindle Microtubules To Kinetochore (GO:0051988)	1/9	0.0848365	0.253784	NO	0	0	12.6897	31.306	ECT2														475	Peptide Hormone Secretion (GO:0030072)	1/25	0.115625	0.220989	NO	0	0	8.53866	18.4213	CAMK2G														475	PIP3 Activates AKT Signaling R-HSA-1257604
476	Positive Regulation Of MAPK Cascade (GO:0043410)	6/310	0.0852096	0.253784	NO	0	0	2.02562	4.98838	CCL7;ROCK2;GCNT2;CCL2;PTPRJ;CD44														476	Cellular Response To Steroid Hormone Stimulus (GO:0071383)	1/25	0.115625	0.220989	NO	0	0	8.53866	18.4213	ATP1A2														476	SUMO E3 Ligases SUMOylate Target Proteins R-HSA-3108232
477	Regulation Of G1/S Transition Of Mitotic Cell Cycle (GO:2000045)	3/106	0.0861752	0.253784	NO	0	0	2.97314	7.28827	STIL;ADAMTS1;CCL2														477	Chemical Synaptic Transmission, Postsynaptic (GO:0099565)	1/25	0.115625	0.220989	NO	0	0	8.53866	18.4213	GRIN2C														477	Circadian Clock R-HSA-400253
478	Regulation Of Mitochondrion Organization (GO:0010821)	2/50	0.0862308	0.253784	NO	0	0	4.24313	10.3987	INF2;RAP1GDS1														478	Ribonucleoside Bisphosphate Metabolic Process (GO:0033875)	1/25	0.115625	0.220989	NO	0	0	8.53866	18.4213	ACSL6														478	Glycolysis R-HSA-70171
479	Blood Circulation (GO:0008015)	2/50	0.0862308	0.253784	NO	0	0	4.24313	10.3987	ROCK2;MYOF														479	Sodium Ion Homeostasis (GO:0055078)	1/25	0.115625	0.220989	NO	0	0	8.53866	18.4213	ATP1A2														479	Interleukin-17 Signaling R-HSA-448424
480	Negative Regulation Of Gene Expression, Epigenetic (GO:0045814)	2/51	0.0891924	0.253784	NO	0	0	4.15632	10.0457	LMNA;LMNB1														480	Long-Chain Fatty Acid Biosynthetic Process (GO:0042759)	1/25	0.115625	0.220989	NO	0	0	8.53866	18.4213	ACSBG1														480	Organelle Biogenesis And Maintenance R-HSA-1852241
481	Regulation Of Synapse Assembly (GO:0051963)	2/51	0.0891924	0.253784	NO	0	0	4.15632	10.0457	IL1RAP;PDLIM5														481	Metanephros Development (GO:0001656)	1/25	0.115625	0.220989	NO	0	0	8.53866	18.4213	PTCH1														481	SUMOylation R-HSA-2990846
482	Positive Regulation Of Ras Protein Signal Transduction (GO:0046579)	2/51	0.0891924	0.253784	NO	0	0	4.15632	10.0457	AKAP13;PRAG1														482	Purine Nucleoside Bisphosphate Metabolic Process (GO:0034032)	1/25	0.115625	0.220989	NO	0	0	8.53866	18.4213	ACSL6														482	Activation Of NMDA Receptors And Postsynaptic Events R-HSA-442755
483	Positive Regulation Of Protein Localization To Cell Periphery (GO:1904377)	2/51	0.0891924	0.253784	NO	0	0	4.15632	10.0457	ITGB1;PTPN9														483	Myotube Differentiation (GO:0014902)	1/25	0.115625	0.220989	NO	0	0	8.53866	18.4213	ADGRB3														483	ISG15 Antiviral Mechanism R-HSA-1169408
484	Positive Regulation Of Protein Localization To Plasma Membrane (GO:1903078)	2/51	0.0891924	0.253784	NO	0	0	4.15632	10.0457	ITGB1;PTPN9														484	Regulation Of Actin Cytoskeleton Reorganization (GO:2000249)	1/25	0.115625	0.220989	NO	0	0	8.53866	18.4213	RAPGEF3														484	Neuronal System R-HSA-112316
485	Metaphase Plate Congression (GO:0051310)	2/51	0.0891924	0.253784	NO	0	0	4.15632	10.0457	CENPF;KIF18A														485	Negative Regulation Of Cell Population Proliferation (GO:0008285)	4/379	0.115745	0.220989	NO	0	0	2.21583	4.77814	APC;ADGRB1;APOE;GPLD1														485	SUMOylation Of DNA Damage Response And Repair Proteins R-HSA-3108214
486	Rho Protein Signal Transduction (GO:0007266)	2/52	0.0921838	0.253784	NO	0	0	4.07299	9.70989	ROCK2;PDPN														486	L-amino Acid Transport (GO:0015807)	1/26	0.119964	0.225329	NO	0	0	8.1967	17.3816	SLC7A11														486	Regulation Of Insulin Secretion R-HSA-422356
487	Adenylate Cyclase-Inhibiting G Protein-Coupled Receptor Signaling Pathway (GO:0007193)	2/52	0.0921838	0.253784	NO	0	0	4.07299	9.70989	AKAP12;FLNA														487	cAMP-mediated Signaling (GO:0019933)	1/26	0.119964	0.225329	NO	0	0	8.1967	17.3816	RAPGEF3														487	Neurotransmitter Receptors And Postsynaptic Signal Transmission R-HSA-112314
488	Cardiac Muscle Tissue Development (GO:0048738)	2/52	0.0921838	0.253784	NO	0	0	4.07299	9.70989	AKAP13;ADAMTS9														488	Regulation Of Reactive Oxygen Species Biosynthetic Process (GO:1903426)	1/26	0.119964	0.225329	NO	0	0	8.1967	17.3816	ADGRB1														488	Pre-NOTCH Expression And Processing R-HSA-1912422
489	Cartilage Development (GO:0051216)	2/52	0.0921838	0.253784	NO	0	0	4.07299	9.70989	SLC39A14;CD44														489	Regulation Of Vascular Endothelial Growth Factor Production (GO:0010574)	1/26	0.119964	0.225329	NO	0	0	8.1967	17.3816	RORA														489	Constitutive Signaling By Aberrant PI3K In Cancer R-HSA-2219530
490	Cell Cycle G1/S Phase Transition (GO:0044843)	2/52	0.0921838	0.253784	NO	0	0	4.07299	9.70989	CCND1;BCAT1														490	Cellular Response To Xenobiotic Stimulus (GO:0071466)	1/26	0.119964	0.225329	NO	0	0	8.1967	17.3816	GPLD1														490	Nuclear Events Mediated By NFE2L2 R-HSA-9759194
491	Positive Regulation Of B Cell Activation (GO:0050871)	2/52	0.0921838	0.253784	NO	0	0	4.07299	9.70989	VAV3;CLCF1														491	Response To Glucocorticoid (GO:0051384)	1/26	0.119964	0.225329	NO	0	0	8.1967	17.3816	FAM107A														491	COPI-mediated Anterograde Transport R-HSA-6807878
492	Positive Regulation Of I-kappaB kinase/NF-kappaB Signaling (GO:0043123)	4/175	0.0936256	0.253784	NO	0	0	2.39193	5.66518	AKAP13;SLC20A1;FLNA;ECT2														492	Positive Regulation Of Monooxygenase Activity (GO:0032770)	1/26	0.119964	0.225329	NO	0	0	8.1967	17.3816	APOE														492	Regulation Of HSF1-mediated Heat Shock Response R-HSA-3371453
493	Positive Regulation Of Programmed Cell Death (GO:0043068)	5/245	0.0937606	0.253784	NO	0	0	2.13394	5.05107	ITGB1;RPS6KA2;ANO6;ECT2;PHLDA1														493	Regulation Of Actin Filament Bundle Assembly (GO:0032231)	1/26	0.119964	0.225329	NO	0	0	8.1967	17.3816	PRKN														493	Senescence-Associated Secretory Phenotype (SASP) R-HSA-2559582
494	CRD-mediated mRNA Stabilization (GO:0070934)	1/10	0.0938091	0.253784	NO	0	0	11.2792	26.6922	SYNCRIP														494	Potassium Ion Transport (GO:0006813)	2/122	0.120439	0.225762	NO	0	0	3.43438	7.26924	KCND2;ATP1A2														494	TP53 Regulates Metabolic Genes R-HSA-5628897
495	Negative Regulation Of Hydrogen Peroxide-Induced Cell Death (GO:1903206)	1/10	0.0938091	0.253784	NO	0	0	11.2792	26.6922	MET														495	Enzyme-Linked Receptor Protein Signaling Pathway (GO:0007167)	2/124	0.123678	0.228344	NO	0	0	3.37773	7.05971	PTPRD;SAMD12														495	Signaling By WNT R-HSA-195721
496	Negative Regulation Of Inclusion Body Assembly (GO:0090084)	1/10	0.0938091	0.253784	NO	0	0	11.2792	26.6922	SACS														496	GPI Anchor Metabolic Process (GO:0006505)	1/27	0.124282	0.228344	NO	0	0	7.88105	16.4336	GPLD1														496	Cyclin E Associated Events During G1/S Transition R-HSA-69202
497	Rap Protein Signal Transduction (GO:0032486)	1/10	0.0938091	0.253784	NO	0	0	11.2792	26.6922	RAP1B														497	Regulation Of Extrinsic Apoptotic Signaling Pathway In Absence Of Ligand (GO:2001239)	1/27	0.124282	0.228344	NO	0	0	7.88105	16.4336	EYA1														497	Platelet Homeostasis R-HSA-418346
498	Regulation Of Inclusion Body Assembly (GO:0090083)	1/10	0.0938091	0.253784	NO	0	0	11.2792	26.6922	SACS														498	Regulation Of Insulin Secretion Involved In Cellular Response To Glucose Stimulus (GO:0061178)	1/27	0.124282	0.228344	NO	0	0	7.88105	16.4336	GPLD1														498	Cyclin A:Cdk2-associated Events At S Phase Entry R-HSA-69656
499	Regulation Of Lipid Transport (GO:0032368)	1/10	0.0938091	0.253784	NO	0	0	11.2792	26.6922	ITGAV														499	Amino Acid Import Across Plasma Membrane (GO:0089718)	1/27	0.124282	0.228344	NO	0	0	7.88105	16.4336	SLC1A2														499	Sensory Perception R-HSA-9709957
500	Alpha-Amino Acid Biosynthetic Process (GO:1901607)	1/10	0.0938091	0.253784	NO	0	0	11.2792	26.6922	BCAT1														500	Regulation Of Mitochondrial Fission (GO:0090140)	1/27	0.124282	0.228344	NO	0	0	7.88105	16.4336	PRKN														500	Cellular Responses To Stress R-HSA-2262752
501	Negative Regulation Of Transmembrane Transport (GO:0034763)	1/10	0.0938091	0.253784	NO	0	0	11.2792	26.6922	CTTNBP2NL														501	Cellular Response To Acid Chemical (GO:0071229)	1/27	0.124282	0.228344	NO	0	0	7.88105	16.4336	CPEB3														501	Transport Of Bile Salts And Organic Acids, Metal Ions And Amine Compounds R-HSA-425366
502	Regulation Of Microtubule Nucleation (GO:0010968)	1/10	0.0938091	0.253784	NO	0	0	11.2792	26.6922	PAK1														502	Dorsal/Ventral Pattern Formation (GO:0009953)	1/27	0.124282	0.228344	NO	0	0	7.88105	16.4336	PTCH1														502	Peptide Ligand-Binding Receptors R-HSA-375276
503	Negative Regulation Of Vascular Endothelial Growth Factor Receptor Signaling Pathway (GO:0030948)	1/10	0.0938091	0.253784	NO	0	0	11.2792	26.6922	NIBAN2														503	Positive Regulation Of Filopodium Assembly (GO:0051491)	1/27	0.124282	0.228344	NO	0	0	7.88105	16.4336	GPM6A														503	SARS-CoV-2-host Interactions R-HSA-9705683
504	Regulation Of Mitotic Sister Chromatid Separation (GO:0010965)	1/10	0.0938091	0.253784	NO	0	0	11.2792	26.6922	CDK5RAP2														504	Regulation Of Catecholamine Secretion (GO:0050433)	1/27	0.124282	0.228344	NO	0	0	7.88105	16.4336	PRKN														504	Intracellular Signaling By Second Messengers R-HSA-9006925
505	Arginine Metabolic Process (GO:0006525)	1/10	0.0938091	0.253784	NO	0	0	11.2792	26.6922	DDAH1														505	Regulation Of Anatomical Structure Morphogenesis (GO:0022603)	2/127	0.128576	0.232094	NO	0	0	3.29617	6.7612	ADGRB3;RAPGEF3														505	Metabolism Of Lipids R-HSA-556833
506	Neuron Projection Fasciculation (GO:0106030)	1/10	0.0938091	0.253784	NO	0	0	11.2792	26.6922	RTN4														506	Regulation Of Lipid Biosynthetic Process (GO:0046890)	1/28	0.128579	0.232094	NO	0	0	7.58877	15.5662	APOE														506	TCF Dependent Signaling In Response To WNT R-HSA-201681
507	Nuclear Pore Complex Assembly (GO:0051292)	1/10	0.0938091	0.253784	NO	0	0	11.2792	26.6922	RTN4														507	Negative Regulation Of Wound Healing (GO:0061045)	1/28	0.128579	0.232094	NO	0	0	7.58877	15.5662	APOE														507	Opioid Signaling R-HSA-111885
508	Regulation Of Phagocytosis, Engulfment (GO:0060099)	1/10	0.0938091	0.253784	NO	0	0	11.2792	26.6922	ANO6														508	Regulation Of Nitric-Oxide Synthase Activity (GO:0050999)	1/28	0.128579	0.232094	NO	0	0	7.58877	15.5662	APOE														508	RAB GEFs Exchange GTP For GDP On RABs R-HSA-8876198
509	Branched-Chain Amino Acid Transport (GO:0015803)	1/10	0.0938091	0.253784	NO	0	0	11.2792	26.6922	SLC7A8														509	Regulation Of Plasma Membrane Bounded Cell Projection Organization (GO:0120035)	1/28	0.128579	0.232094	NO	0	0	7.58877	15.5662	CAMK2G														509	Glucose Metabolism R-HSA-70326
510	Phosphate Ion Transmembrane Transport (GO:0035435)	1/10	0.0938091	0.253784	NO	0	0	11.2792	26.6922	SLC20A1														510	Establishment Of Endothelial Barrier (GO:0061028)	1/28	0.128579	0.232094	NO	0	0	7.58877	15.5662	RAPGEF3														510	Interferon Gamma Signaling R-HSA-877300
511	Cellular Response To Cholesterol (GO:0071397)	1/10	0.0938091	0.253784	NO	0	0	11.2792	26.6922	GRAMD1C														511	Limb Development (GO:0060173)	1/28	0.128579	0.232094	NO	0	0	7.58877	15.5662	PTCH1														511	Cellular Responses To Stimuli R-HSA-8953897
512	Regulation Of Toll-Like Receptor 9 Signaling Pathway (GO:0034163)	1/10	0.0938091	0.253784	NO	0	0	11.2792	26.6922	RTN4														512	Negative Regulation Of Actin Filament Bundle Assembly (GO:0032232)	1/28	0.128579	0.232094	NO	0	0	7.58877	15.5662	PRKN														512	Metabolism Of Proteins R-HSA-392499
513	Signal Release (GO:0023061)	1/10	0.0938091	0.253784	NO	0	0	11.2792	26.6922	KPNA4														513	Negative Regulation Of Cytoskeleton Organization (GO:0051494)	1/28	0.128579	0.232094	NO	0	0	7.58877	15.5662	PRKN														513	DNA Repair R-HSA-73894
514	Positive Regulation Of Epidermal Growth Factor-Activated Receptor Activity (GO:0045741)	1/10	0.0938091	0.253784	NO	0	0	11.2792	26.6922	HBEGF														514	Protein Homooligomerization (GO:0051260)	2/129	0.131867	0.233441	NO	0	0	3.24393	6.57208	ATL2;SLC1A2														514	Regulation Of TP53 Activity Thru Phosphorylation R-HSA-6804756
515	Establishment Of Epithelial Cell Apical/Basal Polarity (GO:0045198)	1/10	0.0938091	0.253784	NO	0	0	11.2792	26.6922	MSN														515	Regulation Of Developmental Growth (GO:0048638)	1/29	0.132855	0.233441	NO	0	0	7.31738	14.7701	APOE														515	Class B/2 (Secretin Family Receptors) R-HSA-373080
516	Positive Regulation Of Integrin Activation (GO:0033625)	1/10	0.0938091	0.253784	NO	0	0	11.2792	26.6922	RAP1B														516	Alpha-Amino Acid Catabolic Process (GO:1901606)	1/29	0.132855	0.233441	NO	0	0	7.31738	14.7701	PRODH														516	Oxidative Stress Induced Senescence R-HSA-2559580
517	Glycine Transport (GO:0015816)	1/10	0.0938091	0.253784	NO	0	0	11.2792	26.6922	SLC7A8														517	Regulation Of Monoatomic Ion Transmembrane Transport (GO:0034765)	1/29	0.132855	0.233441	NO	0	0	7.31738	14.7701	GRIN2C														517	Drug ADME R-HSA-9748784
518	Positive Regulation Of Protein Depolymerization (GO:1901881)	1/10	0.0938091	0.253784	NO	0	0	11.2792	26.6922	NES														518	Regulation Of Muscle Contraction (GO:0006937)	1/29	0.132855	0.233441	NO	0	0	7.31738	14.7701	ATP1A2														518	HCMV Early Events R-HSA-9609690
519	Positive Regulation Of Toll-Like Receptor 4 Signaling Pathway (GO:0034145)	1/10	0.0938091	0.253784	NO	0	0	11.2792	26.6922	WDFY1														519	Cardiac Muscle Cell Action Potential (GO:0086001)	1/29	0.132855	0.233441	NO	0	0	7.31738	14.7701	ATP1A2														519	MyD88 Cascade Initiated On Plasma Membrane R-HSA-975871
520	Kinetochore Organization (GO:0051383)	1/10	0.0938091	0.253784	NO	0	0	11.2792	26.6922	CENPF														520	Regulation Of Protein Modification By Small Protein Conjugation Or Removal (GO:1903320)	1/29	0.132855	0.233441	NO	0	0	7.31738	14.7701	PRKN														520	Visual Phototransduction R-HSA-2187338
521	Maintenance Of Synapse Structure (GO:0099558)	1/10	0.0938091	0.253784	NO	0	0	11.2792	26.6922	ERC1														521	Phosphatidic Acid Biosynthetic Process (GO:0006654)	1/29	0.132855	0.233441	NO	0	0	7.31738	14.7701	DGKB														521	Cellular Response To Heat Stress R-HSA-3371556
522	Protein Kinase C-activating G Protein-Coupled Receptor Signaling Pathway (GO:0007205)	1/10	0.0938091	0.253784	NO	0	0	11.2792	26.6922	GAP43														522	Regulation Of Striated Muscle Contraction (GO:0006942)	1/29	0.132855	0.233441	NO	0	0	7.31738	14.7701	ATP1A2														522	Stimuli-sensing Channels R-HSA-2672351
523	Protein Localization To Condensed Chromosome (GO:1903083)	1/10	0.0938091	0.253784	NO	0	0	11.2792	26.6922	KNL1														523	Chondrocyte Differentiation (GO:0002062)	1/29	0.132855	0.233441	NO	0	0	7.31738	14.7701	GPLD1														523	KEAP1-NFE2L2 Pathway R-HSA-9755511
524	Mitochondrial Protein Processing (GO:0034982)	1/10	0.0938091	0.253784	NO	0	0	11.2792	26.6922	IMMP2L														524	Response To Steroid Hormone (GO:0048545)	1/29	0.132855	0.233441	NO	0	0	7.31738	14.7701	ATP1A2														524	TRAF6 Mediated Induction Of NFkB And MAP Kinases Upon TLR7/8 Or 9 Activation R-HSA-975138
525	Monocyte Differentiation (GO:0030224)	1/10	0.0938091	0.253784	NO	0	0	11.2792	26.6922	MYH9														525	Protein K11-linked Ubiquitination (GO:0070979)	1/29	0.132855	0.233441	NO	0	0	7.31738	14.7701	PRKN														525	Potassium Channels R-HSA-1296071
526	Negative Regulation Of Centrosome Duplication (GO:0010826)	1/10	0.0938091	0.253784	NO	0	0	11.2792	26.6922	CDK5RAP2														526	Modified Amino Acid Transport (GO:0072337)	1/29	0.132855	0.233441	NO	0	0	7.31738	14.7701	SLC7A11														526	MyD88 Dependent Cascade Initiated On Endosome R-HSA-975155
527	Actin Polymerization Or Depolymerization (GO:0008154)	2/53	0.0952042	0.256098	NO	0	0	3.99293	9.39029	INF2;DIAPH3														527	Regulation Of Blood Coagulation (GO:0030193)	1/29	0.132855	0.233441	NO	0	0	7.31738	14.7701	APOE														527	Toll Like Receptor 3 (TLR3) Cascade R-HSA-168164
528	Blood Vessel Morphogenesis (GO:0048514)	2/53	0.0952042	0.256098	NO	0	0	3.99293	9.39029	CDH2;RASA1														528	Golgi Organization (GO:0007030)	2/130	0.13352	0.234165	NO	0	0	3.21842	6.48032	ATL2;SYNE1														528	Toll Like Receptor 7/8 (TLR7/8) Cascade R-HSA-168181
529	Carboxylic Acid Transport (GO:0046942)	2/53	0.0952042	0.256098	NO	0	0	3.99293	9.39029	SLC7A8;PDPN														529	Phospholipid Dephosphorylation (GO:0046839)	1/30	0.13711	0.23776	NO	0	0	7.0647	14.0374	PLPP3														529	Antigen processing-Cross Presentation R-HSA-1236975
530	T Cell Activation (GO:0042110)	3/111	0.0957279	0.25702	NO	0	0	2.83477	6.65107	MSN;CTPS1;CD44														530	Regulation Of Vasculature Development (GO:1901342)	1/30	0.13711	0.23776	NO	0	0	7.0647	14.0374	RAPGEF3														530	Cargo Recognition For Clathrin-Mediated Endocytosis R-HSA-8856825
531	Small GTPase Mediated Signal Transduction (GO:0007264)	3/112	0.0976885	0.261334	NO	0	0	2.80862	6.53278	ARHGAP31;CCDC88C;RERG														531	Response To Amino Acid (GO:0043200)	1/30	0.13711	0.23776	NO	0	0	7.0647	14.0374	CPEB3														531	PI3K/AKT Signaling In Cancer R-HSA-2219528
532	ERBB Signaling Pathway (GO:0038127)	2/54	0.0982528	0.261334	NO	0	0	3.91594	9.08581	SHC3;HBEGF														532	Positive Regulation Of Cell Communication (GO:0010647)	1/30	0.13711	0.23776	NO	0	0	7.0647	14.0374	GRIK2														532	Integration Of Energy Metabolism R-HSA-163685
533	Regulation Of Exocytosis (GO:0017157)	2/54	0.0982528	0.261334	NO	0	0	3.91594	9.08581	RAB27B;S100A10														533	Negative Regulation Of Blood Coagulation (GO:0030195)	1/30	0.13711	0.23776	NO	0	0	7.0647	14.0374	APOE														533	Toll Like Receptor 9 (TLR9) Cascade R-HSA-168138
534	Apical Junction Assembly (GO:0043297)	2/54	0.0982528	0.261334	NO	0	0	3.91594	9.08581	ECT2;VCL														534	Negative Regulation Of Calcium Ion Transmembrane Transporter Activity (GO:1901020)	1/30	0.13711	0.23776	NO	0	0	7.0647	14.0374	ATP1A2														534	MyD88-independent TLR4 Cascade R-HSA-166166
535	Mesenchymal Cell Differentiation (GO:0048762)	2/54	0.0982528	0.261334	NO	0	0	3.91594	9.08581	SEMA3C;ROCK2														535	Cellular Response To Oxygen-Containing Compound (GO:1901701)	4/406	0.138637	0.239959	NO	0	0	2.06415	4.07854	RORA;CPEB3;GPLD1;RAPGEF3														535	GPCR Ligand Binding R-HSA-500792
536	Positive Regulation Of ERK1 And ERK2 Cascade (GO:0070374)	4/179	0.0996263	0.262359	NO	0	0	2.33679	5.3894	CCL7;GCNT2;CCL2;CD44														536	Negative Regulation Of Developmental Growth (GO:0048640)	1/31	0.141345	0.240598	NO	0	0	6.82887	13.3611	PTCH1														536	MyD88:MAL(TIRAP) Cascade Initiated On Plasma Membrane R-HSA-166058
537	Regulation Of Synaptic Transmission, Glutamatergic (GO:0051966)	2/55	0.101329	0.262359	NO	0	0	3.84186	8.7955	CDH2;CCL2														537	Regulation Of Dendrite Morphogenesis (GO:0048814)	1/31	0.141345	0.240598	NO	0	0	6.82887	13.3611	PTPRD														537	Interleukin-1 Signaling R-HSA-9020702
538	AMP Metabolic Process (GO:0046033)	1/11	0.102694	0.262359	NO	0	0	10.1508	23.1031	ADSS2														538	Actin Filament Polymerization (GO:0030041)	1/31	0.141345	0.240598	NO	0	0	6.82887	13.3611	FAM107A														538	Macroautophagy R-HSA-1632852
539	Negative Regulation Of Nuclear-Transcribed mRNA Catabolic Process, Deadenylation-Dependent Decay (GO:1900152)	1/11	0.102694	0.262359	NO	0	0	10.1508	23.1031	SYNCRIP														539	acyl-CoA Metabolic Process (GO:0006637)	1/31	0.141345	0.240598	NO	0	0	6.82887	13.3611	ACSL6														539	Chromatin Modifying Enzymes R-HSA-3247509
540	Negative Regulation Of Platelet-Derived Growth Factor Receptor Signaling Pathway (GO:0010642)	1/11	0.102694	0.262359	NO	0	0	10.1508	23.1031	PTPRJ														540	Bile Acid Metabolic Process (GO:0008206)	1/31	0.141345	0.240598	NO	0	0	6.82887	13.3611	CYP7B1														540	PPARA Activates Gene Expression R-HSA-1989781
541	Cellular Response To Acetylcholine (GO:1905145)	1/11	0.102694	0.262359	NO	0	0	10.1508	23.1031	ROCK2														541	Cellular Response To cAMP (GO:0071320)	1/31	0.141345	0.240598	NO	0	0	6.82887	13.3611	RAPGEF3														541	TCR Signaling R-HSA-202403
542	Cochlea Morphogenesis (GO:0090103)	1/11	0.102694	0.262359	NO	0	0	10.1508	23.1031	MYO3A														542	Glutamine Family Amino Acid Metabolic Process (GO:0009064)	1/31	0.141345	0.240598	NO	0	0	6.82887	13.3611	PRODH														542	Regulation Of Lipid Metabolism By PPARalpha R-HSA-400206
543	Positive Regulation Of Circadian Rhythm (GO:0042753)	1/11	0.102694	0.262359	NO	0	0	10.1508	23.1031	BMAL2														543	Positive Regulation Of Proteolysis Involved In Protein Catabolic Process (GO:1903052)	1/31	0.141345	0.240598	NO	0	0	6.82887	13.3611	PRKN														543	Estrogen-dependent Gene Expression R-HSA-9018519
544	Positive Regulation Of Cytoplasmic Transport (GO:1903651)	1/11	0.102694	0.262359	NO	0	0	10.1508	23.1031	MSN														544	Negative Regulation Of Cell-Matrix Adhesion (GO:0001953)	1/31	0.141345	0.240598	NO	0	0	6.82887	13.3611	FAM107A														544	Transport Of Small Molecules R-HSA-382551
545	Endoplasmic Reticulum Membrane Organization (GO:0090158)	1/11	0.102694	0.262359	NO	0	0	10.1508	23.1031	RTN4														545	Cellular Response To Metal Ion (GO:0071248)	2/135	0.141853	0.24102	NO	0	0	3.09665	6.04764	PRKN;GPLD1														545	Transmission Across Chemical Synapses R-HSA-112315
546	Smooth Muscle Cell Differentiation (GO:0051145)	1/11	0.102694	0.262359	NO	0	0	10.1508	23.1031	MRTFA														546	Potassium Ion Transmembrane Transport (GO:0071805)	2/137	0.145217	0.24418	NO	0	0	3.05046	5.88594	KCND2;ATP1A2														546	HCMV Infection R-HSA-9609646
547	Epithelial Cell-Cell Adhesion (GO:0090136)	1/11	0.102694	0.262359	NO	0	0	10.1508	23.1031	VCL														547	Negative Regulation Of Fat Cell Differentiation (GO:0045599)	1/32	0.145558	0.24418	NO	0	0	6.60825	12.7353	RORA														547	Rab Regulation Of Trafficking R-HSA-9007101
548	Tetrahydrofolate Metabolic Process (GO:0046653)	1/11	0.102694	0.262359	NO	0	0	10.1508	23.1031	MTHFD1L														548	Negative Regulation Of Osteoblast Differentiation (GO:0045668)	1/32	0.145558	0.24418	NO	0	0	6.60825	12.7353	PTCH1														548	Metabolism Of Water-Soluble Vitamins And Cofactors R-HSA-196849
549	Positive Regulation Of Platelet Aggregation (GO:1901731)	1/11	0.102694	0.262359	NO	0	0	10.1508	23.1031	PDPN														549	Negative Regulation Of Proteasomal Ubiquitin-Dependent Protein Catabolic Process (GO:0032435)	1/32	0.145558	0.24418	NO	0	0	6.60825	12.7353	FHIT														549	Immunoregulatory Interactions Between A Lymphoid And A non-Lymphoid Cell R-HSA-198933
550	Intestinal Absorption (GO:0050892)	1/11	0.102694	0.262359	NO	0	0	10.1508	23.1031	TJP2														550	Female Gamete Generation (GO:0007292)	1/32	0.145558	0.24418	NO	0	0	6.60825	12.7353	FMN2														550	Glycerophospholipid Biosynthesis R-HSA-1483206
551	Lipoprotein Transport (GO:0042953)	1/11	0.102694	0.262359	NO	0	0	10.1508	23.1031	VMP1														551	Transition Metal Ion Transport (GO:0000041)	1/32	0.145558	0.24418	NO	0	0	6.60825	12.7353	TTYH1														551	Autophagy R-HSA-9612973
552	Macrophage Chemotaxis (GO:0048246)	1/11	0.102694	0.262359	NO	0	0	10.1508	23.1031	CCL2														552	Purine Ribonucleoside Triphosphate Metabolic Process (GO:0009205)	1/32	0.145558	0.24418	NO	0	0	6.60825	12.7353	ATP1A2														552	Class I MHC Mediated Antigen Processing And Presentation R-HSA-983169
553	Purine Ribonucleoside Monophosphate Biosynthetic Process (GO:0009168)	1/11	0.102694	0.262359	NO	0	0	10.1508	23.1031	ADSS2														553	Organelle Organization (GO:0006996)	4/418	0.149361	0.247184	NO	0	0	2.00308	3.80865	PRKN;ATL2;APOE;SYNE1														553	G1/S Transition R-HSA-69206
554	Purine Ribonucleoside Monophosphate Metabolic Process (GO:0009167)	1/11	0.102694	0.262359	NO	0	0	10.1508	23.1031	ADSS2														554	Actin Filament Bundle Assembly (GO:0051017)	1/33	0.149752	0.247184	NO	0	0	6.40142	12.1549	FAM107A														554	ADORA2B Mediated Anti-Inflammatory Cytokine Production R-HSA-9660821
555	Regulation Of Amyloid Precursor Protein Catabolic Process (GO:1902991)	1/11	0.102694	0.262359	NO	0	0	10.1508	23.1031	ROCK2														555	Actin Filament Bundle Organization (GO:0061572)	1/33	0.149752	0.247184	NO	0	0	6.40142	12.1549	FAM107A														555	ER To Golgi Anterograde Transport R-HSA-199977
556	Negative Regulation Of Amyloid Fibril Formation (GO:1905907)	1/11	0.102694	0.262359	NO	0	0	10.1508	23.1031	PFDN1														556	Carboxylic Acid Metabolic Process (GO:0019752)	1/33	0.149752	0.247184	NO	0	0	6.40142	12.1549	CYP2J2														556	PTEN Regulation R-HSA-6807070
557	Regulation Of Astrocyte Differentiation (GO:0048710)	1/11	0.102694	0.262359	NO	0	0	10.1508	23.1031	CLCF1														557	Phosphatidic Acid Metabolic Process (GO:0046473)	1/33	0.149752	0.247184	NO	0	0	6.40142	12.1549	DGKB														557	Toll Like Receptor 4 (TLR4) Cascade R-HSA-166016
558	Regulation Of Mitotic Nuclear Division (GO:0007088)	2/56	0.104431	0.266318	NO	0	0	3.77052	8.51847	KIF20B;CDK5RAP2														558	Positive Regulation Of DNA Binding (GO:0043388)	1/33	0.149752	0.247184	NO	0	0	6.40142	12.1549	PRKN														558	Beta-catenin Independent WNT Signaling R-HSA-3858494
559	Chemokine-Mediated Signaling Pathway (GO:0070098)	2/57	0.107559	0.270705	NO	0	0	3.70178	8.25392	CCL7;CCL2														559	Signal Transduction By P53 Class Mediator (GO:0072331)	1/33	0.149752	0.247184	NO	0	0	6.40142	12.1549	FHIT														559	Clathrin-mediated Endocytosis R-HSA-8856828
560	Cellular Response To Molecule Of Bacterial Origin (GO:0071219)	3/117	0.107732	0.270705	NO	0	0	2.68476	5.98192	SBNO2;CCL2;VIM														560	Regulation Of Amyloid-Beta Formation (GO:1902003)	1/33	0.149752	0.247184	NO	0	0	6.40142	12.1549	APOE														560	Mitotic G1 Phase And G1/S Transition R-HSA-453279
561	Regulation Of Phagocytosis (GO:0050764)	2/58	0.110712	0.270705	NO	0	0	3.63549	8.00108	DYSF;ITGAV														561	Negative Regulation Of Blood Vessel Endothelial Cell Migration (GO:0043537)	1/33	0.149752	0.247184	NO	0	0	6.40142	12.1549	APOE														561	Asparagine N-linked Glycosylation R-HSA-446203
562	Eye Development (GO:0001654)	2/58	0.110712	0.270705	NO	0	0	3.63549	8.00108	COL5A1;SH3PXD2B														562	ATP Metabolic Process (GO:0046034)	1/34	0.153925	0.250941	NO	0	0	6.20712	11.6153	ATP1A2														562	Regulation Of TP53 Activity R-HSA-5633007
563	Muscle Organ Development (GO:0007517)	2/58	0.110712	0.270705	NO	0	0	3.63549	8.00108	TAGLN;HBEGF														563	Positive Regulation Of Carbohydrate Metabolic Process (GO:0045913)	1/34	0.153925	0.250941	NO	0	0	6.20712	11.6153	GPLD1														563	Influenza Infection R-HSA-168255
564	Negative Regulation Of Epidermal Growth Factor-Activated Receptor Activity (GO:0007175)	1/12	0.111493	0.270705	NO	0	0	9.22751	20.2433	ERRFI1														564	Embryonic Limb Morphogenesis (GO:0030326)	1/34	0.153925	0.250941	NO	0	0	6.20712	11.6153	PTCH1														564	S Phase R-HSA-69242
565	Negative Regulation Of Intrinsic Apoptotic Signaling Pathway In Response To DNA Damage By P53 Class Mediator (GO:1902166)	1/12	0.111493	0.270705	NO	0	0	9.22751	20.2433	CD44														565	Smoothened Signaling Pathway (GO:0007224)	1/34	0.153925	0.250941	NO	0	0	6.20712	11.6153	PTCH1														565	Toll-like Receptor Cascades R-HSA-168898
566	Negative Regulation Of Macrophage Derived Foam Cell Differentiation (GO:0010745)	1/12	0.111493	0.270705	NO	0	0	9.22751	20.2433	ITGAV														566	Purine Nucleotide Metabolic Process (GO:0006163)	1/34	0.153925	0.250941	NO	0	0	6.20712	11.6153	FHIT														566	Antigen Processing: Ubiquitination And Proteasome Degradation R-HSA-983168
567	Regulation Of Lymphocyte Migration (GO:2000401)	1/12	0.111493	0.270705	NO	0	0	9.22751	20.2433	MSN														567	Negative Regulation Of JNK Cascade (GO:0046329)	1/34	0.153925	0.250941	NO	0	0	6.20712	11.6153	PRKN														567	G Alpha (I) Signaling Events R-HSA-418594
568	Adipose Tissue Development (GO:0060612)	1/12	0.111493	0.270705	NO	0	0	9.22751	20.2433	SH3PXD2B														568	Regulation Of Blood Circulation (GO:1903522)	1/34	0.153925	0.250941	NO	0	0	6.20712	11.6153	CYP2J2														568	Fatty Acid Metabolism R-HSA-8978868
569	Regulation Of Monooxygenase Activity (GO:0032768)	1/12	0.111493	0.270705	NO	0	0	9.22751	20.2433	DDAH1														569	Action Potential (GO:0001508)	1/35	0.158078	0.254132	NO	0	0	6.02426	11.1128	KCND2														569	Ion Channel Transport R-HSA-983712
570	Axonal Fasciculation (GO:0007413)	1/12	0.111493	0.270705	NO	0	0	9.22751	20.2433	RTN4														570	Neutral Amino Acid Transport (GO:0015804)	1/35	0.158078	0.254132	NO	0	0	6.02426	11.1128	SLC7A11														570	Class A/1 (Rhodopsin-like Receptors) R-HSA-373076
571	Regulation Of Platelet-Derived Growth Factor Receptor Signaling Pathway (GO:0010640)	1/12	0.111493	0.270705	NO	0	0	9.22751	20.2433	PTPRJ														571	Cellular Response To Amino Acid Stimulus (GO:0071230)	1/35	0.158078	0.254132	NO	0	0	6.02426	11.1128	CPEB3														571	Cellular Response To Chemical Stress R-HSA-9711123
572	Cell-Cell Junction Maintenance (GO:0045217)	1/12	0.111493	0.270705	NO	0	0	9.22751	20.2433	TJP1														572	Regulation Of Sodium Ion Transport (GO:0002028)	1/35	0.158078	0.254132	NO	0	0	6.02426	11.1128	NKAIN4														572	Transcriptional Regulation By TP53 R-HSA-3700989
573	Polysaccharide Biosynthetic Process (GO:0000271)	1/12	0.111493	0.270705	NO	0	0	9.22751	20.2433	HS2ST1														573	Dendrite Morphogenesis (GO:0048813)	1/35	0.158078	0.254132	NO	0	0	6.02426	11.1128	FARP1														573	Signaling By NOTCH R-HSA-157118
574	Regulation Of Tube Diameter (GO:0035296)	1/12	0.111493	0.270705	NO	0	0	9.22751	20.2433	ROCK2														574	Response To Nutrient Levels (GO:0031667)	1/35	0.158078	0.254132	NO	0	0	6.02426	11.1128	FAM107A														574	Phospholipid Metabolism R-HSA-1483257
575	Response To Interleukin-6 (GO:0070741)	1/12	0.111493	0.270705	NO	0	0	9.22751	20.2433	SBNO2														575	Intrinsic Apoptotic Signaling Pathway By P53 Class Mediator (GO:0072332)	1/35	0.158078	0.254132	NO	0	0	6.02426	11.1128	FHIT														575	Signaling By ROBO Receptors R-HSA-376176
576	Response To Muramyl Dipeptide (GO:0032495)	1/12	0.111493	0.270705	NO	0	0	9.22751	20.2433	VIM														576	Regulation Of Axon Extension (GO:0030516)	1/35	0.158078	0.254132	NO	0	0	6.02426	11.1128	APOE														576	Metabolism Of Amino Acids And Derivatives R-HSA-71291
577	Epithelial Cell Morphogenesis (GO:0003382)	1/12	0.111493	0.270705	NO	0	0	9.22751	20.2433	MET														577	Negative Regulation Of Response To External Stimulus (GO:0032102)	2/146	0.160555	0.257221	NO	0	0	2.85851	5.22855	RORA;APOE														577	Generic Transcription Pathway R-HSA-212436
578	Synaptic Membrane Adhesion (GO:0099560)	1/12	0.111493	0.270705	NO	0	0	9.22751	20.2433	NTNG1														578	Positive Regulation Of Cellular Catabolic Process (GO:0031331)	2/146	0.160555	0.257221	NO	0	0	2.85851	5.22855	APOE;GPLD1														578	RNA Polymerase II Transcription R-HSA-73857
579	Fatty Acid Elongation (GO:0030497)	1/12	0.111493	0.270705	NO	0	0	9.22751	20.2433	HACD1														579	Protein Destabilization (GO:0031648)	1/36	0.162211	0.258638	NO	0	0	5.85184	10.6437	PRKN														579	Gene Expression (Transcription) R-HSA-74160
580	Positive Regulation Of Neuron Migration (GO:2001224)	1/12	0.111493	0.270705	NO	0	0	9.22751	20.2433	KIF20B														580	Dephosphorylation (GO:0016311)	2/147	0.162277	0.258638	NO	0	0	2.83865	5.16194	PTPRD;PLPP3														580	Metabolism Of RNA R-HSA-8953854
581	Vascular Process In Circulatory System (GO:0003018)	1/12	0.111493	0.270705	NO	0	0	9.22751	20.2433	ROCK2														581	Protein Glycosylation (GO:0006486)	2/147	0.162277	0.258638	NO	0	0	2.83865	5.16194	MGAT4C;FUT9
582	Very Long-Chain Fatty Acid Biosynthetic Process (GO:0042761)	1/12	0.111493	0.270705	NO	0	0	9.22751	20.2433	HACD1														582	Inorganic Cation Transmembrane Transport (GO:0098662)	3/284	0.163049	0.259421	NO	0	0	2.20502	3.99926	KCND2;SLC6A11;ATP1A2
583	Lipoprotein Localization (GO:0044872)	1/12	0.111493	0.270705	NO	0	0	9.22751	20.2433	VMP1														583	Negative Regulation Of Protein Phosphorylation (GO:0001933)	2/149	0.165733	0.260161	NO	0	0	2.79974	5.0322	PRKN;PLPP3
584	Macrophage Migration (GO:1905517)	1/12	0.111493	0.270705	NO	0	0	9.22751	20.2433	CCL2														584	Negative Regulation Of DNA-binding Transcription Factor Activity (GO:0043433)	2/149	0.165733	0.260161	NO	0	0	2.79974	5.0322	NWD1;PTCH1
585	Quinone Biosynthetic Process (GO:1901663)	1/12	0.111493	0.270705	NO	0	0	9.22751	20.2433	PDSS1														585	Negative Regulation Of Endothelial Cell Proliferation (GO:0001937)	1/37	0.166323	0.260161	NO	0	0	5.689	10.2051	APOE
586	Negative Regulation Of Cardiac Muscle Hypertrophy (GO:0010614)	1/12	0.111493	0.270705	NO	0	0	9.22751	20.2433	LMNA														586	Negative Regulation Of Smooth Muscle Cell Proliferation (GO:0048662)	1/37	0.166323	0.260161	NO	0	0	5.689	10.2051	APOE
587	Cellular Response To Tumor Necrosis Factor (GO:0071356)	3/119	0.111858	0.270705	NO	0	0	2.6382	5.77903	CCL7;CCL2;ADAMTS7														587	Negative Regulation Of Stress-Activated MAPK Cascade (GO:0032873)	1/37	0.166323	0.260161	NO	0	0	5.689	10.2051	PRKN
588	Positive Regulation Of Angiogenesis (GO:0045766)	3/119	0.111858	0.270705	NO	0	0	2.6382	5.77903	ITGB1;TJP1;ITGA5														588	Positive Regulation Of Signaling (GO:0023056)	1/37	0.166323	0.260161	NO	0	0	5.689	10.2051	GRIK2
589	Regulation Of miRNA Transcription (GO:1902893)	2/59	0.113889	0.273757	NO	0	0	3.57153	7.75926	MRTFA;TEAD1														589	Melanosome Organization (GO:0032438)	1/37	0.166323	0.260161	NO	0	0	5.689	10.2051	APOE
590	Cellular Response To Chemokine (GO:1990869)	2/59	0.113889	0.273757	NO	0	0	3.57153	7.75926	CCL7;CCL2														590	Mitochondrion Disassembly (GO:0061726)	1/37	0.166323	0.260161	NO	0	0	5.689	10.2051	PRKN
591	Microtubule Cytoskeleton Organization Involved In Mitosis (GO:1902850)	2/59	0.113889	0.273757	NO	0	0	3.57153	7.75926	STIL;KIF4A														591	Muscle Tissue Development (GO:0060537)	1/37	0.166323	0.260161	NO	0	0	5.689	10.2051	PTCH1
592	Protein Targeting To Mitochondrion (GO:0006626)	2/59	0.113889	0.273757	NO	0	0	3.57153	7.75926	IMMP2L;HSPA4														592	Regulation Of Cellular Component Biogenesis (GO:0044087)	1/37	0.166323	0.260161	NO	0	0	5.689	10.2051	APOE
593	Organelle Organization (GO:0006996)	7/418	0.117722	0.280663	NO	0	0	1.74759	3.73884	VMP1;DIAPH3;DST;CCL7;PALLD;KIF4A;CCL2														593	Amino Acid Catabolic Process (GO:0009063)	1/38	0.170416	0.263888	NO	0	0	5.53497	9.79421	PRODH
594	N-terminal Protein Amino Acid Modification (GO:0031365)	1/13	0.120205	0.280663	NO	0	0	8.45812	17.919	PFDN1														594	Response To cAMP (GO:0051591)	1/38	0.170416	0.263888	NO	0	0	5.53497	9.79421	RAPGEF3
595	Regulation Of Intrinsic Apoptotic Signaling Pathway In Response To DNA Damage By P53 Class Mediator (GO:1902165)	1/13	0.120205	0.280663	NO	0	0	8.45812	17.919	CD44														595	Connective Tissue Development (GO:0061448)	1/38	0.170416	0.263888	NO	0	0	5.53497	9.79421	COL11A2
596	Regulation Of Nitrogen Compound Metabolic Process (GO:0051171)	1/13	0.120205	0.280663	NO	0	0	8.45812	17.919	ROCK2														596	Signal Release From Synapse (GO:0099643)	1/38	0.170416	0.263888	NO	0	0	5.53497	9.79421	NRXN1
597	Outer Mitochondrial Membrane Organization (GO:0007008)	1/13	0.120205	0.280663	NO	0	0	8.45812	17.919	HSPA4														597	Fatty Acid Transport (GO:0015908)	1/38	0.170416	0.263888	NO	0	0	5.53497	9.79421	APOE
598	Peptidyl-Methionine Modification (GO:0018206)	1/13	0.120205	0.280663	NO	0	0	8.45812	17.919	PFDN1														598	mRNA Transcription By RNA Polymerase II (GO:0042789)	1/38	0.170416	0.263888	NO	0	0	5.53497	9.79421	NCOA1
599	Response To UV-A (GO:0070141)	1/13	0.120205	0.280663	NO	0	0	8.45812	17.919	CCND1														599	Regulation Of Cellular Component Organization (GO:0051128)	2/153	0.172682	0.266627	NO	0	0	2.72503	4.78597	FAM107A;APOE
600	Cytoplasmic Sequestering Of Protein (GO:0051220)	1/13	0.120205	0.280663	NO	0	0	8.45812	17.919	FLNA														600	Negative Regulation Of Mitochondrion Organization (GO:0010823)	1/39	0.174488	0.266627	NO	0	0	5.38904	9.40871	PRKN
601	Signal Peptide Processing (GO:0006465)	1/13	0.120205	0.280663	NO	0	0	8.45812	17.919	IMMP2L														601	Negative Regulation Of Proteasomal Protein Catabolic Process (GO:1901799)	1/39	0.174488	0.266627	NO	0	0	5.38904	9.40871	FHIT
602	Ubiquinone Biosynthetic Process (GO:0006744)	1/13	0.120205	0.280663	NO	0	0	8.45812	17.919	PDSS1														602	Negative Regulation Of Transport (GO:0051051)	1/39	0.174488	0.266627	NO	0	0	5.38904	9.40871	PRKN
603	Protein Insertion Into Mitochondrial Outer Membrane (GO:0045040)	1/13	0.120205	0.280663	NO	0	0	8.45812	17.919	HSPA4														603	Negative Regulation Of Ubiquitin-Dependent Protein Catabolic Process (GO:2000059)	1/39	0.174488	0.266627	NO	0	0	5.38904	9.40871	FHIT
604	Microvillus Organization (GO:0032528)	1/13	0.120205	0.280663	NO	0	0	8.45812	17.919	RAP1B														604	Regulation Of Monoatomic Cation Transmembrane Transport (GO:1904062)	1/39	0.174488	0.266627	NO	0	0	5.38904	9.40871	GRIN2C
605	Negative Regulation Of DNA Damage Response, Signal Transduction By P53 Class Mediator (GO:0043518)	1/13	0.120205	0.280663	NO	0	0	8.45812	17.919	CD44														605	Carboxylic Acid Transmembrane Transport (GO:1905039)	1/39	0.174488	0.266627	NO	0	0	5.38904	9.40871	SLC7A11
606	Negative Regulation Of Cartilage Development (GO:0061037)	1/13	0.120205	0.280663	NO	0	0	8.45812	17.919	ADAMTS7														606	Regulation Of Protein Targeting To Mitochondrion (GO:1903214)	1/39	0.174488	0.266627	NO	0	0	5.38904	9.40871	PRKN
607	Regulation Of Cell Projection Organization (GO:0031344)	1/13	0.120205	0.280663	NO	0	0	8.45812	17.919	NTNG1														607	Negative Regulation Of Secretion By Cell (GO:1903531)	1/40	0.178541	0.271477	NO	0	0	5.25059	9.04644	APOE
608	Neuron Projection Development (GO:0031175)	4/192	0.120311	0.280663	NO	0	0	2.17376	4.60332	PAK1;MAP1B;KIF20B;DCLK1														608	Regulation Of Microtubule Cytoskeleton Organization (GO:0070507)	1/40	0.178541	0.271477	NO	0	0	5.25059	9.04644	FAM107A
609	Positive Regulation Of Organelle Assembly (GO:1902117)	2/61	0.120312	0.280663	NO	0	0	3.45011	7.30618	SH3GLB1;STIL														609	Positive Regulation Of Insulin Secretion (GO:0032024)	1/40	0.178541	0.271477	NO	0	0	5.25059	9.04644	GPLD1
610	Negative Regulation Of Autophagy (GO:0010507)	2/61	0.120312	0.280663	NO	0	0	3.45011	7.30618	STK38L;MET														610	Regulation Of Microtubule-Based Process (GO:0032886)	1/41	0.182574	0.275798	NO	0	0	5.11907	8.70548	FAM107A
611	Regulation Of Signal Transduction (GO:0009966)	4/193	0.121974	0.283747	NO	0	0	2.16215	4.54905	PRAG1;FRMPD1;IGFBP2;YWHAG														611	Regulation Of Release Of Cytochrome C From Mitochondria (GO:0090199)	1/41	0.182574	0.275798	NO	0	0	5.11907	8.70548	PRKN
612	Negative Regulation Of Growth (GO:0045926)	3/124	0.122432	0.283747	NO	0	0	2.52854	5.31044	PTPRJ;RTN4;RERG														612	Stem Cell Differentiation (GO:0048863)	1/41	0.182574	0.275798	NO	0	0	5.11907	8.70548	GPM6A
613	Cellular Response To Lipopolysaccharide (GO:0071222)	3/124	0.122432	0.283747	NO	0	0	2.52854	5.31044	SBNO2;CCL2;VIM														613	Heart Contraction (GO:0060047)	1/41	0.182574	0.275798	NO	0	0	5.11907	8.70548	ATP1A2
614	Enzyme-Linked Receptor Protein Signaling Pathway (GO:0007167)	3/124	0.122432	0.283747	NO	0	0	2.52854	5.31044	SHC4;SHC3;MET														614	Organic Hydroxy Compound Biosynthetic Process (GO:1901617)	1/42	0.186588	0.278678	NO	0	0	4.99397	8.38413	CYP7B1
615	Response To Cytokine (GO:0034097)	3/125	0.124589	0.283791	NO	0	0	2.50769	5.22284	DPYSL3;OSMR;MAP4K3														615	Ceramide Biosynthetic Process (GO:0046513)	1/42	0.186588	0.278678	NO	0	0	4.99397	8.38413	ST6GALNAC5
616	Negative Regulation Of Cell Growth (GO:0030308)	3/125	0.124589	0.283791	NO	0	0	2.50769	5.22284	PTPRJ;RTN4;RERG														616	Collagen Fibril Organization (GO:0030199)	1/42	0.186588	0.278678	NO	0	0	4.99397	8.38413	COL11A2
617	Inorganic Anion Transmembrane Transport (GO:0098661)	2/63	0.126823	0.283791	NO	0	0	3.33666	6.89007	SLC20A1;ANO6														617	Substantia Nigra Development (GO:0021762)	1/42	0.186588	0.278678	NO	0	0	4.99397	8.38413	NDRG2
618	Protein Polymerization (GO:0051258)	2/63	0.126823	0.283791	NO	0	0	3.33666	6.89007	INF2;DIAPH3														618	Positive Regulation Of Neuron Differentiation (GO:0045666)	1/42	0.186588	0.278678	NO	0	0	4.99397	8.38413	MMD2
619	Positive Regulation Of Apoptotic Process (GO:0043065)	5/270	0.126846	0.283791	NO	0	0	1.93016	3.98536	ITGB1;RPS6KA2;ANO6;ECT2;PHLDA1														619	Potassium Ion Import Across Plasma Membrane (GO:1990573)	1/42	0.186588	0.278678	NO	0	0	4.99397	8.38413	ATP1A2
620	Regulation Of Endothelial Cell Chemotaxis (GO:2001026)	1/14	0.128833	0.283791	NO	0	0	7.8071	15.9986	MET														620	Negative Regulation Of I-kappaB kinase/NF-kappaB Signaling (GO:0043124)	1/42	0.186588	0.278678	NO	0	0	4.99397	8.38413	RORA
621	Regulation Of Exit From Mitosis (GO:0007096)	1/14	0.128833	0.283791	NO	0	0	7.8071	15.9986	KNTC1														621	Adenylate Cyclase-Modulating G Protein-Coupled Receptor Signaling Pathway (GO:0007188)	2/163	0.190254	0.281018	NO	0	0	2.55448	4.23888	ADGRB3;ADGRB1
622	Regulation Of Extracellular Matrix Disassembly (GO:0010715)	1/14	0.128833	0.283791	NO	0	0	7.8071	15.9986	PDPN														622	Regulation Of Filopodium Assembly (GO:0051489)	1/43	0.190582	0.281018	NO	0	0	4.87482	8.08084	GPM6A
623	Regulation Of Integrin Activation (GO:0033623)	1/14	0.128833	0.283791	NO	0	0	7.8071	15.9986	RAP1B														623	Neurotransmitter Secretion (GO:0007269)	1/43	0.190582	0.281018	NO	0	0	4.87482	8.08084	NRXN1
624	Regulation Of Neuron Projection Arborization (GO:0150011)	1/14	0.128833	0.283791	NO	0	0	7.8071	15.9986	NTNG1														624	Regulation Of Primary Metabolic Process (GO:0080090)	1/43	0.190582	0.281018	NO	0	0	4.87482	8.08084	APOE
625	Nuclear Pore Organization (GO:0006999)	1/14	0.128833	0.283791	NO	0	0	7.8071	15.9986	RTN4														625	Positive Regulation Of Stress Fiber Assembly (GO:0051496)	1/43	0.190582	0.281018	NO	0	0	4.87482	8.08084	RAPGEF3
626	Blood Coagulation, Fibrin Clot Formation (GO:0072378)	1/14	0.128833	0.283791	NO	0	0	7.8071	15.9986	FLNA														626	Learning (GO:0007612)	1/43	0.190582	0.281018	NO	0	0	4.87482	8.08084	NRXN1
627	Pancreas Development (GO:0031016)	1/14	0.128833	0.283791	NO	0	0	7.8071	15.9986	MET														627	mRNA Destabilization (GO:0061157)	1/43	0.190582	0.281018	NO	0	0	4.87482	8.08084	CPEB3
628	Regulation Of Sequestering Of Triglyceride (GO:0010889)	1/14	0.128833	0.283791	NO	0	0	7.8071	15.9986	PLIN2														628	mRNA Transcription (GO:0009299)	1/43	0.190582	0.281018	NO	0	0	4.87482	8.08084	NCOA1
629	Polarized Epithelial Cell Differentiation (GO:0030859)	1/14	0.128833	0.283791	NO	0	0	7.8071	15.9986	MSN														629	Autophagosome Maturation (GO:0097352)	1/44	0.194557	0.28327	NO	0	0	4.76121	7.79424	LIX1
630	Centromere Complex Assembly (GO:0034508)	1/14	0.128833	0.283791	NO	0	0	7.8071	15.9986	CENPF														630	Nucleus Organization (GO:0006997)	1/44	0.194557	0.28327	NO	0	0	4.76121	7.79424	SYNE1
631	Positive Regulation Of Acute Inflammatory Response (GO:0002675)	1/14	0.128833	0.283791	NO	0	0	7.8071	15.9986	OSMR														631	Regulation Of Transport (GO:0051049)	1/44	0.194557	0.28327	NO	0	0	4.76121	7.79424	PRKN
632	Contractile Actin Filament Bundle Assembly (GO:0030038)	1/14	0.128833	0.283791	NO	0	0	7.8071	15.9986	ITGB1														632	Positive Regulation Of Biosynthetic Process (GO:0009891)	1/44	0.194557	0.28327	NO	0	0	4.76121	7.79424	APOE
633	Response To Muscle Stretch (GO:0035994)	1/14	0.128833	0.283791	NO	0	0	7.8071	15.9986	CDH2														633	Response To Unfolded Protein (GO:0006986)	1/44	0.194557	0.28327	NO	0	0	4.76121	7.79424	PRKN
634	Positive Regulation Of Cytoplasmic Translation (GO:2000767)	1/14	0.128833	0.283791	NO	0	0	7.8071	15.9986	SYNCRIP														634	Positive Regulation Of Cytokine-Mediated Signaling Pathway (GO:0001961)	1/44	0.194557	0.28327	NO	0	0	4.76121	7.79424	PRKN
635	Embryonic Cranial Skeleton Morphogenesis (GO:0048701)	1/14	0.128833	0.283791	NO	0	0	7.8071	15.9986	MTHFD1L														635	Positive Regulation Of Nucleocytoplasmic Transport (GO:0046824)	1/44	0.194557	0.28327	NO	0	0	4.76121	7.79424	RAPGEF3
636	Positive Regulation Of Endothelial Cell Chemotaxis (GO:2001028)	1/14	0.128833	0.283791	NO	0	0	7.8071	15.9986	MET														636	Lymphocyte Chemotaxis (GO:0048247)	1/44	0.194557	0.28327	NO	0	0	4.76121	7.79424	CYP7B1
637	Smooth Muscle Contraction (GO:0006939)	1/14	0.128833	0.283791	NO	0	0	7.8071	15.9986	ROCK2														637	Regulation Of Cellular Metabolic Process (GO:0031323)	1/45	0.198512	0.287672	NO	0	0	4.65276	7.52308	PRKN
638	Establishment Of Apical/Basal Cell Polarity (GO:0035089)	1/14	0.128833	0.283791	NO	0	0	7.8071	15.9986	MSN														638	Positive Regulation Of mRNA Catabolic Process (GO:0061014)	1/45	0.198512	0.287672	NO	0	0	4.65276	7.52308	CPEB3
639	Establishment Of Chromosome Localization (GO:0051303)	1/14	0.128833	0.283791	NO	0	0	7.8071	15.9986	CENPF														639	Triglyceride Metabolic Process (GO:0006641)	1/45	0.198512	0.287672	NO	0	0	4.65276	7.52308	APOE
640	Stress Fiber Assembly (GO:0043149)	1/14	0.128833	0.283791	NO	0	0	7.8071	15.9986	ITGB1														640	Amino Acid Transport (GO:0006865)	1/46	0.202448	0.290647	NO	0	0	4.54914	7.26621	SLC7A11
641	Ubiquinone Metabolic Process (GO:0006743)	1/14	0.128833	0.283791	NO	0	0	7.8071	15.9986	PDSS1														641	Response To Glucose (GO:0009749)	1/46	0.202448	0.290647	NO	0	0	4.54914	7.26621	GPLD1
642	Hyaluronan Metabolic Process (GO:0030212)	1/14	0.128833	0.283791	NO	0	0	7.8071	15.9986	CD44														642	Positive Regulation Of Cell-Cell Adhesion (GO:0022409)	1/46	0.202448	0.290647	NO	0	0	4.54914	7.26621	PLPP3
643	Protein Activation Cascade (GO:0072376)	1/14	0.128833	0.283791	NO	0	0	7.8071	15.9986	FLNA														643	Homotypic Cell-Cell Adhesion (GO:0034109)	1/46	0.202448	0.290647	NO	0	0	4.54914	7.26621	PLPP3
644	Membrane Raft Organization (GO:0031579)	1/14	0.128833	0.283791	NO	0	0	7.8071	15.9986	S100A10														644	Protein Sumoylation (GO:0016925)	1/46	0.202448	0.290647	NO	0	0	4.54914	7.26621	EYA1
645	Microvillus Assembly (GO:0030033)	1/14	0.128833	0.283791	NO	0	0	7.8071	15.9986	RAP1B														645	Negative Regulation Of Cellular Metabolic Process (GO:0031324)	1/46	0.202448	0.290647	NO	0	0	4.54914	7.26621	PRKN
646	Negative Regulation Of Chondrocyte Differentiation (GO:0032331)	1/14	0.128833	0.283791	NO	0	0	7.8071	15.9986	ADAMTS7														646	Bicellular Tight Junction Assembly (GO:0070830)	1/47	0.206365	0.29354	NO	0	0	4.45002	7.02261	APC
647	Regulation Of Secretion By Cell (GO:1903530)	2/64	0.130109	0.28616	NO	0	0	3.28267	6.69462	MYOF;DYSF														647	Cognition (GO:0050890)	1/47	0.206365	0.29354	NO	0	0	4.45002	7.02261	FAM107A
648	Negative Regulation Of Epithelial Cell Differentiation (GO:0030857)	1/15	0.137376	0.292207	NO	0	0	7.24908	14.3897	SPRED3														648	Response To Organonitrogen Compound (GO:0010243)	1/47	0.206365	0.29354	NO	0	0	4.45002	7.02261	PRKN
649	Negative Regulation Of Phagocytosis (GO:0050765)	1/15	0.137376	0.292207	NO	0	0	7.24908	14.3897	DYSF														649	Secondary Alcohol Metabolic Process (GO:1902652)	1/47	0.206365	0.29354	NO	0	0	4.45002	7.02261	APOE
650	Adenylate Cyclase-Activating Adrenergic Receptor Signaling Pathway (GO:0071880)	1/15	0.137376	0.292207	NO	0	0	7.24908	14.3897	AKAP13														650	Insulin Receptor Signaling Pathway (GO:0008286)	1/47	0.206365	0.29354	NO	0	0	4.45002	7.02261	GPLD1
651	Branched-Chain Amino Acid Metabolic Process (GO:0009081)	1/15	0.137376	0.292207	NO	0	0	7.24908	14.3897	BCAT1														651	Protein Monoubiquitination (GO:0006513)	1/47	0.206365	0.29354	NO	0	0	4.45002	7.02261	PRKN
652	Phagosome Maturation (GO:0090382)	1/15	0.137376	0.292207	NO	0	0	7.24908	14.3897	SLC4A7														652	Neuron Differentiation (GO:0030182)	2/173	0.208058	0.295454	NO	0	0	2.40387	3.77394	PTPRD;FUT9
653	Regulation Of Systemic Arterial Blood Pressure (GO:0003073)	1/15	0.137376	0.292207	NO	0	0	7.24908	14.3897	DDAH1														653	Positive Regulation Of Gene Expression (GO:0010628)	4/480	0.209315	0.295454	NO	0	0	1.73664	2.71595	PRKN;NWD1;CPEB3;RBMS3
654	Platelet-Derived Growth Factor Receptor Signaling Pathway (GO:0048008)	1/15	0.137376	0.292207	NO	0	0	7.24908	14.3897	PTPRJ														654	Positive Regulation Of Cellular Biosynthetic Process (GO:0031328)	2/174	0.209848	0.295454	NO	0	0	2.38978	3.73133	CPEB3;GPLD1
655	Cellular Response To Sterol (GO:0036315)	1/15	0.137376	0.292207	NO	0	0	7.24908	14.3897	GRAMD1C														655	Regulation Of Tumor Necrosis Factor-Mediated Signaling Pathway (GO:0010803)	1/48	0.210263	0.295454	NO	0	0	4.35512	6.79135	PRKN
656	Positive Regulation Of Cell Activation (GO:0050867)	1/15	0.137376	0.292207	NO	0	0	7.24908	14.3897	FLNA														656	Retrograde Vesicle-Mediated Transport, Golgi To Endoplasmic Reticulum (GO:0006890)	1/48	0.210263	0.295454	NO	0	0	4.35512	6.79135	PLPP3
657	Retrograde Axonal Transport (GO:0008090)	1/15	0.137376	0.292207	NO	0	0	7.24908	14.3897	DST														657	Positive Regulation Of Reactive Oxygen Species Metabolic Process (GO:2000379)	1/48	0.210263	0.295454	NO	0	0	4.35512	6.79135	ADGRB1
658	Positive Regulation Of Collagen Biosynthetic Process (GO:0032967)	1/15	0.137376	0.292207	NO	0	0	7.24908	14.3897	VIM														658	Regulation Of DNA Binding (GO:0051101)	1/48	0.210263	0.295454	NO	0	0	4.35512	6.79135	PRKN
659	Positive Regulation Of Cyclin-Dependent Protein Serine/Threonine Kinase Activity (GO:0045737)	1/15	0.137376	0.292207	NO	0	0	7.24908	14.3897	CCND1														659	Myelination (GO:0042552)	1/48	0.210263	0.295454	NO	0	0	4.35512	6.79135	ACSBG1
660	Positive Regulation Of Isotype Switching (GO:0045830)	1/15	0.137376	0.292207	NO	0	0	7.24908	14.3897	CLCF1														660	Positive Regulation Of Hydrolase Activity (GO:0051345)	2/176	0.213434	0.298189	NO	0	0	2.36207	3.64804	PREX2;RAPGEF3
661	Folic Acid-Containing Compound Metabolic Process (GO:0006760)	1/15	0.137376	0.292207	NO	0	0	7.24908	14.3897	MTHFD1L														661	Extracellular Matrix Organization (GO:0030198)	2/176	0.213434	0.298189	NO	0	0	2.36207	3.64804	COL11A2;ADAMTS20
662	Glutamine Family Amino Acid Catabolic Process (GO:0009065)	1/15	0.137376	0.292207	NO	0	0	7.24908	14.3897	DDAH1														662	Autophagy Of Mitochondrion (GO:0000422)	1/49	0.214142	0.298189	NO	0	0	4.26418	6.57158	PRKN
663	Positive Regulation Of Muscle Cell Differentiation (GO:0051149)	1/15	0.137376	0.292207	NO	0	0	7.24908	14.3897	LAMC1														663	Unsaturated Fatty Acid Metabolic Process (GO:0033559)	1/49	0.214142	0.298189	NO	0	0	4.26418	6.57158	CYP2J2
664	Positive Regulation Of Potassium Ion Transport (GO:0043268)	1/15	0.137376	0.292207	NO	0	0	7.24908	14.3897	FLNA														664	Heterophilic Cell-Cell Adhesion Via Plasma Membrane Cell Adhesion Molecules (GO:0007157)	1/49	0.214142	0.298189	NO	0	0	4.26418	6.57158	PTPRD
665	Intracellular Sterol Transport (GO:0032366)	1/15	0.137376	0.292207	NO	0	0	7.24908	14.3897	GRAMD1C														665	Proton Transmembrane Transport (GO:1902600)	1/49	0.214142	0.298189	NO	0	0	4.26418	6.57158	ATP1A2
666	Positive Regulation Of Transmembrane Transport (GO:0034764)	1/15	0.137376	0.292207	NO	0	0	7.24908	14.3897	ANO6														666	Regulation Of Mitochondrion Organization (GO:0010821)	1/50	0.218003	0.301299	NO	0	0	4.17694	6.36252	PRKN
667	Protein Localization To Microtubule Organizing Center (GO:1905508)	1/15	0.137376	0.292207	NO	0	0	7.24908	14.3897	STIL														667	Plasma Membrane Bounded Cell Projection Morphogenesis (GO:0120039)	1/50	0.218003	0.301299	NO	0	0	4.17694	6.36252	GPM6A
668	Receptor Catabolic Process (GO:0032801)	1/15	0.137376	0.292207	NO	0	0	7.24908	14.3897	SH3GLB1														668	Positive Regulation Of Cell Death (GO:0010942)	1/50	0.218003	0.301299	NO	0	0	4.17694	6.36252	PRODH
669	Regulation Of Amyloid Fibril Formation (GO:1905906)	1/15	0.137376	0.292207	NO	0	0	7.24908	14.3897	PFDN1														669	Steroid Biosynthetic Process (GO:0006694)	1/50	0.218003	0.301299	NO	0	0	4.17694	6.36252	CYP7B1
670	Synapse Organization (GO:0050808)	3/131	0.137817	0.292706	NO	0	0	2.38941	4.73541	NTNG1;CDH2;TNC														670	Negative Regulation Of Cell Projection Organization (GO:0031345)	1/50	0.218003	0.301299	NO	0	0	4.17694	6.36252	APOE
671	Negative Regulation Of Cellular Catabolic Process (GO:0031330)	2/67	0.140083	0.297077	NO	0	0	3.13069	6.15343	STK38L;MET														671	Proteolysis (GO:0006508)	3/330	0.219949	0.303536	NO	0	0	1.89039	2.86273	FOLH1;PTCH1;ADAMTS20
672	Regulation Of Angiogenesis (GO:0045765)	4/205	0.142677	0.302064	NO	0	0	2.03182	3.9563	ITGB1;NIBAN2;ADAMTS1;ROCK2														672	Positive Regulation Of Ras Protein Signal Transduction (GO:0046579)	1/51	0.221844	0.303887	NO	0	0	4.0932	6.16346	MMD2
673	Negative Regulation Of Intrinsic Apoptotic Signaling Pathway By P53 Class Mediator (GO:1902254)	1/16	0.145836	0.302064	NO	0	0	6.76547	13.0254	CD44														673	Cholesterol Transport (GO:0030301)	1/51	0.221844	0.303887	NO	0	0	4.0932	6.16346	APOE
674	Negative Regulation Of Phosphatase Activity (GO:0010923)	1/16	0.145836	0.302064	NO	0	0	6.76547	13.0254	MASTL														674	Positive Regulation Of Actin Filament Bundle Assembly (GO:0032233)	1/51	0.221844	0.303887	NO	0	0	4.0932	6.16346	RAPGEF3
675	Autonomic Nervous System Development (GO:0048483)	1/16	0.145836	0.302064	NO	0	0	6.76547	13.0254	FN1														675	Sensory Perception (GO:0007600)	1/51	0.221844	0.303887	NO	0	0	4.0932	6.16346	NTSR2
676	Nuclear Chromosome Segregation (GO:0098813)	1/16	0.145836	0.302064	NO	0	0	6.76547	13.0254	CENPF														676	Negative Regulation Of MAP Kinase Activity (GO:0043407)	1/51	0.221844	0.303887	NO	0	0	4.0932	6.16346	APOE
677	Regulation Of Plasminogen Activation (GO:0010755)	1/16	0.145836	0.302064	NO	0	0	6.76547	13.0254	S100A10														677	Arachidonic Acid Metabolic Process (GO:0019369)	1/52	0.225667	0.307757	NO	0	0	4.01273	5.97374	CYP2J2
678	Regulation Of Protein Kinase A Signaling (GO:0010738)	1/16	0.145836	0.302064	NO	0	0	6.76547	13.0254	AKAP12														678	Sprouting Angiogenesis (GO:0002040)	1/52	0.225667	0.307757	NO	0	0	4.01273	5.97374	GPLD1
679	Positive Regulation Of Autophagosome Assembly (GO:2000786)	1/16	0.145836	0.302064	NO	0	0	6.76547	13.0254	SH3GLB1														679	Icosanoid Metabolic Process (GO:0006690)	1/52	0.225667	0.307757	NO	0	0	4.01273	5.97374	CYP2J2
680	Positive Regulation Of Collagen Metabolic Process (GO:0010714)	1/16	0.145836	0.302064	NO	0	0	6.76547	13.0254	VIM														680	Macromolecule Biosynthetic Process (GO:0009059)	2/183	0.22603	0.3078	NO	0	0	2.26991	3.37555	FUT9;APOE
681	Endoplasmic Reticulum Tubular Network Organization (GO:0071786)	1/16	0.145836	0.302064	NO	0	0	6.76547	13.0254	RTN4														681	Phosphate-Containing Compound Metabolic Process (GO:0006796)	2/184	0.227835	0.309802	NO	0	0	2.25733	3.33889	PTPRD;PLPP3
682	Positive Regulation Of Homotypic Cell-Cell Adhesion (GO:0034112)	1/16	0.145836	0.302064	NO	0	0	6.76547	13.0254	PDPN														682	Actin Polymerization Or Depolymerization (GO:0008154)	1/53	0.229471	0.310204	NO	0	0	3.93537	5.79278	FAM107A
683	Extrinsic Apoptotic Signaling Pathway In Absence Of Ligand (GO:0097192)	1/16	0.145836	0.302064	NO	0	0	6.76547	13.0254	ITGAV														683	Carboxylic Acid Transport (GO:0046942)	1/53	0.229471	0.310204	NO	0	0	3.93537	5.79278	SLC6A11
684	Positive Regulation Of Muscle Hypertrophy (GO:0014742)	1/16	0.145836	0.302064	NO	0	0	6.76547	13.0254	ROCK2														684	Tight Junction Assembly (GO:0120192)	1/53	0.229471	0.310204	NO	0	0	3.93537	5.79278	APC
685	Vasculature Development (GO:0001944)	1/16	0.145836	0.302064	NO	0	0	6.76547	13.0254	ERRFI1														685	Mitochondrial Transport (GO:0006839)	1/53	0.229471	0.310204	NO	0	0	3.93537	5.79278	PRKN
686	Regulation Of NMDA Receptor Activity (GO:2000310)	1/16	0.145836	0.302064	NO	0	0	6.76547	13.0254	CCL2														686	Regulation Of Focal Adhesion Assembly (GO:0051893)	1/54	0.233256	0.310785	NO	0	0	3.86092	5.62002	FAM107A
687	Negative Regulation Of Amyloid-Beta Formation (GO:1902430)	1/16	0.145836	0.302064	NO	0	0	6.76547	13.0254	RTN4														687	Negative Regulation Of Neuron Projection Development (GO:0010977)	1/54	0.233256	0.310785	NO	0	0	3.86092	5.62002	APOE
688	Regulation Of Canonical Wnt Signaling Pathway (GO:0060828)	4/207	0.146256	0.302064	NO	0	0	2.0116	3.86709	CCDC88C;IGFBP2;SOX7;CDK14														688	Negative Regulation Of Protein Catabolic Process (GO:0042177)	1/54	0.233256	0.310785	NO	0	0	3.86092	5.62002	FMN2
689	Negative Regulation Of Cell Differentiation (GO:0045596)	4/207	0.146256	0.302064	NO	0	0	2.0116	3.86709	SPRED3;COL5A1;ITGAV;ADAMTS7														689	Negative Regulation Of Protein Ubiquitination (GO:0031397)	1/54	0.233256	0.310785	NO	0	0	3.86092	5.62002	ADGRB1
690	Negative Regulation Of Extrinsic Apoptotic Signaling Pathway (GO:2001237)	2/70	0.150216	0.30521	NO	0	0	2.99212	5.6721	TMBIM1;ITGAV														690	Regulation Of Lipid Metabolic Process (GO:0019216)	1/54	0.233256	0.310785	NO	0	0	3.86092	5.62002	RORA
691	Neutrophil Chemotaxis (GO:0030593)	2/70	0.150216	0.30521	NO	0	0	2.99212	5.6721	CCL7;CCL2														691	Apical Junction Assembly (GO:0043297)	1/54	0.233256	0.310785	NO	0	0	3.86092	5.62002	APC
692	Sulfur Compound Biosynthetic Process (GO:0044272)	2/70	0.150216	0.30521	NO	0	0	2.99212	5.6721	CHST11;CHSY1														692	Regulation Of Smooth Muscle Cell Proliferation (GO:0048660)	1/54	0.233256	0.310785	NO	0	0	3.86092	5.62002	APOE
693	Regulation Of Notch Signaling Pathway (GO:0008593)	2/70	0.150216	0.30521	NO	0	0	2.99212	5.6721	NIBAN2;PRAG1														693	Endoplasmic Reticulum Organization (GO:0007029)	1/54	0.233256	0.310785	NO	0	0	3.86092	5.62002	ATL2
694	Protein Localization To Organelle (GO:0033365)	3/137	0.151498	0.30521	NO	0	0	2.28173	4.30603	PAK1;RAP1GDS1;LMNA														694	Protein K63-linked Ubiquitination (GO:0070534)	1/54	0.233256	0.310785	NO	0	0	3.86092	5.62002	PRKN
695	Negative Regulation Of Cellular Biosynthetic Process (GO:0031327)	3/137	0.151498	0.30521	NO	0	0	2.28173	4.30603	SYNCRIP;NIBAN2;ROCK2														695	Regulation Of Blood Vessel Endothelial Cell Migration (GO:0043535)	1/54	0.233256	0.310785	NO	0	0	3.86092	5.62002	APOE
696	Lipid Biosynthetic Process (GO:0008610)	2/71	0.153626	0.30521	NO	0	0	2.9486	5.52343	PDSS1;AGPAT4														696	Neuron Migration (GO:0001764)	1/55	0.237024	0.314898	NO	0	0	3.78923	5.45496	GPM6A
697	Myeloid Leukocyte Differentiation (GO:0002573)	2/71	0.153626	0.30521	NO	0	0	2.9486	5.52343	SBNO2;MYH9														697	Ceramide Metabolic Process (GO:0006672)	1/55	0.237024	0.314898	NO	0	0	3.78923	5.45496	PLPP3
698	Negative Regulation Of Leukocyte Activation (GO:0002695)	1/17	0.154214	0.30521	NO	0	0	6.34231	11.8564	FN1														698	Intracellular Monoatomic Cation Homeostasis (GO:0030003)	2/190	0.238682	0.316646	NO	0	0	2.18462	3.12974	ATP13A4;ATP1A2
699	NLS-bearing Protein Import Into Nucleus (GO:0006607)	1/17	0.154214	0.30521	NO	0	0	6.34231	11.8564	KPNA4														699	Regulation Of Reactive Oxygen Species Metabolic Process (GO:2000377)	1/56	0.240772	0.318963	NO	0	0	3.72015	5.29713	PRKN
700	T Cell Migration (GO:0072678)	1/17	0.154214	0.30521	NO	0	0	6.34231	11.8564	MSN														700	Protein Localization To Membrane (GO:0072657)	2/192	0.242304	0.320076	NO	0	0	2.1614	3.06393	PTCH1;NRXN1
701	Regulation Of Mitotic Cell Cycle Spindle Assembly Checkpoint (GO:0090266)	1/17	0.154214	0.30521	NO	0	0	6.34231	11.8564	CDK5RAP2														701	Modification-Dependent Protein Catabolic Process (GO:0019941)	2/192	0.242304	0.320076	NO	0	0	2.1614	3.06393	RNF144A;PRKN
702	Aorta Morphogenesis (GO:0035909)	1/17	0.154214	0.30521	NO	0	0	6.34231	11.8564	ADAMTS9														702	Regulation Of Signal Transduction (GO:0009966)	2/193	0.244116	0.321149	NO	0	0	2.14998	3.03171	PTCH1;RORA
703	Neural Tube Development (GO:0021915)	1/17	0.154214	0.30521	NO	0	0	6.34231	11.8564	STIL														703	Membrane Lipid Biosynthetic Process (GO:0046467)	1/57	0.244503	0.321149	NO	0	0	3.65353	5.1461	PLPP3
704	Regulation Of Receptor Signaling Pathway Via STAT (GO:1904892)	1/17	0.154214	0.30521	NO	0	0	6.34231	11.8564	MGAT5														704	Monoatomic Anion Transport (GO:0006820)	1/57	0.244503	0.321149	NO	0	0	3.65353	5.1461	TTYH1
705	Positive Regulation Of Amyloid-Beta Formation (GO:1902004)	1/17	0.154214	0.30521	NO	0	0	6.34231	11.8564	ROCK2														705	Regulation Of Calcium Ion Transport (GO:0051924)	1/57	0.244503	0.321149	NO	0	0	3.65353	5.1461	CAMK2G
706	Positive Regulation Of Cardiac Muscle Hypertrophy (GO:0010613)	1/17	0.154214	0.30521	NO	0	0	6.34231	11.8564	ROCK2														706	Regulation Of Neuron Death (GO:1901214)	1/58	0.248216	0.323729	NO	0	0	3.58926	5.00148	PRKN
707	Embryonic Axis Specification (GO:0000578)	1/17	0.154214	0.30521	NO	0	0	6.34231	11.8564	STIL														707	Response To Organic Cyclic Compound (GO:0014070)	1/58	0.248216	0.323729	NO	0	0	3.58926	5.00148	GLDC
708	Sensory Perception Of Taste (GO:0050909)	1/17	0.154214	0.30521	NO	0	0	6.34231	11.8564	TAS1R2														708	Selective Autophagy (GO:0061912)	1/58	0.248216	0.323729	NO	0	0	3.58926	5.00148	PRKN
709	Positive Regulation Of Glial Cell Differentiation (GO:0045687)	1/17	0.154214	0.30521	NO	0	0	6.34231	11.8564	CLCF1														709	Positive Regulation Of Mitochondrion Organization (GO:0010822)	1/58	0.248216	0.323729	NO	0	0	3.58926	5.00148	PRKN
710	Positive Regulation Of Lymphocyte Chemotaxis (GO:0140131)	1/17	0.154214	0.30521	NO	0	0	6.34231	11.8564	CCL7														710	Inorganic Anion Transport (GO:0015698)	1/58	0.248216	0.323729	NO	0	0	3.58926	5.00148	TTYH1
711	Positive Regulation Of Small GTPase Mediated Signal Transduction (GO:0051057)	1/17	0.154214	0.30521	NO	0	0	6.34231	11.8564	ITGAV														711	Endomembrane System Organization (GO:0010256)	2/196	0.249556	0.325019	NO	0	0	2.11641	2.93773	ATL2;SYNE1
712	Intracellular Zinc Ion Homeostasis (GO:0006882)	1/17	0.154214	0.30521	NO	0	0	6.34231	11.8564	SLC39A14														712	Golgi Vesicle Transport (GO:0048193)	2/197	0.25137	0.32534	NO	0	0	2.10545	2.90727	ATL2;PLPP3
713	Leukocyte Tethering Or Rolling (GO:0050901)	1/17	0.154214	0.30521	NO	0	0	6.34231	11.8564	ITGB1														713	Phospholipid Transport (GO:0015914)	1/59	0.25191	0.32534	NO	0	0	3.5272	4.86288	APOE
714	Long-Chain fatty-acyl-CoA Biosynthetic Process (GO:0035338)	1/17	0.154214	0.30521	NO	0	0	6.34231	11.8564	HACD1														714	Chordate Embryonic Development (GO:0043009)	1/59	0.25191	0.32534	NO	0	0	3.5272	4.86288	PTCH1
715	Megakaryocyte Differentiation (GO:0030219)	1/17	0.154214	0.30521	NO	0	0	6.34231	11.8564	FLNA														715	Heart Morphogenesis (GO:0003007)	1/59	0.25191	0.32534	NO	0	0	3.5272	4.86288	APC
716	Protein Localization To Centrosome (GO:0071539)	1/17	0.154214	0.30521	NO	0	0	6.34231	11.8564	STIL														716	Mitotic Cytokinesis (GO:0000281)	1/59	0.25191	0.32534	NO	0	0	3.5272	4.86288	APC
717	Microtubule Depolymerization (GO:0007019)	1/17	0.154214	0.30521	NO	0	0	6.34231	11.8564	KIF18A														717	Regulation Of Cell Death (GO:0010941)	1/59	0.25191	0.32534	NO	0	0	3.5272	4.86288	PRODH
718	Purine-Containing Compound Biosynthetic Process (GO:0072522)	1/17	0.154214	0.30521	NO	0	0	6.34231	11.8564	SLC4A7														718	Negative Regulation Of Intrinsic Apoptotic Signaling Pathway (GO:2001243)	1/61	0.259245	0.333882	NO	0	0	3.40928	4.60246	PRKN
719	Negative Regulation Of Rho Protein Signal Transduction (GO:0035024)	1/17	0.154214	0.30521	NO	0	0	6.34231	11.8564	MET														719	Fatty Acid Catabolic Process (GO:0009062)	1/61	0.259245	0.333882	NO	0	0	3.40928	4.60246	ABHD3
720	Transforming Growth Factor Beta Receptor Signaling Pathway (GO:0007179)	2/72	0.157051	0.309159	NO	0	0	2.90633	5.38016	ITGB1;GCNT2														720	Protein Lipidation (GO:0006497)	1/62	0.262886	0.337632	NO	0	0	3.35322	4.48002	GPLD1
721	Positive Regulation Of Protein Localization To Nucleus (GO:1900182)	2/72	0.157051	0.309159	NO	0	0	2.90633	5.38016	FLNA;ECT2														721	Protein-Containing Complex Disassembly (GO:0032984)	1/62	0.262886	0.337632	NO	0	0	3.35322	4.48002	LIX1
722	Negative Regulation Of Cell Adhesion (GO:0007162)	2/72	0.157051	0.309159	NO	0	0	2.90633	5.38016	RASA1;GCNT2														722	Positive Regulation Of Macromolecule Metabolic Process (GO:0010604)	3/364	0.264293	0.338499	NO	0	0	1.70937	2.27466	PRKN;NWD1;RBMS3
723	Granulocyte Chemotaxis (GO:0071621)	2/73	0.16049	0.309159	NO	0	0	2.86525	5.24205	CCL7;CCL2														723	Protein Modification By Small Protein Conjugation (GO:0032446)	3/364	0.264293	0.338499	NO	0	0	1.70937	2.27466	RNF144A;PRKN;EYA1
724	Positive Regulation Of Secretion By Cell (GO:1903532)	2/73	0.16049	0.309159	NO	0	0	2.86525	5.24205	RAB27B;S100A10														724	Regulation Of Angiogenesis (GO:0045765)	2/205	0.265895	0.340082	NO	0	0	2.02165	2.67799	ADGRB1;RAPGEF3
725	Regulation Of Collagen Biosynthetic Process (GO:0032965)	1/18	0.162509	0.309159	NO	0	0	5.96893	10.8457	VIM														725	Regulation Of Cellular Catabolic Process (GO:0031329)	1/63	0.266509	0.340396	NO	0	0	3.29897	4.36238	PRKN
726	Negative Regulation Of Lipid Storage (GO:0010888)	1/18	0.162509	0.309159	NO	0	0	5.96893	10.8457	ITGAV														726	Ubiquitin-Dependent Protein Catabolic Process (GO:0006511)	3/367	0.268265	0.342168	NO	0	0	1.69503	2.23028	RNF144A;PRKN;APC
727	Negative Regulation Of Signal Transduction By P53 Class Mediator (GO:1901797)	1/18	0.162509	0.309159	NO	0	0	5.96893	10.8457	CD44														727	Negative Regulation Of Cell Differentiation (GO:0045596)	2/207	0.269528	0.343305	NO	0	0	2.00173	2.62443	PTCH1;RORA
728	Adrenergic Receptor Signaling Pathway (GO:0071875)	1/18	0.162509	0.309159	NO	0	0	5.96893	10.8457	AKAP13														728	Negative Regulation Of Cell Death (GO:0060548)	1/64	0.270114	0.34358	NO	0	0	3.24644	4.2493	PRKN
729	Neuromuscular Synaptic Transmission (GO:0007274)	1/18	0.162509	0.309159	NO	0	0	5.96893	10.8457	ERC1														729	Monocarboxylic Acid Biosynthetic Process (GO:0072330)	1/65	0.273702	0.347666	NO	0	0	3.19555	4.14052	CYP7B1
730	Regulation Of Nervous System Process (GO:0031644)	1/18	0.162509	0.309159	NO	0	0	5.96893	10.8457	ROCK2														730	Regulation Of Endocytosis (GO:0030100)	1/66	0.277273	0.351238	NO	0	0	3.14623	4.03584	APOE
731	Nitric Oxide Mediated Signal Transduction (GO:0007263)	1/18	0.162509	0.309159	NO	0	0	5.96893	10.8457	DDAH1														731	Response To Reactive Oxygen Species (GO:0000302)	1/66	0.277273	0.351238	NO	0	0	3.14623	4.03584	APOE
732	Regulation Of Synaptic Vesicle Exocytosis (GO:2000300)	1/18	0.162509	0.309159	NO	0	0	5.96893	10.8457	RAP1B														732	Cholesterol Metabolic Process (GO:0008203)	1/67	0.280826	0.354284	NO	0	0	3.09841	3.93504	APOE
733	Positive Regulation Of G Protein-Coupled Receptor Signaling Pathway (GO:0045745)	1/18	0.162509	0.309159	NO	0	0	5.96893	10.8457	SLC39A14														733	Protein Secretion (GO:0009306)	1/67	0.280826	0.354284	NO	0	0	3.09841	3.93504	CAMK2G
734	Regulation Of Vascular Endothelial Cell Proliferation (GO:1905562)	1/18	0.162509	0.309159	NO	0	0	5.96893	10.8457	CCL2														734	Negative Regulation Of Cellular Catabolic Process (GO:0031330)	1/67	0.280826	0.354284	NO	0	0	3.09841	3.93504	GPLD1
735	Response To Cholesterol (GO:0070723)	1/18	0.162509	0.309159	NO	0	0	5.96893	10.8457	GRAMD1C														735	Regulation Of GTPase Activity (GO:0043087)	2/214	0.282239	0.355583	NO	0	0	1.93494	2.44771	PREX2;RAPGEF3
736	Positive Regulation Of Cation Transmembrane Transport (GO:1904064)	1/18	0.162509	0.309159	NO	0	0	5.96893	10.8457	FLNA														736	Neuropeptide Signaling Pathway (GO:0007218)	1/68	0.284362	0.35777	NO	0	0	3.05201	3.83792	NTSR2
737	Detection Of Mechanical Stimulus (GO:0050982)	1/18	0.162509	0.309159	NO	0	0	5.96893	10.8457	CDH2														737	Cellular Response To Calcium Ion (GO:0071277)	1/69	0.28788	0.361216	NO	0	0	3.00697	3.74432	GPLD1
738	Positive Regulation Of Cyclin-Dependent Protein Kinase Activity (GO:1904031)	1/18	0.162509	0.309159	NO	0	0	5.96893	10.8457	CCND1														738	Phospholipid Metabolic Process (GO:0006644)	1/69	0.28788	0.361216	NO	0	0	3.00697	3.74432	PLPP3
739	Positive Regulation Of Extracellular Matrix Organization (GO:1903055)	1/18	0.162509	0.309159	NO	0	0	5.96893	10.8457	PDPN														739	Negative Regulation Of Epithelial Cell Proliferation (GO:0050680)	1/70	0.291382	0.363638	NO	0	0	2.96325	3.65404	APOE
740	Positive Regulation Of Monocyte Chemotaxis (GO:0090026)	1/18	0.162509	0.309159	NO	0	0	5.96893	10.8457	ANO6														740	Negative Regulation Of Extrinsic Apoptotic Signaling Pathway (GO:2001237)	1/70	0.291382	0.363638	NO	0	0	2.96325	3.65404	EYA1
741	Positive Regulation Of Neuroblast Proliferation (GO:0002052)	1/18	0.162509	0.309159	NO	0	0	5.96893	10.8457	NCAN														741	Positive Regulation Of Protein Transport (GO:0051222)	1/70	0.291382	0.363638	NO	0	0	2.96325	3.65404	ACSL3
742	Intracellular Lipid Transport (GO:0032365)	1/18	0.162509	0.309159	NO	0	0	5.96893	10.8457	GRAMD1C														742	Protein K48-linked Ubiquitination (GO:0070936)	1/70	0.291382	0.363638	NO	0	0	2.96325	3.65404	PRKN
743	Protein Localization To Chromosome, Centromeric Region (GO:0071459)	1/18	0.162509	0.309159	NO	0	0	5.96893	10.8457	KNL1														743	Proteasomal Protein Catabolic Process (GO:0010498)	2/220	0.293122	0.365318	NO	0	0	1.88112	2.30844	PRKN;APC
744	Myoblast Fusion (GO:0007520)	1/18	0.162509	0.309159	NO	0	0	5.96893	10.8457	ITGB1														744	Protein Autoubiquitination (GO:0051865)	1/71	0.294866	0.366098	NO	0	0	2.92077	3.56694	PRKN
745	Negative Regulation Of T Cell Receptor Signaling Pathway (GO:0050860)	1/18	0.162509	0.309159	NO	0	0	5.96893	10.8457	PTPRJ														745	Positive Regulation Of Multicellular Organismal Process (GO:0051240)	3/387	0.294913	0.366098	NO	0	0	1.6051	1.95994	NCOA1;APC;APOE
746	Negative Regulation Of Amyloid Precursor Protein Catabolic Process (GO:1902992)	1/18	0.162509	0.309159	NO	0	0	5.96893	10.8457	RTN4														746	Positive Regulation Of Cell Motility (GO:2000147)	2/221	0.294934	0.366098	NO	0	0	1.87243	2.28624	APC;FAM107A
747	Regulation Of Cell Cycle G2/M Phase Transition (GO:1902749)	1/18	0.162509	0.309159	NO	0	0	5.96893	10.8457	CENPF														747	Regulation Of Cellular Localization (GO:0060341)	1/72	0.298334	0.369327	NO	0	0	2.87948	3.48286	MMD2
748	Regulation Of Cell-Cell Adhesion Mediated By Cadherin (GO:2000047)	1/18	0.162509	0.309159	NO	0	0	5.96893	10.8457	TJP1														748	Response To Ionizing Radiation (GO:0010212)	1/72	0.298334	0.369327	NO	0	0	2.87948	3.48286	EYA1
749	Regulation Of mRNA Stability (GO:0043488)	2/74	0.163943	0.310641	NO	0	0	2.82532	5.10884	ROCK2;VIM														749	Monocarboxylic Acid Transport (GO:0015718)	1/73	0.301784	0.372603	NO	0	0	2.83935	3.40166	SLC6A11
750	Positive Regulation Of Lymphocyte Proliferation (GO:0050671)	2/74	0.163943	0.310641	NO	0	0	2.82532	5.10884	VAV3;CLCF1														750	Regulation Of Rho Protein Signal Transduction (GO:0035023)	1/73	0.301784	0.372603	NO	0	0	2.83935	3.40166	APOE
751	Gland Development (GO:0048732)	2/74	0.163943	0.310641	NO	0	0	2.82532	5.10884	MSN;MET														751	Protein Polyubiquitination (GO:0000209)	2/226	0.303985	0.374821	NO	0	0	1.83017	2.17932	RNF144A;PRKN
752	Positive Regulation Of Protein Phosphorylation (GO:0001934)	6/377	0.166423	0.311064	NO	0	0	1.65411	2.96618	PAK1;CCND1;ROCK2;PTPRJ;ITGA5;CD44														752	Regulation Of Cell Cycle G1/S Phase Transition (GO:1902806)	1/74	0.305218	0.37584	NO	0	0	2.80031	3.32321	APC
753	Regulation Of Plasma Membrane Bounded Cell Projection Assembly (GO:0120032)	2/75	0.167409	0.311064	NO	0	0	2.78647	4.9803	TBC1D1;GAP43														753	Regulation Of Fat Cell Differentiation (GO:0045598)	1/75	0.308635	0.378538	NO	0	0	2.76233	3.24738	RORA
754	Ras Protein Signal Transduction (GO:0007265)	3/144	0.167978	0.311064	NO	0	0	2.16768	3.86697	RAP1B;ROCK2;PDPN														754	Regulation Of Stress Fiber Assembly (GO:0051492)	1/75	0.308635	0.378538	NO	0	0	2.76233	3.24738	RAPGEF3
755	Arp2/3 Complex-Mediated Actin Nucleation (GO:0034314)	1/19	0.170724	0.311064	NO	0	0	5.63704	9.96462	IQGAP2														755	Positive Regulation Of Neurogenesis (GO:0050769)	1/75	0.308635	0.378538	NO	0	0	2.76233	3.24738	PTPRD
756	Regulation Of Early Endosome To Late Endosome Transport (GO:2000641)	1/19	0.170724	0.311064	NO	0	0	5.63704	9.96462	MSN														756	Regulation Of Ras Protein Signal Transduction (GO:0046578)	1/76	0.312036	0.382202	NO	0	0	2.72536	3.17406	MMD2
757	RNA Destabilization (GO:0050779)	1/19	0.170724	0.311064	NO	0	0	5.63704	9.96462	ROCK2														757	Regulation Of I-kappaB kinase/NF-kappaB Signaling (GO:0043122)	2/232	0.31482	0.384314	NO	0	0	1.78188	2.05942	PRKN;RORA
758	Regulation Of Insulin-Like Growth Factor Receptor Signaling Pathway (GO:0043567)	1/19	0.170724	0.311064	NO	0	0	5.63704	9.96462	IGFBP2														758	Actomyosin Structure Organization (GO:0031032)	1/77	0.315419	0.384314	NO	0	0	2.68937	3.10313	EPB41L5
759	Negative Regulation Of Protein Dephosphorylation (GO:0035308)	1/19	0.170724	0.311064	NO	0	0	5.63704	9.96462	MASTL														759	Positive Regulation Of Response To Stimulus (GO:0048584)	1/77	0.315419	0.384314	NO	0	0	2.68937	3.10313	EYA1
760	Regulation Of Nuclear Division (GO:0051783)	1/19	0.170724	0.311064	NO	0	0	5.63704	9.96462	KIF20B														760	Negative Regulation Of Blood Vessel Morphogenesis (GO:2000181)	1/77	0.315419	0.384314	NO	0	0	2.68937	3.10313	ADGRB1
761	Bicarbonate Transport (GO:0015701)	1/19	0.170724	0.311064	NO	0	0	5.63704	9.96462	SLC4A7														761	Organonitrogen Compound Catabolic Process (GO:1901565)	1/78	0.318787	0.386889	NO	0	0	2.6543	3.03449	PRKN
762	Nucleotide Biosynthetic Process (GO:0009165)	1/19	0.170724	0.311064	NO	0	0	5.63704	9.96462	SLC4A7														762	Cellular Response To Nutrient Levels (GO:0031669)	1/78	0.318787	0.386889	NO	0	0	2.6543	3.03449	FAM107A
763	Phosphate Ion Transport (GO:0006817)	1/19	0.170724	0.311064	NO	0	0	5.63704	9.96462	SLC20A1														763	Proteolysis Involved In Protein Catabolic Process (GO:0051603)	1/78	0.318787	0.386889	NO	0	0	2.6543	3.03449	PRKN
764	Cellular Response To Lectin (GO:1990858)	1/19	0.170724	0.311064	NO	0	0	5.63704	9.96462	PAK1														764	Regulation Of Cyclin-Dependent Protein Serine/Threonine Kinase Activity (GO:0000079)	1/79	0.322138	0.387402	NO	0	0	2.62014	2.96803	APC
765	Regulation Of Transcription Involved In G1/S Transition Of Mitotic Cell Cycle (GO:0000083)	1/19	0.170724	0.311064	NO	0	0	5.63704	9.96462	CDK14														765	Regulation Of Neuron Differentiation (GO:0045664)	1/79	0.322138	0.387402	NO	0	0	2.62014	2.96803	MMD2
766	Positive Regulation Of Activated T Cell Proliferation (GO:0042104)	1/19	0.170724	0.311064	NO	0	0	5.63704	9.96462	IGFBP2														766	Response To Insulin (GO:0032868)	1/79	0.322138	0.387402	NO	0	0	2.62014	2.96803	GPLD1
767	Cortical Actin Cytoskeleton Organization (GO:0030866)	1/19	0.170724	0.311064	NO	0	0	5.63704	9.96462	ROCK2														767	Positive Regulation Of Endocytosis (GO:0045807)	1/79	0.322138	0.387402	NO	0	0	2.62014	2.96803	APOE
768	Establishment Of Epithelial Cell Polarity (GO:0090162)	1/19	0.170724	0.311064	NO	0	0	5.63704	9.96462	MSN														768	Positive Regulation Of Protein Localization To Membrane (GO:1905477)	1/79	0.322138	0.387402	NO	0	0	2.62014	2.96803	PRKN
769	Stimulatory C-type Lectin Receptor Signaling Pathway (GO:0002223)	1/19	0.170724	0.311064	NO	0	0	5.63704	9.96462	PAK1														769	Positive Regulation Of Protein Modification By Small Protein Conjugation Or Removal (GO:1903322)	1/79	0.322138	0.387402	NO	0	0	2.62014	2.96803	FAM107A
770	Establishment Of Skin Barrier (GO:0061436)	1/19	0.170724	0.311064	NO	0	0	5.63704	9.96462	MET														770	Negative Regulation Of Cellular Component Organization (GO:0051129)	1/79	0.322138	0.387402	NO	0	0	2.62014	2.96803	RAPGEF3
771	Superoxide Anion Generation (GO:0042554)	1/19	0.170724	0.311064	NO	0	0	5.63704	9.96462	SH3PXD2B														771	Calcium Ion Transmembrane Transport (GO:0070588)	1/80	0.325473	0.389893	NO	0	0	2.58685	2.90368	GRIN2C
772	Eye Morphogenesis (GO:0048592)	1/19	0.170724	0.311064	NO	0	0	5.63704	9.96462	COL5A1														772	Glycoprotein Biosynthetic Process (GO:0009101)	1/80	0.325473	0.389893	NO	0	0	2.58685	2.90368	FUT9
773	tRNA Metabolic Process (GO:0006399)	1/19	0.170724	0.311064	NO	0	0	5.63704	9.96462	SLFN13														773	Wound Healing (GO:0042060)	1/80	0.325473	0.389893	NO	0	0	2.58685	2.90368	PLPP3
774	Fluid Transport (GO:0042044)	1/19	0.170724	0.311064	NO	0	0	5.63704	9.96462	PDPN														774	Cytoskeleton-Dependent Cytokinesis (GO:0061640)	1/81	0.328791	0.392846	NO	0	0	2.55438	2.84132	APC
775	Water Transport (GO:0006833)	1/19	0.170724	0.311064	NO	0	0	5.63704	9.96462	PDPN														775	Negative Regulation Of NF-kappaB Transcription Factor Activity (GO:0032088)	1/81	0.328791	0.392846	NO	0	0	2.55438	2.84132	NWD1
776	Interleukin-1-Mediated Signaling Pathway (GO:0070498)	1/19	0.170724	0.311064	NO	0	0	5.63704	9.96462	IL1RAP														776	Regulation Of Inflammatory Response (GO:0050727)	2/240	0.32921	0.392846	NO	0	0	1.72129	1.91245	RORA;APOE
777	Leukocyte Adhesion To Vascular Endothelial Cell (GO:0061756)	1/19	0.170724	0.311064	NO	0	0	5.63704	9.96462	ITGB1														777	Cellular Response To Organic Substance (GO:0071310)	1/82	0.332093	0.395268	NO	0	0	2.52272	2.78089	NCOA1
778	rRNA Catabolic Process (GO:0016075)	1/19	0.170724	0.311064	NO	0	0	5.63704	9.96462	SLFN13														778	Negative Regulation Of Apoptotic Signaling Pathway (GO:2001234)	1/82	0.332093	0.395268	NO	0	0	2.52272	2.78089	PRKN
779	Receptor Clustering (GO:0043113)	1/19	0.170724	0.311064	NO	0	0	5.63704	9.96462	FLNA														779	Calcium Ion Transmembrane Import Into Cytosol (GO:0097553)	1/83	0.335379	0.398667	NO	0	0	2.49183	2.7223	GRIN2C
780	Regulation Of Acute Inflammatory Response (GO:0002673)	1/19	0.170724	0.311064	NO	0	0	5.63704	9.96462	OSMR														780	Positive Regulation Of Programmed Cell Death (GO:0043068)	2/245	0.338165	0.40101	NO	0	0	1.68544	1.82739	APC;GPLD1
781	Negative Regulation Of Axon Extension Involved In Axon Guidance (GO:0048843)	1/19	0.170724	0.311064	NO	0	0	5.63704	9.96462	SEMA3C														781	Positive Regulation Of Double-Strand Break Repair (GO:2000781)	1/84	0.33865	0.40101	NO	0	0	2.46168	2.66548	FMN2
782	Negative Regulation Of Transforming Growth Factor Beta Receptor Signaling Pathway (GO:0030512)	2/77	0.174379	0.315386	NO	0	0	2.71189	4.73638	SPRED3;LTBP1														782	Positive Regulation Of Protein Ubiquitination (GO:0031398)	1/84	0.33865	0.40101	NO	0	0	2.46168	2.66548	FAM107A
783	Neutrophil Migration (GO:1990266)	2/77	0.174379	0.315386	NO	0	0	2.71189	4.73638	CCL7;CCL2														783	Regulation Of Osteoblast Differentiation (GO:0045667)	1/85	0.341904	0.401271	NO	0	0	2.43225	2.61036	PTCH1
784	Cell Morphogenesis Involved In Neuron Differentiation (GO:0048667)	2/77	0.174379	0.315386	NO	0	0	2.71189	4.73638	NTNG1;MAP1B														784	Calcium-Mediated Signaling (GO:0019722)	1/85	0.341904	0.401271	NO	0	0	2.43225	2.61036	RCAN2
785	Negative Regulation Of Blood Vessel Morphogenesis (GO:2000181)	2/77	0.174379	0.315386	NO	0	0	2.71189	4.73638	NIBAN2;ROCK2														785	Positive Regulation Of Amide Metabolic Process (GO:0034250)	1/85	0.341904	0.401271	NO	0	0	2.43225	2.61036	CPEB3
786	Protein Glycosylation (GO:0006486)	3/147	0.175196	0.315386	NO	0	0	2.12219	3.69654	B3GALNT1;MGAT5;GCNT2														786	Positive Regulation Of Canonical Wnt Signaling Pathway (GO:0090263)	1/85	0.341904	0.401271	NO	0	0	2.43225	2.61036	GPC5
787	DNA Damage Response (GO:0006974)	6/384	0.176369	0.315386	NO	0	0	1.62289	2.816	VAV3;RAD51B;PAK1;CCND1;ZBTB38;MASTL														787	Integrin-Mediated Signaling Pathway (GO:0007229)	1/85	0.341904	0.401271	NO	0	0	2.43225	2.61036	PLPP3
788	Regulation Of Fibroblast Migration (GO:0010762)	1/20	0.178859	0.315386	NO	0	0	5.34008	9.19112	ITGB1														788	Macromolecule Catabolic Process (GO:0009057)	1/85	0.341904	0.401271	NO	0	0	2.43225	2.61036	PRKN
789	Negative Regulation Of Protein Localization To Cell Periphery (GO:1904376)	1/20	0.178859	0.315386	NO	0	0	5.34008	9.19112	TMBIM1														789	Negative Regulation Of Cell Cycle (GO:0045786)	1/85	0.341904	0.401271	NO	0	0	2.43225	2.61036	APC
790	Negative Regulation Of Protein Localization To Plasma Membrane (GO:1903077)	1/20	0.178859	0.315386	NO	0	0	5.34008	9.19112	TMBIM1														790	Negative Regulation Of Angiogenesis (GO:0016525)	1/86	0.345142	0.404559	NO	0	0	2.40352	2.55686	ADGRB1
791	Ameboidal-Type Cell Migration (GO:0001667)	1/20	0.178859	0.315386	NO	0	0	5.34008	9.19112	AMOTL1														791	Regulation Of Insulin Secretion (GO:0050796)	1/87	0.348365	0.407821	NO	0	0	2.37545	2.50492	PRKN
792	Calcium-Mediated Signaling Using Intracellular Calcium Source (GO:0035584)	1/20	0.178859	0.315386	NO	0	0	5.34008	9.19112	PTPRJ														792	Regulation Of Double-Strand Break Repair (GO:2000779)	1/88	0.351572	0.410537	NO	0	0	2.34803	2.45449	FMN2
793	Cell Projection Organization (GO:0030030)	1/20	0.178859	0.315386	NO	0	0	5.34008	9.19112	ITGB1														793	Positive Regulation Of Cell Adhesion (GO:0045785)	1/88	0.351572	0.410537	NO	0	0	2.34803	2.45449	PLPP3
794	Peripheral Nervous System Development (GO:0007422)	1/20	0.178859	0.315386	NO	0	0	5.34008	9.19112	NFASC														794	ERAD Pathway (GO:0036503)	1/89	0.354763	0.413221	NO	0	0	2.32123	2.4055	PRKN
795	Regulation Of Spindle Organization (GO:0090224)	1/20	0.178859	0.315386	NO	0	0	5.34008	9.19112	STIL														795	Cellular Response To Peptide Hormone Stimulus (GO:0071375)	1/89	0.354763	0.413221	NO	0	0	2.32123	2.4055	GPLD1
796	Response To Fibroblast Growth Factor (GO:0071774)	1/20	0.178859	0.315386	NO	0	0	5.34008	9.19112	CD44														796	Regulation Of Phosphatidylinositol 3-Kinase Signaling (GO:0014066)	1/90	0.357939	0.416397	NO	0	0	2.29503	2.3579	RAPGEF3
797	Sensory Perception Of Pain (GO:0019233)	1/20	0.178859	0.315386	NO	0	0	5.34008	9.19112	CCL2														797	Steroid Metabolic Process (GO:0008202)	1/92	0.364244	0.4232	NO	0	0	2.24436	2.26665	CYP7B1
798	Positive Regulation Of Embryonic Development (GO:0040019)	1/20	0.178859	0.315386	NO	0	0	5.34008	9.19112	NIBAN2														798	Regulation Of Endothelial Cell Proliferation (GO:0001936)	1/93	0.367374	0.425768	NO	0	0	2.21986	2.22291	APOE
799	Endoplasmic Reticulum Calcium Ion Homeostasis (GO:0032469)	1/20	0.178859	0.315386	NO	0	0	5.34008	9.19112	RAP1GDS1														799	Protein O-linked Glycosylation (GO:0006493)	1/93	0.367374	0.425768	NO	0	0	2.21986	2.22291	FUT9
800	Positive Regulation Of Lipid Storage (GO:0010884)	1/20	0.178859	0.315386	NO	0	0	5.34008	9.19112	PLIN2														800	Peptidyl-Lysine Modification (GO:0018205)	1/94	0.370488	0.427771	NO	0	0	2.19588	2.18036	EYA1
801	Positive Regulation Of Phospholipase Activity (GO:0010518)	1/20	0.178859	0.315386	NO	0	0	5.34008	9.19112	ARF4														801	Sphingolipid Metabolic Process (GO:0006665)	1/94	0.370488	0.427771	NO	0	0	2.19588	2.18036	PLPP3
802	Intracellular Monoatomic Ion Homeostasis (GO:0006873)	1/20	0.178859	0.315386	NO	0	0	5.34008	9.19112	SLC39A14														802	Muscle Contraction (GO:0006936)	1/94	0.370488	0.427771	NO	0	0	2.19588	2.18036	DTNA
803	Lipopolysaccharide-Mediated Signaling Pathway (GO:0031663)	1/20	0.178859	0.315386	NO	0	0	5.34008	9.19112	CCL2														803	Regulation Of Protein Phosphorylation (GO:0001932)	2/265	0.373598	0.430824	NO	0	0	1.55569	1.53169	PRKN;PLPP3
804	Mesoderm Formation (GO:0001707)	1/20	0.178859	0.315386	NO	0	0	5.34008	9.19112	ITGB1														804	Positive Regulation Of Signal Transduction (GO:0009967)	2/266	0.375351	0.432307	NO	0	0	1.54972	1.51856	NRXN1;GRIN2C
805	Receptor Metabolic Process (GO:0043112)	1/20	0.178859	0.315386	NO	0	0	5.34008	9.19112	SH3GLB1														805	Regulation Of Protein Metabolic Process (GO:0051246)	1/96	0.376672	0.432752	NO	0	0	2.14943	2.09866	APOE
806	Myoblast Differentiation (GO:0045445)	1/20	0.178859	0.315386	NO	0	0	5.34008	9.19112	ITGB1														806	Positive Regulation Of Supramolecular Fiber Organization (GO:1902905)	1/96	0.376672	0.432752	NO	0	0	2.14943	2.09866	APOE
807	Regulation Of Calcium Ion Import (GO:0090279)	1/20	0.178859	0.315386	NO	0	0	5.34008	9.19112	CCL2														807	Regulation Of Defense Response (GO:0031347)	1/97	0.379741	0.435737	NO	0	0	2.12693	2.05944	APOE
808	Skeletal System Development (GO:0001501)	3/149	0.180056	0.317103	NO	0	0	2.09291	3.58827	AKAP13;SH3PXD2B;CD44														808	Positive Regulation Of Apoptotic Process (GO:0043065)	2/270	0.382344	0.437615	NO	0	0	1.52627	1.46741	APC;GPLD1
809	Positive Regulation Of Cytoskeleton Organization (GO:0051495)	2/79	0.181395	0.318673	NO	0	0	2.64118	4.5087	STIL;NES														809	Negative Regulation Of Macromolecule Biosynthetic Process (GO:0010558)	1/98	0.382795	0.437615	NO	0	0	2.1049	2.02124	CPEB3
810	Positive Regulation Of Protein Localization To Membrane (GO:1905477)	2/79	0.181395	0.318673	NO	0	0	2.64118	4.5087	ITGB1;PTPN9														810	Positive Regulation Of Cold-Induced Thermogenesis (GO:0120162)	1/98	0.382795	0.437615	NO	0	0	2.1049	2.02124	APC
811	Glycoprotein Biosynthetic Process (GO:0009101)	2/80	0.184919	0.323575	NO	0	0	2.60719	4.40051	CHST11;GCNT2														811	Positive Regulation Of Cell Migration (GO:0030335)	2/272	0.385828	0.440003	NO	0	0	1.51481	1.44265	APC;FAM107A
812	Regulation Of Lipid Storage (GO:0010883)	1/21	0.186914	0.323575	NO	0	0	5.07282	8.50766	ITGAV														812	Cellular Response To Insulin Stimulus (GO:0032869)	1/99	0.385834	0.440003	NO	0	0	2.08332	1.98404	GPLD1
813	Aminoglycan Biosynthetic Process (GO:0006023)	1/21	0.186914	0.323575	NO	0	0	5.07282	8.50766	GCNT2														813	Regulation Of Organelle Organization (GO:0033043)	1/100	0.388858	0.442362	NO	0	0	2.06217	1.9478	PRKN
814	Chaperone-Mediated Protein Complex Assembly (GO:0051131)	1/21	0.186914	0.323575	NO	0	0	5.07282	8.50766	HSPA4														814	Protein Complex Oligomerization (GO:0051259)	1/100	0.388858	0.442362	NO	0	0	2.06217	1.9478	ATL2
815	Positive Regulation Of Amyloid Precursor Protein Catabolic Process (GO:1902993)	1/21	0.186914	0.323575	NO	0	0	5.07282	8.50766	ROCK2														815	Activation Of GTPase Activity (GO:0090630)	1/102	0.394863	0.447543	NO	0	0	2.02113	1.87807	MTSS2
816	Skin Epidermis Development (GO:0098773)	1/21	0.186914	0.323575	NO	0	0	5.07282	8.50766	MET														816	Calcium Ion Homeostasis (GO:0055074)	1/102	0.394863	0.447543	NO	0	0	2.02113	1.87807	ATP13A4
817	Zinc Ion Transmembrane Transport (GO:0071577)	1/21	0.186914	0.323575	NO	0	0	5.07282	8.50766	SLC39A14														817	Regulation Of Protein Secretion (GO:0050708)	1/102	0.394863	0.447543	NO	0	0	2.02113	1.87807	APOE
818	Positive Regulation Of Transcription Regulatory Region DNA Binding (GO:2000679)	1/21	0.186914	0.323575	NO	0	0	5.07282	8.50766	NIBAN2														818	Inorganic Cation Import Across Plasma Membrane (GO:0098659)	1/103	0.397843	0.45037	NO	0	0	2.00121	1.84451	ATP1A2
819	Positive Regulation Of Vacuole Organization (GO:0044090)	1/21	0.186914	0.323575	NO	0	0	5.07282	8.50766	SH3GLB1														819	Positive Regulation Of Kinase Activity (GO:0033674)	1/104	0.400809	0.452621	NO	0	0	1.98168	1.81179	MMD2
820	Mitochondrial Calcium Ion Homeostasis (GO:0051560)	1/21	0.186914	0.323575	NO	0	0	5.07282	8.50766	RAP1GDS1														820	Positive Regulation Of Vasculature Development (GO:1904018)	1/104	0.400809	0.452621	NO	0	0	1.98168	1.81179	RAPGEF3
821	Purine Nucleotide Biosynthetic Process (GO:0006164)	1/21	0.186914	0.323575	NO	0	0	5.07282	8.50766	SLC4A7														821	Lysosomal Transport (GO:0007041)	1/105	0.40376	0.454844	NO	0	0	1.96253	1.77988	PRKN
822	Negative Regulation Of Biomineral Tissue Development (GO:0070168)	1/21	0.186914	0.323575	NO	0	0	5.07282	8.50766	ROCK2														822	Negative Regulation Of MAPK Cascade (GO:0043409)	1/105	0.40376	0.454844	NO	0	0	1.96253	1.77988	APOE
823	Positive Regulation Of Phosphorylation (GO:0042327)	4/231	0.191723	0.330154	NO	0	0	1.79671	2.96764	PAK1;CCND1;ROCK2;MET														823	Transmembrane Receptor Protein Tyrosine Kinase Signaling Pathway (GO:0007169)	2/284	0.406554	0.457041	NO	0	0	1.44947	1.30458	SAMD12;GPLD1
824	Regulation Of Phosphorylation (GO:0042325)	2/82	0.191996	0.330154	NO	0	0	2.54175	4.19461	CCDC88C;FN1														824	Response To Calcium Ion (GO:0051592)	1/106	0.406697	0.457041	NO	0	0	1.94374	1.74876	GPLD1
825	Cellular Response To Organic Substance (GO:0071310)	2/82	0.191996	0.330154	NO	0	0	2.54175	4.19461	DPYSL3;CCL2														825	Regulation Of Cellular Response To Stress (GO:0080135)	1/107	0.40962	0.458656	NO	0	0	1.92531	1.71838	PRKN
826	Negative Regulation Of Apoptotic Signaling Pathway (GO:2001234)	2/82	0.191996	0.330154	NO	0	0	2.54175	4.19461	TMBIM1;ITGAV														826	Negative Regulation Of Translation (GO:0017148)	1/107	0.40962	0.458656	NO	0	0	1.92531	1.71838	CPEB3
827	Regulation Of I-kappaB kinase/NF-kappaB Signaling (GO:0043122)	4/232	0.193709	0.330154	NO	0	0	1.78874	2.93604	AKAP13;SLC20A1;FLNA;ECT2														827	Positive Regulation Of Autophagy (GO:0010508)	1/107	0.40962	0.458656	NO	0	0	1.92531	1.71838	PRKN
828	Fc-epsilon Receptor Signaling Pathway (GO:0038095)	1/22	0.194891	0.330154	NO	0	0	4.83101	7.90023	VAV3														828	Positive Regulation Of DNA Metabolic Process (GO:0051054)	1/108	0.412528	0.459136	NO	0	0	1.90722	1.68875	EYA1
829	Regulation Of Mononuclear Cell Migration (GO:0071675)	1/22	0.194891	0.330154	NO	0	0	4.83101	7.90023	MSN														829	Positive Regulation Of Metabolic Process (GO:0009893)	1/108	0.412528	0.459136	NO	0	0	1.90722	1.68875	APC
830	Regulation Of Neural Precursor Cell Proliferation (GO:2000177)	1/22	0.194891	0.330154	NO	0	0	4.83101	7.90023	NES														830	Glycerophospholipid Biosynthetic Process (GO:0046474)	1/108	0.412528	0.459136	NO	0	0	1.90722	1.68875	DGKB
831	Blood Vessel Endothelial Cell Migration (GO:0043534)	1/22	0.194891	0.330154	NO	0	0	4.83101	7.90023	MYH9														831	Positive Regulation Of Translation (GO:0045727)	1/108	0.412528	0.459136	NO	0	0	1.90722	1.68875	CPEB3
832	Cellular Response To Low-Density Lipoprotein Particle Stimulus (GO:0071404)	1/22	0.194891	0.330154	NO	0	0	4.83101	7.90023	ITGB1														832	Lipid Transport (GO:0006869)	1/108	0.412528	0.459136	NO	0	0	1.90722	1.68875	APOE
833	Positive Regulation Of Synaptic Transmission, Glutamatergic (GO:0051968)	1/22	0.194891	0.330154	NO	0	0	4.83101	7.90023	CCL2														833	Cellular Response To Salt (GO:1902075)	1/109	0.415423	0.460145	NO	0	0	1.88946	1.65981	GPLD1
834	Membrane Protein Ectodomain Proteolysis (GO:0006509)	1/22	0.194891	0.330154	NO	0	0	4.83101	7.90023	MYH9														834	Positive Regulation Of Wnt Signaling Pathway (GO:0030177)	1/109	0.415423	0.460145	NO	0	0	1.88946	1.65981	GPC5
835	Modulation By Host Of Viral Process (GO:0044788)	1/22	0.194891	0.330154	NO	0	0	4.83101	7.90023	ROCK2														835	Extracellular Structure Organization (GO:0043062)	1/109	0.415423	0.460145	NO	0	0	1.88946	1.65981	ADAMTS20
836	Natural Killer Cell Mediated Immunity (GO:0002228)	1/22	0.194891	0.330154	NO	0	0	4.83101	7.90023	TUBB2A														836	Regulation Of Wnt Signaling Pathway (GO:0030111)	1/109	0.415423	0.460145	NO	0	0	1.88946	1.65981	PRKN
837	Negative Regulation Of G Protein-Coupled Receptor Signaling Pathway (GO:0045744)	1/22	0.194891	0.330154	NO	0	0	4.83101	7.90023	MET														837	External Encapsulating Structure Organization (GO:0045229)	1/110	0.418303	0.46223	NO	0	0	1.87203	1.63157	ADAMTS20
838	Negative Regulation Of Axonogenesis (GO:0050771)	1/22	0.194891	0.330154	NO	0	0	4.83101	7.90023	RTN4														838	Regulation Of JNK Cascade (GO:0046328)	1/110	0.418303	0.46223	NO	0	0	1.87203	1.63157	PRKN
839	Regulation Of Cardiac Muscle Cell Membrane Repolarization (GO:0099623)	1/22	0.194891	0.330154	NO	0	0	4.83101	7.90023	FLNA														839	Cytoskeleton Organization (GO:0007010)	1/111	0.421169	0.464824	NO	0	0	1.85492	1.60399	APOE
840	Regulation Of Catabolic Process (GO:0009894)	1/22	0.194891	0.330154	NO	0	0	4.83101	7.90023	ITGB1														840	Negative Regulation Of Apoptotic Process (GO:0043066)	3/482	0.421655	0.464824	NO	0	0	1.2805	1.1058	PRKN;APOE;FMN2
841	Regulation Of Cell Division (GO:0051302)	2/83	0.195548	0.330873	NO	0	0	2.51025	4.0966	SH3GLB1;PRC1														841	Small GTPase Mediated Signal Transduction (GO:0007264)	1/112	0.424021	0.466322	NO	0	0	1.83812	1.57705	RAPGEF3
842	Regulation Of Cysteine-Type Endopeptidase Activity Involved In Apoptotic Process (GO:0043281)	2/84	0.199108	0.335156	NO	0	0	2.47951	4.0017	SOX7;CD44														842	Protein Deubiquitination (GO:0016579)	1/112	0.424021	0.466322	NO	0	0	1.83812	1.57705	PRKN
843	Regulation Of Kinase Activity (GO:0043549)	2/85	0.202676	0.335156	NO	0	0	2.44951	3.90978	ECT2;MET														843	Regulation Of Intracellular Signal Transduction (GO:1902531)	2/297	0.428629	0.470316	NO	0	0	1.38468	1.17305	PREX2;RAPGEF3
844	Positive Regulation Of Amide Metabolic Process (GO:0034250)	2/85	0.202676	0.335156	NO	0	0	2.44951	3.90978	ROCK2;VIM														844	Response To Endoplasmic Reticulum Stress (GO:0034976)	1/114	0.429684	0.470316	NO	0	0	1.8054	1.52503	PRKN
845	Positive Regulation Of Endothelial Cell Migration (GO:0010595)	2/85	0.202676	0.335156	NO	0	0	2.44951	3.90978	ROCK2;MET														845	Protein Modification By Small Protein Removal (GO:0070646)	1/114	0.429684	0.470316	NO	0	0	1.8054	1.52503	PRKN
846	Negative Regulation Of Extrinsic Apoptotic Signaling Pathway Via Death Domain Receptors (GO:1902042)	1/23	0.202789	0.335156	NO	0	0	4.61119	7.35755	TMBIM1														846	Regulation Of MAP Kinase Activity (GO:0043405)	1/114	0.429684	0.470316	NO	0	0	1.8054	1.52503	APOE
847	Regulation Of Extracellular Matrix Organization (GO:1903053)	1/23	0.202789	0.335156	NO	0	0	4.61119	7.35755	LAMC1														847	Endoplasmic Reticulum To Golgi Vesicle-Mediated Transport (GO:0006888)	1/115	0.432494	0.472833	NO	0	0	1.78947	1.49991	ATL2
848	Negative Regulation Of Protein Tyrosine Kinase Activity (GO:0061099)	1/23	0.202789	0.335156	NO	0	0	4.61119	7.35755	ERRFI1														848	Protein Maturation (GO:0051604)	1/117	0.438074	0.477805	NO	0	0	1.75844	1.45136	PTCH1
849	Actin Nucleation (GO:0045010)	1/23	0.202789	0.335156	NO	0	0	4.61119	7.35755	IQGAP2														849	Protein Processing (GO:0016485)	1/117	0.438074	0.477805	NO	0	0	1.75844	1.45136	PTCH1
850	Axon Extension (GO:0048675)	1/23	0.202789	0.335156	NO	0	0	4.61119	7.35755	MAP1B														850	Regulation Of Protein Binding (GO:0043393)	1/118	0.440844	0.479696	NO	0	0	1.74333	1.4279	PRKN
851	Regulation Of Nuclear-Transcribed mRNA Catabolic Process, Deadenylation-Dependent Decay (GO:1900151)	1/23	0.202789	0.335156	NO	0	0	4.61119	7.35755	SYNCRIP														851	Regulation Of Small GTPase Mediated Signal Transduction (GO:0051056)	1/118	0.440844	0.479696	NO	0	0	1.74333	1.4279	PREX2
852	Cellular Response To Interleukin-6 (GO:0071354)	1/23	0.202789	0.335156	NO	0	0	4.61119	7.35755	SBNO2														852	Regulation Of Protein Kinase Activity (GO:0045859)	1/119	0.4436	0.480999	NO	0	0	1.72846	1.40495	MMD2
853	Regulation Of Toll-Like Receptor 4 Signaling Pathway (GO:0034143)	1/23	0.202789	0.335156	NO	0	0	4.61119	7.35755	WDFY1														853	Regulation Of Protein-Containing Complex Assembly (GO:0043254)	1/119	0.4436	0.480999	NO	0	0	1.72846	1.40495	APOE
854	Response To BMP (GO:0071772)	1/23	0.202789	0.335156	NO	0	0	4.61119	7.35755	ADAMTS7														854	Positive Regulation Of Angiogenesis (GO:0045766)	1/119	0.4436	0.480999	NO	0	0	1.72846	1.40495	RAPGEF3
855	Heparan Sulfate Proteoglycan Biosynthetic Process (GO:0015012)	1/23	0.202789	0.335156	NO	0	0	4.61119	7.35755	HS2ST1														855	Positive Regulation Of Macromolecule Biosynthetic Process (GO:0010557)	1/122	0.451788	0.488733	NO	0	0	1.68535	1.33909	CPEB3
856	Hepaticobiliary System Development (GO:0061008)	1/23	0.202789	0.335156	NO	0	0	4.61119	7.35755	MET														856	Receptor-Mediated Endocytosis (GO:0006898)	1/122	0.451788	0.488733	NO	0	0	1.68535	1.33909	APOE
857	Zinc Ion Transport (GO:0006829)	1/23	0.202789	0.335156	NO	0	0	4.61119	7.35755	SLC39A14														857	Regulation Of Apoptotic Process (GO:0042981)	4/705	0.455509	0.492184	NO	0	0	1.16557	0.916532	PRKN;APC;FMN2;GPLD1
858	Long-Chain fatty-acyl-CoA Metabolic Process (GO:0035336)	1/23	0.202789	0.335156	NO	0	0	4.61119	7.35755	HACD1														858	Neuron Projection Guidance (GO:0097485)	1/124	0.45718	0.492839	NO	0	0	1.65778	1.29751	NRXN1
859	Protein N-linked Glycosylation Via Asparagine (GO:0018279)	1/23	0.202789	0.335156	NO	0	0	4.61119	7.35755	MGAT5														859	Protein Dephosphorylation (GO:0006470)	1/124	0.45718	0.492839	NO	0	0	1.65778	1.29751	PTPRD
860	Regulation Of Axon Extension Involved In Axon Guidance (GO:0048841)	1/23	0.202789	0.335156	NO	0	0	4.61119	7.35755	SEMA3C														860	Supramolecular Fiber Organization (GO:0097435)	2/316	0.460112	0.495423	NO	0	0	1.29963	1.00888	PRKN;COL11A2
861	Regulation Of Cardiac Muscle Hypertrophy (GO:0010611)	1/23	0.202789	0.335156	NO	0	0	4.61119	7.35755	ROCK2														861	Positive Regulation Of Intracellular Protein Transport (GO:0090316)	1/126	0.46252	0.49686	NO	0	0	1.63109	1.25768	RAPGEF3
862	Response To Lipopolysaccharide (GO:0032496)	3/159	0.204873	0.338206	NO	0	0	1.95775	3.10375	SBNO2;CCL2;VIM														862	Protein-Containing Complex Organization (GO:0043933)	1/126	0.46252	0.49686	NO	0	0	1.63109	1.25768	APC
863	Regulation Of Mitotic Cell Cycle Phase Transition (GO:1901990)	2/86	0.206251	0.339795	NO	0	0	2.42023	3.82072	CENPF;KNTC1														863	Proteasome-Mediated Ubiquitin-Dependent Protein Catabolic Process (GO:0043161)	2/319	0.464992	0.498937	NO	0	0	1.28713	0.985601	PRKN;APC
864	Cellular Response To Oxygen-Containing Compound (GO:1901701)	6/406	0.209118	0.339795	NO	0	0	1.53189	2.39719	RAP1B;SBNO2;ROCK2;CCL2;VIM;ECT2														864	Regulation Of DNA Repair (GO:0006282)	1/129	0.470432	0.50419	NO	0	0	1.59262	1.201	EYA1
865	Regulation Of Cytoplasmic Translation (GO:2000765)	1/24	0.210611	0.339795	NO	0	0	4.41048	6.87039	SYNCRIP														865	Regulation Of Cell Cycle Process (GO:0010564)	1/130	0.473044	0.506403	NO	0	0	1.5802	1.18288	APC
866	ERK1 And ERK2 Cascade (GO:0070371)	1/24	0.210611	0.339795	NO	0	0	4.41048	6.87039	ITGAV														866	Protein Localization To Plasma Membrane (GO:0072659)	1/137	0.490972	0.524383	NO	0	0	1.49833	1.06586	PTCH1
867	Negative Regulation Of Ossification (GO:0030279)	1/24	0.210611	0.339795	NO	0	0	4.41048	6.87039	CHSY1														867	Negative Regulation Of Cellular Biosynthetic Process (GO:0031327)	1/137	0.490972	0.524383	NO	0	0	1.49833	1.06586	CPEB3
868	Regulation Of Microtubule Depolymerization (GO:0031114)	1/24	0.210611	0.339795	NO	0	0	4.41048	6.87039	MAP1B														868	Negative Regulation Of Cellular Process (GO:0048523)	3/537	0.491914	0.524784	NO	0	0	1.14536	0.812575	APC;ADGRB1;GPLD1
869	Neuromuscular Junction Development (GO:0007528)	1/24	0.210611	0.339795	NO	0	0	4.41048	6.87039	TNC														869	Intracellular Calcium Ion Homeostasis (GO:0006874)	1/139	0.495983	0.528516	NO	0	0	1.47647	1.03532	ATP13A4
870	Regulation Of Muscle Cell Differentiation (GO:0051147)	1/24	0.210611	0.339795	NO	0	0	4.41048	6.87039	LAMC1														870	Protein Localization To Cell Periphery (GO:1990778)	1/142	0.503407	0.535811	NO	0	0	1.44483	0.99167	PTCH1
871	Regulation Of Neuroblast Proliferation (GO:1902692)	1/24	0.210611	0.339795	NO	0	0	4.41048	6.87039	NCAN														871	Positive Regulation Of Transferase Activity (GO:0051347)	1/143	0.505858	0.537801	NO	0	0	1.43459	0.97767	APOE
872	Outflow Tract Septum Morphogenesis (GO:0003148)	1/24	0.210611	0.339795	NO	0	0	4.41048	6.87039	SEMA3C														872	Ras Protein Signal Transduction (GO:0007265)	1/144	0.508297	0.539774	NO	0	0	1.42448	0.963933	RAPGEF3
873	Cell Morphogenesis Involved In Differentiation (GO:0000904)	1/24	0.210611	0.339795	NO	0	0	4.41048	6.87039	ACTN1														873	Positive Regulation Of Protein Kinase Activity (GO:0045860)	1/145	0.510724	0.54173	NO	0	0	1.41452	0.950453	MMD2
874	Positive Regulation Of ERBB Signaling Pathway (GO:1901186)	1/24	0.210611	0.339795	NO	0	0	4.41048	6.87039	RTN4														874	Regulation Of Cold-Induced Thermogenesis (GO:0120161)	1/146	0.513139	0.543669	NO	0	0	1.40469	0.937224	APC
875	Dicarboxylic Acid Transport (GO:0006835)	1/24	0.210611	0.339795	NO	0	0	4.41048	6.87039	PDPN														875	Positive Regulation Of Nucleic Acid-Templated Transcription (GO:1903508)	3/557	0.516454	0.546556	NO	0	0	1.10287	0.728742	NCOA1;RORA;APOE
876	Iron Ion Transport (GO:0006826)	1/24	0.210611	0.339795	NO	0	0	4.41048	6.87039	SLC39A14														876	Negative Regulation Of Transcription By RNA Polymerase II (GO:0000122)	4/763	0.517235	0.546758	NO	0	0	1.07325	0.707548	PRKN;PER3;PTCH1;CPEB3
877	Protein Kinase B Signaling (GO:0043491)	1/24	0.210611	0.339795	NO	0	0	4.41048	6.87039	CCL2														877	Axon Guidance (GO:0007411)	1/149	0.520313	0.548758	NO	0	0	1.37601	0.898982	NRXN1
878	Mononuclear Cell Differentiation (GO:1903131)	1/24	0.210611	0.339795	NO	0	0	4.41048	6.87039	MYH9														878	Skeletal System Development (GO:0001501)	1/149	0.520313	0.548758	NO	0	0	1.37601	0.898982	COL11A2
879	Multivesicular Body Sorting Pathway (GO:0071985)	1/24	0.210611	0.339795	NO	0	0	4.41048	6.87039	RAB27B														879	Epithelium Development (GO:0060429)	1/154	0.532038	0.560486	NO	0	0	1.33071	0.839728	PTCH1
880	Natural Killer Cell Mediated Cytotoxicity (GO:0042267)	1/24	0.210611	0.339795	NO	0	0	4.41048	6.87039	TUBB2A														880	Cellular Response To Growth Factor Stimulus (GO:0071363)	1/155	0.534349	0.562281	NO	0	0	1.322	0.828504	MTSS2
881	Negative Regulation Of Antigen Receptor-Mediated Signaling Pathway (GO:0050858)	1/24	0.210611	0.339795	NO	0	0	4.41048	6.87039	PTPRJ														881	Regulation Of Macromolecule Metabolic Process (GO:0060255)	1/162	0.550211	0.57766	NO	0	0	1.26407	0.755223	APOE
882	Negative Regulation Of Cell Junction Assembly (GO:1901889)	1/24	0.210611	0.339795	NO	0	0	4.41048	6.87039	ROCK2														882	Mitochondrion Organization (GO:0007005)	1/162	0.550211	0.57766	NO	0	0	1.26407	0.755223	PRKN
883	Regulation Of Macromolecule Metabolic Process (GO:0060255)	3/162	0.212468	0.342403	NO	0	0	1.92052	2.97482	PCBP3;ROCK2;RASA1														883	Nitrogen Compound Transport (GO:0071705)	1/163	0.552433	0.579336	NO	0	0	1.2562	0.74546	SFXN5
884	Regulation Of Endothelial Cell Migration (GO:0010594)	2/88	0.213421	0.343162	NO	0	0	2.3637	3.65071	ROCK2;ADAMTS9														884	Negative Regulation Of Programmed Cell Death (GO:0043069)	2/381	0.559784	0.58638	NO	0	0	1.07316	0.622655	FMN2;SLC7A11
885	Positive Regulation Of Plasma Membrane Bounded Cell Projection Assembly (GO:0120034)	2/88	0.213421	0.343162	NO	0	0	2.3637	3.65071	DPYSL3;MYO3A														885	Membrane Organization (GO:0061024)	1/167	0.561213	0.587213	NO	0	0	1.22569	0.708023	MTSS2
886	Sensory Perception Of Mechanical Stimulus (GO:0050954)	2/89	0.217015	0.344099	NO	0	0	2.33641	3.56954	MYO3A;CCDC50														886	Double-Strand Break Repair (GO:0006302)	1/168	0.563381	0.588816	NO	0	0	1.21829	0.69905	EYA1
887	Positive Regulation Of Peptidyl-Serine Phosphorylation (GO:0033138)	2/89	0.217015	0.344099	NO	0	0	2.33641	3.56954	PAK1;CD44														887	DNA Damage Response (GO:0006974)	2/384	0.564062	0.588863	NO	0	0	1.06457	0.609565	APC;FMN2
888	Regulation Of Chondrocyte Differentiation (GO:0032330)	1/25	0.218356	0.344099	NO	0	0	4.2265	6.43115	ADAMTS7														888	Metal Ion Transport (GO:0030001)	1/171	0.569822	0.594207	NO	0	0	1.1966	0.673007	ATP1A2
889	Negative Regulation Of Intrinsic Apoptotic Signaling Pathway In Response To DNA Damage (GO:1902230)	1/25	0.218356	0.344099	NO	0	0	4.2265	6.43115	CD44														889	Positive Regulation Of I-kappaB kinase/NF-kappaB Signaling (GO:0043123)	1/175	0.578264	0.602332	NO	0	0	1.16886	0.640212	PRKN
890	Negative Regulation Of Protein Localization To Membrane (GO:1905476)	1/25	0.218356	0.344099	NO	0	0	4.2265	6.43115	TMBIM1														890	Positive Regulation Of ERK1 And ERK2 Cascade (GO:0070374)	1/179	0.586542	0.610268	NO	0	0	1.14236	0.609462	APOE
891	Regulation Of Intracellular Estrogen Receptor Signaling Pathway (GO:0033146)	1/25	0.218356	0.344099	NO	0	0	4.2265	6.43115	PAK1														891	Axonogenesis (GO:0007409)	1/188	0.604584	0.628333	NO	0	0	1.08688	0.546936	NRXN1
892	Negative Regulation Of Signaling Receptor Activity (GO:2000272)	1/25	0.218356	0.344099	NO	0	0	4.2265	6.43115	ERRFI1														892	Endocytosis (GO:0006897)	1/189	0.60654	0.629659	NO	0	0	1.08105	0.540507	APOE
893	Regulation Of Monocyte Chemotaxis (GO:0090025)	1/25	0.218356	0.344099	NO	0	0	4.2265	6.43115	ANO6														893	Transcription By RNA Polymerase II (GO:0006366)	1/192	0.612351	0.634979	NO	0	0	1.06391	0.521793	NCOA1
894	Regulation Of Platelet Aggregation (GO:0090330)	1/25	0.218356	0.344099	NO	0	0	4.2265	6.43115	PDPN														894	Regulation Of Cell Differentiation (GO:0045595)	1/193	0.614268	0.636256	NO	0	0	1.05831	0.51574	APC
895	Osteoclast Differentiation (GO:0030316)	1/25	0.218356	0.344099	NO	0	0	4.2265	6.43115	SBNO2														895	Regulation Of Programmed Cell Death (GO:0043067)	1/195	0.618076	0.639484	NO	0	0	1.0473	0.503899	PRKN
896	Cellular Response To Hexose Stimulus (GO:0071331)	1/25	0.218356	0.344099	NO	0	0	4.2265	6.43115	SLC39A14														896	Protein Ubiquitination (GO:0016567)	2/434	0.631005	0.650791	NO	0	0	0.938947	0.43233	RNF144A;PRKN
897	Sterol Transport (GO:0015918)	1/25	0.218356	0.344099	NO	0	0	4.2265	6.43115	GRAMD1C														897	Regulation Of Cell Migration (GO:0030334)	2/434	0.631005	0.650791	NO	0	0	0.938947	0.43233	APC;FAM107A
898	fatty-acyl-CoA Biosynthetic Process (GO:0046949)	1/25	0.218356	0.344099	NO	0	0	4.2265	6.43115	HACD1														898	Regulation Of Translation (GO:0006417)	1/202	0.631112	0.650791	NO	0	0	1.01046	0.465087	CPEB3
899	Inner Ear Morphogenesis (GO:0042472)	1/25	0.218356	0.344099	NO	0	0	4.2265	6.43115	MYO3A														899	Defense Response To Bacterium (GO:0042742)	1/204	0.634755	0.653819	NO	0	0	1.00041	0.4547	ADGRB1
900	Positive Regulation Of Striated Muscle Cell Differentiation (GO:0051155)	1/25	0.218356	0.344099	NO	0	0	4.2265	6.43115	NIBAN2														900	Regulation Of Gene Expression (GO:0010468)	5/1127	0.65337	0.672245	NO	0	0	0.899891	0.383004	PRKN;NWD1;RORA;APOE;RBMS3
901	Proteoglycan Metabolic Process (GO:0006029)	1/25	0.218356	0.344099	NO	0	0	4.2265	6.43115	CHST11														901	Regulation Of Cell Growth (GO:0001558)	1/227	0.674175	0.692881	NO	0	0	0.897546	0.353871	FAM107A
902	Myotube Differentiation (GO:0014902)	1/25	0.218356	0.344099	NO	0	0	4.2265	6.43115	ITGB1														902	Negative Regulation Of Intracellular Signal Transduction (GO:1902532)	1/231	0.680587	0.697922	NO	0	0	0.881757	0.3393	RORA
903	Regulation Of Biomineral Tissue Development (GO:0070167)	1/25	0.218356	0.344099	NO	0	0	4.2265	6.43115	ROCK2														903	Negative Regulation Of Multicellular Organismal Process (GO:0051241)	1/231	0.680587	0.697922	NO	0	0	0.881757	0.3393	PTCH1
904	Regulation Of RNA Metabolic Process (GO:0051252)	2/91	0.22422	0.351514	NO	0	0	2.28368	3.41439	PCBP3;RASA1														904	Regulation Of Autophagy (GO:0010506)	1/241	0.696076	0.713016	NO	0	0	0.844588	0.305991	PRKN
905	Fc Receptor Signaling Pathway (GO:0038093)	1/26	0.226026	0.351514	NO	0	0	4.05723	6.03353	VAV3														905	Regulation Of ERK1 And ERK2 Cascade (GO:0070372)	1/244	0.700576	0.716832	NO	0	0	0.834033	0.296793	APOE
906	L-amino Acid Transport (GO:0015807)	1/26	0.226026	0.351514	NO	0	0	4.05723	6.03353	SLC7A8														906	Positive Regulation Of DNA-binding Transcription Factor Activity (GO:0051091)	1/246	0.703539	0.71907	NO	0	0	0.827141	0.290849	PLPP3
907	Negative Regulation Of Receptor-Mediated Endocytosis (GO:0048261)	1/26	0.226026	0.351514	NO	0	0	4.05723	6.03353	ITGAV														907	Regulation Of Cell Population Proliferation (GO:0042127)	3/766	0.729838	0.745127	NO	0	0	0.792123	0.249465	APC;ADGRB1;GPLD1
908	Acute Inflammatory Response (GO:0002526)	1/26	0.226026	0.351514	NO	0	0	4.05723	6.03353	ANO6														908	Negative Regulation Of Signal Transduction (GO:0009968)	1/267	0.732954	0.747484	NO	0	0	0.761026	0.23643	PTCH1
909	Regulation Of Potassium Ion Transmembrane Transporter Activity (GO:1901016)	1/26	0.226026	0.351514	NO	0	0	4.05723	6.03353	ITGB1														909	Negative Regulation Of DNA-templated Transcription (GO:0045892)	4/1025	0.746186	0.760141	NO	0	0	0.786921	0.230395	PRKN;PER3;PTCH1;CPEB3
910	Camera-Type Eye Development (GO:0043010)	1/26	0.226026	0.351514	NO	0	0	4.05723	6.03353	NES														910	Positive Regulation Of Cell Differentiation (GO:0045597)	1/283	0.753409	0.766655	NO	0	0	0.717263	0.203091	MMD2
911	Cardiac Muscle Cell Development (GO:0055013)	1/26	0.226026	0.351514	NO	0	0	4.05723	6.03353	PDLIM5														911	DNA Repair (GO:0006281)	1/291	0.763046	0.77561	NO	0	0	0.697192	0.188546	EYA1
912	Cell-Cell Adhesion Mediated By Cadherin (GO:0044331)	1/26	0.226026	0.351514	NO	0	0	4.05723	6.03353	CDH2														912	Positive Regulation Of MAPK Cascade (GO:0043410)	1/310	0.784468	0.79651	NO	0	0	0.653688	0.158683	APOE
913	Plasma Membrane Invagination (GO:0099024)	1/26	0.226026	0.351514	NO	0	0	4.05723	6.03353	MYH9														913	Protein Transport (GO:0015031)	1/313	0.78767	0.798885	NO	0	0	0.647304	0.154496	APOE
914	Mitotic G1 DNA Damage Checkpoint Signaling (GO:0031571)	1/26	0.226026	0.351514	NO	0	0	4.05723	6.03353	CCND1														914	Positive Regulation Of Cytokine Production (GO:0001819)	1/320	0.79496	0.805397	NO	0	0	0.632873	0.145221	RORA
915	Regulation Of Actin Filament Bundle Assembly (GO:0032231)	1/26	0.226026	0.351514	NO	0	0	4.05723	6.03353	ROCK2														915	Protein-Containing Complex Assembly (GO:0065003)	1/328	0.802989	0.812642	NO	0	0	0.617138	0.135409	APC
916	Sensory Perception Of Sound (GO:0007605)	2/92	0.227829	0.353931	NO	0	0	2.25819	3.34022	MYO3A;CCDC50														916	Positive Regulation Of Transcription By RNA Polymerase II (GO:0045944)	3/938	0.844207	0.853423	NO	0	0	0.640597	0.10849	NCOA1;PRKN;RORA
917	Regulation Of Peptidyl-Serine Phosphorylation (GO:0033135)	2/93	0.231442	0.355554	NO	0	0	2.23326	3.26821	PAK1;CD44														917	Positive Regulation Of Protein Phosphorylation (GO:0001934)	1/377	0.8458	0.854101	NO	0	0	0.53537	0.0896595	MMD2
918	Negative Regulation Of Amide Metabolic Process (GO:0034249)	2/93	0.231442	0.355554	NO	0	0	2.23326	3.26821	SYNCRIP;RTN4														918	Positive Regulation Of DNA-templated Transcription (GO:0045893)	4/1243	0.865674	0.873218	NO	0	0	0.640977	0.0924585	NCOA1;PRKN;RORA;APOE
919	Regulation Of Immunoglobulin Production (GO:0002637)	1/27	0.233621	0.355554	NO	0	0	3.90099	5.67225	CLCF1														919	Protein Modification Process (GO:0036211)	2/711	0.867799	0.874409	NO	0	0	0.563969	0.0799683	PTPRD;FUT9
920	Amino Acid Import Across Plasma Membrane (GO:0089718)	1/27	0.233621	0.355554	NO	0	0	3.90099	5.67225	SLC7A8														920	Vesicle-Mediated Transport (GO:0016192)	1/411	0.869955	0.875628	NO	0	0	0.490118	0.0682803	FMN2
921	Regulation Of Microtubule Polymerization Or Depolymerization (GO:0031110)	1/27	0.233621	0.355554	NO	0	0	3.90099	5.67225	MAP1B														921	Phosphorylation (GO:0016310)	1/429	0.881185	0.885969	NO	0	0	0.469072	0.0593318	DGKB
922	Regulation Of Mitochondrial Fission (GO:0090140)	1/27	0.233621	0.355554	NO	0	0	3.90099	5.67225	INF2														922	Regulation Of Nucleic Acid-Templated Transcription (GO:1903506)	1/452	0.894148	0.898027	NO	0	0	0.444625	0.0497465	RORA
923	Cardiac Muscle Cell Differentiation (GO:0055007)	1/27	0.233621	0.355554	NO	0	0	3.90099	5.67225	AKAP13														923	Positive Regulation Of Intracellular Signal Transduction (GO:1902533)	1/525	0.926706	0.929718	NO	0	0	0.381247	0.0290202	PRKN
924	Peptide Cross-Linking (GO:0018149)	1/27	0.233621	0.355554	NO	0	0	3.90099	5.67225	FN1														924	Regulation Of Transcription By RNA Polymerase II (GO:0006357)	6/2028	0.940772	0.942808	NO	0	0	0.5767	0.03521	NCOA1;PRKN;PER3;PTCH1;RORA;CPEB3
925	Phospholipid Biosynthetic Process (GO:0008654)	1/27	0.233621	0.355554	NO	0	0	3.90099	5.67225	AGPAT4														925	Positive Regulation Of Cellular Process (GO:0048522)	1/594	0.948283	0.949308	NO	0	0	0.335686	0.0178258	PRODH
926	Regulation Of Transcription Regulatory Region DNA Binding (GO:2000677)	1/27	0.233621	0.355554	NO	0	0	3.90099	5.67225	NIBAN2														926	Regulation Of DNA-templated Transcription (GO:0006355)	3/1922	0.996786	0.996786	NO	0	0	0.295927	0.000952765	NCOA1;RORA;APOE
927	Respiratory Tube Development (GO:0030323)	1/27	0.233621	0.355554	NO	0	0	3.90099	5.67225	PDPN
928	Cortical Cytoskeleton Organization (GO:0030865)	1/27	0.233621	0.355554	NO	0	0	3.90099	5.67225	ROCK2
929	Positive Regulation Of Calcium Ion Transmembrane Transporter Activity (GO:1901021)	1/27	0.233621	0.355554	NO	0	0	3.90099	5.67225	VMP1
930	Positive Regulation Of Nitric Oxide Biosynthetic Process (GO:0045429)	1/27	0.233621	0.355554	NO	0	0	3.90099	5.67225	DDAH1
931	In Utero Embryonic Development (GO:0001701)	1/27	0.233621	0.355554	NO	0	0	3.90099	5.67225	STIL
932	Microtubule Polymerization Or Depolymerization (GO:0031109)	1/27	0.233621	0.355554	NO	0	0	3.90099	5.67225	KIF18A
933	Myeloid Cell Development (GO:0061515)	1/27	0.233621	0.355554	NO	0	0	3.90099	5.67225	FLNA
934	Negative Regulation Of Notch Signaling Pathway (GO:0045746)	1/27	0.233621	0.355554	NO	0	0	3.90099	5.67225	NIBAN2
935	Regulation Of Actin Polymerization Or Depolymerization (GO:0008064)	1/27	0.233621	0.355554	NO	0	0	3.90099	5.67225	RASA1
936	Generation Of Neurons (GO:0048699)	3/172	0.238196	0.361967	NO	0	0	1.80596	2.59094	MAP1B;MET;RTN4
937	Positive Regulation Of Epithelial Cell Migration (GO:0010634)	2/95	0.23868	0.361967	NO	0	0	2.18501	3.13032	ROCK2;RTN4
938	Apoptotic Cell Clearance (GO:0043277)	1/28	0.241142	0.361967	NO	0	0	3.75632	5.34287	ITGAV
939	Regulation Of Nitric-Oxide Synthase Activity (GO:0050999)	1/28	0.241142	0.361967	NO	0	0	3.75632	5.34287	DDAH1
940	Regulation Of Plasma Membrane Bounded Cell Projection Organization (GO:0120035)	1/28	0.241142	0.361967	NO	0	0	3.75632	5.34287	NTNG1
941	Regulation Of Platelet Activation (GO:0010543)	1/28	0.241142	0.361967	NO	0	0	3.75632	5.34287	FLNA
942	Determination Of Bilateral Symmetry (GO:0009855)	1/28	0.241142	0.361967	NO	0	0	3.75632	5.34287	STIL
943	Positive Regulation Of Fibroblast Proliferation (GO:0048146)	1/28	0.241142	0.361967	NO	0	0	3.75632	5.34287	FN1
944	Glycosaminoglycan Metabolic Process (GO:0030203)	1/28	0.241142	0.361967	NO	0	0	3.75632	5.34287	GCNT2
945	Positive Regulation Of Nitric Oxide Metabolic Process (GO:1904407)	1/28	0.241142	0.361967	NO	0	0	3.75632	5.34287	DDAH1
946	Protein Depolymerization (GO:0051261)	1/28	0.241142	0.361967	NO	0	0	3.75632	5.34287	KIF18A
947	Protein Insertion Into Mitochondrial Membrane (GO:0051204)	1/28	0.241142	0.361967	NO	0	0	3.75632	5.34287	HSPA4
948	Regulation Of DNA Damage Response, Signal Transduction By P53 Class Mediator (GO:0043516)	1/28	0.241142	0.361967	NO	0	0	3.75632	5.34287	CD44
949	Cellular Response To Transforming Growth Factor Beta Stimulus (GO:0071560)	2/96	0.242303	0.363326	NO	0	0	2.16166	3.0643	ITGB1;GCNT2
950	Regulation Of Defense Response (GO:0031347)	2/97	0.245928	0.368374	NO	0	0	2.1388	3.00012	SBNO2;TNC
951	JNK Cascade (GO:0007254)	1/29	0.248589	0.368481	NO	0	0	3.62198	5.04163	MAP4K3
952	Alpha-Amino Acid Metabolic Process (GO:1901605)	1/29	0.248589	0.368481	NO	0	0	3.62198	5.04163	DDAH1
953	Phosphatidic Acid Biosynthetic Process (GO:0006654)	1/29	0.248589	0.368481	NO	0	0	3.62198	5.04163	AGPAT4
954	Regulation Of Spindle Assembly (GO:0090169)	1/29	0.248589	0.368481	NO	0	0	3.62198	5.04163	STIL
955	Chondrocyte Differentiation (GO:0002062)	1/29	0.248589	0.368481	NO	0	0	3.62198	5.04163	SLC39A14
956	Positive Regulation Of Calcium Ion Transport (GO:0051928)	1/29	0.248589	0.368481	NO	0	0	3.62198	5.04163	CCL2
957	Sarcomere Organization (GO:0045214)	1/29	0.248589	0.368481	NO	0	0	3.62198	5.04163	FLNC
958	Positive Regulation Of Endopeptidase Activity (GO:0010950)	1/29	0.248589	0.368481	NO	0	0	3.62198	5.04163	ROCK2
959	Lipid Droplet Organization (GO:0034389)	1/29	0.248589	0.368481	NO	0	0	3.62198	5.04163	PLIN2
960	Modified Amino Acid Transport (GO:0072337)	1/29	0.248589	0.368481	NO	0	0	3.62198	5.04163	PDPN
961	Negative Regulation Of Macromolecule Biosynthetic Process (GO:0010558)	2/98	0.249556	0.369145	NO	0	0	2.11641	2.93773	SYNCRIP;NIBAN2
962	Positive Regulation Of Protein-Containing Complex Assembly (GO:0031334)	2/98	0.249556	0.369145	NO	0	0	2.11641	2.93773	SH3GLB1;RAP1B
963	Negative Regulation Of Epithelial To Mesenchymal Transition (GO:0010719)	1/30	0.255963	0.375888	NO	0	0	3.49691	4.76531	SPRED3
964	Regulation Of Dendritic Spine Morphogenesis (GO:0061001)	1/30	0.255963	0.375888	NO	0	0	3.49691	4.76531	PDLIM5
965	Regulation Of Macrophage Derived Foam Cell Differentiation (GO:0010743)	1/30	0.255963	0.375888	NO	0	0	3.49691	4.76531	ITGAV
966	Phagocytosis, Engulfment (GO:0006911)	1/30	0.255963	0.375888	NO	0	0	3.49691	4.76531	MYH9
967	Positive Regulation Of JUN Kinase Activity (GO:0043507)	1/30	0.255963	0.375888	NO	0	0	3.49691	4.76531	PAK1
968	Positive Regulation Of Protein Targeting To Mitochondrion (GO:1903955)	1/30	0.255963	0.375888	NO	0	0	3.49691	4.76531	SH3GLB1
969	Innate Immune Response Activating Cell Surface Receptor Signaling Pathway (GO:0002220)	1/30	0.255963	0.375888	NO	0	0	3.49691	4.76531	PAK1
970	Response To UV (GO:0009411)	2/100	0.256816	0.376751	NO	0	0	2.07301	2.81804	CCND1;MAP4K3
971	Negative Regulation Of Developmental Growth (GO:0048640)	1/31	0.263266	0.381106	NO	0	0	3.38017	4.51115	RTN4
972	Regulation Of Centrosome Duplication (GO:0010824)	1/31	0.263266	0.381106	NO	0	0	3.38017	4.51115	STIL
973	B Cell Proliferation (GO:0042100)	1/31	0.263266	0.381106	NO	0	0	3.38017	4.51115	CTPS1
974	Regulation Of Extrinsic Apoptotic Signaling Pathway Via Death Domain Receptors (GO:1902041)	1/31	0.263266	0.381106	NO	0	0	3.38017	4.51115	TMBIM1
975	Regulation Of Protein Autophosphorylation (GO:0031952)	1/31	0.263266	0.381106	NO	0	0	3.38017	4.51115	ERRFI1
976	Cellular Response To cAMP (GO:0071320)	1/31	0.263266	0.381106	NO	0	0	3.38017	4.51115	RAP1B
977	Phospholipid Translocation (GO:0045332)	1/31	0.263266	0.381106	NO	0	0	3.38017	4.51115	ANO6
978	Positive Regulation Of Mononuclear Cell Migration (GO:0071677)	1/31	0.263266	0.381106	NO	0	0	3.38017	4.51115	ANO6
979	Glutamine Family Amino Acid Metabolic Process (GO:0009064)	1/31	0.263266	0.381106	NO	0	0	3.38017	4.51115	DDAH1
980	Receptor Signaling Pathway Via STAT (GO:0097696)	1/31	0.263266	0.381106	NO	0	0	3.38017	4.51115	CLCF1
981	Negative Regulation Of DNA Biosynthetic Process (GO:2000279)	1/31	0.263266	0.381106	NO	0	0	3.38017	4.51115	NIBAN2
982	Negative Regulation Of Cell-Matrix Adhesion (GO:0001953)	1/31	0.263266	0.381106	NO	0	0	3.38017	4.51115	RASA1
983	Negative Regulation Of Chemotaxis (GO:0050922)	1/31	0.263266	0.381106	NO	0	0	3.38017	4.51115	SEMA3C
984	Phosphate-Containing Compound Metabolic Process (GO:0006796)	3/184	0.269713	0.385303	NO	0	0	1.6852	2.20828	PAK1;PFKFB3;SLC20A1
985	'De Novo' Post-Translational Protein Folding (GO:0051084)	1/32	0.270497	0.385303	NO	0	0	3.27097	4.27677	SELENOF
986	Amide Transport (GO:0042886)	1/32	0.270497	0.385303	NO	0	0	3.27097	4.27677	PDPN
987	Regulation Of Transcription By RNA Polymerase I (GO:0006356)	1/32	0.270497	0.385303	NO	0	0	3.27097	4.27677	FLNA
988	Regulation Of Transmembrane Transport (GO:0034762)	1/32	0.270497	0.385303	NO	0	0	3.27097	4.27677	CTTNBP2NL
989	Respiratory System Development (GO:0060541)	1/32	0.270497	0.385303	NO	0	0	3.27097	4.27677	PDPN
990	Gluconeogenesis (GO:0006094)	1/32	0.270497	0.385303	NO	0	0	3.27097	4.27677	SLC39A14
991	Glycosphingolipid Metabolic Process (GO:0006687)	1/32	0.270497	0.385303	NO	0	0	3.27097	4.27677	B3GALNT1
992	Very Long-Chain Fatty Acid Metabolic Process (GO:0000038)	1/32	0.270497	0.385303	NO	0	0	3.27097	4.27677	HACD1
993	Vesicle Budding From Membrane (GO:0006900)	1/32	0.270497	0.385303	NO	0	0	3.27097	4.27677	S100A10
994	Positive Regulation Of Synapse Assembly (GO:0051965)	1/32	0.270497	0.385303	NO	0	0	3.27097	4.27677	IL1RAP
995	Intracellular pH Reduction (GO:0051452)	1/32	0.270497	0.385303	NO	0	0	3.27097	4.27677	SLC4A7
996	Left/Right Pattern Formation (GO:0060972)	1/32	0.270497	0.385303	NO	0	0	3.27097	4.27677	STIL
997	Mesenchymal Cell Migration (GO:0090497)	1/32	0.270497	0.385303	NO	0	0	3.27097	4.27677	SEMA3C
998	Proteoglycan Biosynthetic Process (GO:0030166)	1/32	0.270497	0.385303	NO	0	0	3.27097	4.27677	CHST11
999	Negative Regulation Of G1/S Transition Of Mitotic Cell Cycle (GO:2000134)	1/32	0.270497	0.385303	NO	0	0	3.27097	4.27677	CCL2
1000	Cellular Response To Organonitrogen Compound (GO:0071417)	2/105	0.274975	0.389652	NO	0	0	1.97187	2.54584	RAP1B;ROCK2
1001	Negative Regulation Of MAPK Cascade (GO:0043409)	2/105	0.274975	0.389652	NO	0	0	1.97187	2.54584	SPRED3;PTPRJ
1002	Negative Regulation Of Endocytosis (GO:0045806)	1/33	0.277658	0.389652	NO	0	0	3.16859	4.06013	DYSF
1003	Negative Regulation Of Epithelial Cell Migration (GO:0010633)	1/33	0.277658	0.389652	NO	0	0	3.16859	4.06013	ADAMTS9
1004	Regulation Of Potassium Ion Transmembrane Transport (GO:1901379)	1/33	0.277658	0.389652	NO	0	0	3.16859	4.06013	FLNA
1005	Regulation Of Protein Polymerization (GO:0032271)	1/33	0.277658	0.389652	NO	0	0	3.16859	4.06013	RASA1
1006	Phosphatidic Acid Metabolic Process (GO:0046473)	1/33	0.277658	0.389652	NO	0	0	3.16859	4.06013	AGPAT4
1007	Positive Regulation Of DNA Binding (GO:0043388)	1/33	0.277658	0.389652	NO	0	0	3.16859	4.06013	NIBAN2
1008	Positive Regulation Of Epidermal Growth Factor Receptor Signaling Pathway (GO:0045742)	1/33	0.277658	0.389652	NO	0	0	3.16859	4.06013	HBEGF
1009	Positive Regulation Of Establishment Of Protein Localization To Mitochondrion (GO:1903749)	1/33	0.277658	0.389652	NO	0	0	3.16859	4.06013	SH3GLB1
1010	Positive Regulation Of Ion Transmembrane Transporter Activity (GO:0032414)	1/33	0.277658	0.389652	NO	0	0	3.16859	4.06013	CCL2
1011	Glycolipid Metabolic Process (GO:0006664)	1/33	0.277658	0.389652	NO	0	0	3.16859	4.06013	B3GALNT1
1012	Vasculogenesis (GO:0001570)	1/33	0.277658	0.389652	NO	0	0	3.16859	4.06013	RASA1
1013	ncRNA Catabolic Process (GO:0034661)	1/33	0.277658	0.389652	NO	0	0	3.16859	4.06013	SLFN13
1014	Regulation Of Activated T Cell Proliferation (GO:0046006)	1/33	0.277658	0.389652	NO	0	0	3.16859	4.06013	IGFBP2
1015	Negative Regulation Of Translation (GO:0017148)	2/107	0.282235	0.393777	NO	0	0	1.93412	2.44669	SYNCRIP;ROCK2
1016	Monoatomic Ion Transport (GO:0006811)	2/107	0.282235	0.393777	NO	0	0	1.93412	2.44669	SLC20A1;ANO6
1017	Endocytosis (GO:0006897)	3/189	0.28299	0.393777	NO	0	0	1.63948	2.06959	ITGB1;MET;PDLIM7
1018	Organophosphate Biosynthetic Process (GO:0090407)	1/34	0.284748	0.393777	NO	0	0	3.07242	3.85942	AGPAT4
1019	Cellular Response To Glucose Stimulus (GO:0071333)	1/34	0.284748	0.393777	NO	0	0	3.07242	3.85942	SLC39A14
1020	Cellular Response To Hydrogen Peroxide (GO:0070301)	1/34	0.284748	0.393777	NO	0	0	3.07242	3.85942	ECT2
1021	Smoothened Signaling Pathway (GO:0007224)	1/34	0.284748	0.393777	NO	0	0	3.07242	3.85942	STIL
1022	Positive Regulation Of Immunoglobulin Production (GO:0002639)	1/34	0.284748	0.393777	NO	0	0	3.07242	3.85942	CLCF1
1023	Superoxide Metabolic Process (GO:0006801)	1/34	0.284748	0.393777	NO	0	0	3.07242	3.85942	SH3PXD2B
1024	Transcription Initiation-Coupled Chromatin Remodeling (GO:0045815)	1/34	0.284748	0.393777	NO	0	0	3.07242	3.85942	NIBAN2
1025	Membrane Protein Proteolysis (GO:0033619)	1/34	0.284748	0.393777	NO	0	0	3.07242	3.85942	MYH9
1026	Purine Nucleotide Metabolic Process (GO:0006163)	1/34	0.284748	0.393777	NO	0	0	3.07242	3.85942	SLC4A7
1027	Regulation Of DNA Biosynthetic Process (GO:2000278)	1/34	0.284748	0.393777	NO	0	0	3.07242	3.85942	NIBAN2
1028	Regulation Of T Cell Receptor Signaling Pathway (GO:0050856)	1/34	0.284748	0.393777	NO	0	0	3.07242	3.85942	PTPRJ
1029	Negative Regulation Of Ras Protein Signal Transduction (GO:0046580)	1/34	0.284748	0.393777	NO	0	0	3.07242	3.85942	MET
1030	Positive Regulation Of Translation (GO:0045727)	2/108	0.285864	0.394936	NO	0	0	1.91578	2.39901	SYNCRIP;VIM
1031	Cellular Response To Salt (GO:1902075)	2/109	0.28949	0.399171	NO	0	0	1.89777	2.35255	ROCK2;ECT2
1032	Regulation Of Wnt Signaling Pathway (GO:0030111)	2/109	0.28949	0.399171	NO	0	0	1.89777	2.35255	SOX7;CDK14
1033	Neutral Amino Acid Transport (GO:0015804)	1/35	0.29177	0.399604	NO	0	0	2.9819	3.67308	SLC7A8
1034	One-Carbon Compound Transport (GO:0019755)	1/35	0.29177	0.399604	NO	0	0	2.9819	3.67308	SLC4A7
1035	Positive Regulation Of Cell Development (GO:0010720)	1/35	0.29177	0.399604	NO	0	0	2.9819	3.67308	NIBAN2
1036	Hexose Biosynthetic Process (GO:0019319)	1/35	0.29177	0.399604	NO	0	0	2.9819	3.67308	SLC39A14
1037	Liver Development (GO:0001889)	1/35	0.29177	0.399604	NO	0	0	2.9819	3.67308	MET
1038	Regulation Of Axon Extension (GO:0030516)	1/35	0.29177	0.399604	NO	0	0	2.9819	3.67308	RTN4
1039	Negative Regulation Of Cell Cycle G1/S Phase Transition (GO:1902807)	1/35	0.29177	0.399604	NO	0	0	2.9819	3.67308	CCL2
1040	RNA Metabolic Process (GO:0016070)	2/111	0.296736	0.406	NO	0	0	1.86276	2.2631	SYNCRIP;PCBP3
1041	Negative Regulation Of Organelle Assembly (GO:1902116)	1/36	0.298722	0.406	NO	0	0	2.89656	3.49974	CDK5RAP2
1042	Negative Regulation Of Protein Kinase B Signaling (GO:0051898)	1/36	0.298722	0.406	NO	0	0	2.89656	3.49974	PTPRJ
1043	Regulation Of Intracellular Protein Transport (GO:0033157)	1/36	0.298722	0.406	NO	0	0	2.89656	3.49974	KIF20B
1044	Negative Regulation Of Sequestering Of Calcium Ion (GO:0051283)	1/36	0.298722	0.406	NO	0	0	2.89656	3.49974	FLNA
1045	Blood Vessel Diameter Maintenance (GO:0097746)	1/36	0.298722	0.406	NO	0	0	2.89656	3.49974	ROCK2
1046	Protein Destabilization (GO:0031648)	1/36	0.298722	0.406	NO	0	0	2.89656	3.49974	CCDC88C
1047	Receptor Signaling Pathway Via JAK-STAT (GO:0007259)	1/36	0.298722	0.406	NO	0	0	2.89656	3.49974	CLCF1
1048	Calcium Ion Transport (GO:0006816)	2/112	0.300355	0.407829	NO	0	0	1.84574	2.22003	ITGAV;ANO6
1049	Positive Regulation Of Cell Differentiation (GO:0045597)	4/283	0.301518	0.408442	NO	0	0	1.45796	1.74798	PDPN;GCNT2;LAMC1;ECT2
1050	Endomembrane System Organization (GO:0010256)	3/196	0.301668	0.408442	NO	0	0	1.57945	1.89286	VMP1;LMNA;LMNB1
1051	Positive Regulation Of Protein Metabolic Process (GO:0051247)	3/196	0.301668	0.408442	NO	0	0	1.57945	1.89286	ROCK2;MSN;VIM
1052	Positive Regulation Of Cellular Component Organization (GO:0051130)	2/113	0.303971	0.409877	NO	0	0	1.82901	2.17803	SH3GLB1;S100A10
1053	Negative Regulation Of Endothelial Cell Migration (GO:0010596)	1/37	0.305607	0.409877	NO	0	0	2.81595	3.33819	ADAMTS9
1054	Negative Regulation Of Endothelial Cell Proliferation (GO:0001937)	1/37	0.305607	0.409877	NO	0	0	2.81595	3.33819	CCL2
1055	Aortic Valve Morphogenesis (GO:0003180)	1/37	0.305607	0.409877	NO	0	0	2.81595	3.33819	ROCK2
1056	Regulation Of Ossification (GO:0030278)	1/37	0.305607	0.409877	NO	0	0	2.81595	3.33819	CHSY1
1057	Regulation Of Phosphoprotein Phosphatase Activity (GO:0043666)	1/37	0.305607	0.409877	NO	0	0	2.81595	3.33819	MASTL
1058	Positive Regulation Of Immune Effector Process (GO:0002699)	1/37	0.305607	0.409877	NO	0	0	2.81595	3.33819	PTPRJ
1059	Synaptic Vesicle Cycle (GO:0099504)	1/37	0.305607	0.409877	NO	0	0	2.81595	3.33819	CDH2
1060	Positive Regulation Of Receptor Signaling Pathway Via STAT (GO:1904894)	1/37	0.305607	0.409877	NO	0	0	2.81595	3.33819	MGAT5
1061	Muscle Cell Differentiation (GO:0042692)	1/37	0.305607	0.409877	NO	0	0	2.81595	3.33819	MRTFA
1062	Negative Regulation Of Canonical Wnt Signaling Pathway (GO:0090090)	2/114	0.307584	0.412139	NO	0	0	1.81259	2.13706	IGFBP2;CCDC88C
1063	Calcium-Dependent Cell-Cell Adhesion Via Plasma Membrane Cell Adhesion Molecules (GO:0016339)	1/38	0.312425	0.414721	NO	0	0	2.73971	3.18735	CDH2
1064	Response To cAMP (GO:0051591)	1/38	0.312425	0.414721	NO	0	0	2.73971	3.18735	RAP1B
1065	Positive Regulation Of Bone Mineralization (GO:0030501)	1/38	0.312425	0.414721	NO	0	0	2.73971	3.18735	ANO6
1066	Response To Transforming Growth Factor Beta (GO:0071559)	1/38	0.312425	0.414721	NO	0	0	2.73971	3.18735	ROCK2
1067	Heart Looping (GO:0001947)	1/38	0.312425	0.414721	NO	0	0	2.73971	3.18735	STIL
1068	Positive Regulation Of Production Of Molecular Mediator Of Immune Response (GO:0002702)	1/38	0.312425	0.414721	NO	0	0	2.73971	3.18735	CLCF1
1069	Positive Regulation Of Protein Tyrosine Kinase Activity (GO:0061098)	1/38	0.312425	0.414721	NO	0	0	2.73971	3.18735	HBEGF
1070	mRNA Transcription By RNA Polymerase II (GO:0042789)	1/38	0.312425	0.414721	NO	0	0	2.73971	3.18735	S100A10
1071	Membrane Assembly (GO:0071709)	1/38	0.312425	0.414721	NO	0	0	2.73971	3.18735	S100A10
1072	Membrane Fission (GO:0090148)	1/38	0.312425	0.414721	NO	0	0	2.73971	3.18735	SH3GLB1
1073	Organic Substance Transport (GO:0071702)	3/201	0.315049	0.417814	NO	0	0	1.53917	1.77779	CENPF;PDPN;MYH9
1074	Regulation Of Mitotic Spindle Organization (GO:0060236)	1/39	0.319176	0.420155	NO	0	0	2.66748	3.04629	STIL
1075	Neuron Projection Extension (GO:1990138)	1/39	0.319176	0.420155	NO	0	0	2.66748	3.04629	MAP1B
1076	Carboxylic Acid Transmembrane Transport (GO:1905039)	1/39	0.319176	0.420155	NO	0	0	2.66748	3.04629	SLC7A8
1077	Regulation Of Protein Targeting To Mitochondrion (GO:1903214)	1/39	0.319176	0.420155	NO	0	0	2.66748	3.04629	SH3GLB1
1078	Positive Regulation Of ATP-dependent Activity (GO:0032781)	1/39	0.319176	0.420155	NO	0	0	2.66748	3.04629	VMP1
1079	Release Of Sequestered Calcium Ion Into Cytosol (GO:0051209)	1/39	0.319176	0.420155	NO	0	0	2.66748	3.04629	FLNA
1080	Positive Regulation Of Intracellular Transport (GO:0032388)	1/39	0.319176	0.420155	NO	0	0	2.66748	3.04629	KIF20B
1081	Vitamin Transport (GO:0051180)	1/39	0.319176	0.420155	NO	0	0	2.66748	3.04629	PDPN
1082	Regulation Of Protein Kinase Activity (GO:0045859)	2/119	0.325588	0.425023	NO	0	0	1.73469	1.94653	ECT2;YWHAG
1083	L-alpha-amino Acid Transmembrane Transport (GO:1902475)	1/40	0.325861	0.425023	NO	0	0	2.59895	2.91416	SLC7A8
1084	Negative Regulation Of Mitotic Cell Cycle Phase Transition (GO:1901991)	1/40	0.325861	0.425023	NO	0	0	2.59895	2.91416	CCL2
1085	Negative Regulation Of Protein Localization (GO:1903828)	1/40	0.325861	0.425023	NO	0	0	2.59895	2.91416	ROCK2
1086	Aortic Valve Development (GO:0003176)	1/40	0.325861	0.425023	NO	0	0	2.59895	2.91416	ROCK2
1087	Endothelial Cell Migration (GO:0043542)	1/40	0.325861	0.425023	NO	0	0	2.59895	2.91416	MYH9
1088	Establishment Or Maintenance Of Epithelial Cell Apical/Basal Polarity (GO:0045197)	1/40	0.325861	0.425023	NO	0	0	2.59895	2.91416	MSN
1089	Positive Regulation Of Monoatomic Ion Transport (GO:0043270)	1/40	0.325861	0.425023	NO	0	0	2.59895	2.91416	ANO6
1090	Protein Deacetylation (GO:0006476)	1/40	0.325861	0.425023	NO	0	0	2.59895	2.91416	FLNA
1091	Regulation Of Autophagosome Assembly (GO:2000785)	1/40	0.325861	0.425023	NO	0	0	2.59895	2.91416	SH3GLB1
1092	Negative Regulation Of mRNA Catabolic Process (GO:1902373)	1/41	0.332481	0.431286	NO	0	0	2.53385	2.7902	SYNCRIP
1093	Non-Canonical Wnt Signaling Pathway (GO:0035567)	1/41	0.332481	0.431286	NO	0	0	2.53385	2.7902	CCDC88C
1094	Response To Amino Acid Starvation (GO:1990928)	1/41	0.332481	0.431286	NO	0	0	2.53385	2.7902	SH3GLB1
1095	Positive Regulation Of Ossification (GO:0045778)	1/41	0.332481	0.431286	NO	0	0	2.53385	2.7902	ANO6
1096	Visual System Development (GO:0150063)	1/41	0.332481	0.431286	NO	0	0	2.53385	2.7902	SH3PXD2B
1097	Protein Localization To Lysosome (GO:0061462)	1/41	0.332481	0.431286	NO	0	0	2.53385	2.7902	RTN4
1098	Protein Stabilization (GO:0050821)	3/208	0.333803	0.432606	NO	0	0	1.48609	1.63054	FLNA;PFDN1;RTN4
1099	Regulation Of Protein Catabolic Process (GO:0042176)	2/122	0.336334	0.433467	NO	0	0	1.69107	1.84267	MSN;FLNA
1100	Positive Regulation Of Macromolecule Biosynthetic Process (GO:0010557)	2/122	0.336334	0.433467	NO	0	0	1.69107	1.84267	CCL2;VIM
1101	Receptor-Mediated Endocytosis (GO:0006898)	2/122	0.336334	0.433467	NO	0	0	1.69107	1.84267	ITGB1;PDLIM7
1102	DNA Recombination (GO:0006310)	1/42	0.339036	0.433467	NO	0	0	2.47192	2.67375	RAD51B
1103	Amino Acid Transmembrane Transport (GO:0003333)	1/42	0.339036	0.433467	NO	0	0	2.47192	2.67375	SLC7A8
1104	Cellular Response To Amino Acid Starvation (GO:0034198)	1/42	0.339036	0.433467	NO	0	0	2.47192	2.67375	SH3GLB1
1105	Ceramide Biosynthetic Process (GO:0046513)	1/42	0.339036	0.433467	NO	0	0	2.47192	2.67375	CERS6
1106	Determination Of Heart Left/Right Asymmetry (GO:0061371)	1/42	0.339036	0.433467	NO	0	0	2.47192	2.67375	STIL
1107	Embryonic Heart Tube Morphogenesis (GO:0003143)	1/42	0.339036	0.433467	NO	0	0	2.47192	2.67375	STIL
1108	Stress-Activated MAPK Cascade (GO:0051403)	1/42	0.339036	0.433467	NO	0	0	2.47192	2.67375	MAP4K3
1109	Substantia Nigra Development (GO:0021762)	1/42	0.339036	0.433467	NO	0	0	2.47192	2.67375	GNB4
1110	Positive Regulation Of Neuron Differentiation (GO:0045666)	1/42	0.339036	0.433467	NO	0	0	2.47192	2.67375	ECT2
1111	Lysosome Localization (GO:0032418)	1/42	0.339036	0.433467	NO	0	0	2.47192	2.67375	MYH9
1112	Modulation By Host Of Symbiont Process (GO:0051851)	1/42	0.339036	0.433467	NO	0	0	2.47192	2.67375	ROCK2
1113	Monoatomic Cation Transport (GO:0006812)	1/42	0.339036	0.433467	NO	0	0	2.47192	2.67375	ANO6
1114	Positive Regulation Of Epithelial Cell Proliferation (GO:0050679)	2/123	0.339905	0.434187	NO	0	0	1.677	1.80964	LAMC1;RTN4
1115	Regulation Of Primary Metabolic Process (GO:0080090)	1/43	0.345527	0.439005	NO	0	0	2.41294	2.5642	ROCK2
1116	Positive Regulation Of Biomineral Tissue Development (GO:0070169)	1/43	0.345527	0.439005	NO	0	0	2.41294	2.5642	ANO6
1117	Intracellular Glucose Homeostasis (GO:0001678)	1/43	0.345527	0.439005	NO	0	0	2.41294	2.5642	SLC39A14
1118	mRNA Destabilization (GO:0061157)	1/43	0.345527	0.439005	NO	0	0	2.41294	2.5642	ROCK2
1119	mRNA Transcription (GO:0009299)	1/43	0.345527	0.439005	NO	0	0	2.41294	2.5642	S100A10
1120	Regulation Of JUN Kinase Activity (GO:0043506)	1/43	0.345527	0.439005	NO	0	0	2.41294	2.5642	PAK1
1121	Cellular Response To Starvation (GO:0009267)	2/126	0.350582	0.444394	NO	0	0	1.63618	1.71498	SH3GLB1;PLIN2
1122	Autophagosome Maturation (GO:0097352)	1/44	0.351955	0.444394	NO	0	0	2.35671	2.461	VMP1
1123	Bone Development (GO:0060348)	1/44	0.351955	0.444394	NO	0	0	2.35671	2.461	SH3PXD2B
1124	Phosphatidylinositol Phosphate Biosynthetic Process (GO:0046854)	1/44	0.351955	0.444394	NO	0	0	2.35671	2.461	TTC7A
1125	Positive Regulation Of Biosynthetic Process (GO:0009891)	1/44	0.351955	0.444394	NO	0	0	2.35671	2.461	VIM
1126	Response To Unfolded Protein (GO:0006986)	1/44	0.351955	0.444394	NO	0	0	2.35671	2.461	HSPA4
1127	Positive Regulation Of Chemotaxis (GO:0050921)	1/44	0.351955	0.444394	NO	0	0	2.35671	2.461	MET
1128	Regulation Of Response To External Stimulus (GO:0032101)	2/127	0.354128	0.446741	NO	0	0	1.62301	1.68484	SBNO2;TNC
1129	Regulation Of Cellular Metabolic Process (GO:0031323)	1/45	0.35832	0.450034	NO	0	0	2.30303	2.36367	ARF4
1130	Detection Of Chemical Stimulus Involved In Sensory Perception Of Taste (GO:0050912)	1/45	0.35832	0.450034	NO	0	0	2.30303	2.36367	TAS1R2
1131	Determination Of Left/Right Symmetry (GO:0007368)	1/45	0.35832	0.450034	NO	0	0	2.30303	2.36367	STIL
1132	Positive Regulation Of mRNA Catabolic Process (GO:0061014)	1/45	0.35832	0.450034	NO	0	0	2.30303	2.36367	ROCK2
1133	Regulation Of Apoptotic Signaling Pathway (GO:2001233)	1/45	0.35832	0.450034	NO	0	0	2.30303	2.36367	TMBIM1
1134	B Cell Receptor Signaling Pathway (GO:0050853)	1/46	0.364622	0.454072	NO	0	0	2.25174	2.27176	VAV3
1135	Regulation Of Fibroblast Proliferation (GO:0048145)	1/46	0.364622	0.454072	NO	0	0	2.25174	2.27176	FN1
1136	Regulation Of mRNA Catabolic Process (GO:0061013)	1/46	0.364622	0.454072	NO	0	0	2.25174	2.27176	VIM
1137	Amino Acid Transport (GO:0006865)	1/46	0.364622	0.454072	NO	0	0	2.25174	2.27176	SLC7A8
1138	Regulation Of Nervous System Development (GO:0051960)	1/46	0.364622	0.454072	NO	0	0	2.25174	2.27176	S100A10
1139	Response To Glucose (GO:0009749)	1/46	0.364622	0.454072	NO	0	0	2.25174	2.27176	SLC39A14
1140	Response To Hydrogen Peroxide (GO:0042542)	1/46	0.364622	0.454072	NO	0	0	2.25174	2.27176	ECT2
1141	Myofibril Assembly (GO:0030239)	1/46	0.364622	0.454072	NO	0	0	2.25174	2.27176	FLNC
1142	Negative Regulation Of Cellular Metabolic Process (GO:0031324)	1/46	0.364622	0.454072	NO	0	0	2.25174	2.27176	ITGAV
1143	Transmembrane Receptor Protein Serine/Threonine Kinase Signaling Pathway (GO:0007178)	2/130	0.364725	0.454072	NO	0	0	1.58473	1.59838	ITGB1;GCNT2
1144	Protein Transport (GO:0015031)	4/313	0.368035	0.457791	NO	0	0	1.31439	1.31383	VMP1;ARF4;CENPF;MYH9
1145	Negative Regulation Of Hydrolase Activity (GO:0051346)	1/47	0.370863	0.459302	NO	0	0	2.20268	2.18488	SLC39A14
1146	Bicellular Tight Junction Assembly (GO:0070830)	1/47	0.370863	0.459302	NO	0	0	2.20268	2.18488	ECT2
1147	Epithelial To Mesenchymal Transition (GO:0001837)	1/47	0.370863	0.459302	NO	0	0	2.20268	2.18488	ROCK2
1148	Positive Regulation Of Lymphocyte Activation (GO:0051251)	1/47	0.370863	0.459302	NO	0	0	2.20268	2.18488	CCL2
1149	Insulin Receptor Signaling Pathway (GO:0008286)	1/47	0.370863	0.459302	NO	0	0	2.20268	2.18488	SLC39A14
1150	Cellular Defense Response (GO:0006968)	1/48	0.377043	0.464129	NO	0	0	2.1557	2.10266	ITGB1
1151	Cellular Response To Radiation (GO:0071478)	1/48	0.377043	0.464129	NO	0	0	2.1557	2.10266	ECT2
1152	Chloride Transmembrane Transport (GO:1902476)	1/48	0.377043	0.464129	NO	0	0	2.1557	2.10266	ANO6
1153	Cytoplasmic Microtubule Organization (GO:0031122)	1/48	0.377043	0.464129	NO	0	0	2.1557	2.10266	CCDC88C
1154	Retrograde Vesicle-Mediated Transport, Golgi To Endoplasmic Reticulum (GO:0006890)	1/48	0.377043	0.464129	NO	0	0	2.1557	2.10266	ARF4
1155	Myelination (GO:0042552)	1/48	0.377043	0.464129	NO	0	0	2.1557	2.10266	NFASC
1156	Negative Regulation Of ERK1 And ERK2 Cascade (GO:0070373)	1/48	0.377043	0.464129	NO	0	0	2.1557	2.10266	SPRED3
1157	Antigen Receptor-Mediated Signaling Pathway (GO:0050851)	2/134	0.378751	0.465828	NO	0	0	1.53639	1.49165	VAV3;PTPRJ
1158	Positive Regulation Of Protein Modification Process (GO:0031401)	3/225	0.379191	0.465966	NO	0	0	1.3711	1.32957	PAK1;CCND1;ROCK2
1159	Non-Membrane-Bounded Organelle Assembly (GO:0140694)	2/135	0.382238	0.46842	NO	0	0	1.52477	1.46639	CENPF;SH3PXD2B
1160	Regulation Of Mitotic Metaphase/Anaphase Transition (GO:0030071)	1/49	0.383163	0.46842	NO	0	0	2.11068	2.02477	CDK5RAP2
1161	Neurogenesis (GO:0022008)	1/49	0.383163	0.46842	NO	0	0	2.11068	2.02477	CDK5RAP2
1162	Positive Regulation Of Nervous System Development (GO:0051962)	1/49	0.383163	0.46842	NO	0	0	2.11068	2.02477	IL1RAP
1163	Negative Regulation Of DNA Metabolic Process (GO:0051053)	1/49	0.383163	0.46842	NO	0	0	2.11068	2.02477	NIBAN2
1164	Negative Regulation Of Cysteine-Type Endopeptidase Activity Involved In Apoptotic Process (GO:0043154)	1/49	0.383163	0.46842	NO	0	0	2.11068	2.02477	CD44
1165	Apoptotic Process (GO:0006915)	3/228	0.387146	0.471775	NO	0	0	1.35261	1.28356	PRUNE2;EMP1;RTN4
1166	Cilium Organization (GO:0044782)	3/228	0.387146	0.471775	NO	0	0	1.35261	1.28356	ARF4;FLNA;SSX2IP
1167	Organelle Assembly (GO:0070925)	4/322	0.388014	0.471775	NO	0	0	1.2766	1.20857	VMP1;ARF4;FLNA;SSX2IP
1168	G Protein-Coupled Receptor Signaling Pathway, Coupled To Cyclic Nucleotide Second Messenger (GO:0007187)	1/50	0.389223	0.471775	NO	0	0	2.0675	1.9509	CCL2
1169	Regulation Of Epithelial Cell Migration (GO:0010632)	1/50	0.389223	0.471775	NO	0	0	2.0675	1.9509	RTN4
1170	Cell Chemotaxis (GO:0060326)	1/50	0.389223	0.471775	NO	0	0	2.0675	1.9509	HBEGF
1171	Dicarboxylic Acid Metabolic Process (GO:0043648)	1/50	0.389223	0.471775	NO	0	0	2.0675	1.9509	ME2
1172	Intracellular Iron Ion Homeostasis (GO:0006879)	1/50	0.389223	0.471775	NO	0	0	2.0675	1.9509	SLC39A14
1173	Mitotic Metaphase Plate Congression (GO:0007080)	1/50	0.389223	0.471775	NO	0	0	2.0675	1.9509	KIF18A
1174	Pyruvate Metabolic Process (GO:0006090)	1/50	0.389223	0.471775	NO	0	0	2.0675	1.9509	ME2
1175	Amide Biosynthetic Process (GO:0043604)	1/51	0.395223	0.476613	NO	0	0	2.02605	1.88079	CERS6
1176	Sensory Perception (GO:0007600)	1/51	0.395223	0.476613	NO	0	0	2.02605	1.88079	CCL2
1177	Microtubule Bundle Formation (GO:0001578)	1/51	0.395223	0.476613	NO	0	0	2.02605	1.88079	CDK5RAP2
1178	Receptor Internalization (GO:0031623)	1/51	0.395223	0.476613	NO	0	0	2.02605	1.88079	ITGB1
1179	Regulated Exocytosis (GO:0045055)	1/51	0.395223	0.476613	NO	0	0	2.02605	1.88079	MYH9
1180	Negative Regulation Of MAP Kinase Activity (GO:0043407)	1/51	0.395223	0.476613	NO	0	0	2.02605	1.88079	PTPRJ
1181	Negative Regulation Of Wnt Signaling Pathway (GO:0030178)	2/140	0.399543	0.481414	NO	0	0	1.46915	1.34784	IGFBP2;CCDC88C
1182	Negative Regulation Of Response To Stimulus (GO:0048585)	1/52	0.401165	0.482144	NO	0	0	1.98622	1.81418	DDAH1
1183	Cellular Response To Ionizing Radiation (GO:0071479)	1/52	0.401165	0.482144	NO	0	0	1.98622	1.81418	ECT2
1184	Regulation Of Cell Development (GO:0060284)	1/52	0.401165	0.482144	NO	0	0	1.98622	1.81418	S100A10
1185	Proteolysis (GO:0006508)	4/330	0.405708	0.48634	NO	0	0	1.24476	1.12292	ADAMTS1;ADAM12;ADAMTS9;ADAMTS7
1186	Regulation Of Cyclin-Dependent Protein Kinase Activity (GO:1904029)	1/53	0.407049	0.48634	NO	0	0	1.94793	1.75084	CCND1
1187	Cellular Response To Alcohol (GO:0097306)	1/53	0.407049	0.48634	NO	0	0	1.94793	1.75084	GRAMD1C
1188	Spermatid Development (GO:0007286)	1/53	0.407049	0.48634	NO	0	0	1.94793	1.75084	FNDC3A
1189	Tight Junction Assembly (GO:0120192)	1/53	0.407049	0.48634	NO	0	0	1.94793	1.75084	ECT2
1190	mRNA Stabilization (GO:0048255)	1/53	0.407049	0.48634	NO	0	0	1.94793	1.75084	SYNCRIP
1191	Negative Regulation Of Cysteine-Type Endopeptidase Activity (GO:2000117)	1/53	0.407049	0.48634	NO	0	0	1.94793	1.75084	CD44
1192	Inflammatory Response (GO:0006954)	3/236	0.408236	0.487349	NO	0	0	1.30563	1.16973	CCL7;CCL2;CD44
1193	Negative Regulation Of Protein Catabolic Process (GO:0042177)	1/54	0.412876	0.490829	NO	0	0	1.91108	1.69056	FLNA
1194	Organelle Disassembly (GO:1903008)	1/54	0.412876	0.490829	NO	0	0	1.91108	1.69056	PLIN2
1195	Endoplasmic Reticulum Organization (GO:0007029)	1/54	0.412876	0.490829	NO	0	0	1.91108	1.69056	RTN4
1196	Positive Regulation Of Leukocyte Chemotaxis (GO:0002690)	1/54	0.412876	0.490829	NO	0	0	1.91108	1.69056	ANO6
1197	Monoatomic Anion Transmembrane Transport (GO:0098656)	1/54	0.412876	0.490829	NO	0	0	1.91108	1.69056	ANO6
1198	Neuron Migration (GO:0001764)	1/55	0.418645	0.495205	NO	0	0	1.87559	1.63314	MAP1B
1199	Cellular Response To Fibroblast Growth Factor Stimulus (GO:0044344)	1/55	0.418645	0.495205	NO	0	0	1.87559	1.63314	CD44
1200	Ceramide Metabolic Process (GO:0006672)	1/55	0.418645	0.495205	NO	0	0	1.87559	1.63314	CERS6
1201	Response To Peptide Hormone (GO:0043434)	1/55	0.418645	0.495205	NO	0	0	1.87559	1.63314	ROCK2
1202	Positive Regulation Of Tyrosine Phosphorylation Of STAT Protein (GO:0042531)	1/55	0.418645	0.495205	NO	0	0	1.87559	1.63314	CLCF1
1203	Purine Ribonucleotide Biosynthetic Process (GO:0009152)	1/55	0.418645	0.495205	NO	0	0	1.87559	1.63314	ADSS2
1204	Regulation Of Autophagy (GO:0010506)	3/241	0.421309	0.497943	NO	0	0	1.27788	1.10458	SH3GLB1;STK38L;MET
1205	Peptide Metabolic Process (GO:0006518)	1/56	0.424358	0.499472	NO	0	0	1.8414	1.57841	IMMP2L
1206	Regulation Of Reactive Oxygen Species Metabolic Process (GO:2000377)	1/56	0.424358	0.499472	NO	0	0	1.8414	1.57841	ARF4
1207	Cellular Response To Peptide (GO:1901653)	1/56	0.424358	0.499472	NO	0	0	1.8414	1.57841	VIM
1208	Mitotic DNA Damage Checkpoint Signaling (GO:0044773)	1/56	0.424358	0.499472	NO	0	0	1.8414	1.57841	CCND1
1209	Regulation Of Cation Channel Activity (GO:2001257)	1/56	0.424358	0.499472	NO	0	0	1.8414	1.57841	ITGB1
1210	Cilium Assembly (GO:0060271)	3/243	0.426512	0.501592	NO	0	0	1.2671	1.07971	ARF4;FLNA;SSX2IP
1211	Post-Transcriptional Regulation Of Gene Expression (GO:0010608)	1/57	0.430015	0.50457	NO	0	0	1.80842	1.52619	GCNT2
1212	Monoatomic Anion Transport (GO:0006820)	1/57	0.430015	0.50457	NO	0	0	1.80842	1.52619	ANO6
1213	Negative Regulation Of Protein Phosphorylation (GO:0001933)	2/149	0.430108	0.50457	NO	0	0	1.37857	1.16313	ERRFI1;YWHAG
1214	Peptidyl-Threonine Phosphorylation (GO:0018107)	1/58	0.435617	0.508935	NO	0	0	1.77661	1.47635	ROCK2
1215	Renal System Development (GO:0072001)	1/58	0.435617	0.508935	NO	0	0	1.77661	1.47635	CENPF
1216	Response To Organic Cyclic Compound (GO:0014070)	1/58	0.435617	0.508935	NO	0	0	1.77661	1.47635	CCL2
1217	Inorganic Anion Transport (GO:0015698)	1/58	0.435617	0.508935	NO	0	0	1.77661	1.47635	ANO6
1218	Regulation Of Bone Mineralization (GO:0030500)	1/58	0.435617	0.508935	NO	0	0	1.77661	1.47635	ANO6
1219	Positive Regulation Of NF-kappaB Transcription Factor Activity (GO:0051092)	2/152	0.440114	0.513767	NO	0	0	1.35079	1.10862	IL1RAP;ERC1
1220	Chordate Embryonic Development (GO:0043009)	1/59	0.441164	0.514149	NO	0	0	1.74589	1.42873	STIL
1221	Glucose Metabolic Process (GO:0006006)	1/59	0.441164	0.514149	NO	0	0	1.74589	1.42873	SLC39A14
1222	Regulation Of Extrinsic Apoptotic Signaling Pathway (GO:2001236)	1/60	0.446657	0.519699	NO	0	0	1.71621	1.38321	ITGAV
1223	Response To Light Stimulus (GO:0009416)	1/60	0.446657	0.519699	NO	0	0	1.71621	1.38321	MAP4K3
1224	Protein Localization (GO:0008104)	4/351	0.451623	0.525049	NO	0	0	1.16817	0.928584	ARF4;SH3PXD2B;FLNA;VCL
1225	Autophagosome Organization (GO:1905037)	1/61	0.452096	0.525169	NO	0	0	1.68752	1.33966	VMP1
1226	Regulation Of Nucleic Acid-Templated Transcription (GO:1903506)	5/452	0.455806	0.529047	NO	0	0	1.13362	0.89067	ZBTB38;NSD2;BMAL2;ERC1;SOX7
1227	Regulation Of Embryonic Development (GO:0045995)	1/62	0.457482	0.529696	NO	0	0	1.65977	1.29797	NIBAN2
1228	Negative Regulation Of Kinase Activity (GO:0033673)	1/62	0.457482	0.529696	NO	0	0	1.65977	1.29797	YWHAG
1229	Regulation Of T Cell Activation (GO:0050863)	1/62	0.457482	0.529696	NO	0	0	1.65977	1.29797	CCL2
1230	Negative Regulation Of Nucleic Acid-Templated Transcription (GO:1903507)	5/456	0.463414	0.536128	NO	0	0	1.12333	0.863995	CENPF;SBNO2;NIBAN2;ZBTB38;SOX7
1231	Positive Regulation Of Cysteine-Type Endopeptidase Activity (GO:2001056)	1/64	0.468096	0.540227	NO	0	0	1.60692	1.21978	SOX7
1232	Positive Regulation Of Macroautophagy (GO:0016239)	1/64	0.468096	0.540227	NO	0	0	1.60692	1.21978	SH3GLB1
1233	Protein N-linked Glycosylation (GO:0006487)	1/64	0.468096	0.540227	NO	0	0	1.60692	1.21978	MGAT5
1234	Protein Autophosphorylation (GO:0046777)	2/162	0.472759	0.543617	NO	0	0	1.26572	0.94824	PAK1;MYO3A
1235	Autophagosome Assembly (GO:0000045)	1/65	0.473325	0.543617	NO	0	0	1.58173	1.18309	VMP1
1236	Regulation Of Tyrosine Phosphorylation Of STAT Protein (GO:0042509)	1/65	0.473325	0.543617	NO	0	0	1.58173	1.18309	CLCF1
1237	Positive Regulation Of T Cell Proliferation (GO:0042102)	1/65	0.473325	0.543617	NO	0	0	1.58173	1.18309	IGFBP2
1238	Positive Regulation Of Cell Cycle (GO:0045787)	1/65	0.473325	0.543617	NO	0	0	1.58173	1.18309	CCND1
1239	Fatty Acid Biosynthetic Process (GO:0006633)	1/65	0.473325	0.543617	NO	0	0	1.58173	1.18309	HACD1
1240	Regulation Of Endocytosis (GO:0030100)	1/66	0.478503	0.548237	NO	0	0	1.55732	1.14789	ITGAV
1241	Peptidyl-Threonine Modification (GO:0018210)	1/66	0.478503	0.548237	NO	0	0	1.55732	1.14789	ROCK2
1242	Cellular Response To BMP Stimulus (GO:0071773)	1/66	0.478503	0.548237	NO	0	0	1.55732	1.14789	ADAMTS7
1243	Positive Regulation Of Macromolecule Metabolic Process (GO:0010604)	4/364	0.47949	0.548925	NO	0	0	1.12523	0.827082	ROCK2;FN1;TNC;MSN
1244	Regulation Of Neurogenesis (GO:0050767)	1/67	0.483631	0.552777	NO	0	0	1.53364	1.11409	S100A10
1245	Extrinsic Apoptotic Signaling Pathway (GO:0097191)	1/67	0.483631	0.552777	NO	0	0	1.53364	1.11409	ITGAV
1246	Negative Regulation Of Signal Transduction (GO:0009968)	3/267	0.487513	0.556766	NO	0	0	1.15049	0.82656	NIBAN2;TMBIM1;PTPRJ
1247	Intermediate Filament Organization (GO:0045109)	1/68	0.488708	0.557684	NO	0	0	1.51068	1.08163	VIM
1248	Double-Strand Break Repair (GO:0006302)	2/168	0.491792	0.560753	NO	0	0	1.2196	0.865549	RAD51B;NSD2
1249	Cellular Response To Calcium Ion (GO:0071277)	1/69	0.493736	0.561171	NO	0	0	1.48839	1.05043	ECT2
1250	Phospholipid Metabolic Process (GO:0006644)	1/69	0.493736	0.561171	NO	0	0	1.48839	1.05043	AGPAT4
1251	Establishment Of Protein Localization To Membrane (GO:0090150)	1/69	0.493736	0.561171	NO	0	0	1.48839	1.05043	FRMPD1
1252	Positive Regulation Of Phosphatidylinositol 3-Kinase Signaling (GO:0014068)	1/69	0.493736	0.561171	NO	0	0	1.48839	1.05043	FN1
1253	Sensory Organ Development (GO:0007423)	1/70	0.498715	0.565475	NO	0	0	1.46674	1.02044	SH3PXD2B
1254	Positive Regulation Of Protein Transport (GO:0051222)	1/70	0.498715	0.565475	NO	0	0	1.46674	1.02044	KIF20B
1255	Regulation Of Actin Filament Polymerization (GO:0030833)	1/70	0.498715	0.565475	NO	0	0	1.46674	1.02044	RASA1
1256	Regulation Of Cilium Assembly (GO:1902017)	1/71	0.503645	0.567448	NO	0	0	1.44571	0.991593	TBC1D1
1257	Regulation Of Hydrolase Activity (GO:0051336)	1/71	0.503645	0.567448	NO	0	0	1.44571	0.991593	VAV3
1258	Negative Regulation Of Protein Binding (GO:0032091)	1/71	0.503645	0.567448	NO	0	0	1.44571	0.991593	NES
1259	Negative Regulation Of Supramolecular Fiber Organization (GO:1902904)	1/71	0.503645	0.567448	NO	0	0	1.44571	0.991593	PFDN1
1260	Synapse Assembly (GO:0007416)	1/71	0.503645	0.567448	NO	0	0	1.44571	0.991593	CDH2
1261	Kidney Development (GO:0001822)	1/71	0.503645	0.567448	NO	0	0	1.44571	0.991593	CENPF
1262	Protein Autoubiquitination (GO:0051865)	1/71	0.503645	0.567448	NO	0	0	1.44571	0.991593	RNF19B
1263	Negative Regulation Of Cellular Response To Growth Factor Stimulus (GO:0090288)	1/71	0.503645	0.567448	NO	0	0	1.44571	0.991593	NIBAN2
1264	Neuron Differentiation (GO:0030182)	2/173	0.507321	0.570239	NO	0	0	1.18364	0.80323	MET;RTN4
1265	Positive Regulation Of Gene Expression (GO:0010628)	5/480	0.508337	0.570239	NO	0	0	1.06525	0.720761	ROCK2;FN1;TNC;MSN;VIM
1266	Cellular Response To Hypoxia (GO:0071456)	1/72	0.508526	0.570239	NO	0	0	1.42528	0.963829	LMNA
1267	Response To Ionizing Radiation (GO:0010212)	1/72	0.508526	0.570239	NO	0	0	1.42528	0.963829	ECT2
1268	Second-Messenger-Mediated Signaling (GO:0019932)	1/72	0.508526	0.570239	NO	0	0	1.42528	0.963829	DDAH1
1269	Negative Regulation Of Catabolic Process (GO:0009895)	1/72	0.508526	0.570239	NO	0	0	1.42528	0.963829	FLNA
1270	Positive Regulation Of Cellular Biosynthetic Process (GO:0031328)	2/174	0.51039	0.571878	NO	0	0	1.1767	0.791423	DDAH1;VIM
1271	Cellular Response To Decreased Oxygen Levels (GO:0036294)	1/73	0.51336	0.574301	NO	0	0	1.40541	0.937098	LMNA
1272	Cellular Response To Reactive Oxygen Species (GO:0034614)	1/73	0.51336	0.574301	NO	0	0	1.40541	0.937098	ECT2
1273	Import Into Nucleus (GO:0051170)	1/74	0.518147	0.579201	NO	0	0	1.38609	0.911351	KPNA4
1274	Monoatomic Cation Transmembrane Transport (GO:0098655)	3/281	0.521635	0.582642	NO	0	0	1.09177	0.710513	ANO6;ITGAV;SLC39A14
1275	Positive Regulation Of Neurogenesis (GO:0050769)	1/75	0.522886	0.583125	NO	0	0	1.36729	0.886539	NCAN
1276	Regulation Of DNA Replication (GO:0006275)	1/75	0.522886	0.583125	NO	0	0	1.36729	0.886539	ZBTB38
1277	Positive Regulation Of Multicellular Organismal Process (GO:0051240)	4/387	0.527375	0.587438	NO	0	0	1.05641	0.675936	NIBAN2;PDPN;GCNT2;RTN4
1278	Wnt Signaling Pathway (GO:0016055)	1/76	0.52758	0.587438	NO	0	0	1.34899	0.86262	CCDC88C
1279	Endosomal Transport (GO:0016197)	2/180	0.528539	0.587862	NO	0	0	1.13668	0.724795	ERC1;DCLK1
1280	Inorganic Cation Transmembrane Transport (GO:0098662)	3/284	0.528787	0.587862	NO	0	0	1.07995	0.688113	ANO6;ITGAV;SLC39A14
1281	Chloride Transport (GO:0006821)	1/77	0.532227	0.590303	NO	0	0	1.33117	0.839552	ANO6
1282	Positive Regulation Of Synaptic Transmission (GO:0050806)	1/77	0.532227	0.590303	NO	0	0	1.33117	0.839552	CCL2
1283	Monoatomic Cation Homeostasis (GO:0055080)	1/77	0.532227	0.590303	NO	0	0	1.33117	0.839552	SLC39A14
1284	Positive Regulation Of Tumor Necrosis Factor Production (GO:0032760)	1/78	0.536829	0.59448	NO	0	0	1.31382	0.817296	PTPRJ
1285	Proteolysis Involved In Protein Catabolic Process (GO:0051603)	1/78	0.536829	0.59448	NO	0	0	1.31382	0.817296	ADAMTS7
1286	Regulation Of Cyclin-Dependent Protein Serine/Threonine Kinase Activity (GO:0000079)	1/79	0.541386	0.597203	NO	0	0	1.29691	0.795814	CCND1
1287	Response To Insulin (GO:0032868)	1/79	0.541386	0.597203	NO	0	0	1.29691	0.795814	SLC39A14
1288	Positive Regulation Of Catabolic Process (GO:0009896)	1/79	0.541386	0.597203	NO	0	0	1.29691	0.795814	MSN
1289	Protein Import Into Nucleus (GO:0006606)	1/79	0.541386	0.597203	NO	0	0	1.29691	0.795814	KPNA4
1290	Negative Regulation Of Cellular Component Organization (GO:0051129)	1/79	0.541386	0.597203	NO	0	0	1.29691	0.795814	SACS
1291	Negative Regulation Of Protein Serine/Threonine Kinase Activity (GO:0071901)	1/80	0.545898	0.601248	NO	0	0	1.28043	0.775073	PTPRJ
1292	Calcium Ion Transmembrane Transport (GO:0070588)	1/80	0.545898	0.601248	NO	0	0	1.28043	0.775073	ITGAV
1293	Regulation Of Gene Expression (GO:0010468)	11/1127	0.549636	0.604298	NO	0	0	0.99568	0.595914	PCBP3;ROCK2;ZBTB38;NSD2;FN1;GCNT2;TNC;MSN;BMAL2;ERC1;SOX7
1294	Activation Of Protein Kinase Activity (GO:0032147)	1/81	0.550366	0.604298	NO	0	0	1.26436	0.75504	ECT2
1295	Spindle Assembly (GO:0051225)	1/81	0.550366	0.604298	NO	0	0	1.26436	0.75504	FLNA
1296	Positive Regulation Of Growth (GO:0045927)	1/81	0.550366	0.604298	NO	0	0	1.26436	0.75504	TEAD1
1297	Positive Regulation Of Tumor Necrosis Factor Superfamily Cytokine Production (GO:1903557)	1/82	0.55479	0.608687	NO	0	0	1.24869	0.735682	PTPRJ
1298	Intracellular Monoatomic Cation Homeostasis (GO:0030003)	2/190	0.557765	0.611137	NO	0	0	1.07567	0.627998	CCL7;SLC39A14
1299	Calcium Ion Transmembrane Import Into Cytosol (GO:0097553)	1/83	0.559171	0.611137	NO	0	0	1.2334	0.716972	FLNA
1300	Vascular Transport (GO:0010232)	1/83	0.559171	0.611137	NO	0	0	1.2334	0.716972	SLC7A8
1301	Positive Regulation Of Proteasomal Ubiquitin-Dependent Protein Catabolic Process (GO:0032436)	1/83	0.559171	0.611137	NO	0	0	1.2334	0.716972	RNF19B
1302	Positive Regulation Of Ubiquitin-Dependent Protein Catabolic Process (GO:2000060)	1/83	0.559171	0.611137	NO	0	0	1.2334	0.716972	RNF19B
1303	Regulation Of Cell Cycle (GO:0051726)	3/298	0.561363	0.613062	NO	0	0	1.02796	0.593533	RPS6KA2;KIF20B;MASTL
1304	Purine Ribonucleotide Metabolic Process (GO:0009150)	1/84	0.563509	0.614934	NO	0	0	1.21847	0.698882	ADSS2
1305	Regulation Of Cell Differentiation (GO:0045595)	2/193	0.56628	0.615374	NO	0	0	1.05862	0.602001	YWHAG;CDK5RAP2
1306	Calcium-Mediated Signaling (GO:0019722)	1/85	0.567805	0.615374	NO	0	0	1.20391	0.681384	PTPRJ
1307	Epidermis Development (GO:0008544)	1/85	0.567805	0.615374	NO	0	0	1.20391	0.681384	EMP1
1308	Establishment Of Protein Localization To Organelle (GO:0072594)	1/85	0.567805	0.615374	NO	0	0	1.20391	0.681384	KPNA4
1309	Transport Across Blood-Brain Barrier (GO:0150104)	1/85	0.567805	0.615374	NO	0	0	1.20391	0.681384	SLC7A8
1310	Positive Regulation Of Protein Localization (GO:1903829)	1/85	0.567805	0.615374	NO	0	0	1.20391	0.681384	RTN4
1311	mRNA Metabolic Process (GO:0016071)	1/85	0.567805	0.615374	NO	0	0	1.20391	0.681384	PCBP3
1312	Macromolecule Catabolic Process (GO:0009057)	1/85	0.567805	0.615374	NO	0	0	1.20391	0.681384	SH3GLB1
1313	Negative Regulation Of Cell Cycle (GO:0045786)	1/85	0.567805	0.615374	NO	0	0	1.20391	0.681384	RPS6KA2
1314	Regulation Of Programmed Cell Death (GO:0043067)	2/195	0.571891	0.618571	NO	0	0	1.04754	0.585373	ACTN1;RTN4
1315	Exocytosis (GO:0006887)	1/86	0.572059	0.618571	NO	0	0	1.18968	0.664455	MYH9
1316	Negative Regulation Of Binding (GO:0051100)	1/86	0.572059	0.618571	NO	0	0	1.18968	0.664455	NES
1317	Positive Regulation Of Transcription By RNA Polymerase II (GO:0045944)	9/938	0.573856	0.620044	NO	0	0	0.97785	0.543075	ARF4;SBNO2;KLF6;ZBTB38;MRTFA;BMAL2;TEAD1;MET;S100A10
1318	Vesicle-Mediated Transport (GO:0016192)	4/411	0.574985	0.620792	NO	0	0	0.992885	0.549473	ARF4;RAB27B;DCLK1;S100A10
1319	Negative Regulation Of Protein Kinase Activity (GO:0006469)	1/88	0.580441	0.626208	NO	0	0	1.16222	0.632207	YWHAG
1320	Organic Anion Transport (GO:0015711)	1/89	0.584571	0.629708	NO	0	0	1.14895	0.616845	SLC4A7
1321	Cellular Response To Peptide Hormone Stimulus (GO:0071375)	1/89	0.584571	0.629708	NO	0	0	1.14895	0.616845	SLC39A14
1322	Regulation Of Phosphatidylinositol 3-Kinase Signaling (GO:0014066)	1/90	0.58866	0.633155	NO	0	0	1.13598	0.601964	FN1
1323	Positive Regulation Of Proteasomal Protein Catabolic Process (GO:1901800)	1/90	0.58866	0.633155	NO	0	0	1.13598	0.601964	RNF19B
1324	Regulation Of Translation (GO:0006417)	2/202	0.591115	0.63511	NO	0	0	1.01052	0.531273	SYNCRIP;VIM
1325	Regulation Of Epithelial Cell Proliferation (GO:0050678)	1/91	0.59271	0.63511	NO	0	0	1.1233	0.587545	LAMC1
1326	Positive Regulation Of MAP Kinase Activity (GO:0043406)	1/91	0.59271	0.63511	NO	0	0	1.1233	0.587545	PAK1
1327	Positive Regulation Of Binding (GO:0051099)	1/91	0.59271	0.63511	NO	0	0	1.1233	0.587545	MET
1328	rRNA Metabolic Process (GO:0016072)	1/91	0.59271	0.63511	NO	0	0	1.1233	0.587545	SLFN13
1329	Positive Regulation Of Neuron Projection Development (GO:0010976)	1/92	0.596719	0.638445	NO	0	0	1.1109	0.573569	DPYSL3
1330	Positive Regulation Of Protein Catabolic Process (GO:0045732)	1/92	0.596719	0.638445	NO	0	0	1.1109	0.573569	MSN
1331	Positive Regulation Of Cellular Component Biogenesis (GO:0044089)	1/93	0.60069	0.641728	NO	0	0	1.09877	0.560019	SH3GLB1
1332	Protein O-linked Glycosylation (GO:0006493)	1/93	0.60069	0.641728	NO	0	0	1.09877	0.560019	B3GALNT1
1333	Retrograde Transport, Endosome To Golgi (GO:0042147)	1/94	0.604621	0.64496	NO	0	0	1.0869	0.546879	ERC1
1334	Vesicle Organization (GO:0016050)	1/94	0.604621	0.64496	NO	0	0	1.0869	0.546879	S100A10
1335	T Cell Receptor Signaling Pathway (GO:0050852)	1/95	0.608514	0.648141	NO	0	0	1.07529	0.534132	PTPRJ
1336	Recombinational Repair (GO:0000725)	1/95	0.608514	0.648141	NO	0	0	1.07529	0.534132	RAD51B
1337	Regulation Of Macroautophagy (GO:0016241)	1/96	0.612369	0.651272	NO	0	0	1.06391	0.521764	SH3GLB1
1338	Regulation Of Protein Metabolic Process (GO:0051246)	1/96	0.612369	0.651272	NO	0	0	1.06391	0.521764	ROCK2
1339	Monocarboxylic Acid Metabolic Process (GO:0032787)	1/97	0.616186	0.654842	NO	0	0	1.05278	0.509761	ME2
1340	RNA Splicing (GO:0008380)	1/98	0.619966	0.657876	NO	0	0	1.04187	0.498109	SYNCRIP
1341	Phosphatidylinositol Biosynthetic Process (GO:0006661)	1/98	0.619966	0.657876	NO	0	0	1.04187	0.498109	TTC7A
1342	Cellular Response To Insulin Stimulus (GO:0032869)	1/99	0.623709	0.661354	NO	0	0	1.03119	0.486795	SLC39A14
1343	Protein Complex Oligomerization (GO:0051259)	1/100	0.627415	0.664789	NO	0	0	1.02072	0.475806	ECT2
1344	Calcium Ion Homeostasis (GO:0055074)	1/102	0.634718	0.671527	NO	0	0	1.00041	0.454759	CCL7
1345	Protein Catabolic Process (GO:0030163)	1/102	0.634718	0.671527	NO	0	0	1.00041	0.454759	ADAMTS7
1346	Inorganic Cation Import Across Plasma Membrane (GO:0098659)	1/103	0.638316	0.674832	NO	0	0	0.990548	0.444678	SLC39A14
1347	Positive Regulation Of Nucleic Acid-Templated Transcription (GO:1903508)	5/557	0.640368	0.676498	NO	0	0	0.913006	0.406938	KLF6;NIBAN2;BMAL2;TEAD1;CDK5RAP2
1348	Positive Regulation Of Inflammatory Response (GO:0050729)	1/104	0.641879	0.676588	NO	0	0	0.980881	0.434879	OSMR
1349	Positive Regulation Of Kinase Activity (GO:0033674)	1/104	0.641879	0.676588	NO	0	0	0.980881	0.434879	MET
1350	Positive Regulation Of Vasculature Development (GO:1904018)	1/104	0.641879	0.676588	NO	0	0	0.980881	0.434879	ITGB1
1351	Response To Calcium Ion (GO:0051592)	1/106	0.6489	0.682977	NO	0	0	0.9621	0.416086	ECT2
1352	Positive Regulation Of Cell Growth (GO:0030307)	1/106	0.6489	0.682977	NO	0	0	0.9621	0.416086	TEAD1
1353	Regulation Of Cellular Response To Stress (GO:0080135)	1/107	0.652359	0.685098	NO	0	0	0.952975	0.407073	ROCK2
1354	Positive Regulation Of T Cell Activation (GO:0050870)	1/107	0.652359	0.685098	NO	0	0	0.952975	0.407073	CCL2
1355	Positive Regulation Of Autophagy (GO:0010508)	1/107	0.652359	0.685098	NO	0	0	0.952975	0.407073	SH3GLB1
1356	Glycerophospholipid Biosynthetic Process (GO:0046474)	1/108	0.655784	0.688187	NO	0	0	0.944021	0.398304	AGPAT4
1357	Negative Regulation Of Developmental Process (GO:0051093)	1/109	0.659176	0.690219	NO	0	0	0.935233	0.389772	ROCK2
1358	Regulation Of Proteasomal Ubiquitin-Dependent Protein Catabolic Process (GO:0032434)	1/109	0.659176	0.690219	NO	0	0	0.935233	0.389772	RNF19B
1359	Positive Regulation Of Cysteine-Type Endopeptidase Activity Involved In Apoptotic Process (GO:0043280)	1/109	0.659176	0.690219	NO	0	0	0.935233	0.389772	SOX7
1360	Negative Regulation Of Intracellular Signal Transduction (GO:1902532)	2/231	0.663896	0.69414	NO	0	0	0.881241	0.360982	SPRED3;PTPRJ
1361	Negative Regulation Of Multicellular Organismal Process (GO:0051241)	2/231	0.663896	0.69414	NO	0	0	0.881241	0.360982	SPRED3;CHSY1
1362	Negative Regulation Of Transmembrane Receptor Protein Serine/Threonine Kinase Signaling Pathway (GO:0090101)	1/111	0.66586	0.694662	NO	0	0	0.918135	0.373384	SPRED3
1363	Regulation Of Transforming Growth Factor Beta Receptor Signaling Pathway (GO:0017015)	1/111	0.66586	0.694662	NO	0	0	0.918135	0.373384	SPRED3
1364	Double-Strand Break Repair Via Homologous Recombination (GO:0000724)	1/111	0.66586	0.694662	NO	0	0	0.918135	0.373384	RAD51B
1365	Positive Regulation Of Developmental Process (GO:0051094)	2/233	0.668513	0.696918	NO	0	0	0.873522	0.351767	NIBAN2;RTN4
1366	Regulation Of Protein Serine/Threonine Kinase Activity (GO:0071900)	1/112	0.669153	0.697075	NO	0	0	0.909818	0.365513	CCND1
1367	Regulation Of MAP Kinase Activity (GO:0043405)	1/114	0.675642	0.70332	NO	0	0	0.893624	0.350383	PTPRJ
1368	Endoplasmic Reticulum To Golgi Vesicle-Mediated Transport (GO:0006888)	1/115	0.678839	0.706131	NO	0	0	0.88574	0.343111	ARF4
1369	Positive Regulation Of DNA-templated Transcription (GO:0045893)	11/1243	0.679727	0.706538	NO	0	0	0.896332	0.346042	ARF4;SBNO2;KLF6;NIBAN2;ZBTB38;MRTFA;BMAL2;TEAD1;MET;CDK5RAP2;S100A10
1370	Regulation Of Inflammatory Response (GO:0050727)	2/240	0.68427	0.710089	NO	0	0	0.847527	0.321554	SBNO2;TNC
1371	Positive Regulation Of Protein Serine/Threonine Kinase Activity (GO:0071902)	1/117	0.685139	0.710089	NO	0	0	0.87038	0.32912	CCND1
1372	Protein Maturation (GO:0051604)	1/117	0.685139	0.710089	NO	0	0	0.87038	0.32912	RAP1GDS1
1373	Protein Processing (GO:0016485)	1/117	0.685139	0.710089	NO	0	0	0.87038	0.32912	IMMP2L
1374	Regulation Of Protein Binding (GO:0043393)	1/118	0.688243	0.712269	NO	0	0	0.862897	0.32239	NES
1375	Positive Regulation Of Cell Projection Organization (GO:0031346)	1/118	0.688243	0.712269	NO	0	0	0.862897	0.32239	DPYSL3
1376	Regulation Of Protein-Containing Complex Assembly (GO:0043254)	1/119	0.691316	0.714929	NO	0	0	0.855541	0.31583	SH3GLB1
1377	Positive Regulation Of DNA-binding Transcription Factor Activity (GO:0051091)	2/246	0.697285	0.720579	NO	0	0	0.826432	0.297979	IL1RAP;ERC1
1378	Regulation Of DNA Metabolic Process (GO:0051052)	1/124	0.706236	0.729299	NO	0	0	0.820555	0.285393	ZBTB38
1379	Regulation Of Mitotic Cell Cycle (GO:0007346)	1/125	0.709133	0.73176	NO	0	0	0.813896	0.279746	KIF20B
1380	Regulation Of Tumor Necrosis Factor Production (GO:0032680)	1/127	0.714842	0.736582	NO	0	0	0.800895	0.268856	PTPRJ
1381	Cytosolic Transport (GO:0016482)	1/127	0.714842	0.736582	NO	0	0	0.800895	0.268856	ERC1
1382	Protein Homooligomerization (GO:0051260)	1/129	0.720439	0.741812	NO	0	0	0.788301	0.25848	ECT2
1383	Golgi Organization (GO:0007030)	1/130	0.723197	0.744113	NO	0	0	0.782151	0.253475	VMP1
1384	Plasma Membrane Bounded Cell Projection Organization (GO:0120036)	1/132	0.728631	0.748622	NO	0	0	0.770131	0.243815	MAP1B
1385	Epithelial Cell Differentiation (GO:0030855)	1/132	0.728631	0.748622	NO	0	0	0.770131	0.243815	TAGLN
1386	Cellular Response To Metal Ion (GO:0071248)	1/135	0.736583	0.756247	NO	0	0	0.752775	0.230148	ECT2
1387	Intracellular Calcium Ion Homeostasis (GO:0006874)	1/139	0.746827	0.766211	NO	0	0	0.730806	0.213338	CCL7
1388	Chemical Synaptic Transmission (GO:0007268)	2/273	0.750471	0.769395	NO	0	0	0.743067	0.213301	RPS6KA2;ERC1
1389	Positive Regulation Of Transferase Activity (GO:0051347)	1/143	0.756675	0.775197	NO	0	0	0.710076	0.197985	MET
1390	Positive Regulation Of Protein Kinase Activity (GO:0045860)	1/145	0.761455	0.779532	NO	0	0	0.700142	0.190806	ECT2
1391	Positive Regulation Of Cellular Catabolic Process (GO:0031331)	1/146	0.763809	0.781381	NO	0	0	0.695279	0.187334	SH3GLB1
1392	Defense Response To Symbiont (GO:0140546)	1/148	0.76845	0.785563	NO	0	0	0.685749	0.180613	SLFN13
1393	Negative Regulation Of DNA-binding Transcription Factor Activity (GO:0043433)	1/149	0.770736	0.787335	NO	0	0	0.681081	0.17736	FLNA
1394	Neuron Development (GO:0048666)	1/150	0.773	0.789081	NO	0	0	0.676476	0.174177	MAP1B
1395	DNA Repair (GO:0006281)	2/291	0.781317	0.797	NO	0	0	0.696144	0.17179	RAD51B;NSD2
1396	Gene Expression (GO:0010467)	2/296	0.789274	0.80454	NO	0	0	0.684129	0.161893	SYNCRIP;KPNA4
1397	Adenylate Cyclase-Modulating G Protein-Coupled Receptor Signaling Pathway (GO:0007188)	1/163	0.80048	0.815378	NO	0	0	0.621779	0.138373	AKAP12
1398	Protein Ubiquitination (GO:0016567)	3/434	0.801285	0.815614	NO	0	0	0.698688	0.154786	RNF19B;TRIM47;MARCHF3
1399	Negative Regulation Of Cytokine Production (GO:0001818)	1/178	0.828099	0.842306	NO	0	0	0.568651	0.10726	FN1
1400	Intracellular Protein Transport (GO:0006886)	2/325	0.830588	0.844233	NO	0	0	0.62178	0.115416	ARF4;KPNA4
1401	RNA Splicing, Via Transesterification Reactions With Bulged Adenosine As Nucleophile (GO:0000377)	1/180	0.831482	0.844539	NO	0	0	0.56224	0.103759	SYNCRIP
1402	RNA Processing (GO:0006396)	1/183	0.836432	0.848356	NO	0	0	0.552888	0.0987511	SYNCRIP
1403	Macromolecule Biosynthetic Process (GO:0009059)	1/183	0.836432	0.848356	NO	0	0	0.552888	0.0987511	COL5A1
1404	Negative Regulation Of Macromolecule Metabolic Process (GO:0010605)	1/186	0.841238	0.852622	NO	0	0	0.543839	0.0940192	ROCK2
1405	Negative Regulation Of Gene Expression (GO:0010629)	2/336	0.844258	0.855074	NO	0	0	0.600963	0.101741	SYNCRIP;ROCK2
1406	Defense Response To Virus (GO:0051607)	1/189	0.845903	0.856131	NO	0	0	0.535079	0.0895456	SLFN13
1407	Transcription By RNA Polymerase II (GO:0006366)	1/192	0.850432	0.859492	NO	0	0	0.526594	0.0853139	S100A10
1408	Modification-Dependent Protein Catabolic Process (GO:0019941)	1/192	0.850432	0.859492	NO	0	0	0.526594	0.0853139	RNF19B
1409	Golgi Vesicle Transport (GO:0048193)	1/197	0.857688	0.86621	NO	0	0	0.51303	0.078758	ARF4
1410	Anterograde Trans-Synaptic Signaling (GO:0098916)	1/199	0.860491	0.868424	NO	0	0	0.507796	0.0762976	RPS6KA2
1411	Protein Modification By Small Protein Conjugation (GO:0032446)	2/364	0.874665	0.882104	NO	0	0	0.553682	0.0741458	TRIM47;MARCHF3
1412	mRNA Splicing, Via Spliceosome (GO:0000398)	1/211	0.876193	0.883019	NO	0	0	0.478486	0.0632411	SYNCRIP
1413	mRNA Processing (GO:0006397)	1/214	0.879835	0.885992	NO	0	0	0.471674	0.060384	SYNCRIP
1414	Negative Regulation Of DNA-templated Transcription (GO:0045892)	7/1025	0.880389	0.885992	NO	0	0	0.683475	0.0870693	CENPF;SBNO2;NIBAN2;CCND1;ZBTB38;FLNA;SOX7
1415	Protein Polyubiquitination (GO:0000209)	1/226	0.89337	0.898421	NO	0	0	0.446245	0.0503162	RNF19B
1416	Chromatin Remodeling (GO:0006338)	1/228	0.895473	0.8999	NO	0	0	0.442268	0.0488278	PAK1
1417	Chromatin Organization (GO:0006325)	1/268	0.929855	0.933793	NO	0	0	0.375242	0.02729	PAK1
1418	DNA Metabolic Process (GO:0006259)	1/288	0.942556	0.945879	NO	0	0	0.348736	0.0206313	RAD51B
1419	Regulation Of DNA-templated Transcription (GO:0006355)	13/1922	0.944994	0.947658	NO	0	0	0.665914	0.0376752	NIBAN2;ZBTB38;CENPF;SBNO2;KLF6;NSD2;BMAL2;ERC1;LCORL;SOX7;CDK14;TEAD1;CDK5RAP2
1420	Positive Regulation Of Cytokine Production (GO:0001819)	1/320	0.958288	0.960312	NO	0	0	0.313238	0.0133463	ROCK2
1421	Ubiquitin-Dependent Protein Catabolic Process (GO:0006511)	1/367	0.973955	0.975325	NO	0	0	0.272355	0.00718764	RNF19B
1422	Regulation Of Transcription By RNA Polymerase II (GO:0006357)	11/2028	0.9916	0.992297	NO	0	0	0.524346	0.00442329	ARF4;SBNO2;KLF6;CCND1;ZBTB38;MRTFA;BMAL2;LCORL;TEAD1;MET;S100A10
1423	Negative Regulation Of Transcription By RNA Polymerase II (GO:0000122)	1/763	0.999527	0.999527	NO	0	0	0.128151	6.06743e-05	CCND1
[truncated: 42 more columns]

## Sheet: 2. Enriched terms A AC_4 
a.) UP_AC_4_GO_Biological_Process_2023	Term	Overlap	P.value	Adjusted.P.value	Adjusted.P.value <0.05 ?	Old.P.value	Old.Adjusted.P.value	Odds.Ratio	Combined.Score	Genes		b.) UP_AC_4_GO_Molecular_Function_2023	Term	Overlap	P.value	Adjusted.P.value	Adjusted.P.value < 0.05?	Old.P.value	Old.Adjusted.P.value	Odds.Ratio	Combined.Score	Genes		c.) DOWN_AC_4_GO_Biological_Process_2023	Term	Overlap	P.value	Adjusted.P.value	Adjusted.P.value <0.05 ?	Old.P.value	Old.Adjusted.P.value	Odds.Ratio	Combined.Score	Genes		d.) DOWN_AC_4_GO_Molecular_Function_2023	Term	Overlap	P.value	Adjusted.P.value	Adjusted.P.value < 0.05?	Old.P.value	Old.Adjusted.P.value	Odds.Ratio	Combined.Score	Genes		e.) UP_AC_4_Reactome_2022	Term
1	Regulation Of Endothelial Cell Chemotaxis (GO:2001026)	4/14	6.89426e-07	0.000387113	YES	0	0	78.7525	1117.29	SEMA5A;HSPB1;PRKD1;MET		1	Protein Serine/Threonine Kinase Inhibitor Activity (GO:0030291)	3/32	0.000624279	0.0567737	NO	0	0	20.1481	148.671	HSPB1;PRKAG2;PKIG		1	Vascular Transport (GO:0010232)	4/83	0.000163392	0.0323841	YES	0	0	16.2148	141.383	SLCO1C1;SLC1A2;ATP1A2;SLC38A3		1	Amino Acid:Sodium Symporter Activity (GO:0005283)	3/18	2.70322e-05	0.00391967	YES	0	0	63.2349	665.135	SLC1A2;SLC6A11;SLC38A3		1	Axon Guidance R-HSA-422475
2	Positive Regulation Of Endothelial Cell Chemotaxis (GO:2001028)	4/14	6.89426e-07	0.000387113	YES	0	0	78.7525	1117.29	SEMA5A;HSPB1;PRKD1;MET		2	cAMP-dependent Protein Kinase Inhibitor Activity (GO:0004862)	2/8	0.00074882	0.0567737	NO	0	0	64.3657	463.241	PRKAG2;PKIG		2	Transport Across Blood-Brain Barrier (GO:0150104)	4/85	0.000179146	0.0323841	YES	0	0	15.8128	136.422	SLCO1C1;SLC1A2;ATP1A2;SLC38A3		2	Neutral L-amino Acid Transmembrane Transporter Activity (GO:0015175)	3/41	0.000334504	0.0242515	YES	0	0	24.9323	199.53	SLC1A2;SLC7A10;SLC38A3		2	Nervous System Development R-HSA-9675108
3	Transmembrane Receptor Protein Tyrosine Kinase Signaling Pathway (GO:0007169)	9/284	1.88986e-05	0.00707436	YES	0	0	6.68864	72.7485	ALK;PTPRT;DOK5;NEDD9;ROR1;PRKD1;SORBS1;SULF1;MET		3	cAMP-dependent Protein Kinase Regulator Activity (GO:0008603)	2/10	0.00119524	0.0567737	NO	0	0	48.2694	324.825	PRKAG2;PKIG		3	Glutamate Receptor Signaling Pathway (GO:0007215)	3/35	0.000208301	0.0323841	YES	0	0	29.6161	251.041	GRM3;PLCB1;GRIN2B		3	Amino Acid Transmembrane Transporter Activity (GO:0015171)	3/56	0.000839678	0.0362261	YES	0	0	17.8625	126.511	SLC1A2;SLC7A10;SLC38A3		3	L1CAM Interactions R-HSA-373760
4	Cellular Response To Vascular Endothelial Growth Factor Stimulus (GO:0035924)	4/34	2.94636e-05	0.0082719	YES	0	0	26.2244	273.582	SEMA6A;HSPB1;MT1G;PRKD1		4	Filamin Binding (GO:0031005)	2/10	0.00119524	0.0567737	NO	0	0	48.2694	324.825	NEBL;SYNPO2		4	Cell-Cell Adhesion Via Plasma-Membrane Adhesion Molecules (GO:0098742)	5/172	0.000259592	0.0323841	YES	0	0	9.70207	80.1042	KIRREL3;CADM1;CADM2;CDH10;ADGRL3		4	L-amino Acid Transmembrane Transporter Activity (GO:0015179)	3/63	0.00118328	0.0362261	YES	0	0	15.773	106.302	SLC1A2;SLC7A10;SLC38A3		4	Semaphorin Interactions R-HSA-373755
5	Enzyme-Linked Receptor Protein Signaling Pathway (GO:0007167)	6/124	4.90492e-05	0.00918445	YES	0	0	10.1577	100.791	ALK;PTPRT;DOK5;NEDD9;ROR1;MET		5	Protein Kinase C Activity (GO:0004697)	2/14	0.00238414	0.0905972	NO	0	0	32.1731	194.291	PRKD1;PRKCZ		5	Monoatomic Cation Transport (GO:0006812)	3/42	0.000359388	0.0358669	YES	0	0	24.2918	192.661	ATP1A2;GRIN2B;TRPM3		5	Glutamate Receptor Activity (GO:0008066)	2/16	0.00124918	0.0362261	YES	0	0	44.4643	297.256	GRM3;GRID1		5	Muscle Contraction R-HSA-397014
6	Smooth Muscle Contraction (GO:0006939)	3/14	4.9071e-05	0.00918445	YES	0	0	53.1658	527.524	ROCK2;MYH11;SLC8A1		6	Ankyrin Binding (GO:0030506)	2/18	0.00395402	0.125211	NO	0	0	24.125	133.484	SLC8A1;PLEC		6	Alanine Transport (GO:0032328)	2/12	0.000692924	0.0453074	YES	0	0	62.2625	452.934	SLC38A3;SLC7A10		6	Neurotransmitter Receptor Activity Involved In Regulation Of Postsynaptic Membrane Potential (GO:0099529)	2/21	0.00216293	0.0522709	NO	0	0	32.7549	200.994	GRID1;GRIN2B		6	Defective B3GALTL Causes PpS R-HSA-5083635
7	Positive Regulation Of Chemotaxis (GO:0050921)	4/44	8.28389e-05	0.0101773	YES	0	0	19.6584	184.762	SEMA5A;HSPB1;PRKD1;MET		7	Semaphorin Receptor Binding (GO:0030215)	2/22	0.0058888	0.159839	NO	0	0	19.2961	99.0798	SEMA5A;SEMA6A		7	Carboxylic Acid Transport (GO:0046942)	3/53	0.000714629	0.0453074	YES	0	0	18.9371	137.176	SLC6A11;SLC7A10;SLC38A3		7	GTPase Regulator Activity (GO:0030695)	6/424	0.00272394	0.0564244	NO	0	0	4.6689	27.573	PREX2;DOCK4;ARHGEF28;SRGAP3;PLCB1;RGS7		7	O-glycosylation Of TSR Domain-Containing Proteins R-HSA-5173214
8	Positive Regulation Of Endothelial Cell Migration (GO:0010595)	5/85	8.51685e-05	0.0101773	YES	0	0	12.3844	116.052	SEMA5A;ROCK2;HSPB1;PRKD1;MET		8	Chemorepellent Activity (GO:0045499)	2/24	0.00698813	0.165968	NO	0	0	17.5402	87.0613	SEMA5A;SEMA6A		8	Regulation Of Synaptic Transmission, Glutamatergic (GO:0051966)	3/55	0.000796565	0.0453074	YES	0	0	18.207	129.91	GRM3;ATP1A2;GRIN2B		8	Actin Binding (GO:0003779)	4/183	0.00314279	0.056963	NO	0	0	7.1202	41.0312	EPS8;KCNMA1;PHACTR3;FMN2		8	Signaling By Receptor Tyrosine Kinases R-HSA-9006934
9	Negative Regulation Of Angiogenesis (GO:0016525)	5/86	9.00515e-05	0.0101773	YES	0	0	12.2309	113.932	SEMA6A;ROCK2;SERPINF1;SULF1;ADAMTS9		9	Protein Serine/Threonine Kinase Activity (GO:0004674)	6/342	0.00935298	0.191151	NO	0	0	3.52796	16.4828	ROCK2;RPS6KA2;PRKD1;STK32A;PRKCZ;CDK14		9	Intracellular Potassium Ion Homeostasis (GO:0030007)	2/13	0.000817168	0.0453074	YES	0	0	56.5994	402.403	KCNMA1;ATP1A2		9	Voltage-Gated Monoatomic Ion Channel Activity (GO:0005244)	2/27	0.00356939	0.0575069	NO	0	0	24.8863	140.243	KCND2;GRIN2B		9	Metallothioneins Bind Metals R-HSA-5661231
10	Positive Chemotaxis (GO:0050918)	3/17	9.06262e-05	0.0101773	YES	0	0	41.7668	388.797	SEMA5A;LGALS3;MET		10	Protein Tyrosine Kinase Activity (GO:0004713)	3/99	0.0153256	0.191151	NO	0	0	6.06587	25.3446	ALK;ROR1;MET		10	Homophilic Cell Adhesion Via Plasma Membrane Adhesion Molecules (GO:0007156)	3/60	0.00102688	0.0512411	NO	0	0	16.6057	114.268	KIRREL3;CADM1;CADM2		10	GTPase Activator Activity (GO:0005096)	4/211	0.00520903	0.0740927	NO	0	0	6.14836	32.3241	PREX2;SRGAP3;PLCB1;RGS7		10	ALK Mutants Bind TKIs R-HSA-9700645
11	Regulation Of Angiogenesis (GO:0045765)	7/205	0.000104508	0.0106693	YES	0	0	7.1057	65.1326	SEMA5A;SEMA6A;ROCK2;SERPINF1;HSPB1;PRKD1;SULF1		11	Transmembrane Receptor Protein Kinase Activity (GO:0019199)	2/37	0.0161334	0.191151	NO	0	0	11.018	45.4699	ALK;ROR1		11	Synapse Assembly (GO:0007416)	3/71	0.00167139	0.0694872	NO	0	0	13.9118	88.9532	KIRREL3;SRGAP3;ADGRL3		11	Transmitter-Gated Monoatomic Ion Channel Activity Involved In Regulation Of Postsynaptic Membrane Potential (GO:1904315)	2/34	0.00562082	0.0740927	NO	0	0	19.4355	100.701	GRID1;GRIN2B		11	Caspase-mediated Cleavage Of Cytoskeletal Proteins R-HSA-264870
12	Muscle Contraction (GO:0006936)	5/94	0.000137302	0.0128492	YES	0	0	11.127	98.9558	ROCK2;FXYD1;SCN7A;MYH11;SLC8A1		12	Tau Protein Binding (GO:0048156)	2/39	0.0178289	0.191151	NO	0	0	10.4214	41.9663	ROCK2;CLU		12	Cellular Response To Hypoxia (GO:0071456)	3/72	0.00173997	0.0694872	NO	0	0	13.7095	87.1083	KCND2;RORA;FMN2		12	Transmitter-Gated Monoatomic Ion Channel Activity (GO:0022824)	2/40	0.00771634	0.0932392	NO	0	0	16.3618	79.5908	GRID1;GRIN2B		12	Signaling By VEGF R-HSA-194138
13	Response To Testosterone (GO:0033574)	2/5	0.000270203	0.0233414	YES	0	0	128.751	1057.86	ROCK2;MSN		13	Phosphatase Binding (GO:0019902)	3/112	0.0212122	0.191151	NO	0	0	5.33891	20.5718	PTPRT;LGALS3;MET		13	Cellular Response To Decreased Oxygen Levels (GO:0036294)	3/73	0.00181029	0.0694872	NO	0	0	13.5129	85.3242	KCND2;RORA;FMN2		13	Phosphoric Diester Hydrolase Activity (GO:0008081)	2/44	0.00927967	0.0973879	NO	0	0	14.8006	69.2657	PLD1;PLCB1		13	Signaling By Rho GTPases R-HSA-194315
14	Regulation Of Actin Filament Bundle Assembly (GO:0032231)	3/26	0.000334812	0.0261196	YES	0	0	25.4118	203.343	ROCK2;SYNPO2;ASAP3		14	Cell-Cell Adhesion Mediator Activity (GO:0098632)	2/43	0.0214344	0.191151	NO	0	0	9.40279	36.1327	NTNG1;CNN3		14	Chemical Synaptic Transmission (GO:0007268)	5/273	0.00207088	0.0738121	NO	0	0	6.0148	37.1702	GRM3;KCND2;GRID1;SLC1A2;GRIN2B		14	Carboxylic Acid Transmembrane Transporter Activity (GO:0046943)	2/59	0.0162607	0.0973879	NO	0	0	10.8975	44.8868	SLC6A11;SLC38A3		14	Platelet Activation, Signaling And Aggregation R-HSA-76002
15	Positive Regulation Of Cell Projection Organization (GO:0031346)	5/118	0.000396241	0.0261196	YES	0	0	8.7531	68.5673	ROBO2;IL1RAPL1;NEDD9;ROR1;PRKD1		15	Protein Phosphatase Binding (GO:0019903)	3/115	0.022723	0.191151	NO	0	0	5.19512	19.6603	PTPRT;LGALS3;MET		15	Monoatomic Cation Transmembrane Transport (GO:0098655)	5/281	0.00234734	0.0780883	NO	0	0	5.83809	35.3465	KCND2;SLC6A11;ATP1A2;GRIN2B;TRPM3		15	4-galactosyl-N-acetylglucosaminide 3-alpha-L-fucosyltransferase Activity (GO:0017083)	1/5	0.016393	0.0973879	NO	0	0	76.6538	315.117	FUT9		15	RHO GTPase Cycle R-HSA-9012999
16	Regulation Of Protein-Containing Complex Assembly (GO:0043254)	5/119	0.000411913	0.0261196	YES	0	0	8.67588	67.6259	SH3GLB1;LGALS3;CLU;PRKCZ;GFAP		16	Potassium Channel Regulator Activity (GO:0015459)	2/45	0.0233411	0.191151	NO	0	0	8.96455	33.6847	LRRC55;SLC5A3		16	Potassium Ion Homeostasis (GO:0055075)	2/23	0.00259476	0.0809242	NO	0	0	29.6324	176.439	KCNMA1;ATP1A2		16	Phospholipase D Activity (GO:0004630)	1/5	0.016393	0.0973879	NO	0	0	76.6538	315.117	PLD1		16	Response To Metal Ions R-HSA-5660526
17	Cell-Substrate Junction Assembly (GO:0007044)	3/28	0.000418658	0.0261196	YES	0	0	23.3765	181.833	FN1;SORBS1;PLEC		17	Calcium-Dependent Phospholipid Binding (GO:0005544)	2/47	0.0253149	0.191151	NO	0	0	8.56526	31.489	CPNE8;ESYT1		17	Synaptic Transmission, Glutamatergic (GO:0035249)	2/27	0.00356939	0.0989514	NO	0	0	24.8863	140.243	GRID1;GRIN2B		17	P-type Sodium Transporter Activity (GO:0008554)	1/5	0.016393	0.0973879	NO	0	0	76.6538	315.117	ATP1A2		17	Signaling By Rho GTPases, Miro GTPases And RHOBTB3 R-HSA-9716542
18	Vascular Endothelial Growth Factor Receptor Signaling Pathway (GO:0048010)	3/28	0.000418658	0.0261196	YES	0	0	23.3765	181.833	HSPB1;PRKD1;SULF1		18	Axon Guidance Receptor Activity (GO:0008046)	1/5	0.0259782	0.191151	NO	0	0	47.8149	174.548	ROBO2		18	Amino Acid Import Across Plasma Membrane (GO:0089718)	2/27	0.00356939	0.0989514	NO	0	0	24.8863	140.243	SLC1A2;SLC38A3		18	P-type Sodium:Potassium-Exchanging Transporter Activity (GO:0005391)	1/5	0.016393	0.0973879	NO	0	0	76.6538	315.117	ATP1A2		18	RHOD GTPase Cycle R-HSA-9013405
19	Regulation Of Signal Transduction (GO:0009966)	6/193	0.000544836	0.029819	YES	0	0	6.3873	48.0007	SEMA5A;DOK5;PLCE1;PRKD1;SULF1;CLU		19	Keratin Filament Binding (GO:1990254)	1/5	0.0259782	0.191151	NO	0	0	47.8149	174.548	VIM		19	Cell Junction Assembly (GO:0034329)	3/95	0.0038264	0.100493	NO	0	0	10.2702	57.1621	KIRREL3;CDH10;ADGRL3		19	Acetylcholine Receptor Inhibitor Activity (GO:0030550)	1/5	0.016393	0.0973879	NO	0	0	76.6538	315.117	LYPD6		19	EPHA-mediated Growth Cone Collapse R-HSA-3928663
20	Positive Regulation Of Cell Migration By Vascular Endothelial Growth Factor Signaling Pathway (GO:0038089)	2/7	0.000563545	0.029819	YES	0	0	77.2427	577.873	HSPB1;PRKD1		20	Chondroitin Sulfotransferase Activity (GO:0034481)	1/5	0.0259782	0.191151	NO	0	0	47.8149	174.548	CHST9		20	Phosphatidic Acid Biosynthetic Process (GO:0006654)	2/29	0.00411121	0.100677	NO	0	0	23.0405	126.585	DGKB;PLD1		20	PDZ Domain Binding (GO:0030165)	2/62	0.0178581	0.0973879	NO	0	0	10.351	41.666	DOCK4;CADM1		20	Signaling By ALK Fusions And Activated Point Mutants R-HSA-9725370
21	Negative Regulation Of Chemotaxis (GO:0050922)	3/31	0.000567912	0.029819	YES	0	0	20.8687	155.963	ROBO2;SEMA5A;SEMA6A		21	Coreceptor Activity Involved In Wnt Signaling Pathway, Planar Cell Polarity Pathway (GO:1904929)	1/5	0.0259782	0.191151	NO	0	0	47.8149	174.548	ROR1		21	Anterograde Trans-Synaptic Signaling (GO:0098916)	4/199	0.00423689	0.100677	NO	0	0	6.53069	35.6832	GRM3;KCND2;SLC1A2;GRIN2B		21	Gamma-Aminobutyric Acid Transmembrane Transporter Activity (GO:0015185)	1/6	0.0196397	0.0973879	NO	0	0	61.32	241	SLC6A11		21	Developmental Biology R-HSA-1266738
22	Muscle Cell Development (GO:0055001)	3/32	0.000624279	0.029819	YES	0	0	20.1481	148.671	MYH11;ANK2;SLC8A1		22	Cadherin Binding (GO:0045296)	5/319	0.026527	0.191151	NO	0	0	3.11799	11.317	SH3GLB1;PTPRT;PKP4;CNN3;PLEC		22	Phosphatidic Acid Metabolic Process (GO:0046473)	2/33	0.00530142	0.120246	NO	0	0	20.0635	105.128	DGKB;PLD1		22	Oxysterol Binding (GO:0008142)	1/6	0.0196397	0.0973879	NO	0	0	61.32	241	RORA		22	Platelet Degranulation R-HSA-114608
23	Negative Regulation Of Blood Vessel Morphogenesis (GO:2000181)	4/77	0.000723248	0.029819	YES	0	0	10.7538	77.7691	SEMA6A;ROCK2;SERPINF1;SULF1		23	Transmembrane Receptor Protein Tyrosine Kinase Activity (GO:0004714)	2/50	0.028398	0.191151	NO	0	0	8.02872	28.5938	ROR1;MET		23	Regulation Of Neuronal Synaptic Plasticity (GO:0048168)	2/34	0.00562082	0.121947	NO	0	0	19.4355	100.701	SHISA9;GRIN2B		23	L-serine Transmembrane Transporter Activity (GO:0015194)	1/6	0.0196397	0.0973879	NO	0	0	61.32	241	SLC7A10		23	Other Semaphorin Interactions R-HSA-416700
24	Cellular Response To Metal Ion (GO:0071248)	5/135	0.000731896	0.029819	YES	0	0	7.60192	54.8849	ITPKB;CPNE8;MT1F;MT1G;CLU		24	Sugar-Phosphatase Activity (GO:0050308)	1/6	0.0310931	0.191151	NO	0	0	38.25	132.757	PFKFB3		24	Neutral Amino Acid Transport (GO:0015804)	2/35	0.00594886	0.123687	NO	0	0	18.8456	96.5756	SLC7A10;SLC38A3		24	Clathrin Light Chain Binding (GO:0032051)	1/6	0.0196397	0.0973879	NO	0	0	61.32	241	HIP1		24	RHO GTPases Activate ROCKs R-HSA-5627117
25	Semaphorin-Plexin Signaling Pathway (GO:0071526)	3/34	0.00074745	0.029819	YES	0	0	18.8463	135.672	SEMA5A;SEMA6A;MET		25	Glucose:Sodium Symporter Activity (GO:0005412)	1/6	0.0310931	0.191151	NO	0	0	38.25	132.757	SLC5A3		25	Muscle Cell Differentiation (GO:0042692)	2/37	0.00663056	0.126141	NO	0	0	17.767	89.1203	RORA;SGCZ		25	P-type Potassium Transmembrane Transporter Activity (GO:0008556)	1/6	0.0196397	0.0973879	NO	0	0	61.32	241	ATP1A2		25	Nuclear Events Stimulated By ALK Signaling In Cancer R-HSA-9725371
26	Regulation Of Protein Localization To Early Endosome (GO:1902965)	2/8	0.00074882	0.029819	YES	0	0	64.3657	463.241	ROCK2;MSN		26	Phosphofructokinase Activity (GO:0008443)	1/6	0.0310931	0.191151	NO	0	0	38.25	132.757	PFKFB3		26	Positive Regulation Of Myoblast Differentiation (GO:0045663)	2/38	0.00698412	0.126141	NO	0	0	17.2726	85.7431	DPF3;PLCB1		26	Sodium Ion Binding (GO:0031402)	1/6	0.0196397	0.0973879	NO	0	0	61.32	241	ATP1A2		26	Sema4D Induced Cell Migration And Growth-Cone Collapse R-HSA-416572
27	Positive Regulation Of Protein Localization To Early Endosome (GO:1902966)	2/8	0.00074882	0.029819	YES	0	0	64.3657	463.241	ROCK2;MSN		27	Monosaccharide Transmembrane Transporter Activity (GO:0015145)	1/6	0.0310931	0.191151	NO	0	0	38.25	132.757	SLC5A3		27	Regulation Of Small GTPase Mediated Signal Transduction (GO:0051056)	3/118	0.00699286	0.126141	NO	0	0	8.20663	40.7284	PREX2;ARHGEF28;SRGAP3		27	Alpha-(1->3)-Fucosyltransferase Activity (GO:0046920)	1/7	0.0228758	0.0973879	NO	0	0	51.0974	193.03	FUT9		27	Response To Elevated Platelet Cytosolic Ca2+ R-HSA-76005
28	Positive Regulation Of Protein Localization To Endosome (GO:1905668)	2/8	0.00074882	0.029819	YES	0	0	64.3657	463.241	ROCK2;MSN		28	Monoatomic Anion Channel Activity (GO:0005253)	2/53	0.0316234	0.191151	NO	0	0	7.5553	26.0949	FXYD1;ANO6		28	Carboxylic Acid Transmembrane Transport (GO:1905039)	2/39	0.00734606	0.126141	NO	0	0	16.8049	82.5724	SLC7A10;SLC38A3		28	Thyroid Hormone Transmembrane Transporter Activity (GO:0015349)	1/7	0.0228758	0.0973879	NO	0	0	51.0974	193.03	SLCO1C1		28	Diseases Associated With O-glycosylation Of Proteins R-HSA-3906995
29	Positive Regulation Of Protein Localization To Membrane (GO:1905477)	4/79	0.000796589	0.029819	YES	0	0	10.466	74.6768	LGALS3;PTPN9;SORBS1;SLC5A3		29	Chloride Transmembrane Transporter Activity (GO:0015108)	2/55	0.0338501	0.191151	NO	0	0	7.26946	24.613	FXYD1;ANO6		29	Potassium Ion Transport (GO:0006813)	3/122	0.00766312	0.126141	NO	0	0	7.92917	38.6257	KCND2;KCNMA1;ATP1A2		29	NMDA Glutamate Receptor Activity (GO:0004972)	1/7	0.0228758	0.0973879	NO	0	0	51.0974	193.03	GRIN2B		29	RHOBTB1 GTPase Cycle R-HSA-9013422
30	Negative Regulation Of Cellular Component Organization (GO:0051129)	4/79	0.000796589	0.029819	YES	0	0	10.466	74.6768	LGALS3;PRKD1;CLU;PRKCZ		30	Zinc Ion Binding (GO:0008270)	5/341	0.0339446	0.191151	NO	0	0	2.91057	9.84652	SKI;MT1F;MT1G;ECE1;CDO1		30	L-alpha-amino Acid Transmembrane Transport (GO:1902475)	2/40	0.00771634	0.126141	NO	0	0	16.3618	79.5908	SLC1A2;SLC38A3		30	Neutral L-amino Acid:Sodium Symporter Activity (GO:0005295)	1/7	0.0228758	0.0973879	NO	0	0	51.0974	193.03	SLC38A3		30	Sema4D In Semaphorin Signaling R-HSA-400685
31	Neural Crest Cell Migration (GO:0001755)	3/36	0.000885081	0.0307868	YES	0	0	17.7023	124.444	SEMA5A;SEMA6A;FN1		31	Phosphatidylethanolamine Binding (GO:0008429)	1/7	0.0361814	0.191151	NO	0	0	31.8734	105.795	ESYT1		31	Modulation Of Chemical Synaptic Transmission (GO:0050804)	3/123	0.00783642	0.126141	NO	0	0	7.8627	38.126	GRM3;GRID1;ATP1A2		31	Phosphatidylinositol-4,5-Bisphosphate Binding (GO:0005546)	2/73	0.0242505	0.0973879	NO	0	0	8.74252	32.5162	HIP1;PLCB1		31	Synthesis Of IP3 And IP4 In Cytosol R-HSA-1855204
32	Calcium Ion Transmembrane Import Into Cytosol (GO:0097553)	4/83	0.000958769	0.0307868	YES	0	0	9.93408	69.0404	PLCE1;SCN7A;CLU;SLC8A1		32	Calcium:Monoatomic Cation Antiporter Activity (GO:0015368)	1/7	0.0361814	0.191151	NO	0	0	31.8734	105.795	SLC8A1		32	Heart Contraction (GO:0060047)	2/41	0.0080949	0.12623	NO	0	0	15.9415	76.7826	ATP1A2;SGCZ		32	Adenylate Cyclase Inhibiting G Protein-Coupled Glutamate Receptor Activity (GO:0001640)	1/8	0.0261014	0.0973879	NO	0	0	43.7956	159.668	GRM3		32	Signal Transduction R-HSA-162582
33	Cellular Response To Purine-Containing Compound (GO:0071415)	2/9	0.000959472	0.0307868	YES	0	0	55.1678	383.368	CLU;SLC8A1		33	Procollagen-Proline Dioxygenase Activity (GO:0019798)	1/7	0.0361814	0.191151	NO	0	0	31.8734	105.795	P3H2		33	Amino Acid Transmembrane Transport (GO:0003333)	2/42	0.00848168	0.128253	NO	0	0	15.5422	74.1339	SLC7A10;SLC38A3		33	L-alanine Transmembrane Transporter Activity (GO:0015180)	1/8	0.0261014	0.0973879	NO	0	0	43.7956	159.668	SLC38A3		33	Recycling Pathway Of L1 R-HSA-437239
34	Calcium Ion Import Across Plasma Membrane (GO:0098703)	3/37	0.000959519	0.0307868	YES	0	0	17.1808	119.391	SCN7A;CLU;SLC8A1		34	Coreceptor Activity Involved In Wnt Signaling Pathway (GO:0071936)	1/7	0.0361814	0.191151	NO	0	0	31.8734	105.795	ROR1		34	Amino Acid Transport (GO:0006865)	2/46	0.0101099	0.148174	NO	0	0	14.1264	64.9002	SLC7A10;SLC38A3		34	L-glutamine Transmembrane Transporter Activity (GO:0015186)	1/8	0.0261014	0.0973879	NO	0	0	43.7956	159.668	SLC38A3		34	Interaction Between L1 And Ankyrins R-HSA-445095
35	Regulation Of Cellular Component Biogenesis (GO:0044087)	3/37	0.000959519	0.0307868	YES	0	0	17.1808	119.391	ROCK2;MSN;GFAP		35	Adenylate Cyclase Binding (GO:0008179)	1/8	0.0412432	0.191151	NO	0	0	27.3187	87.0993	AKAP12		35	Regulation Of Myoblast Differentiation (GO:0045661)	2/54	0.0137438	0.148174	NO	0	0	11.9483	51.2244	DPF3;PLCB1		35	Serine Transmembrane Transporter Activity (GO:0022889)	1/8	0.0261014	0.0973879	NO	0	0	43.7956	159.668	SLC7A10		35	RAC2 GTPase Cycle R-HSA-9013404
36	Calcium-Mediated Signaling (GO:0019722)	4/85	0.00104799	0.031808	YES	0	0	9.68781	66.4669	PLCE1;ANK2;CLU;SLC8A1		36	Tropomyosin Binding (GO:0005523)	1/8	0.0412432	0.191151	NO	0	0	27.3187	87.0993	NEBL		36	Nervous System Development (GO:0007399)	5/433	0.0141015	0.148174	NO	0	0	3.73564	15.9193	KIRREL3;LSAMP;CABLES1;MDGA2;ADGRL3		36	Voltage-Gated Monoatomic Cation Channel Activity (GO:0022843)	2/76	0.026134	0.0973879	NO	0	0	8.38682	30.5659	KCND2;KCNMA1		36	Hemostasis R-HSA-109582
37	Integrin-Mediated Signaling Pathway (GO:0007229)	4/85	0.00104799	0.031808	YES	0	0	9.68781	66.4669	ERBIN;FN1;NEDD9;PRKD1		37	L-glutamine Transmembrane Transporter Activity (GO:0015186)	1/8	0.0412432	0.191151	NO	0	0	27.3187	87.0993	SLC38A1		37	Inorganic Cation Transmembrane Transport (GO:0098662)	4/284	0.0144124	0.148174	NO	0	0	4.52857	19.1996	KCND2;SLC6A11;ATP1A2;TRPM3		37	Phospholipase Activity (GO:0004620)	2/77	0.0267746	0.0973879	NO	0	0	8.27458	29.9565	PLCB1;PLD1		37	RAC3 GTPase Cycle R-HSA-9013423
38	Negative Regulation Of Transport (GO:0051051)	3/39	0.00112002	0.0330997	YES	0	0	16.2247	110.237	LGALS3;PXK;PRKD1		38	Chloride Channel Activity (GO:0005254)	2/64	0.0445852	0.191151	NO	0	0	6.2114	19.3197	FXYD1;ANO6		38	Negative Regulation Of Lipoprotein Lipase Activity (GO:0051005)	1/5	0.016393	0.148174	NO	0	0	76.6538	315.117	HDAC9		38	Potassium Channel Activity (GO:0005267)	2/79	0.028075	0.0973879	NO	0	0	8.05885	28.7933	KCND2;KCNMA1		38	VEGFA-VEGFR2 Pathway R-HSA-4420097
39	Negative Regulation Of Protein Kinase Activity (GO:0006469)	4/88	0.00119253	0.0333466	YES	0	0	9.34041	62.8766	PTPRT;HSPB1;PRKAG2;SLC8A1		39	Double-Stranded RNA Binding (GO:0003725)	2/65	0.0458466	0.191151	NO	0	0	6.1125	18.8415	MSN;VIM		39	L-aspartate Import Across Plasma Membrane (GO:0140009)	1/5	0.016393	0.148174	NO	0	0	76.6538	315.117	SLC1A2		39	Small GTPase Binding (GO:0031267)	3/199	0.0280889	0.0973879	NO	0	0	4.79543	17.1311	EPS8;DOCK4;SRGAP3		39	RHOBTB GTPase Cycle R-HSA-9706574
40	Establishment Or Maintenance Of Epithelial Cell Apical/Basal Polarity (GO:0045197)	3/40	0.00120624	0.0333466	YES	0	0	15.7854	106.082	ERBIN;MSN;PRKCZ		40	Glycine Transmembrane Transporter Activity (GO:0015187)	1/9	0.0462786	0.191151	NO	0	0	23.9026	73.4546	SLC38A1		40	L-aspartate Transmembrane Transport (GO:0070778)	1/5	0.016393	0.148174	NO	0	0	76.6538	315.117	SLC1A2		40	Voltage-Gated Potassium Channel Activity (GO:0005249)	2/80	0.0287345	0.0973879	NO	0	0	7.95513	28.238	KCND2;KCNMA1		40	Apoptotic Cleavage Of Cellular Proteins R-HSA-111465
41	Positive Regulation Of NF-kappaB Transcription Factor Activity (GO:0051092)	5/152	0.0012451	0.0333466	YES	0	0	6.71701	44.9269	ALK;ROR1;PRKD1;CLU;PRKCZ		41	Amino Acid:Monoatomic Cation Symporter Activity (GO:0005416)	1/9	0.0462786	0.191151	NO	0	0	23.9026	73.4546	SLC38A1		41	Negative Regulation Of Neuron Migration (GO:2001223)	1/5	0.016393	0.148174	NO	0	0	76.6538	315.117	SRGAP3		41	Glycine Binding (GO:0016594)	1/9	0.0293166	0.0973879	NO	0	0	38.3192	135.252	GRIN2B		41	Post-translational Protein Phosphorylation R-HSA-8957275
42	Positive Regulation Of MAPK Cascade (GO:0043410)	7/310	0.00125126	0.0333466	YES	0	0	4.61858	30.8687	DOK5;ROCK2;GCNT2;PLCE1;ROR1;PRKCZ;CD44		42	Interleukin-1 Binding (GO:0019966)	1/9	0.0462786	0.191151	NO	0	0	23.9026	73.4546	IL1RAPL1		42	Basic Amino Acid Transport (GO:0015802)	1/5	0.016393	0.148174	NO	0	0	76.6538	315.117	SLC38A3		42	Aromatic Amino Acid Transmembrane Transporter Activity (GO:0015173)	1/9	0.0293166	0.0973879	NO	0	0	38.3192	135.252	SLC38A3		42	Extracellular Matrix Organization R-HSA-1474244
43	Protein Phosphorylation (GO:0006468)	9/500	0.00127685	0.0333466	YES	0	0	3.70494	24.6873	ALK;PXK;ROCK2;PRKAG2;PRKD1;STK32A;PRKCZ;CDK14;DCLK1		43	Voltage-Gated Chloride Channel Activity (GO:0005247)	1/9	0.0462786	0.191151	NO	0	0	23.9026	73.4546	ANO6		43	Purine-Containing Compound Catabolic Process (GO:0072523)	1/5	0.016393	0.148174	NO	0	0	76.6538	315.117	DPYD		43	Potassium Ion Binding (GO:0030955)	1/9	0.0293166	0.0973879	NO	0	0	38.3192	135.252	ATP1A2		43	O-linked Glycosylation R-HSA-5173105
44	Cellular Response To Growth Factor Stimulus (GO:0071363)	5/155	0.00135781	0.034655	YES	0	0	6.58167	43.4514	SEMA6A;MT1G;HSPB1;PRKD1;CD44		44	Calcium:Sodium Antiporter Activity (GO:0005432)	1/9	0.0462786	0.191151	NO	0	0	23.9026	73.4546	SLC8A1		44	Negative Regulation Of Cellular Extravasation (GO:0002692)	1/5	0.016393	0.148174	NO	0	0	76.6538	315.117	PLCB1		44	Guanyl-Nucleotide Exchange Factor Activity (GO:0005085)	3/203	0.0295522	0.0973879	NO	0	0	4.69857	16.5465	PREX2;DOCK4;ARHGEF28		44	RHOF GTPase Cycle R-HSA-9035034
45	Positive Regulation Of Cellular Component Biogenesis (GO:0044089)	4/93	0.00146358	0.0365245	YES	0	0	8.81344	57.5242	SH3GLB1;LGALS3;SYNPO2;CLU		45	STAT Family Protein Binding (GO:0097677)	1/9	0.0462786	0.191151	NO	0	0	23.9026	73.4546	PTPRT		45	Regulation Of Intracellular Signal Transduction (GO:1902531)	4/297	0.0167173	0.148174	NO	0	0	4.32478	17.694	PREX2;PHLPP1;ARHGEF28;SRGAP3		45	Outward Rectifier Potassium Channel Activity (GO:0015271)	1/10	0.0325213	0.100332	NO	0	0	34.0598	116.684	KCND2		45	Smooth Muscle Contraction R-HSA-445355
46	Positive Regulation Of Biosynthetic Process (GO:0009891)	3/44	0.00159256	0.0388793	YES	0	0	14.2425	91.7558	SORBS1;VIM;SLC5A3		46	Non-Membrane Spanning Protein Tyrosine Phosphatase Activity (GO:0004726)	1/9	0.0462786	0.191151	NO	0	0	23.9026	73.4546	PTPN9		46	Brain Development (GO:0007420)	3/169	0.0183895	0.148174	NO	0	0	5.67068	22.6599	CADM2;GRIN2B;ADGRL3		46	Ligand-Gated Monoatomic Ion Channel Activity Involved In Regulation Of Presynaptic Membrane Potential (GO:0099507)	1/10	0.0325213	0.100332	NO	0	0	34.0598	116.684	GRIN2B		46	Glycosaminoglycan Metabolism R-HSA-1630316
47	Positive Regulation Of Supramolecular Fiber Organization (GO:1902905)	4/96	0.00164535	0.0390824	YES	0	0	8.52475	54.642	SEMA5A;SYNPO2;CLU;MET		47	Carbohydrate:Monoatomic Cation Symporter Activity (GO:0005402)	1/10	0.0512879	0.203015	NO	0	0	21.2457	63.1062	SLC5A3		47	Protein N-linked Glycosylation (GO:0006487)	2/64	0.0189585	0.148174	NO	0	0	10.0161	39.719	MGAT4C;FUT9		47	Diacylglycerol Kinase Activity (GO:0004143)	1/10	0.0325213	0.100332	NO	0	0	34.0598	116.684	DGKB		47	Estrogen-stimulated Signaling Thru PRKCZ R-HSA-9634635
48	Response To Muramyl Dipeptide (GO:0032495)	2/12	0.00174104	0.0390824	YES	0	0	38.6117	245.31	ERBIN;VIM		48	Diacylglycerol Kinase Activity (GO:0004143)	1/10	0.0512879	0.203015	NO	0	0	21.2457	63.1062	DGKI		48	Positive Regulation Of Hormone Metabolic Process (GO:0032352)	1/6	0.0196397	0.148174	NO	0	0	61.32	241	SLCO1C1		48	Fucosyltransferase Activity (GO:0008417)	1/11	0.0357155	0.105689	NO	0	0	30.6523	102.139	FUT9		48	Inositol Phosphate Metabolism R-HSA-1483249
49	Positive Regulation Of Insulin Receptor Signaling Pathway (GO:0046628)	2/12	0.00174104	0.0390824	YES	0	0	38.6117	245.31	SORBS1;PRKCZ		49	Protein Kinase Binding (GO:0019901)	6/511	0.052508	0.203602	NO	0	0	2.32703	6.85728	SKI;MSN;PRKAG2;HSPB1;NEDD9;ANK2		49	Excitatory Chemical Synaptic Transmission (GO:0098976)	1/6	0.0196397	0.148174	NO	0	0	61.32	241	GRIN2B		49	Calcium-Activated Potassium Channel Activity (GO:0015269)	1/11	0.0357155	0.105689	NO	0	0	30.6523	102.139	KCNMA1		49	Regulation Of IGF Transport And Uptake By IGFBPs R-HSA-381426
50	Regulation Of Actomyosin Structure Organization (GO:0110020)	2/12	0.00174104	0.0390824	YES	0	0	38.6117	245.31	ROCK2;ASAP3		50	Organic Acid:Sodium Symporter Activity (GO:0005343)	1/11	0.0562711	0.209638	NO	0	0	19.1202	55.0198	SLC38A1		50	Gamma-Aminobutyric Acid Transport (GO:0015812)	1/6	0.0196397	0.148174	NO	0	0	61.32	241	SLC6A11		50	Phosphatidylinositol Bisphosphate Binding (GO:1902936)	2/93	0.0378564	0.106423	NO	0	0	6.81422	22.3094	HIP1;PLCB1		50	Ion Homeostasis R-HSA-5578775
51	Positive Regulation Of Protein-Containing Complex Assembly (GO:0031334)	4/98	0.00177489	0.0390824	YES	0	0	8.34253	52.8417	SH3GLB1;LGALS3;PRKD1;CLU		51	Ionotropic Glutamate Receptor Binding (GO:0035255)	1/11	0.0562711	0.209638	NO	0	0	19.1202	55.0198	IGSF11		51	Nucleobase Catabolic Process (GO:0046113)	1/6	0.0196397	0.148174	NO	0	0	61.32	241	DPYD		51	GTPase Binding (GO:0051020)	3/225	0.0383087	0.106423	NO	0	0	4.22823	13.7928	EPS8;DOCK4;SRGAP3		51	Cardiac Conduction R-HSA-5576891
52	Regulation Of ERK1 And ERK2 Cascade (GO:0070372)	6/244	0.00182531	0.0394198	YES	0	0	5.0056	31.5653	SEMA6A;FN1;GCNT2;ROR1;PRKCZ;CD44		52	Protein Tyrosine Phosphatase Activity (GO:0004725)	2/76	0.0605495	0.221239	NO	0	0	5.201	14.5851	PTPRT;PTPN9		52	Parallel Actin Filament Bundle Assembly (GO:0030046)	1/6	0.0196397	0.148174	NO	0	0	61.32	241	FMN2		52	L-glutamate Transmembrane Transporter Activity (GO:0005313)	1/12	0.0388994	0.106423	NO	0	0	27.8643	90.4693	SLC1A2		52	Apoptotic Execution Phase R-HSA-75153
53	Phosphorylation (GO:0016310)	8/429	0.00191117	0.0404951	YES	0	0	3.81497	23.8819	ALK;PXK;ROCK2;PRKAG2;PRKCZ;CDK14;DGKI;DCLK1		53	Phosphotransferase Activity, Alcohol Group As Acceptor (GO:0016773)	2/77	0.0619572	0.222111	NO	0	0	5.13139	14.272	ITPKB;DGKI		53	Regulation Of Striated Muscle Cell Differentiation (GO:0051153)	1/6	0.0196397	0.148174	NO	0	0	61.32	241	HDAC9		53	Monocarboxylate:Sodium Symporter Activity (GO:0140161)	1/12	0.0388994	0.106423	NO	0	0	27.8643	90.4693	SLC6A11		53	Fibronectin Matrix Formation R-HSA-1566977
54	Positive Regulation Of Cellular Response To Insulin Stimulus (GO:1900078)	2/13	0.00205056	0.0411886	YES	0	0	35.0997	217.255	SORBS1;PRKCZ		54	Arylsulfatase Activity (GO:0004065)	1/13	0.0661599	0.227661	NO	0	0	15.9319	43.2659	SULF1		54	Positive Regulation Of Blood Circulation (GO:1903524)	1/6	0.0196397	0.148174	NO	0	0	61.32	241	ATP1A2		54	Hexosyltransferase Activity (GO:0016758)	2/96	0.0400997	0.107675	NO	0	0	6.59574	21.2145	MGAT4C;FUT9		54	Acrosome Reaction And Sperm:Oocyte Membrane Binding R-HSA-1300645
55	Positive Regulation Of Potassium Ion Transmembrane Transporter Activity (GO:1901018)	2/13	0.00205056	0.0411886	YES	0	0	35.0997	217.255	ANK2;LRRC55		55	3'-5' DNA Helicase Activity (GO:0043138)	1/14	0.0710658	0.227661	NO	0	0	14.7056	38.8839	NAV2		55	Serine Transport (GO:0032329)	1/6	0.0196397	0.148174	NO	0	0	61.32	241	SLC7A10		55	3',5'-cyclic-AMP Phosphodiesterase Activity (GO:0004115)	1/13	0.0420729	0.108939	NO	0	0	25.541	80.9229	PDE8B		55	Uptake And Function Of Diphtheria Toxin R-HSA-5336415
56	Regulation Of Cell Migration (GO:0030334)	8/434	0.00205393	0.0411886	YES	0	0	3.76923	23.324	SEMA5A;NTNG1;PTPRT;ROCK2;TNC;GCNT2;NEDD9;SULF1		56	Alanine Transmembrane Transporter Activity (GO:0022858)	1/14	0.0710658	0.227661	NO	0	0	14.7056	38.8839	SLC38A1		56	Positive Regulation Of Hydrolase Activity (GO:0051345)	3/176	0.0204513	0.148174	NO	0	0	5.43931	21.1573	PREX2;SRGAP3;RGS7		56	Sodium:Chloride Symporter Activity (GO:0015378)	1/13	0.0420729	0.108939	NO	0	0	25.541	80.9229	SLC6A11		56	Signaling By Interleukins R-HSA-449147
57	Cell-Cell Adhesion Via Plasma-Membrane Adhesion Molecules (GO:0098742)	5/172	0.00214405	0.0422415	YES	0	0	5.90659	36.2963	NTNG1;IGSF11;ROBO2;PTPRT;IL1RAPL1		57	Hyaluronic Acid Binding (GO:0005540)	1/14	0.0710658	0.227661	NO	0	0	14.7056	38.8839	CD44		57	Regulation Of G Protein-Coupled Receptor Signaling Pathway (GO:0008277)	2/70	0.0224259	0.148174	NO	0	0	9.1296	34.67	PLCB1;RGS7		57	Alanine Transmembrane Transporter Activity (GO:0022858)	1/14	0.0452361	0.109321	NO	0	0	23.5751	72.9853	SLC38A3		57	Terminal Pathway Of Complement R-HSA-166665
58	Positive Regulation Of Kinase Activity (GO:0033674)	4/104	0.00220577	0.0427083	YES	0	0	7.8396	47.9523	ALK;PRKAG2;ROR1;MET		58	Muscle Alpha-Actinin Binding (GO:0051371)	1/14	0.0710658	0.227661	NO	0	0	14.7056	38.8839	SYNPO2		58	L-alanine Transport (GO:0015808)	1/7	0.0228758	0.148174	NO	0	0	51.0974	193.03	SLC38A3		58	Alkali Metal Ion Binding (GO:0031420)	1/14	0.0452361	0.109321	NO	0	0	23.5751	72.9853	ATP1A2		58	CREB Phosphorylation R-HSA-199920
59	Regulation Of Neuron Projection Development (GO:0010975)	5/174	0.00225455	0.0429129	YES	0	0	5.83609	35.5699	NTNG1;IL1RAPL1;PTPN9;ROR1;PRKD1		59	Myosin V Binding (GO:0031489)	1/14	0.0710658	0.227661	NO	0	0	14.7056	38.8839	RAB3B		59	Thyroid Hormone Transport (GO:0070327)	1/7	0.0228758	0.148174	NO	0	0	51.0974	193.03	SLCO1C1		59	Clathrin Adaptor Activity (GO:0035615)	1/14	0.0452361	0.109321	NO	0	0	23.5751	72.9853	HIP1		59	Insulin-like Growth Factor-2 mRNA Binding Proteins (IGF2BPs/IMPs/VICKZs) Bind RNA R-HSA-428359
60	Cardiac Cell Development (GO:0055006)	2/14	0.00238414	0.0434674	YES	0	0	32.1731	194.291	MYH11;SLC8A1		60	Actin Binding (GO:0003779)	3/183	0.071893	0.227661	NO	0	0	3.22141	8.4806	SYNPO2;MSN;SORBS1		60	Regulation Of Microvillus Organization (GO:0032530)	1/7	0.0228758	0.148174	NO	0	0	51.0974	193.03	PLD1		60	Acetylcholine Receptor Regulator Activity (GO:0030548)	1/14	0.0452361	0.109321	NO	0	0	23.5751	72.9853	LYPD6		60	RSK Activation R-HSA-444257
61	Positive Regulation Of Heterotypic Cell-Cell Adhesion (GO:0034116)	2/14	0.00238414	0.0434674	YES	0	0	32.1731	194.291	GCNT2;CD44		61	Sulfuric Ester Hydrolase Activity (GO:0008484)	1/15	0.0759461	0.232609	NO	0	0	13.6545	35.1977	SULF1		61	Aromatic Amino Acid Transport (GO:0015801)	1/7	0.0228758	0.148174	NO	0	0	51.0974	193.03	SLC38A3		61	Acidic Amino Acid Transmembrane Transporter Activity (GO:0015172)	1/15	0.0483891	0.113168	NO	0	0	21.8901	66.2938	SLC1A2		61	RUNX1 Regulates Transcription Of Genes Involved In Differentiation Of Myeloid Cells R-HSA-8939246
62	Positive Regulation Of Protein Localization To Cell Periphery (GO:1904377)	3/51	0.00243851	0.0434674	YES	0	0	12.1612	73.166	LGALS3;PTPN9;SORBS1		62	Voltage-Gated Monoatomic Anion Channel Activity (GO:0008308)	1/15	0.0759461	0.232609	NO	0	0	13.6545	35.1977	ANO6		62	Positive Regulation Of Vascular Associated Smooth Muscle Cell Migration (GO:1904754)	1/7	0.0228758	0.148174	NO	0	0	51.0974	193.03	DOCK4		62	Sodium-Independent Organic Anion Transmembrane Transporter Activity (GO:0015347)	1/15	0.0483891	0.113168	NO	0	0	21.8901	66.2938	SLCO1C1		62	NrCAM Interactions R-HSA-447038
[truncated: 1,061 more rows]
[truncated: 42 more columns]

## Sheet: 3. Enriched terms AC_5
a.) UP_AC_5_GO_Biological_Process_2023	Term	Overlap	P.value	Adjusted.P.value	Adjusted.P.value <0.05 ?	Old.P.value	Old.Adjusted.P.value	Odds.Ratio	Combined.Score	Genes		b.) UP_AC_5_GO_Molecular_Function_2023	Term	Overlap	P.value	Adjusted.P.value	Adjusted.P.value < 0.05?	Old.P.value	Old.Adjusted.P.value	Odds.Ratio	Combined.Score	Genes		c.) DOWN_AC_5_GO_Biological_Process_2023	Term	Overlap	P.value	Adjusted.P.value	Adjusted.P.value <0.05 ?	Old.P.value	Old.Adjusted.P.value	Odds.Ratio	Combined.Score	Genes		d.) DOWN_AC_5_GO_Molecular_Function_2023	Term	Overlap	P.value	Adjusted.P.value	Adjusted.P.value < 0.05?	Old.P.value	Old.Adjusted.P.value	Odds.Ratio	Combined.Score	Genes		e.) UP_AC_5_Reactome_2022	Term
[truncated: 832 more rows]
[truncated: 42 more columns]

[truncated: 3 more sheets: Gene by term AC_3, Gene by term AC_4, Gene by term AC_5]
