# Supplementary material for: Single-nucleus RNA sequencing reveals glial cell type-specific responses to ischemic stroke in male rodents
Source: Nat Commun. 2024 Jul 24;15:6232. doi: 10.1038/s41467-024-50465-z (PMC11266704; doi:10.1038/s41467-024-50465-z)
Supplement: Supplementary file 13 — Supplementary Data 11 [file 41467_2024_50465_MOESM13_ESM.xlsx]

## Sheet: 1. Sham
a.) LIANA output Glial_MC interactions_Sham
	source	target	ligand.complex	receptor.complex	aggregate_rank	mean_rank	natmi.edge_specificity	natmi.rank	connectome.weight_sc	connectome.rank	logfc.logfc_comb	logfc.rank	sca.LRscore	sca.rank	cellphonedb.pvalue	cellphonedb.rank
1	AC_5	AC_5	S100b	Ager	2.20176e-06	663.4	0.402505	3	2.54852	22	2.1901	22	0.894396	2395	0	875
10	AC_5	AC_5	Efna5	Ephb6	3.60154e-05	663.2	0.328189	5	1.87054	34	1.88983	56	0.895949	2346	0	875
100	OPC_0	OPC_0	Cntn1	Ptprz1	0.000635287	398.6	0.0461894	568	1.16174	182	2.22824	18	0.956511	350	0	875
1000	AC_5	AC_2	Ncan	Cdh2	0.0414652	1407	0.0806585	237	1.21351	157	1.07283	615	0.849511	4085	0.002	1941
1001	COP	NFOLIGO	Sema4d	Plxnb3	0.0414772	1347.8	0.0207258	1591	0.720789	579	0.717886	1309	0.894822	2385	0	875
1002	MC	AC_5	Adam10	Cadm1	0.0414772	1595.6	0.0143676	2385	0.714491	589	0.701641	1356	0.914765	1628	0.003	2020
1003	OPC_0	MFOLIGO_2	Ntn1	Unc5c	0.0415642	1398	0.0333473	881	0.402024	1580	0.730767	1268	0.894767	2386	0	875
1004	MC_OLIGO	NFOLIGO	Ntn1	Neo1	0.041642	1297.6	0.0448446	590	0.552744	972	0.715776	1316	0.885979	2735	0	875
1005	MC	AC_2	L1cam	Ptprz1	0.041657	1014.2	0.0601304	374	0.758825	509	1.07249	616	0.886921	2697	0	875
1006	OPC_0	AC_5	Sema5b	Plxna1	0.0418494	1705.4	0.057621	397	0.816537	429	1.07207	617	0.824054	4903	0.006	2181
1007	MFOLIGO_1	MC_OLIGO	Ncam1	Ptprz1	0.0419138	1327.2	0.0143519	2390	0.468797	1241	0.578679	1733	0.954848	397	0	875
1008	MC	AC_1	Il16	Kcnd2	0.0420423	871.2	0.0880682	201	1.45375	87	1.06873	618	0.889602	2575	0	875
1009	AC_1	AC_5	Vegfa	Itgb1	0.0420423	1411.9	0.0546753	434	0.69996	618	1.71825	95	0.857829	3779	0.005	2133.5
101	AC_5	AC_5	Vcl	Alk	0.000637138	953.2	0.103759	140	1.24895	147	1.9351	51	0.898632	2247	0.006	2181
1010	MC	MFOLIGO_1	Spon1	App	0.0420894	1617.2	0.0176238	1900	0.391817	1622	0.720302	1297	0.894582	2392	0	875
1011	MFOLIGO_1	AC_5	App	Aplp2	0.0421775	1850.9	0.0231244	1392	0.445707	1349	0.554169	1821	0.897013	2301	0.013	2391.5
1012	AC_2	NFOLIGO	Spon1	App	0.0421775	1682	0.0175792	1908	0.366708	1749	0.654848	1485	0.894463	2393	0	875
1013	AC_5	AC_5	Col4a2	Itgav_Itgb8	0.0422358	1220.2	0.130832	88	0.96648	294	1.06852	619	0.876162	3080	0.003	2020
1014	MC	AC_5	Col4a1	Itga9_Itgb1	0.0422358	2151	0.0551564	429	0.699248	619	1.08472	594	0.803381	5438	0.252	3675
1015	MOLIGO_0	MC	Nrg1	Lgr4	0.0422657	1939.9	0.0180595	1850	0.26588	2394	0.829206	1027	0.897131	2295	0.005	2133.5
1016	MFOLIGO_1	OPC_0	Cntn1	Nrcam	0.0422657	1487.2	0.0143409	2394	0.380664	1684	0.777436	1161	0.923269	1322	0	875
1017	MC_OLIGO	MC_OLIGO	Adam10	Il6r	0.0423673	1715.4	0.0464224	564	0.658022	690	0.711623	1322	0.815732	5126	0	875
1018	MFOLIGO_1	AC_1	St6gal1	Egfr	0.0423673	2078.8	0.0248523	1296	0.450261	1322	0.800224	1104	0.783325	5797	0	875
1019	OPC_0	AC_5	Cntn1	Notch2	0.0424425	1440.5	0.0314456	966	0.571403	915	0.947187	792	0.894393	2396	0.005	2133.5
102	OPC_0	OPC_0	Nlgn1	Nrxn2	0.000650796	692.2	0.0299961	1025.5	0.72657	565.5	1.40607	242.5	0.940916	752.5	0	875
1020	AC_5	MC_OLIGO	Adam10	Tspan5	0.042798	1650.9	0.0289251	1084	0.603267	826	0.616624	1599	0.895797	2354	0.013	2391.5
1021	MOLIGO_0	MFOLIGO_1	Il1rapl1	Ptprd	0.042798	1299.8	0.0142999	2400	0.445312	1350	0.542847	1859	0.97503	15	0	875
1022	MC	MC_OLIGO	Col4a1	Cd47	0.0428195	1453.2	0.0921092	182	0.769329	497	1.06703	622	0.817233	5090	0	875
1023	MC_OLIGO	NFOLIGO	Slit2	Robo2	0.0428558	1585.8	0.0274399	1147	0.450228	1323	0.711034	1326	0.872015	3258	0	875
1024	NFOLIGO	NFOLIGO	Col9a3	Mag	0.0428872	1435.8	0.0326611	905	0.460179	1269	0.581917	1729	0.894236	2401	0	875
1025	AC_5	OPC_0	Agrn	Lrp1	0.0430152	1694.2	0.0616325	361	0.69688	623	1.16278	496	0.83115	4707	0.009	2284
1026	AC_5	MFOLIGO_1	Efna5	Epha6	0.0430662	1285	0.031744	947	0.92414	328	0.943061	806	0.894189	2403	0.002	1941
1027	OPC_0	AC_2	Ncam1	Ptprz1	0.0432457	1375.6	0.0142743	2405	0.413948	1512	0.594703	1686	0.954731	400	0	875
1028	MC_OLIGO	MFOLIGO_2	Ntn1	Unc5c	0.0433357	1531.4	0.0329177	891	0.397515	1599	0.533738	1886	0.894155	2406	0	875
1029	MOLIGO_2	OPC_0	Alcam	Chl1	0.0433357	1641.6	0.0142697	2406	0.399885	1591	0.822751	1045	0.897207	2291	0	875
103	AC_5	MFOLIGO_1	Plau	Vldlr	0.000678843	1347.8	0.204576	23	4.48275	6	0.93695	816	0.819965	5019	0	875
1030	AC_1	AC_2	Ptn	Ptprz1	0.0435161	1407.2	0.0142656	2408	0.467175	1250	0.805065	1092	0.920308	1411	0	875
1031	AC_5	COP	Efna5	Epha5	0.0438787	1343.2	0.0255137	1250	0.924592	326	0.94872	787	0.893994	2412	0.002	1941
1032	MFOLIGO_2	MC_OLIGO	Edil3	Itgav	0.0439697	1616.2	0.0189587	1758	0.347492	1884	0.368348	2413	0.928314	1151	0	875
1033	MC_OLIGO	AC_1	Hsp90aa1	Egfr	0.0439697	2102	0.0322866	920	0.447891	1335	0.723977	1286	0.755689	6094	0	875
1034	AC_2	OPC_0	Sdc2	Ptprj	0.0440948	1951.4	0.0308794	990	0.447827	1336	0.872747	945	0.794633	5611	0	875
1035	MFOLIGO_1	MC_OLIGO	Ncam1	Robo1	0.0442437	1530	0.0143098	2399	0.382164	1672	0.367475	2416	0.959373	288	0	875
1036	MC	AC_5	Gnai2	Adora1	0.0444009	1775.3	0.162087	57	0.859897	380	1.06136	630	0.802525	5448.5	0.012	2361
1037	MFOLIGO_1	OPC_0	Bmp1	Bmpr2	0.0444714	1813.8	0.0250389	1285	0.448428	1331	0.800937	1102	0.838523	4476	0	875
1038	MFOLIGO_1	AC_2	Slc6a8	Lifr	0.0445975	1895.2	0.0772539	257	0.553579	966	0.706954	1340	0.762168	6038	0	875
1039	COP	AC_5	Lama4	Itga6_Itgb1	0.0446011	1488.6	0.0579647	393	0.691571	631	1.33735	303	0.852655	3982.5	0.005	2133.5
104	OPC_0	OPC_0	Nxph1	Nrxn2	0.000679475	401.2	0.0949512	174	1.22775	155	2.47793	8	0.939529	794	0	875
1040	OPC_0	AC_5	Lrig2	Egfr	0.0446011	1461.8	0.0427874	631	1.07048	228	1.21299	434	0.852376	3996	0.003	2020
1041	MFOLIGO_2	OPC_0	Ncam1	Ncam2	0.0447824	1899.8	0.0131211	2646	0.244976	2519	0.126614	3308	0.966067	151	0	875
1042	MC_OLIGO	AC_1	Slit2	Dcc	0.045167	1383.4	0.0222023	1470	0.453806	1294	0.917435	852	0.89379	2426	0	875
1043	AC_2	AC_5	Vcl	Alk	0.045205	1521.5	0.0473806	545	0.689541	634	1.45758	197	0.85695	3812	0.014	2419.5
1044	MC_OLIGO	AC_2	Cntn1	Ptprz1	0.0452602	1448.6	0.0141861	2427	0.509411	1100	0.632966	1553	0.924179	1288	0	875
1045	MC_OLIGO	NFOLIGO	Sema4d	Plxnb3	0.045447	1379.8	0.020253	1633	0.715931	586	0.691112	1376	0.893731	2429	0	875
1046	NFOLIGO	AC_2	App	Aplp2	0.0455406	1622.6	0.0215494	1520	0.403081	1573	0.586541	1715	0.893709	2430	0	875
1047	AC_1	MC	Nlgn1	Nrxn2	0.0457283	1848.8	0.0141588	2432.5	0.338099	1944.5	0.366868	2420.5	0.916255	1571.5	0	875
1048	MC	MC	Fstl5	Il6r	0.0458141	1738.8	0.0747248	267	0.735791	548	1.05273	637	0.812646	5222	0.003	2020
1049	MC	AC_1	Nrxn2	Nlgn1	0.0458224	1848.8	0.0141588	2432.5	0.338099	1944.5	0.366868	2420.5	0.916255	1571.5	0	875
105	MFOLIGO_2	MFOLIGO_1	Col9a3	Mag	0.000686136	748	0.0534177	457	0.826975	419	1.25261	383	0.915347	1606	0	875
1050	MFOLIGO_1	MFOLIGO_1	App	Tspan15	0.0458723	1160.8	0.0543941	439	0.574273	906	0.804955	1094	0.891839	2490	0	875
1051	MFOLIGO_1	MFOLIGO_1	App	Gpc1	0.0460012	1225	0.0566855	407	0.599159	838	0.801669	1101	0.880899	2904	0	875
1052	NFOLIGO	AC_5	App	Tnfrsf21	0.046011	1318.4	0.0387658	737	0.740456	540	0.819075	1056	0.893609	2436	0.001	1823
1053	MC	OPC_0	Col4a6	Itgav_Itgb8	0.0460182	1513.4	0.0577291	396	0.970882	293	1.05227	638	0.806975	5365	0	875
1054	NFOLIGO	AC_5	App	Notch2	0.0461056	2023.9	0.0234731	1373	0.397618	1598	0.408898	2293	0.893609	2436	0.014	2419.5
1055	AC_2	AC_5	Lama2	Itga9_Itgb1	0.0462229	2050.5	0.0479879	537	0.68779	639	1.22677	419	0.819531	5029.5	0.238	3628
1056	AC_2	AC_1	Cntn1	Ptprz1	0.0462598	1409	0.0134503	2569	0.458984	1275	0.860132	973	0.922292	1353	0	875
1057	MFOLIGO_2	MC_OLIGO	Ncam1	Ptprz1	0.0462952	1321.4	0.0141202	2438	0.454121	1291	0.617627	1597	0.954496	406	0	875
1058	COP	AC_5	Ncam1	Cacna1c	0.0464854	1656.8	0.0182857	1831	0.452607	1297	0.512498	1957	0.940827	759	0.015	2440
1059	MFOLIGO_2	AC_5	Nrg3	Egfr	0.0466497	1349	0.0319716	936	0.898187	349	0.856806	979	0.92225	1356	0.097	3125
106	MFOLIGO_2	AC_1	Ptn	Cdh10	0.000709157	736.4	0.0330781	887	0.676361	652	1.4342	211	0.931237	1057	0	875
1060	MFOLIGO_1	MC_OLIGO	Bmp1	Bmpr2	0.0467802	1774	0.0275146	1142	0.470629	1232	0.700937	1357	0.844805	4264	0	875
1061	OPC_0	MOLIGO_2	Il1rapl1	Ptprd	0.0468677	1448.8	0.0141105	2444	0.380938	1683	0.430897	2226	0.974867	16	0	875
1062	MOLIGO_0	COP	Cntn2	Nrcam	0.0469636	1756.8	0.0213027	1547	0.257575	2445	0.609757	1627	0.897237	2290	0	875
1063	MC	MC	Alcam	Chl1	0.0469636	2075.6	0.0157174	2160	0.315923	2073	0.629544	1562	0.901578	2143	0.015	2440
1064	MFOLIGO_2	MC_OLIGO	Ncam1	Robo1	0.0472524	1532	0.0140787	2448	0.367488	1742	0.406424	2298	0.959055	297	0	875
1065	MC_OLIGO	MC	Nxph1	Nrxn2	0.0474458	1515.4	0.0275875	1141	0.440635	1372	0.578359	1739	0.893331	2450	0	875
1066	MFOLIGO_1	AC_5	App	Tspan12	0.0475427	944.7	0.0798015	245	0.922074	331	0.935857	820	0.893317	2452.5	0	875
1067	AC_5	MOLIGO_0	Fgf13	Fgfr2	0.0476398	1320.1	0.0316423	954	0.542086	1005	1.08271	597	0.915827	1592	0.016	2452.5
1068	MFOLIGO_1	AC_5	App	Lrp1	0.0476398	2005.3	0.0176239	1899	0.409912	1532	0.522992	1921	0.893317	2452.5	0.007	2222
1069	MFOLIGO_1	NFOLIGO	App	Tnfrsf21	0.0477008	1392.4	0.0274533	1146	0.591883	851	0.846473	1004	0.876058	3086	0	875
107	MC_OLIGO	AC_1	Pros1	Mertk	0.000716171	900.2	0.119037	103	1.07113	227	1.94586	48	0.872173	3248	0	875
1070	MFOLIGO_1	AC_5	App	Ncstn	0.047737	1258.1	0.0568885	405	0.709521	604	0.845979	1006	0.893317	2452.5	0.001	1823
1071	AC_1	MFOLIGO_2	Apoe	Vldlr	0.0478334	1777.6	0.0525224	466	0.442947	1365	0.968247	751	0.803562	5431	0	875
1072	MC	AC_1	L1cam	Ptprz1	0.0478812	1081.2	0.0554891	425	0.700817	615	1.04728	647	0.882829	2844	0	875
1073	MC_OLIGO	MFOLIGO_1	Il1rapl1	Ptprd	0.0480535	1422.8	0.0144704	2362	0.456316	1279	0.320578	2586	0.975174	12	0	875
1074	MFOLIGO_2	MC_OLIGO	App	Lrp1	0.0481275	1776	0.0175277	1913	0.337625	1950	0.595079	1685	0.893056	2457	0	875
1075	MC	AC_2	Dscam	Dcc	0.0482255	1874.2	0.0140364	2458	0.360839	1788	0.456263	2134	0.931544	1050	0.002	1941
1076	AC_5	AC_5	Tln1	Itgb5	0.0483015	1455.8	0.108073	131	1.02726	255	1.04543	649	0.853912	3933	0.01	2311
1077	MC_OLIGO	OPC_0	Slit2	Robo1	0.0483237	1466.2	0.0224843	1449	0.425919	1442	0.798676	1106	0.892895	2459	0	875
1078	MOLIGO_2	COP	Cntn2	Nrcam	0.0483237	1848.8	0.0210685	1561	0.254374	2459	0.488613	2035	0.896727	2314	0	875
1079	AC_2	MC	Bcan	Nrcam	0.048422	2024.8	0.0146527	2327	0.381834	1680	0.749123	1233	0.893987	2414	0.017	2470
108	OPC_0	MC_OLIGO	Nxph1	Nrxn2	0.000739866	493	0.071481	291	1.11962	199	2.05519	34	0.930942	1066	0	875
1080	MC_OLIGO	AC_5	App	Ager	0.0485125	1307.6	0.0695728	303	1.54009	66	1.04499	650	0.874849	3127.5	0.013	2391.5
1081	AC_5	MOLIGO_2	Adam10	Tspan14	0.0485125	1465.6	0.0537184	451	0.678657	650	1.05573	634	0.871956	3260	0.011	2333
1082	MC	AC_5	Rims1	Cacna1c	0.0490385	1489.2	0.0248382	1297	0.535209	1023	0.735941	1259	0.921834	1374	0.018	2493
1083	MC	NFOLIGO	Col4a6	Cd47	0.0491489	1510.2	0.0796126	246	1.02793	253	1.04322	653	0.798754	5524	0	875
1084	OPC_0	MC_OLIGO	Ntn1	Dcc	0.0491737	1351.6	0.0322517	923	0.439541	1375	0.807439	1083	0.891411	2502	0	875
1085	MC	AC_1	Col4a6	Itgav_Itgb8	0.0493622	1540.8	0.054958	431	0.960011	303	1.04134	654	0.803115	5441	0	875
1086	OPC_0	NFOLIGO	Ntn1	Unc5c	0.0494142	1506.6	0.0318401	940	0.374579	1708	0.637715	1540	0.89257	2470	0	875
1087	MFOLIGO_1	MC	App	Tnfrsf21	0.049445	1151.6	0.0365602	787	0.714605	588	0.856624	981	0.890792	2527	0	875
1088	AC_1	MFOLIGO_1	Ntrk3	Ptprd	0.0495143	1363	0.0139782	2471	0.435165	1396	0.679149	1413	0.94495	660	0	875
1089	NFOLIGO	AC_5	Nrg3	Egfr	0.049581	1381.6	0.0315437	961	0.892918	356	0.851738	995	0.921765	1378	0.119	3218
109	MC_OLIGO	OPC_0	Nxph1	Nrxn1	0.000746833	585	0.0292889	1068	0.790725	462	1.30275	343	0.965005	177	0	875
1090	OPC_0	MFOLIGO_1	Ntn1	Unc5b	0.0497173	1880.2	0.0814512	234	0.438743	1379	0.789083	1135	0.78485	5778	0	875
1091	MFOLIGO_1	MC	Sema6a	Plxna2	0.0497173	1049.4	0.0471685	548	0.673401	659	1.01543	686	0.892119	2479	0	875
1092	MC	MOLIGO_0	Lrrc4b	Ptprd	0.0499164	1799.4	0.0168818	2007	0.304827	2149	0.351559	2475	0.918156	1491	0	875
1093	MC_OLIGO	OPC_0	Ncam1	Robo1	0.0499164	1560.4	0.0139544	2475	0.321694	2038	0.462604	2112	0.95888	302	0	875
1094	OPC_0	MC_OLIGO	Fgf12	Fgfr1	0.0499907	1489.6	0.0282768	1111	0.438509	1381	0.769865	1178	0.880907	2903	0	875
11	AC_2	AC_5	Vegfa	Egfr	4.01455e-05	864.4	0.0827101	223	1.30349	126	1.75311	82	0.877959	3016	0	875
110	NFOLIGO	COP	Sema4d	Plxnb3	0.000803885	331	0.0992325	159	1.66015	52	2.32921	15	0.949021	554	0	875
111	OPC_0	MFOLIGO_1	Spon1	App	0.000826989	626.2	0.0461539	569	0.795836	454	1.45088	202	0.932125	1031	0	875
112	AC_5	MC_OLIGO	Hsp90b1	Tlr7	0.000849625	1209.6	0.180893	34	1.19476	162	1.53107	158	0.827103	4819	0	875
113	AC_5	AC_5	Col6a2	Itga9_Itgb1	0.000865244	1306.5	0.11506	115	4.30011	17	1.52438	163	0.8692	3362	0.051	2875.5
114	MOLIGO_2	AC_5	S100b	Ager	0.000865244	1306.2	0.098263	163	1.7061	47	1.74065	87	0.807123	5359	0	875
115	OPC_0	OPC_0	Alcam	Chl1	0.000869569	749.2	0.0329301	890	0.68492	644	1.40959	236	0.92987	1101	0	875
116	OPC_0	NFOLIGO	Spon1	App	0.000905695	682	0.0429199	627	0.752601	522	1.35754	284	0.92979	1102	0	875
117	OPC_0	MOLIGO_0	Nxph1	Nrxn1	0.000922132	562.4	0.028199	1114	0.84045	405	1.42713	219	0.964359	199	0	875
118	MC	AC_5	Col4a6	Itgav_Itgb8	0.000929604	1039.8	0.168663	48	1.35684	110	1.51213	167	0.87724	3051	0.001	1823
119	AC_5	AC_5	Gnas	Tshr	0.000934289	1023.5	0.191021	27	2.12267	25	1.40005	250	0.85378	3940.5	0	875
12	AC_2	AC_5	Fgf13	Egfr	4.23329e-05	744.6	0.0823488	226	1.31745	119	1.78444	76	0.893763	2427	0	875
120	NFOLIGO	AC_5	App	Ager	0.000962931	652.5	0.123648	97	1.79103	40	1.51054	169	0.903092	2081.5	0	875
121	MC_OLIGO	OPC_0	Ntn1	Dcc	0.000969722	736	0.0536035	454	0.82266	420	1.39143	255	0.913668	1676	0	875
122	OPC_0	MC	Nxph1	Nrxn1	0.000977208	382.6	0.0408716	683	1.06722	231	1.93534	50	0.970216	74	0	875
123	COP	AC_5	Bcan	Egfr	0.000979885	693.8	0.0961483	170	1.44259	89	1.90072	55	0.897465	2280	0	875
124	NFOLIGO	AC_2	Cntn1	Ptprz1	0.000985092	379	0.0499584	501	1.20603	159	1.99668	43	0.958113	317	0	875
125	OPC_0	MC	Rims1	Cacna1c	0.000990283	787.6	0.0317807	945	0.668563	670	1.26797	368	0.930265	1080	0	875
126	AC_5	MC	Vegfb	Adrb2	0.000997034	1125.3	0.134407	80	1.18229	170	1.497	171	0.84278	4330.5	0	875
127	AC_5	MC_OLIGO	Plau	Lrp1	0.00100445	1157.2	0.190402	28	4.58388	2	1.16195	497	0.841252	4384	0	875
128	OPC_0	AC_5	Nxph1	Nrxn1	0.00101239	380.4	0.0406397	692	1.06307	235	2.14927	25	0.970133	75	0	875
129	OPC_0	AC_5	Nrg3	Egfr	0.00101685	416.4	0.066986	322	1.32936	116	1.68003	110	0.944962	659	0	875
13	AC_5	AC_5	Calr	Tshr	4.42543e-05	1032.2	0.272006	8	2.39087	23	1.86268	60	0.872179	3247	0.001	1823
130	MFOLIGO_2	AC_2	Ptn	Ptprz1	0.00103488	749.4	0.0276509	1140	0.698357	620	1.26536	372	0.941445	740	0	875
131	COP	OPC_0	Alcam	Chl1	0.00103943	803	0.0317605	946	0.667054	671	1.25268	382	0.928681	1141	0	875
132	MC_OLIGO	OPC_0	Ntn1	Dscam	0.00107287	612	0.101758	145	1.08633	217	2.01246	40	0.911238	1783	0	875
133	AC_2	AC_5	Jam2	Itgav_Itgb1	0.00108113	1100.6	0.0625715	351	0.756249	513	1.35309	290	0.866049	3474	0	875
134	MC	AC_5	L1cam	Egfr	0.00108574	1318.8	0.169623	44	1.34123	113	1.49214	176	0.839761	4438	0.001	1823
135	MC_OLIGO	OPC_0	Ncam1	Ptprz1	0.00108944	694.8	0.0217898	1502	0.755806	514	1.28839	353	0.963042	230	0	875
136	MFOLIGO_1	OPC_0	Ptn	Ptprz1	0.00112313	405.8	0.0491761	518	1.11215	204	1.93321	52	0.955439	380	0	875
137	AC_5	MC	Hapln1	Igdcc4	0.00115233	1346.8	0.297565	6	1.95848	30	1.34757	293	0.798526	5530	0	875
138	AC_5	MFOLIGO_1	Col5a2	Ddr1	0.00117947	815.8	0.176247	36	1.51374	72	1.48203	181	0.880604	2915	0	875
139	MFOLIGO_2	MC_OLIGO	Tf	Adrb2	0.00118393	792.2	0.080618	239	1.00257	270	1.13404	525	0.903891	2052	0	875
14	COP	NFOLIGO	Sema5a	Plxnb3	4.88052e-05	275.4	0.146965	62	1.89162	33	2.67752	3	0.954544	404	0	875
140	MC_OLIGO	MC_OLIGO	Pros1	Mertk	0.00122884	1264.2	0.0781159	255	0.74928	530	1.17824	472	0.846796	4189	0	875
141	AC_5	AC_1	Hapln1	Igdcc4	0.00123003	1357	0.271906	9	1.92159	31	1.46484	191	0.791175	5679	0	875
142	AC_5	AC_5	Fgf13	Fgfr3	0.00125817	1168.8	0.142156	73	1.29377	130	1.47474	185	0.87395	3172	0.009	2284
143	MC_OLIGO	MFOLIGO_1	Ntn1	Mcam	0.00126566	1165.4	0.114686	116	0.822487	422	1.24646	390	0.851445	4024	0	875
144	AC_5	AC_1	Adam10	Cadm1	0.00127499	441	0.0481379	535	1.10366	209	1.71046	101	0.951561	485	0	875
145	AC_2	COP	Nlgn1	Nrxn2	0.00128263	908.2	0.0266231	1190.5	0.58125	885.5	0.973879	741.5	0.937512	848.5	0	875
146	COP	AC_2	Nrxn2	Nlgn1	0.00128803	908.2	0.0266231	1190.5	0.58125	885.5	0.973879	741.5	0.937512	848.5	0	875
147	AC_5	NFOLIGO	Efna5	Ephb1	0.00129878	363	0.0898457	187	1.4583	85	1.81353	69	0.947253	599	0	875
148	COP	AC_5	Vcan	Itgb1	0.0013194	526	0.0898052	188	1.15458	186	2.13908	26	0.92226	1355	0	875
149	OPC_0	MOLIGO_2	Fgf14	Fgfr2	0.0013208	891.8	0.0264228	1197	0.496757	1138	1.00078	706	0.94926	543	0	875
15	AC_2	AC_5	Bcan	Egfr	5.1983e-05	776.2	0.0806204	238	1.35788	109	1.84386	63	0.889072	2596	0	875
150	OPC_0	COP	Dscam	Dcc	0.00132633	666.2	0.026403	1198	0.788472	466	1.40478	245	0.949144	547	0	875
151	MOLIGO_0	OPC_0	Ncam1	Ptprz1	0.00133205	684.2	0.0212928	1549	0.74009	541	1.42734	218	0.962629	238	0	875
152	AC_1	AC_5	Lrig1	Egfr	0.00136129	1280	0.0896333	190	1.31686	121	1.77525	78	0.846823	4188	0.001	1823
153	OPC_0	OPC_0	Cntn6	Ptprg	0.0013769	579.8	0.0629024	349	0.851129	389	1.77041	79	0.926755	1207	0	875
154	OPC_0	COP	Nxph1	Nrxn1	0.0013769	624.8	0.0261463	1207	0.803718	445	1.2695	366	0.963037	231	0	875
155	OPC_0	MFOLIGO_1	Ntrk3	Ptprd	0.00140566	707.2	0.0260949	1212	0.690432	633	1.13763	522	0.959106	294	0	875
156	OPC_0	OPC_0	Cntn4	Ptprg	0.00142901	732.4	0.0442319	605	0.648745	717	1.40097	249	0.926447	1216	0	875
157	COP	OPC_0	Ncam1	Ptprz1	0.00146461	554.4	0.0258673	1222	0.884748	363	1.53033	160	0.965976	152	0	875
158	AC_5	AC_5	Gas6	Mertk	0.0014698	1044.5	0.128424	91	1.22921	153	1.4604	195	0.887988	2650	0.005	2133.5
159	AC_1	AC_2	Bcan	Nrcam	0.00153173	726.4	0.0323462	918	0.783083	476	1.59767	130	0.926086	1233	0	875
16	MC_OLIGO	OPC_0	Dscam	Dcc	5.29201e-05	452.8	0.0428258	629	0.944824	312	1.51604	166	0.959628	282	0	875
160	NFOLIGO	AC_5	Bcan	Egfr	0.00153755	736.6	0.0884592	198	1.40064	99	1.797	73	0.893565	2438	0	875
161	AC_1	AC_1	Bcan	Nrcam	0.00155046	721	0.0322588	922	0.781305	481	1.7281	91	0.925994	1236	0	875
162	AC_5	AC_5	Vcl	Itgb5	0.00158383	1048.8	0.0970259	168	1.15957	183	1.45482	200	0.882101	2870	0.001	1823
163	MFOLIGO_1	AC_2	Ptn	Ptprz1	0.00159486	586.6	0.036503	789	0.851245	388	1.32496	319	0.948647	562	0	875
164	AC_2	MC_OLIGO	Lama2	Itga9_Itgb1	0.0016125	1306.2	0.0700723	298	0.729456	559	1.10082	568	0.845856	4231	0	875
165	AC_1	COP	Nlgn1	Nrxn2	0.00162069	962.8	0.0255184	1247.5	0.54475	996.5	0.93849	811.5	0.936259	883.5	0	875
166	MFOLIGO_1	AC_2	Ptn	Cdh10	0.0016272	578.6	0.0450748	586	0.851049	390	1.36844	276	0.940508	766	0	875
167	COP	AC_1	Nrxn2	Nlgn1	0.0016272	962.8	0.0255184	1247.5	0.54475	996.5	0.93849	811.5	0.936259	883.5	0	875
168	MFOLIGO_2	AC_1	Ptn	Ptprz1	0.00163373	813	0.0255166	1249	0.640349	737	1.24015	399	0.939191	805	0	875
169	MC_OLIGO	MC	Actr2	Adrb2	0.00163488	1374.6	0.0676492	317	0.844345	399	1.20303	447	0.826572	4835	0	875
17	AC_5	AC_5	Vegfa	Egfr	5.88167e-05	800.6	0.14457	66	1.58295	58	1.9744	44	0.904862	2012	0.001	1823
170	MC_OLIGO	AC_5	Vcan	Egfr	0.00164615	648.4	0.0726611	281	1.25641	144	1.469	189	0.911851	1753	0	875
171	NFOLIGO	AC_1	Cntn1	Ptprz1	0.00164615	406	0.0461022	571	1.14803	187	1.97147	45	0.956471	352	0	875
172	AC_2	OPC_0	Nlgn1	Nrxn1	0.00164615	836.6	0.0156827	2168.5	0.724689	571.5	1.12664	534.5	0.973543	33.5	0	875
173	AC_5	MC	Efna5	Epha6	0.00165495	456.2	0.0875564	203	1.24168	150	1.81031	70	0.933489	983	0	875
174	MC_OLIGO	AC_5	Gnai2	Tshr	0.00165748	1275	0.164681	54	2.0445	27	1.34554	296	0.815791	5123	0	875
175	AC_1	AC_2	Nrxn1	Nlgn1	0.00166887	704.6	0.017125	1972.5	0.822373	425.5	1.41695	230.5	0.974653	19.5	0	875
176	AC_5	COP	Efna5	Ephb1	0.00167912	365.4	0.0875421	204	1.43897	90	1.96785	46	0.9466	612	0	875
177	AC_1	AC_2	Nlgn1	Nrxn1	0.00171501	741.2	0.0166578	2036.5	0.803066	446.5	1.31943	324.5	0.974309	23.5	0	875
178	MC_OLIGO	MC_OLIGO	Dscam	Dcc	0.00172054	984	0.0254352	1257	0.557196	955	0.735017	1262	0.948235	571	0	875
179	AC_1	MFOLIGO_1	Fgf13	Fgfr2	0.00173421	807.6	0.0405597	694	0.649239	713	1.16557	492	0.924916	1264	0	875
18	OPC_0	AC_5	Vcan	Egfr	6.1516e-05	381.2	0.144103	67	1.68516	48	2.36417	12	0.935764	904	0	875
180	AC_1	MOLIGO_2	Fgf13	Fgfr2	0.00180391	754.8	0.0400514	706	0.643133	727	1.46411	192	0.924477	1274	0	875
181	AC_2	OPC_0	Nlgn1	Nrxn2	0.00184679	937.2	0.025088	1280.5	0.554483	962.5	1.0366	661.5	0.935749	906.5	0	875
182	OPC_0	AC_2	Nrxn2	Nlgn1	0.00185401	937.2	0.025088	1280.5	0.554483	962.5	1.0366	661.5	0.935749	906.5	0	875
183	OPC_0	OPC_0	Ntn1	Dscam	0.00190706	602	0.103086	143	1.09084	213	2.20948	20	0.911761	1759	0	875
184	AC_2	NFOLIGO	Sdc2	Ptprj	0.00190904	1309.2	0.0614022	363	0.712589	593	1.18872	460	0.845111	4255	0	875
185	MC_OLIGO	MC	Ntn1	Unc5d	0.00193439	1244	0.0819267	229	0.756811	512	1.08469	595	0.851976	4009	0	875
186	AC_2	AC_1	Vcl	Alk	0.00198583	1165	0.0496302	509	0.710867	599	1.57893	141	0.85977	3701	0	875
187	AC_5	AC_2	Plau	Lrp1	0.00204199	1161.2	0.174563	40	4.54658	3	1.32868	314	0.835366	4574	0	875
188	MFOLIGO_1	AC_1	Ptn	Ptprz1	0.00206569	632.4	0.0336855	869	0.793237	461	1.29974	346	0.946655	611	0	875
189	MFOLIGO_1	MC_OLIGO	Ptn	Ptprz1	0.00206569	974.2	0.0245537	1309	0.605234	821	0.828238	1033	0.938083	833	0	875
19	OPC_0	AC_2	Nxph1	Nrxn1	6.32044e-05	257.6	0.0657743	331	1.51283	73	2.79615	2	0.976373	7	0	875
190	OPC_0	MFOLIGO_2	Ntrk3	Ptprd	0.00208152	802	0.0244858	1311	0.604061	824	1.0247	676	0.957839	324	0	875
191	MFOLIGO_1	AC_1	Ptn	Cdh10	0.00208947	574.6	0.0436678	619	0.82925	416	1.4938	174	0.939615	789	0	875
192	MC	AC_2	Il16	Grin2b	0.0021259	909.6	0.168915	45	1.66485	51	1.42575	221	0.869312	3356	0	875
193	MFOLIGO_2	MC	Ncam1	Cacna1c	0.00214581	819	0.0243173	1319	0.634281	746	1.09054	585	0.948281	570	0	875
194	MFOLIGO_1	COP	Sema4d	Plxnb3	0.00215396	634.8	0.0476681	539	0.938858	317	1.36347	280	0.92807	1163	0	875
195	COP	AC_2	Bcan	Nrcam	0.00215396	825	0.0298755	1037	0.739708	543	1.29104	350	0.92332	1320	0	875
196	OPC_0	OPC_0	Cntn1	Nrcam	0.00216213	810.2	0.024286	1321	0.65408	700	1.26419	374	0.93997	781	0	875
197	COP	AC_1	Bcan	Nrcam	0.00217854	802	0.0297948	1041	0.73793	547	1.42146	224	0.923225	1323	0	875
198	NFOLIGO	AC_2	Cntn1	Nrcam	0.00220173	436.6	0.0437898	615	1.08556	219	1.80665	71	0.954599	403	0	875
199	MFOLIGO_1	OPC_0	App	Dcc	0.00221168	556.2	0.0312984	973	0.86444	376	1.37998	268	0.959364	289	0	875
2	AC_2	AC_5	Lrig1	Egfr	2.24221e-06	793	0.158346	58	1.57848	59	2.0743	31	0.88021	2942	0	875
20	AC_2	COP	Sdc2	Ptprj	7.15943e-05	922	0.0972096	167	1.02319	258	1.73921	88	0.872859	3222	0	875
200	MFOLIGO_2	AC_2	Ncam1	Ptprz1	0.00222989	770.6	0.0209919	1569	0.700132	617	1.11435	549	0.962372	243	0	875
201	NFOLIGO	AC_1	Cntn1	Nrcam	0.00224407	433.4	0.0436715	618	1.08378	220	1.93708	49	0.95454	405	0	875
202	MFOLIGO_1	OPC_0	Ncam1	Ptprz1	0.00225366	494.4	0.028744	1089	0.975717	290	1.68365	107	0.967667	111	0	875
203	MFOLIGO_1	OPC_0	Cntn1	Ptprz1	0.00227063	631	0.0272748	1159	0.888328	361	1.74149	86	0.944138	674	0	875
204	AC_1	OPC_0	Nlgn1	Nrxn2	0.00232216	986.8	0.024047	1340.5	0.517984	1063.5	1.00121	704.5	0.934463	950.5	0	875
205	OPC_0	AC_1	Nrxn2	Nlgn1	0.00233083	986.8	0.024047	1340.5	0.517984	1063.5	1.00121	704.5	0.934463	950.5	0	875
206	OPC_0	MC	Nxph1	Nrxn2	0.00233954	588.4	0.0559068	419	1.04787	242	1.84359	64	0.922613	1342	0	875
207	MFOLIGO_1	AC_2	App	Dcc	0.00234827	828.6	0.0240051	1343	0.642002	733	0.956655	772	0.953865	420	0	875
208	MFOLIGO_1	OPC_0	Ptn	Cdh10	0.00235702	962	0.0280198	1124	0.58681	863	1.00431	703	0.92573	1245	0	875
209	AC_5	AC_1	Efna5	Epha4	0.00242174	889	0.0817635	231	1.14779	188	1.62778	121	0.877678	3030	0	875
21	MC	AC_5	Gnai2	Egfr	7.31335e-05	956.6	0.181592	33	1.52237	71	1.88545	58	0.858423	3746	0	875
210	OPC_0	MFOLIGO_1	Fgf14	Fgfr2	0.00242801	1013	0.0267582	1183	0.502863	1119	0.702244	1352	0.949563	536	0	875
211	MFOLIGO_1	MFOLIGO_1	App	Grm7	0.00245507	749.8	0.0248524	1295	0.628088	757	1.26983	364	0.952507	458	0	875
212	MC_OLIGO	MC	Hspa8	Adrb2	0.00246482	1585.8	0.0750767	262	0.814043	433	1.05674	633	0.788088	5726	0	875
213	AC_5	MFOLIGO_2	Hapln1	Prtg	0.00246762	1392.6	0.182404	31	1.7609	44	1.20002	451	0.797189	5562	0	875
214	AC_5	AC_5	Calr	Itgav	0.00248396	1002	0.0931329	179	1.06553	233	1.46552	190	0.89927	2227	0.006	2181
215	MFOLIGO_1	MFOLIGO_1	Col9a3	Mag	0.00251914	527	0.0872013	207	1.01992	261	1.37268	273	0.932502	1019	0	875
216	AC_1	MC_OLIGO	Fstl5	Il6r	0.00254185	1558.6	0.0663882	326	0.732601	556	1.08182	601	0.803474	5435	0	875
217	AC_2	AC_1	Vegfa	Grin2b	0.00255746	893	0.042397	639	0.694849	625	1.46405	193	0.901859	2133	0	875
218	AC_5	MFOLIGO_1	Hapln1	Prtg	0.00258022	1452.4	0.174596	39	1.74925	45	1.03057	669	0.79363	5634	0	875
219	MFOLIGO_1	NFOLIGO	Sema4d	Plxnb3	0.00258455	482.8	0.0649041	338	1.17465	177	1.47615	183	0.937716	841	0	875
22	AC_2	OPC_0	Nrxn1	Nlgn1	8.08097e-05	564.6	0.0207788	1586.5	1.01165	266.5	1.72429	92.5	0.976935	2.5	0	875
220	AC_1	AC_1	Nrxn1	Nlgn1	0.00260473	741.2	0.0164144	2068.5	0.785873	469.5	1.38156	265.5	0.974124	27.5	0	875
221	MOLIGO_2	NFOLIGO	Cntn2	Cntn1	0.00261299	654	0.0572621	400	0.830346	414	1.43837	209	0.92189	1372	0	875
222	MC	MC_OLIGO	Col4a6	Cd47	0.00264405	1174.4	0.134046	81	1.18377	169	1.40823	238	0.837403	4509	0	875
223	MFOLIGO_1	AC_1	App	Dcc	0.0026513	811.4	0.0234466	1376	0.624969	764	1.07626	609	0.953345	433	0	875
224	AC_1	AC_1	Nlgn1	Nrxn1	0.00266876	741.2	0.0164144	2068.5	0.785873	469.5	1.38156	265.5	0.974124	27.5	0	875
225	NFOLIGO	MC_OLIGO	Gnas	Adrb2	0.00267685	1195.2	0.0937496	178	1.17838	173	1.40817	239	0.837324	4511	0	875
226	OPC_0	MOLIGO_0	Ntrk3	Ptprd	0.00268033	845.4	0.0233786	1379	0.544624	999	1.05682	632	0.956895	342	0	875
227	MFOLIGO_1	MC	Ncam1	Cacna1c	0.00270961	818.8	0.0247163	1302	0.648956	716	1.05159	640	0.948679	561	0	875
228	MC	AC_2	Il16	Kcnd2	0.00274326	649.8	0.124336	96	1.67551	49	1.40607	241	0.905434	1988	0	875
229	MC	AC_5	Col4a6	Itga9_Itgb1	0.00277686	1809.6	0.0802688	242	1.11369	203	1.42592	220	0.824751	4878	0.195	3505
23	OPC_0	AC_1	Nxph1	Nrxn1	8.25261e-05	260.6	0.0648135	340	1.49564	79	2.85828	1	0.976202	8	0	875
230	AC_1	AC_1	Efemp1	Egfr	0.00280029	1510	0.0664744	324	0.809859	438	1.47307	186	0.788032	5727	0	875
231	AC_1	AC_1	Fgf13	Egfr	0.00281706	1071.2	0.048792	525	0.843127	401	1.7304	90	0.866235	3465	0	875
232	COP	AC_5	Tnr	Itga9_Itgb1	0.00281918	585.8	0.04946	513	1.31723	120	2.12621	28	0.921233	1393	0	875
233	AC_2	AC_5	Nrxn1	Nlgn1	0.00283391	871.6	0.015231	2232.5	0.73085	557.5	1.03946	656.5	0.973164	36.5	0	875
234	AC_5	MC	Gnas	Adrb2	0.00284487	1356.3	0.101682	146	1.0577	238	1.40532	244	0.84278	4330.5	0.001	1823
235	AC_1	NFOLIGO	Fgf13	Fgfr2	0.00284967	907	0.0364774	790	0.6002	835	1.05172	639	0.921149	1396	0	875
236	AC_1	MC_OLIGO	Vegfa	Itga9	0.00286782	950.4	0.0416463	658	0.68606	643	1.24254	397	0.900856	2179	0	875
237	MC_OLIGO	OPC_0	Alcam	Chl1	0.00289073	1022.8	0.0254407	1256	0.570519	917	1.03152	666	0.920975	1400	0	875
238	OPC_0	MC_OLIGO	Cntn1	Ptprz1	0.00289073	860.6	0.0230625	1400	0.654824	698	1.12327	538	0.939545	792	0	875
239	AC_1	AC_1	Vcl	Alk	0.00293654	1129.4	0.0514108	478	0.727734	561	1.71407	98	0.861881	3635	0	875
24	OPC_0	OPC_0	Dscam	Dcc	8.82806e-05	267	0.0738076	272	1.40156	98	2.64289	4	0.968948	86	0	875
240	AC_1	AC_1	Vegfa	Grin2b	0.00297135	719.2	0.0541518	445	0.798448	451	1.74683	85	0.912169	1740	0	875
241	NFOLIGO	AC_2	Ptn	Cdh10	0.00297427	1041.2	0.0261564	1205	0.58644	866	0.87491	941	0.923329	1319	0	875
242	COP	OPC_0	Ntn1	Dscam	0.00298412	678.6	0.0865503	210	1.03469	248	2.09162	30	0.90447	2030	0	875
243	AC_1	AC_1	Vegfa	Egfr	0.00298887	1372	0.0413951	665	0.7194	582	1.49035	177	0.835779	4561	0	875
244	NFOLIGO	AC_2	Bcan	Nrcam	0.00299545	902.6	0.0274863	1145	0.697762	622	1.18731	461	0.920317	1410	0	875
245	MFOLIGO_1	OPC_0	App	Grm7	0.00302746	973.4	0.0228231	1413	0.570023	921	0.782713	1150	0.950543	508	0	875
246	OPC_0	MOLIGO_2	Fgf12	Fgfr2	0.00303819	1048	0.0228182	1414	0.438951	1378	0.875584	939	0.945883	634	0	875
247	AC_5	MC_OLIGO	Col6a2	Itga9_Itgb1	0.00309143	755.8	0.168011	50	4.34177	15	1.39843	251	0.889259	2588	0	875
248	AC_1	COP	Apoe	Scarb1	0.00309559	1007.6	0.168817	46	0.991552	282	1.75308	83	0.858304	3752	0	875
249	OPC_0	AC_2	Il1rapl1	Ptprf	0.00313611	1026.2	0.0402258	700	0.49506	1146	0.855426	987	0.920125	1423	0	875
25	MOLIGO_0	MC_OLIGO	Tf	Adrb2	8.95741e-05	660	0.0955594	172	1.06413	234	1.4201	226	0.911027	1793	0	875
250	AC_2	MC_OLIGO	Lama2	Itga6_Itgb1	0.00316828	1741	0.0491286	520	0.666226	675	1.02632	674	0.771041	5961	0	875
251	MC	COP	Il16	Cd9	0.00318032	1220.4	0.213868	17	1.6753	50	1.378	271	0.824428	4889	0	875
252	AC_1	AC_2	Apoe	Sdc2	0.00318665	1522.8	0.122695	99	0.665379	676	1.32721	315	0.79299	5649	0	875
253	AC_5	MC	Adam10	Il6r	0.00320122	1172.3	0.114223	117	1.05064	241	1.39355	254	0.874119	3167	0.004	2082.5
254	MOLIGO_2	MC	Tf	Adrb2	0.00320122	580.4	0.112043	122	1.02755	254	1.62127	123	0.917269	1528	0	875
255	AC_1	OPC_0	Nrxn1	Nlgn1	0.0032051	570.4	0.0204753	1619.5	0.994459	278.5	1.78642	74.5	0.976769	4.5	0	875
256	NFOLIGO	MC_OLIGO	Cntn1	Ptprz1	0.00329345	551.4	0.0336044	872	0.960024	302	1.49996	170	0.949393	538	0	875
257	AC_1	OPC_0	Nlgn1	Nrxn1	0.00329851	879.2	0.0150319	2260.5	0.68819	637.5	1.09125	583.5	0.972992	39.5	0	875
258	MC_OLIGO	OPC_0	Nrxn2	Nlgn1	0.00330493	969.2	0.0225816	1438.5	0.618439	784.5	0.983336	730.5	0.932512	1017.5	0	875
259	OPC_0	MC_OLIGO	Nlgn1	Nrxn2	0.00331643	969.2	0.0225816	1438.5	0.618439	784.5	0.983336	730.5	0.932512	1017.5	0	875
26	NFOLIGO	AC_2	Sema4d	Plxnb1	9.31493e-05	486.2	0.143239	69	1.50204	77	2.18613	23	0.921419	1387	0	875
260	AC_1	AC_1	Bcan	Egfr	0.00339392	1234.8	0.0407908	687	0.798281	452	1.66181	113	0.850769	4047	0	875
261	AC_1	AC_2	Vegfa	Grin2b	0.00341324	908	0.0429327	626	0.658844	688	1.40735	240	0.902413	2111	0	875
262	NFOLIGO	NFOLIGO	Sema5a	Plxnb3	0.00342837	444.8	0.075564	260	1.2306	152	1.71651	97	0.937723	840	0	875
263	MC	OPC_0	L1cam	Ptprz1	0.00350635	730.2	0.0810063	235	1.01973	262	1.68075	109	0.901025	2170	0	875
264	MC	NFOLIGO	L1cam	Cntn1	0.00354577	801.2	0.0999233	157	1.01528	263	1.45719	198	0.891123	2513	0	875
265	NFOLIGO	AC_2	App	Dcc	0.00356559	921.2	0.022323	1460	0.598767	839	0.863321	967	0.95224	465	0	875
266	AC_5	AC_5	St6gal1	Egfr	0.00358548	1310.6	0.0814762	233	1.20137	160	1.38194	264	0.867476	3426	0.017	2470
267	COP	MC	Ncam1	Cacna1c	0.00362707	962.6	0.0222427	1465	0.557988	948	0.898269	894	0.946051	631	0	875
268	OPC_0	COP	Cntn6	Ptprg	0.00365189	733.4	0.0503653	495	0.724105	574	1.39085	256	0.918844	1467	0	875
269	NFOLIGO	AC_1	Bcan	Nrcam	0.00368938	877.6	0.027412	1148	0.695984	624	1.31774	327	0.920218	1414	0	875
27	AC_1	AC_5	Efemp1	Egfr	9.68023e-05	977.6	0.169645	43	1.49754	78	2.01861	38	0.855888	3854	0	875
270	OPC_0	AC_2	Nlgn1	Nrxn1	0.00370634	564.6	0.0207788	1586.5	1.01165	266.5	1.72429	92.5	0.976935	2.5	0	875
271	NFOLIGO	AC_1	Ptn	Cdh10	0.00373985	1029.2	0.02534	1266	0.564641	938	1.00027	709	0.922199	1358	0	875
272	OPC_0	COP	Cntn4	Ptprg	0.00379087	980.8	0.0354161	814	0.521721	1056	1.02142	681	0.918505	1478	0	875
273	NFOLIGO	COP	Cntn1	Nrcam	0.00380372	615	0.0305455	999	0.886514	362	1.43163	213	0.946123	626	0	875
274	NFOLIGO	COP	Sema5a	Plxnb3	0.00381659	573	0.0554971	424	0.994802	277	1.60383	128	0.928079	1161	0	875
275	AC_1	OPC_0	Bcan	Nrcam	0.0038295	894.2	0.0261394	1208	0.656802	695	1.43191	212	0.918455	1481	0	875
276	NFOLIGO	AC_5	Sema5a	Plxna1	0.00382983	822.6	0.0854512	213	1.1155	201	1.37923	270	0.890136	2554	0	875
277	AC_5	AC_5	Ltbp1	Itgb5	0.00384198	1793	0.168713	47	1.61414	55	0.962966	764	0.801851	5458	0.028	2641
278	MOLIGO_2	COP	Rtn4	Tnfrsf19	0.00384245	961.6	0.036721	783	0.524343	1048	1.06852	620	0.918455	1482	0	875
279	OPC_0	OPC_0	Rims1	Cacna1c	0.00385543	1119.2	0.022645	1435	0.498283	1132	1.0281	671	0.918438	1483	0	875
28	NFOLIGO	NFOLIGO	Sema4d	Plxnb3	9.68023e-05	271.4	0.135113	78	1.89595	32	2.44189	10	0.95599	362	0	875
280	MC_OLIGO	COP	Nxph1	Nrxn2	0.00390771	819.8	0.0497212	504	0.647286	721	1.14998	512	0.918322	1487	0	875
281	NFOLIGO	OPC_0	App	Dcc	0.00390771	611.6	0.0291054	1076	0.821205	427	1.28664	358	0.957924	322	0	875
282	MOLIGO_2	AC_1	Rtn4	Tnfrsf19	0.00392086	940.8	0.0365293	788	0.522125	1053	1.15748	500	0.918259	1488	0	875
283	AC_1	MFOLIGO_1	Vegfa	Gpc1	0.00394466	1440.6	0.0771327	258	0.653549	703	1.24288	396	0.822001	4971	0	875
284	AC_5	MC_OLIGO	Jag1	Notch4	0.00398168	1435.8	0.452014	2	1.60751	56	1.33625	304	0.77234	5942	0	875
285	NFOLIGO	OPC_0	Cntn1	Nrcam	0.00398718	528	0.0353873	816	0.95928	304	1.64088	118	0.949752	527	0	875
286	OPC_0	MFOLIGO_1	Il1rapl1	Ptprd	0.00401865	962.4	0.0171453	1968	0.628877	756	0.756273	1212	0.977147	1	0	875
287	NFOLIGO	AC_1	App	Dcc	0.0040544	892.8	0.0218037	1498	0.581734	880	0.98293	732	0.951702	479	0	875
288	NFOLIGO	OPC_0	Ptn	Ptprz1	0.00406795	658.4	0.0285364	1095	0.847546	395	1.43969	206	0.942307	721	0	875
289	COP	MFOLIGO_1	Col11a1	Ddr1	0.00408476	940.4	0.119322	102	0.997319	276	1.4825	179	0.871713	3270	0	875
29	MC	AC_1	Il16	Grin2b	0.00010439	778.4	0.213055	20	1.80446	39	1.76524	80	0.881944	2878	0	875
290	AC_1	OPC_0	Fstl5	Chl1	0.00418689	1090.6	0.0393285	725	0.643367	725	1.48763	178	0.879974	2950	0	875
291	MOLIGO_2	OPC_0	Ncam1	Ptprz1	0.00420546	671.4	0.0217049	1509	0.753123	521	1.42853	217	0.962972	235	0	875
292	OPC_0	AC_1	Nlgn1	Nrxn1	0.00421626	570.4	0.0204753	1619.5	0.994459	278.5	1.78642	74.5	0.976769	4.5	0	875
293	AC_1	NFOLIGO	Rgma	Neo1	0.00427763	977.4	0.0475567	541	0.652072	706	1.07568	610	0.901278	2155	0	875
294	AC_1	MC_OLIGO	Fgf13	Fgfr1	0.00430054	1375.8	0.0496325	508	0.642691	730	1.35839	282	0.838197	4484	0	875
295	NFOLIGO	MFOLIGO_1	App	Grm7	0.00431812	823.2	0.023111	1394	0.584854	871	1.1765	476	0.950837	500	0	875
296	MFOLIGO_2	AC_1	Ncam1	Ptprz1	0.00434662	833.2	0.0193716	1712	0.642124	732	1.08913	588	0.96089	259	0	875
297	NFOLIGO	MFOLIGO_1	Sema4d	Plxnb3	0.00438976	476.2	0.0582289	388	1.39069	102	1.82909	67	0.93447	949	0	875
298	MFOLIGO_1	AC_5	Sema4d	Plxnb2	0.00439584	769	0.0962435	169	1.25911	142	1.35839	283	0.895173	2376	0	875
299	MFOLIGO_1	AC_5	Lrig2	Egfr	0.0044415	882.2	0.0723574	284	1.20011	161	1.41554	232	0.882472	2859	0	875
3	AC_2	AC_5	S100b	Ager	2.32612e-06	1137.6	0.1412	74	1.82499	38	1.78096	77	0.833784	4624	0	875
30	MC	AC_2	Il16	Grin2c	0.000108328	1131.8	0.254755	11	1.8486	36	1.76001	81	0.832771	4656	0	875
300	AC_1	MC	Apoe	Sorl1	0.00446344	1240.8	0.0720425	287	0.831483	413	1.38322	263	0.841617	4366	0	875
301	AC_1	MC	Fstl5	Il6r	0.0045108	1616.2	0.0581586	389	0.653907	701	1.18421	463	0.792815	5653	0	875
302	OPC_0	MOLIGO_2	Ntrk3	Ptprd	0.00452109	1047.4	0.0214759	1531	0.442493	1367	0.812255	1074	0.95511	390	0	875
303	NFOLIGO	OPC_0	Adamts3	Ccbe1	0.00453373	790.4	0.186587	30	0.983142	286	1.83604	66	0.887003	2695	0	875
304	AC_1	AC_5	Nrxn1	Nlgn1	0.00453462	867.6	0.0150085	2264.5	0.713658	590.5	1.10159	566.5	0.972971	41.5	0	875
305	AC_5	MFOLIGO_2	Plau	Vldlr	0.0045649	1475.4	0.152417	60	4.39609	10	0.909896	871	0.79721	5561	0	875
306	AC_2	MC_OLIGO	Nrxn1	Nlgn1	0.0045649	1035.6	0.0128952	2705.5	0.612624	799.5	0.975342	737.5	0.970902	60.5	0	875
307	OPC_0	AC_5	Vcan	Itgb1	0.00462721	614.8	0.0745808	268	0.97804	288	2.04652	35	0.915335	1608	0	875
308	NFOLIGO	MC	Cntn1	Ptprz1	0.00464045	801.4	0.0217246	1505	0.781318	480	1.33276	308	0.937826	839	0	875
309	NFOLIGO	MC	Cntn1	Nrcam	0.00465555	721.8	0.0256137	1239	0.812395	435	1.3216	321	0.941454	739	0	875
31	COP	AC_5	Sema5b	Plxna1	0.000108328	725.2	0.17002	42	1.48567	81	1.95821	47	0.889444	2581	0	875
310	AC_5	AC_2	Adam10	Nrcam	0.00467949	584.8	0.0445116	598	0.909315	343	1.27906	362	0.941074	746	0	875
311	NFOLIGO	MC	Rims1	Cacna1c	0.00470107	1037.2	0.0255471	1243	0.557319	953	0.953719	780	0.922842	1335	0	875
312	AC_5	AC_1	Adam10	Nrcam	0.00470397	560.6	0.0443913	599	0.907537	345	1.40948	237	0.940999	747	0	875
313	AC_2	AC_2	Bcan	Nrcam	0.00471632	962.2	0.0250506	1284	0.655001	697	1.23418	411	0.916848	1544	0	875
314	MFOLIGO_1	AC_2	Ncam1	Ptprz1	0.00471632	771	0.0213364	1544	0.714808	587	1.0754	612	0.962666	237	0	875
315	MC	MFOLIGO_1	Il16	Cd9	0.00471681	1377	0.164544	55	1.57103	61	1.17383	482	0.804639	5412	0	875
316	NFOLIGO	AC_5	Cntn1	Ptprz1	0.00474695	522.2	0.0352525	821	0.984817	284	1.62138	122	0.950531	509	0	875
317	MC_OLIGO	AC_1	Gnai2	Egfr	0.00475319	1803.4	0.0440918	610	0.63225	749	1.0445	652	0.74923	6131	0	875
318	AC_5	NFOLIGO	Adam10	Cadm1	0.00475319	619.2	0.0380073	749	0.914704	333	1.15353	504	0.945816	635	0	875
319	AC_2	AC_1	Bcan	Nrcam	0.00476232	939	0.0249829	1289	0.653223	705	1.3646	279	0.916745	1547	0	875
32	MFOLIGO_2	OPC_0	Ncam1	Ptprz1	0.000131878	500.2	0.0282799	1110	0.961041	301	1.7226	94	0.967411	121	0	875
320	AC_5	AC_1	Vegfa	Grin2b	0.00476975	568.2	0.0741062	271	0.974312	291	1.68533	106	0.92395	1298	0	875
321	NFOLIGO	AC_5	Cntn1	Nrcam	0.00477773	531.4	0.0357944	803	0.965399	297	1.5279	162	0.950024	520	0	875
322	AC_1	MC_OLIGO	Apoe	Lrp1	0.00477795	1318.4	0.0656122	332	0.630739	750	1.22031	430	0.846489	4205	0	875
323	AC_5	MC	Fgfr3	Epha4	0.00481789	1341.8	0.212204	21	1.28949	132	1.34786	292	0.839704	4441	0.001	1823
324	AC_5	AC_2	Adam10	Cadm1	0.00485278	779.8	0.0377112	753	0.909181	344	1.31	335	0.945615	644	0.001	1823
325	AC_5	AC_2	Vcl	Alk	0.00486634	888	0.0713382	293	1.1086	205	1.59896	129	0.88025	2938	0	875
326	NFOLIGO	OPC_0	App	Grm7	0.00487105	1082.6	0.0212239	1554	0.526788	1043	0.689379	1383	0.948807	558	0	875
327	NFOLIGO	AC_2	Ptn	Ptprz1	0.00491825	1058.8	0.0211824	1557	0.586636	864	0.831432	1023	0.933652	975	0	875
328	MC	AC_2	Slit2	Dcc	0.00496581	700	0.0516792	473	0.770443	495	1.16804	488	0.92774	1169	0	875
329	MC	MC	Il16	Grin2a	0.00502792	1392	0.168264	49	1.55646	63	1.22601	420	0.834448	4605	0.001	1823
33	MFOLIGO_2	AC_5	App	Ager	0.000142598	886.3	0.0771133	259	1.57508	60	1.33462	307	0.880374	2930.5	0	875
330	AC_5	OPC_0	Plau	Lrp1	0.00502792	1272.6	0.146845	63	4.48132	7	1.17397	481	0.823129	4937	0	875
331	MFOLIGO_1	MC_OLIGO	App	Lrp1	0.0050459	1051.2	0.0302226	1012	0.596804	842	0.864324	962	0.916426	1565	0	875
332	NFOLIGO	MFOLIGO_1	Lrrc4b	Ptprd	0.00506205	1232.2	0.0226558	1434	0.495986	1142	0.628839	1566	0.928551	1144	0	875
333	MC_OLIGO	AC_2	Pros1	Mertk	0.00510846	1439	0.0623587	353	0.625346	763	1.14998	511	0.831605	4693	0	875
334	MC	MFOLIGO_2	Il18	Il1rapl1	0.00512703	844.6	0.054847	432	0.676344	653	0.88217	926	0.922691	1337	0	875
335	OPC_0	COP	Cntn1	Nrcam	0.00514337	975	0.0209632	1571	0.581315	884	1.05493	635	0.935682	910	0	875
336	COP	MFOLIGO_2	Col11a1	Ddr1	0.00516076	1298	0.0688138	308	0.795545	455	1.28878	352	0.837668	4500	0	875
337	COP	AC_5	Tgfb2	Tgfbr3	0.00516373	1545.4	0.116588	107	0.963065	299	1.4507	203	0.826626	4834	0.009	2284
338	MC	MOLIGO_0	Il18	Il1rapl1	0.0051762	830.6	0.0544431	438	0.6695	667	0.933773	825	0.922427	1348	0	875
339	AC_2	MC	Lgi4	Adam23	0.00521345	1437.6	0.0640842	343	0.623937	767	1.21111	438	0.829122	4765	0	875
34	AC_5	AC_5	Ncan	Cdh2	0.00014342	1045.1	0.143099	70	1.48541	82	1.73604	89	0.882615	2851	0.005	2133.5
340	MC_OLIGO	OPC_0	Nxph1	Nrxn2	0.00525899	843.4	0.0468543	555	0.620519	774	1.2127	435	0.916066	1578	0	875
341	MC	MC_OLIGO	Slit3	Robo1	0.00534284	1026.6	0.030937	987	0.567057	928	0.746654	1243	0.929872	1100	0	875
342	MC	MC_OLIGO	Slit2	Dcc	0.00535973	991.2	0.0400188	709	0.605254	820	0.810336	1079	0.918686	1473	0	875
343	MC	MC_OLIGO	Slit2	Robo1	0.00537667	1092.8	0.0397376	716	0.566082	930	0.678494	1414	0.917238	1529	0	875
344	MC	MC_OLIGO	Il18	Il1rapl1	0.00541068	921.6	0.0550925	430	0.680503	646	0.711504	1324	0.92285	1333	0	875
345	MFOLIGO_1	NFOLIGO	Col9a3	Mag	0.00542775	894.4	0.0541301	446	0.657701	691	0.90986	872	0.915859	1588	0	875
346	AC_1	MOLIGO_0	Fgf13	Fgfr2	0.00547921	970.8	0.0316461	953	0.542162	1004	1.22026	431	0.915832	1591	0	875
347	AC_5	AC_5	Vegfa	Sirpa	0.00552529	1270.7	0.0896537	189	0.953473	306	1.42074	225	0.870233	3322.5	0.01	2311
348	AC_1	MC	Lgi4	Adam23	0.00556565	1444	0.0635552	344	0.619507	780	1.21044	440	0.828534	4781	0	875
349	MFOLIGO_2	OPC_0	Ptn	Cdh10	0.00558331	1246.6	0.0212249	1553	0.433922	1404	0.94472	804	0.915599	1597	0	875
35	MFOLIGO_2	OPC_0	Ptn	Ptprz1	0.000147385	511.8	0.0372507	772	0.959266	305	1.87362	59	0.949138	548	0	875
350	MFOLIGO_2	MC	Tf	Adrb2	0.00559344	1006.2	0.0615595	362	0.75519	515	0.953658	781	0.89152	2498	0	875
351	COP	OPC_0	Bcan	Nrcam	0.00567126	1028	0.0241429	1331	0.613426	796	1.12527	536	0.91543	1602	0	875
352	AC_2	COP	Nrxn1	Nlgn1	0.00567931	1082.4	0.0126941	2751.5	0.602447	828.5	0.903814	889.5	0.970679	67.5	0	875
353	AC_5	AC_5	Vegfa	Itgav	0.00568514	822.8	0.0724435	283	0.982165	287	1.33273	309	0.920294	1412	0.001	1823
354	MC	AC_1	Slit2	Dcc	0.00570675	688.4	0.0504769	493	0.75341	518	1.28765	356	0.926947	1200	0	875
355	OPC_0	MOLIGO_0	Fgf14	Fgfr2	0.00572456	1192.6	0.0208777	1575	0.395785	1605	0.756929	1208	0.943278	700	0	875
356	MFOLIGO_1	AC_5	Ptn	Plxnb2	0.00573908	758.5	0.106798	133	1.18471	168	1.33222	310	0.896939	2306.5	0	875
357	COP	MC_OLIGO	Vcan	Itgb1	0.00579089	1013.8	0.0376241	756	0.888553	359	1.33605	305	0.884777	2774	0	875
358	COP	MC_OLIGO	Tgfb2	Tgfbr1_Tgfbr2	0.00581951	1051	0.120918	101	0.943389	313	1.41855	229	0.85893	3737	0	875
359	OPC_0	MOLIGO_2	Nxph1	Nrxn1	0.00583237	787.6	0.0205137	1611	0.702927	612	1.13242	527	0.958468	313	0	875
36	AC_5	MC	Efna5	Epha4	0.000153233	566	0.167873	51	1.43854	91	2.01573	39	0.911356	1774	0	875
360	COP	MC_OLIGO	Tgfb2	Acvr1_Tgfbr1_Tgfbr2	0.00584823	1229.8	0.116047	110	0.849038	393	1.26847	367	0.840758	4404	0	875
361	COP	MC_OLIGO	Tgfb2	Acvr1_Tgfbr2	0.00587705	1624.8	0.10854	129	0.687076	641	1.02013	683	0.783373	5796	0	875
362	MC	COP	Slit3	Robo2	0.00590514	894.6	0.0404581	697	0.650832	710	1.00824	699	0.918154	1492	0	875
363	COP	AC_1	Vcan	Egfr	0.00606969	656	0.0679922	316	1.17402	178	1.91118	54	0.909145	1857	0	875
364	OPC_0	AC_1	Nrg3	Egfr	0.00609023	992.2	0.026248	1203	0.641673	734	1.13449	524	0.914876	1625	0	875
365	MC	OPC_0	Alcam	Chl1	0.006109	933.6	0.0268712	1175	0.592371	850	1.21054	439	0.922943	1329	0	875
366	MC_OLIGO	AC_2	Nlgn1	Nrxn1	0.0061412	1035.6	0.0128952	2705.5	0.612624	799.5	0.975342	737.5	0.970902	60.5	0	875
367	NFOLIGO	MFOLIGO_1	Col9a3	Mag	0.00616556	808.8	0.0526157	465	0.822395	424	1.04473	651	0.914759	1629	0	875
368	AC_5	AC_1	Efemp1	Egfr	0.00618258	1653.5	0.0834965	220	0.938176	318	1.37225	274	0.806449	5373	0.004	2082.5
369	MC	OPC_0	Slit2	Dcc	0.00618258	499.8	0.0673807	318	0.992882	281	1.59136	136	0.936144	889	0	875
37	NFOLIGO	AC_1	Sema4d	Plxnb1	0.00016348	529.4	0.124993	93	1.44836	88	2.17242	24	0.916342	1567	0	875
370	OPC_0	AC_2	Cntn6	Ptprg	0.00618451	795.6	0.0452158	583	0.671931	663	1.41953	227	0.914731	1630	0	875
371	MC	OPC_0	Slit3	Robo1	0.0062035	680.4	0.0397971	714	0.726499	567	1.23705	404	0.937652	842	0	875
372	MC	OPC_0	Slit2	Robo1	0.00624163	726.8	0.0511181	482	0.725523	568	1.16889	487	0.926308	1222	0	875
373	MFOLIGO_2	MOLIGO_2	Edil3	Itgav	0.00626077	1259.4	0.0216808	1511	0.389976	1634	0.730556	1269	0.932652	1008	0	875
374	MC	OPC_0	Il18	Il1rapl1	0.00627995	651.2	0.0652764	337	0.853065	387	1.1472	515	0.928676	1142	0	875
375	MFOLIGO_1	AC_2	Cntn1	Ptprz1	0.00627995	941	0.0202459	1635	0.627418	761	1.13324	526	0.935738	908	0	875
376	AC_1	OPC_0	Alcam	Chl1	0.00633777	1135.4	0.0215153	1526	0.51056	1095	1.12097	543	0.914658	1638	0	875
377	COP	AC_1	Nxph1	Nrxn1	0.0063526	978.4	0.0169475	2002	0.610322	805	0.944867	803	0.954496	407	0	875
378	COP	AC_1	Bcan	Egfr	0.00638323	1333.8	0.0376751	754	0.754905	516	1.35518	287	0.845655	4237	0	875
379	MC_OLIGO	MFOLIGO_1	Ntn1	Unc5c	0.00641397	926.4	0.0486302	527	0.687358	640	0.941498	809	0.911253	1781	0	875
38	NFOLIGO	OPC_0	Cntn1	Ptprz1	0.000165967	299.2	0.0673028	319	1.46694	83	2.60494	5	0.963701	214	0	875
380	MC_OLIGO	MC	Nxph1	Nrxn1	0.0064547	1109	0.0201683	1644	0.459985	1270	0.670114	1440	0.958129	316	0	875
381	AC_5	MC_OLIGO	Hsp90b1	Lrp1	0.00647072	826	0.066867	323	0.983793	285	1.54479	154	0.891697	2493	0	875
382	OPC_0	AC_2	Cntn4	Ptprg	0.00649406	1068.8	0.031795	944	0.469546	1237	1.05009	642	0.914376	1646	0	875
383	MC	MFOLIGO_1	Slit2	App	0.00655346	860.6	0.0542417	444	0.719427	581	0.949467	785	0.914961	1618	0	875
384	MOLIGO_2	MFOLIGO_1	Rtn4	Tnfrsf19	0.0065933	1117.8	0.032905	892	0.480191	1191	0.856754	980	0.91425	1651	0	875
385	AC_1	OPC_0	Vegfa	Itga9	0.00660068	1043.4	0.0357	808	0.606833	815	1.34889	291	0.89376	2428	0	875
386	MFOLIGO_2	AC_2	Cntn2	Nrcam	0.00667355	1157.6	0.0317117	950	0.467798	1243	0.815484	1065	0.914184	1655	0	875
387	AC_2	MFOLIGO_1	Ntrk3	Ptprd	0.00667355	985.6	0.0200293	1655	0.562647	941	0.828736	1031	0.953591	426	0	875
388	OPC_0	OPC_0	Ntn1	Dcc	0.00669374	705.8	0.0543031	443	0.827169	417	1.58846	138	0.914178	1656	0	875
389	AC_5	OPC_0	Pdgfc	Pdgfra	0.00670739	1348	0.139307	76	0.924189	327	1.55697	149	0.845458	4247	0.002	1941
39	AC_1	AC_5	Fgf13	Egfr	0.000168769	561.2	0.124519	94	1.53081	69	2.27594	17	0.911856	1751	0	875
390	MFOLIGO_2	OPC_0	App	Dcc	0.00672735	937.2	0.0181516	1840	0.605261	819	1.11073	557	0.94731	595	0	875
391	MFOLIGO_2	AC_1	Cntn2	Nrcam	0.00679541	1109.4	0.031626	956	0.46602	1256	0.94591	799	0.914078	1661	0	875
392	MC	NFOLIGO	Slit3	Robo2	0.00681589	742.2	0.0485684	528	0.750807	527	1.14941	513	0.924762	1268	0	875
393	MC_OLIGO	AC_5	Pros1	Mertk	0.00688852	1287.5	0.10018	155	0.922817	330	1.40227	248	0.862246	3622	0.004	2082.5
394	MC	MC	Rims1	Cacna1c	0.00691903	861.2	0.0302132	1013	0.64059	736	1.12171	539	0.928606	1143	0	875
395	AC_1	AC_1	Lrig1	Egfr	0.00698604	1754.2	0.0351222	827	0.629176	755	1.22971	416	0.775816	5898	0	875
396	AC_5	AC_2	Efna5	Epha5	0.00700244	532.8	0.0604194	370	1.17486	176	1.71763	96	0.928459	1147	0	875
397	MC	MFOLIGO_1	Col4a6	Cd47	0.00701101	1273	0.114173	118	1.12687	196	1.31382	332	0.82618	4844	0	875
398	AC_2	AC_5	Lama2	Itgav_Itgb8	0.00707278	1189.6	0.100834	149	0.930941	324	1.31298	333	0.873343	3201	0.002	1941
399	AC_1	AC_2	Apoe	Sorl1	0.00711808	1601.6	0.0443085	601	0.601654	831	1.3146	330	0.806476	5371	0	875
4	MC	AC_1	Il16	Grin2c	5.03454e-06	979	0.347594	4	2.06515	26	2.10897	29	0.853305	3961	0	875
40	AC_5	AC_5	Fgf13	Egfr	0.00017417	753.4	0.124504	95	1.53074	70	2.13839	27	0.911852	1752	0.001	1823
400	AC_5	AC_2	Vegfa	Grin2b	0.00712906	713.4	0.0587529	386	0.834708	409	1.34585	294	0.915381	1603	0	875
401	AC_5	MFOLIGO_2	Efna5	Ephb1	0.00715035	644.8	0.0424924	637	1.06085	237	1.43035	214	0.925095	1261	0	875
402	MFOLIGO_1	AC_1	Ncam1	Ptprz1	0.00717168	828.8	0.0196895	1679	0.6568	696	1.05018	641	0.961195	253	0	875
403	NFOLIGO	MC_OLIGO	App	Lrp1	0.00719306	1163.8	0.0281049	1120	0.553569	967	0.77099	1177	0.913601	1680	0	875
404	MC_OLIGO	AC_2	Ntn1	Dcc	0.00721831	1048.8	0.0411125	677	0.600222	834	0.968114	754	0.902614	2104	0	875
405	COP	OPC_0	Ntn1	Dcc	0.00725194	810.6	0.0455924	576	0.771028	492	1.4706	187	0.907066	1923	0	875
406	AC_2	OPC_0	Cntn1	Ptprz1	0.00734417	833.2	0.0196356	1687	0.777902	487	1.4936	175	0.934812	942	0	875
407	AC_5	AC_1	Plau	Lrp1	0.00747692	1305.4	0.13685	77	4.45778	8	1.16609	491	0.817939	5076	0	875
408	COP	AC_2	Ncam1	Ptprz1	0.00749063	895.8	0.0192011	1728	0.623839	769	0.922078	842	0.960724	265	0	875
409	AC_5	MC_OLIGO	Vegfa	Itga9	0.00749781	758	0.0569925	403	0.861924	378	1.18104	469	0.914011	1665	0	875
41	AC_5	AC_5	Plau	Itgb1	0.000185445	1471.3	0.253142	12	4.63264	1	1.57467	143	0.823641	4916.5	0.009	2284
410	AC_5	MC_OLIGO	Calr	Lrp1	0.00751506	1328.9	0.0723509	285	0.910422	340	1.37683	272	0.860971	3665	0.004	2082.5
411	NFOLIGO	AC_1	Ptn	Ptprz1	0.00754217	1151	0.0195473	1696	0.528628	1037	0.806216	1085	0.931121	1062	0	875
412	MC_OLIGO	AC_1	Nlgn1	Nrxn1	0.00755987	1038.4	0.0127068	2747.5	0.595432	844.5	1.03748	659.5	0.970694	65.5	0	875
413	AC_1	MC_OLIGO	Nrxn1	Nlgn1	0.00759467	1038.4	0.0127068	2747.5	0.595432	844.5	1.03748	659.5	0.970694	65.5	0	875
414	MFOLIGO_1	AC_2	App	Lrp1	0.00760911	1065.4	0.0277085	1139	0.55951	947	1.03105	667	0.913039	1699	0	875
415	MFOLIGO_1	MFOLIGO_2	Ncam1	Ncam2	0.00760911	904.8	0.0194755	1699	0.608008	812	0.805485	1087	0.971977	51	0	875
416	AC_1	AC_2	Apoe	Lrp1	0.00769976	1351.8	0.0601542	373	0.593444	848	1.38703	260	0.840761	4403	0	875
417	AC_5	AC_1	Efna5	Epha5	0.00774442	725.8	0.0411964	675	1.03703	246	1.46248	194	0.914649	1639	0	875
418	MC	AC_5	App	Ager	0.00777562	1375.7	0.0687704	310	1.53637	68	1.30223	344	0.874212	3161.5	0.07	2995
419	OPC_0	AC_1	Cntn6	Ptprg	0.0078128	828.2	0.0430539	625	0.650027	711	1.42263	222	0.912801	1708	0	875
42	COP	COP	Sema5a	Plxnb3	0.000190906	331.4	0.107937	132	1.65583	53	2.56484	7	0.947358	590	0	875
420	AC_1	COP	Bcan	Nrcam	0.0078357	1064.4	0.022563	1442	0.584036	872	1.22265	424	0.912773	1709	0	875
421	MC	MC_OLIGO	Col4a6	Itga9_Itgb1	0.00784166	1113.8	0.117209	106	1.15536	185	1.29997	345	0.850453	4058	0	875
422	MFOLIGO_1	AC_5	St6gal1	Egfr	0.00784166	1369	0.0634242	345	1.13795	190	1.34577	295	0.852406	3995	0.003	2020
423	OPC_0	NFOLIGO	Fgf14	Fgfr2	0.00785865	1163.8	0.024065	1337	0.453823	1293	0.588392	1710	0.946961	604	0	875
424	NFOLIGO	AC_5	Gnas	Tshr	0.00786528	1225.8	0.134483	79	1.99597	28	1.22252	425	0.830488	4722	0	875
425	AC_1	MC_OLIGO	Apoe	Lrp4	0.00791314	1505.2	0.0715078	290	0.589236	854	1.24694	388	0.815971	5119	0	875
426	COP	MFOLIGO_1	Ntn1	Unc5c	0.00794912	999	0.0413624	666	0.635726	743	1.02066	682	0.904486	2029	0	875
427	MOLIGO_0	OPC_0	App	Dcc	0.00794912	974.2	0.017324	1951	0.588945	855	1.10174	565	0.946133	625	0	875
428	OPC_0	MFOLIGO_2	Spon1	App	0.00795099	1051	0.0267671	1181	0.536657	1018	1.18163	467	0.912726	1714	0	875
429	MFOLIGO_1	MOLIGO_2	Ncam1	Fgfr2	0.00797421	1193	0.0193595	1715	0.409538	1539	0.683221	1400	0.953241	436	0	875
43	OPC_0	OPC_0	Nxph1	Nrxn1	0.000202896	275	0.0593546	381	1.39796	100	2.56797	6	0.975159	13	0	875
430	COP	MFOLIGO_1	Ntn1	Mcam	0.00798522	1249.8	0.0975457	164	0.770854	494	1.32563	318	0.840914	4398	0	875
431	MOLIGO_0	AC_2	Cntn2	Nrcam	0.00799749	1119.6	0.0305394	1000	0.456622	1278	0.984776	729	0.912695	1716	0	875
432	AC_2	AC_2	Cntn1	Ptprz1	0.00803471	1292.6	0.0145754	2342	0.516992	1067	0.885348	919	0.925122	1260	0	875
433	AC_5	MC_OLIGO	Adam10	Il6r	0.00810944	1109.6	0.130386	89	1.12933	195	1.29116	349	0.881222	2895	0.003	2020
434	AC_5	OPC_0	Efna5	Epha5	0.00811468	611.4	0.0510012	483	1.10733	207	1.5497	151	0.922622	1341	0	875
435	MOLIGO_0	AC_1	Cntn2	Nrcam	0.00811468	1087	0.0304569	1002	0.454844	1289	1.1152	548	0.912587	1721	0	875
436	OPC_0	OPC_0	Ncam1	Ptprz1	0.00813829	793	0.01923	1722	0.674858	657	1.20296	448	0.960752	263	0	875
437	AC_5	MC	Efna5	Epha5	0.0081773	529.6	0.062755	350	1.19161	163	1.54649	153	0.929708	1107	0	875
438	AC_1	OPC_0	Ptn	Ptprz1	0.00818566	892.8	0.0192183	1724	0.728085	560	1.41332	234	0.930574	1071	0	875
439	MOLIGO_0	AC_5	Nrg3	Egfr	0.00820435	716.6	0.0502281	499	1.123	198	1.45244	201	0.936978	862	0.001	1823
44	MFOLIGO_2	AC_5	Lgi3	Stx1a	0.000213575	1165.6	0.165992	53	0.997857	274	1.3062	340	0.84413	4286	0	875
440	MFOLIGO_2	AC_1	Ptn	Alk	0.00820435	1009.4	0.0447808	594	0.586997	862	1.37924	269	0.89336	2447	0	875
441	OPC_0	AC_1	Cntn4	Ptprg	0.00820942	1117	0.0302748	1010	0.447643	1339	1.0532	636	0.912439	1725	0	875
442	OPC_0	OPC_0	Nrxn1	Nlgn1	0.00824552	638	0.0187508	1780.5	0.896776	351.5	1.49611	172.5	0.975749	10.5	0	875
443	OPC_0	OPC_0	Nlgn1	Nrxn1	0.00831411	638	0.0187508	1780.5	0.896776	351.5	1.49611	172.5	0.975749	10.5	0	875
444	AC_5	MFOLIGO_1	Efna5	Ephb1	0.00832909	690.6	0.041695	655	1.05415	240	1.23671	407	0.924436	1276	0	875
445	MFOLIGO_2	MFOLIGO_2	Ncam1	Ncam2	0.00842583	904	0.019161	1734	0.593333	849	0.844433	1008	0.971754	54	0	875
446	AC_1	AC_1	Vegfa	Sirpa	0.00842785	1558.2	0.0409833	678	0.585699	868	1.31077	334	0.819302	5036	0	875
447	MOLIGO_2	AC_2	Cntn2	Nrcam	0.00845015	1176.6	0.0302037	1014	0.453421	1296	0.863633	963	0.912253	1735	0	875
448	AC_5	MFOLIGO_2	Col5a2	Ddr1	0.00845239	1125	0.101643	147	1.31197	122	1.28832	354	0.848508	4127	0	875
449	COP	MC	Ntn1	Unc5d	0.00846553	1330.2	0.0696827	301	0.705179	610	1.16386	494	0.841476	4371	0	875
45	MC	AC_5	Il16	Grin2c	0.00021521	1527.2	0.203983	24	1.73017	46	1.69963	102	0.816718	5103	0.012	2361
450	AC_1	COP	Nrxn1	Nlgn1	0.00846553	1074.6	0.0125087	2799.5	0.585254	869.5	0.965948	757.5	0.970469	71.5	0	875
451	COP	MC	Tgfb2	Tgfbr3	0.00850333	1397.6	0.0937959	177	0.858063	382	1.36681	277	0.810481	5277	0	875
452	COP	NFOLIGO	Col11a1	Ddr1	0.00850333	1610.2	0.0490731	522	0.716683	584	0.909946	870	0.813351	5200	0	875
453	COP	AC_1	Nlgn1	Nrxn1	0.00850333	1074.6	0.0125087	2799.5	0.585254	869.5	0.965948	757.5	0.970469	71.5	0	875
454	MC	OPC_0	Pdgfa	Pdgfra	0.00852208	1234.6	0.195967	26	0.894467	355	1.68771	104	0.827472	4813	0	875
455	MC_OLIGO	OPC_0	Cntn1	Ptprz1	0.00859728	895.4	0.0191112	1741	0.770321	496	1.24122	398	0.933982	967	0	875
456	NFOLIGO	OPC_0	Bcan	Nrcam	0.008622	1135.6	0.0222121	1469	0.571481	913	1.02154	679	0.912147	1742	0	875
457	COP	AC_5	Jam2	Itgav_Itgb1	0.00865578	1332	0.0474345	542	0.649019	715	1.22075	428	0.849155	4100	0	875
458	MOLIGO_2	AC_1	Cntn2	Nrcam	0.00867161	1132.8	0.0301221	1018	0.451643	1310	0.994059	717	0.912145	1744	0	875
459	OPC_0	MC	Dscam	Dcc	0.00867161	837.8	0.0190563	1744	0.693455	626	1.48084	182	0.940673	762	0	875
46	AC_5	AC_5	Plau	Itgb5	0.00021757	1758	0.250679	13	4.53529	5	0.9849	728	0.801851	5458	0.024	2586
460	MC_OLIGO	AC_1	Ntn1	Dcc	0.0086942	1037.4	0.040156	702	0.583188	875	1.08772	590	0.901574	2145	0	875
461	MC	NFOLIGO	Slit2	App	0.00872144	950.6	0.0504409	494	0.676192	654	0.856133	984	0.912092	1746	0	875
462	MFOLIGO_2	MOLIGO_2	Ncam1	Fgfr2	0.00872144	1193.2	0.019047	1746	0.394862	1609	0.722169	1288	0.952877	448	0	875
463	MFOLIGO_2	AC_2	Slc6a8	Lifr	0.00873275	1740.4	0.0893779	191	0.582963	876	0.917996	850	0.775127	5910	0	875
464	COP	AC_5	Lama4	Itgav_Itgb8	0.00877142	914	0.065425	335	0.759429	508	1.09207	581	0.897822	2271	0	875
465	AC_1	MC	Fgf13	Scn8a	0.00877142	1150.4	0.0335265	877	0.648558	718	1.17638	477	0.88382	2805	0	875
466	OPC_0	MFOLIGO_1	Fgf12	Fgfr2	0.00879663	1198.8	0.0231078	1395	0.445057	1352	0.577046	1749	0.946205	623	0	875
467	COP	MC	Rims1	Cacna1c	0.00879663	1401.6	0.0191704	1733	0.443522	1361	0.721967	1290	0.911977	1749	0	875
468	MFOLIGO_2	AC_5	Edil3	Itgav	0.00884914	880.4	0.0428432	628	0.720256	580	0.908088	879	0.951141	492	0.001	1823
469	AC_1	AC_1	Apoe	Lrp4	0.00892737	1510.4	0.0700195	299	0.581501	881	1.31439	331	0.814386	5166	0	875
47	AC_5	AC_5	Fbln1	Itgb1	0.000221548	1441.3	0.189541	29	1.51095	74	1.69681	103	0.831644	4689.5	0.01	2311
470	NFOLIGO	MC_OLIGO	Cntn1	Nrcam	0.00894855	991.8	0.0189713	1755	0.712566	594	0.989232	723	0.932612	1012	0	875
471	OPC_0	MFOLIGO_1	Ntn1	Unc5c	0.00899966	859.6	0.0492649	516	0.691867	630	1.13853	520	0.911775	1757	0	875
472	AC_2	AC_5	Nrg1	Egfr	0.00907675	813.6	0.0599538	377	1.17672	174	1.41159	235	0.919167	1459	0.001	1823
473	OPC_0	AC_2	Nrxn1	Nlgn1	0.00908533	836.6	0.0156827	2168.5	0.724689	571.5	1.12664	534.5	0.973543	33.5	0	875
474	AC_5	AC_2	Hsp90b1	Lrp1	0.00916605	865.2	0.0613046	364	0.946499	310	1.71152	99	0.887431	2678	0	875
475	MC_OLIGO	AC_5	Hsp90aa1	Egfr	0.00923948	1497.6	0.0823968	225	1.13558	192	1.26952	365	0.831688	4686	0.003	2020
476	AC_2	MC_OLIGO	Nlgn1	Nrxn2	0.00928493	1361.4	0.0188867	1768.5	0.446352	1343.5	0.613866	1609.5	0.926667	1210.5	0	875
477	COP	AC_2	Nlgn1	Nrxn1	0.00928565	1082.4	0.0126941	2751.5	0.602447	828.5	0.903814	889.5	0.970679	67.5	0	875
478	MC	NFOLIGO	Il16	Cd9	0.00929978	1506.6	0.132243	86	1.50275	76	0.968519	749	0.78689	5747	0	875
479	MC_OLIGO	AC_2	Nrxn2	Nlgn1	0.00931122	1361.4	0.0188867	1768.5	0.446352	1343.5	0.613866	1609.5	0.926667	1210.5	0	875
48	AC_5	AC_1	Gas6	Mertk	0.000228008	682.8	0.152598	59	1.37752	104	2.00399	41	0.896283	2335	0	875
480	MFOLIGO_2	AC_5	Edil3	Itgb5	0.00933756	1360.4	0.0438195	613	0.516565	1068	0.642338	1529	0.911597	1769	0.001	1823
481	MFOLIGO_1	MFOLIGO_2	Col9a3	Mag	0.00939044	972.4	0.0484021	531	0.594965	846	0.92546	838	0.911448	1772	0	875
482	OPC_0	AC_2	Ntn1	Dcc	0.00944822	985	0.041649	657	0.604731	822	1.16514	493	0.903182	2078	0	875
483	AC_2	MFOLIGO_2	Ntrk3	Ptprd	0.0094969	1127.2	0.0187943	1776	0.476275	1204	0.715803	1315	0.952162	466	0	875
484	MOLIGO_0	AC_5	Nrg1	Egfr	0.00952367	842.2	0.0546015	436	1.13746	191	1.51872	165	0.915625	1596	0.001	1823
485	COP	MC_OLIGO	Ntn1	Dscam	0.00953028	1207.4	0.0502196	500	0.577957	896	0.964772	761	0.878227	3005	0	875
486	AC_5	AC_5	Vegfa	Itgb1	0.00953698	1235	0.0748226	265	0.875824	369	1.65675	115	0.875907	3093	0.011	2333
487	MC	NFOLIGO	Slit2	Robo2	0.0095505	827.2	0.0623846	352	0.749832	529	1.08125	602	0.911295	1778	0	875
488	OPC_0	NFOLIGO	Sema5a	Plxnb3	0.00957739	892.4	0.0351644	825	0.856583	384	1.08245	599	0.911283	1779	0	875
489	AC_5	AC_2	Calr	Lrp1	0.00961231	1369.7	0.0663323	327	0.873127	370	1.54355	155	0.855691	3863	0.005	2133.5
49	AC_1	AC_5	Apoe	Sorl1	0.000234591	801.4	0.143332	68	1.42225	93	1.68702	105	0.882287	2866	0	875
490	MC_OLIGO	NFOLIGO	Sema5a	Plxnb3	0.00965435	953.8	0.0351245	826	0.856214	385	0.896822	899	0.911237	1784	0	875
491	MC_OLIGO	MC	Ncam1	Cacna1c	0.00965841	1259.6	0.0187366	1782	0.429045	1424	0.656322	1479	0.941502	738	0	875
492	OPC_0	MOLIGO_0	Dscam	Dcc	0.00973999	921	0.0187116	1785	0.688997	635	1.13031	531	0.940161	779	0	875
493	AC_2	MC	Sorbs1	Insr	0.00977959	1080.6	0.0419789	648	0.576859	902	1.32953	311	0.887711	2667	0	875
494	MFOLIGO_1	AC_1	Cntn1	Ptprz1	0.00984961	1026.6	0.0186831	1789	0.56941	923	1.10802	558	0.933281	988	0	875
495	AC_2	OPC_0	Alcam	Chl1	0.00993247	1230	0.0196422	1686	0.481949	1186	1.07548	611	0.911035	1792	0	875
496	MOLIGO_2	MC	Ncam1	Cacna1c	0.00996021	1192.6	0.0186636	1793	0.426362	1440	0.796462	1114	0.941394	741	0	875
497	MFOLIGO_2	AC_5	Sema4d	Plxnb2	0.00999097	1358	0.0432528	622	0.891982	357	0.891846	907	0.851296	4029	0	875
498	AC_2	MC_OLIGO	Vegfa	Itga9	0.00999097	1202.6	0.0326061	907	0.582461	877	0.959754	770	0.889379	2584	0	875
499	AC_5	MC	Adam10	Epha3	0.0099947	989.6	0.0738007	273	0.870388	375	1.28893	351	0.904921	2008	0.002	1941
5	NFOLIGO	AC_5	Sema4d	Plxnb2	5.03454e-06	441.6	0.200354	25	1.98041	29	2.32413	16	0.924931	1263	0	875
50	AC_1	AC_5	S100b	Ager	0.000234591	1221.2	0.118131	105	1.76111	43	1.74935	84	0.821052	4999	0	875
500	AC_1	MC	Sorbs1	Insr	0.0100336	1089.8	0.0416331	659	0.572896	908	1.32059	323	0.887298	2684	0	875
501	AC_5	MOLIGO_0	Efna5	Epha6	0.0100718	747	0.0465289	562	1.00826	268	1.41487	233	0.910963	1797	0	875
502	NFOLIGO	AC_5	Cntn1	Notch2	0.0100999	787	0.0458196	574	0.876602	368	1.32388	320	0.910897	1798	0	875
503	OPC_0	MOLIGO_0	Spon1	App	0.010128	1091.8	0.0255467	1244	0.520341	1058	1.17264	483	0.91085	1799	0	875
504	MC_OLIGO	AC_5	Adam10	Cadm1	0.010128	1216.6	0.0201309	1648	0.789093	464	0.868284	953	0.927027	1195	0.001	1823
505	MFOLIGO_2	MC_OLIGO	Ptn	Ptprz1	0.010128	1254	0.0185993	1799	0.452346	1303	0.768643	1180	0.929509	1113	0	875
506	AC_2	AC_5	Lama2	Itga6_Itgb1	0.0101504	1615.9	0.0893358	192	0.863083	377	1.55825	148	0.819531	5029.5	0.011	2333
507	AC_5	COP	Plau	Vldlr	0.0101718	1618.2	0.129968	90	4.35879	12	0.709685	1331	0.784026	5783	0	875
508	MFOLIGO_1	MC_OLIGO	App	Dcc	0.0101844	1224	0.0185888	1801	0.476812	1203	0.598951	1662	0.947901	579	0	875
509	MC_OLIGO	MC_OLIGO	Gnai2	P2ry12	0.0102925	1684.2	0.132461	85	0.9121	339	0.889256	914	0.713391	6208	0	875
51	AC_5	AC_5	Col6a2	Itgav_Itgb8	0.000252248	571.8	0.241768	14	4.54326	4	1.61059	126	0.909832	1840	0	875
510	OPC_0	MFOLIGO_2	Nxph1	Nrxn1	0.0103361	948.4	0.016779	2018	0.636098	740	1.00865	697	0.954278	412	0	875
511	AC_2	AC_1	Vegfa	Egfr	0.0103798	1617.6	0.0324094	916	0.615801	789	1.20757	443	0.818288	5065	0	875
512	AC_5	MC_OLIGO	Cx3cl1	Cx3cr1	0.0103868	1627.8	0.214209	16	1.2566	143	1.25448	380	0.796634	5580	0.003	2020
513	MC_OLIGO	MC_OLIGO	Ntn1	Dscam	0.0104677	1128.4	0.0590437	385	0.629589	754	0.885607	918	0.886622	2710	0	875
514	MC_OLIGO	MC	Adam17	Il6r	0.0105562	1799.2	0.0782413	253	0.629852	752	0.885258	920	0.72346	6196	0	875
515	AC_2	AC_1	Fgf13	Egfr	0.0106006	1473.2	0.0322679	921	0.629765	753	1.23889	401	0.840415	4416	0	875
516	MFOLIGO_1	OPC_0	Ncam1	Robo1	0.0106156	976.2	0.018408	1816	0.541605	1006	0.857872	975	0.964007	209	0	875
517	COP	AC_2	Nxph1	Nrxn1	0.0107347	983.2	0.0171987	1959	0.627515	760	0.882734	924	0.954814	398	0	875
518	OPC_0	MC	Alcam	Chl1	0.0107922	1399.8	0.0192614	1721	0.408472	1549	0.828587	1032	0.910238	1822	0	875
519	AC_5	AC_5	Adam10	Nrcam	0.0108248	1044.6	0.0363844	793	0.789153	463	1.00031	708	0.935229	926	0.011	2333
52	MOLIGO_0	AC_5	App	Ager	0.000256153	909.3	0.0735973	274	1.55877	62	1.32563	317	0.877895	3018.5	0	875
520	NFOLIGO	AC_5	Hsp90aa1	Egfr	0.0108701	1507	0.0818304	230	1.13424	193	1.251	386	0.831205	4706	0.003	2020
521	OPC_0	AC_5	Lama4	Itgav_Itgb8	0.0108701	748.4	0.0782032	254	0.8535	386	1.39079	257	0.905719	1970	0	875
522	NFOLIGO	AC_2	App	Lrp1	0.0109112	1163	0.025767	1228	0.516275	1071	0.937715	815	0.910111	1826	0	875
523	MC_OLIGO	COP	Nlgn1	Nrxn2	0.0109112	1634.2	0.0197544	1676.5	0.354309	1826.5	0.594403	1689.5	0.928179	1155.5	0.001	1823
524	COP	MC_OLIGO	Nrxn2	Nlgn1	0.0109411	1634.2	0.0197544	1676.5	0.354309	1826.5	0.594403	1689.5	0.928179	1155.5	0.001	1823
525	MOLIGO_0	MC	Ncam1	Cacna1c	0.0109411	1218.4	0.0183092	1827	0.413329	1517	0.795279	1116	0.940863	757	0	875
526	MC_OLIGO	MC	Rims1	Cacna1c	0.010971	1682	0.0183071	1828	0.428115	1427	0.649	1505	0.91011	1827	0.001	1823
527	MC	OPC_0	Dscam	Dcc	0.0110011	1060.6	0.018301	1829	0.583278	874	0.879583	932	0.939534	793	0	875
528	AC_1	AC_2	Vcl	Alk	0.0110524	1528.8	0.0337447	866	0.566058	931	1.25657	379	0.834863	4593	0	875
529	COP	AC_1	Ncam1	Ptprz1	0.0111906	976.2	0.017719	1883	0.565831	934	0.896862	898	0.95918	291	0	875
53	AC_2	AC_1	Lrig1	Egfr	0.000261887	1348	0.062047	358	0.890791	358	1.52875	161	0.821417	4988	0	875
530	OPC_0	AC_5	Il1rapl1	Ptprs	0.0112132	1225	0.020225	1638	0.490986	1158	1.08919	587	0.935447	919	0.001	1823
531	MFOLIGO_2	NFOLIGO	Sema4d	Plxnb3	0.0112438	984.4	0.0291685	1072	0.807525	442	1.00961	696	0.909852	1837	0	875
532	NFOLIGO	OPC_0	Rims1	Cacna1c	0.0112438	1503.2	0.0182033	1837	0.387039	1650	0.713846	1319	0.909877	1835	0	875
533	OPC_0	AC_5	Dscam	Dcc	0.0112744	792.8	0.0284762	1097	0.815285	431	1.65924	114	0.950938	499	0.001	1823
534	MOLIGO_2	AC_5	App	Ager	0.0113677	1194.6	0.0711318	296	1.54732	64	1.24533	392	0.876057	3087.5	0.005	2133.5
535	AC_5	OPC_0	Adam10	Nrcam	0.0113769	917.8	0.0359705	798	0.783034	477	1.11329	553	0.934882	938	0.001	1823
536	MFOLIGO_2	OPC_0	Ncam1	Robo1	0.0114286	974.6	0.0181108	1843	0.526929	1042	0.89682	900	0.963723	213	0	875
537	MC_OLIGO	AC_1	Nrxn2	Nlgn1	0.0114597	1449	0.018103	1844.5	0.409852	1533.5	0.578477	1735.5	0.925214	1256.5	0	875
538	AC_5	MOLIGO_0	Efna5	Ephb1	0.0114908	933.4	0.0282152	1113	0.94101	316	1.14009	518	0.909615	1845	0	875
539	AC_1	MC_OLIGO	Nlgn1	Nrxn2	0.0114908	1449	0.018103	1844.5	0.409852	1533.5	0.578477	1735.5	0.925214	1256.5	0	875
54	MFOLIGO_2	AC_5	Ptn	Plxnb2	0.000276641	909.5	0.080899	236	1.03182	250	1.27262	363	0.883376	2823.5	0	875
540	AC_5	AC_5	Agrn	Itgb1	0.0115368	1562.8	0.106247	134	0.848207	394	1.56349	144	0.831644	4689.5	0.016	2452.5
541	COP	COP	Bcan	Nrcam	0.0115532	1232.8	0.0208396	1579	0.540661	1009	0.916019	854	0.909558	1847	0	875
542	AC_2	MC_OLIGO	Lgi4	Adam23	0.0115655	1670	0.0515561	475	0.562263	942	0.917464	851	0.813157	5207	0	875
543	OPC_0	MOLIGO_2	Spon1	App	0.0116159	1141.8	0.0246908	1303	0.5089	1102	1.09234	580	0.909457	1849	0	875
544	MFOLIGO_2	OPC_0	Cntn2	Cntn1	0.0117104	1019.8	0.0412606	671	0.539522	1013	1.01352	688	0.909244	1852	0	875
545	MFOLIGO_2	AC_2	Ptn	Sdc2	0.0117563	1290.6	0.0567814	406	0.559516	946	1.06156	629	0.862721	3597	0	875
546	AC_2	MFOLIGO_1	Fgf13	Fgfr2	0.0117738	1344.2	0.0268235	1176	0.435877	1392	0.674069	1424	0.909237	1854	0	875
547	COP	MC_OLIGO	Lama4	Itga9_Itgb1	0.0119009	1291.4	0.0454658	578	0.557944	949	0.879914	930	0.874886	3125	0	875
548	AC_1	MC_OLIGO	Lgi4	Adam23	0.0119494	1676.8	0.0511306	481	0.557833	950	0.916789	853	0.812526	5225	0	875
549	MOLIGO_2	OPC_0	Ptn	Ptprz1	0.0119977	952.8	0.0179647	1861	0.712013	598	1.36136	281	0.928363	1149	0	875
55	AC_5	MC_OLIGO	Vegfb	Adrb2	0.000276743	962.9	0.176019	37	1.42967	92	1.67739	111	0.859835	3699.5	0	875
550	AC_5	NFOLIGO	Plau	Vldlr	0.0120293	1868.4	0.123582	98	4.34818	14	0.668535	1443	0.77973	5846	0.002	1941
551	AC_2	MC	Nrxn1	Nlgn1	0.0120293	1259.6	0.0112694	3111.5	0.530336	1030.5	0.763254	1193.5	0.968937	87.5	0	875
552	NFOLIGO	MOLIGO_0	Lrrc4b	Ptprd	0.01203	1495	0.0202974	1631	0.350177	1862	0.548027	1840	0.924817	1267	0	875
553	AC_2	AC_2	Cntn1	Nrcam	0.0120482	1608.2	0.0127757	2733	0.396519	1601	0.695314	1372	0.919074	1460	0	875
554	AC_2	MOLIGO_0	Ntrk3	Ptprd	0.0120947	1194	0.0179444	1864	0.416839	1497	0.747923	1239	0.951097	495	0	875
555	MC	AC_1	Slit3	Robo1	0.0121924	1586.2	0.0226113	1437	0.417234	1496	0.588087	1711	0.918935	1464	0.001	1823
556	COP	MC	Alcam	Chl1	0.0121924	1711	0.0185773	1802	0.390606	1630	0.671677	1433	0.90875	1867	0.001	1823
557	OPC_0	AC_2	Ntrk3	Ptprf	0.0122433	1233.6	0.0612231	365	0.556615	956	1.23679	405	0.863364	3567	0	875
558	AC_2	MOLIGO_2	Fgf13	Fgfr2	0.0122578	1220.8	0.0264873	1194	0.42977	1419	0.972607	747	0.908715	1869	0	875
559	AC_2	MC	Nlgn1	Nrxn1	0.012272	1567.4	0.0107991	3235.5	0.393949	1616.5	0.494013	2014.5	0.968289	95.5	0	875
56	OPC_0	AC_2	Cntn1	Ptprz1	0.000295111	544.8	0.0342861	851	0.900835	348	1.61999	124	0.949873	526	0	875
560	MC	OPC_0	Rims1	Cacna1c	0.0122907	1413.2	0.021528	1523	0.470309	1233	0.881839	928	0.916523	1559	0.001	1823
561	OPC_0	MC_OLIGO	Lama4	Itga6_Itgb1	0.0122928	1586.8	0.0381025	748	0.588784	856	1.10414	561	0.824306	4894	0	875
562	OPC_0	MC_OLIGO	Lama4	Itga9_Itgb1	0.0123425	1056.4	0.0543457	440	0.652015	707	1.17864	471	0.884328	2789	0	875
563	MC_OLIGO	OPC_0	Ptn	Ptprz1	0.0123896	983.4	0.017843	1873	0.710452	600	1.23593	410	0.928137	1159	0	875
564	AC_2	AC_1	Bcan	Egfr	0.0123923	1493.6	0.0315906	959	0.670198	665	1.29832	347	0.833806	4622	0	875
565	COP	OPC_0	Dscam	Dcc	0.0123923	1098.8	0.0174967	1917	0.57142	914	0.866143	959	0.938245	829	0	875
566	OPC_0	MC_OLIGO	Spon1	App	0.0124227	1221.4	0.0241497	1330	0.501665	1122	0.891998	906	0.90854	1874	0	875
567	MC_OLIGO	AC_5	Nrg3	Egfr	0.0124422	850.4	0.0459015	572	1.06972	229	1.11387	550	0.934266	960	0.002	1941
568	AC_2	AC_2	Vegfa	Grin2b	0.0124422	1152.2	0.0336132	871	0.555246	960	1.12457	537	0.891095	2518	0	875
569	OPC_0	COP	Spon1	App	0.0124559	1206.6	0.024138	1333	0.501509	1124	0.93183	826	0.90852	1875	0	875
57	MC_OLIGO	AC_2	Nxph1	Nrxn1	0.000298322	485.4	0.0324567	914	0.905601	346	1.53092	159	0.966698	133	0	875
570	AC_2	OPC_0	Bcan	Nrcam	0.0125224	1209	0.0202438	1636	0.52872	1036	1.06841	621	0.908358	1877	0	875
571	MC	AC_5	Nrg3	Egfr	0.0125929	939.4	0.0456556	575	1.06669	232	1.18997	457	0.9341	963	0.017	2470
572	MFOLIGO_1	AC_2	Cntn1	Nrcam	0.0126228	1148.6	0.017746	1880	0.506945	1110	0.943203	805	0.930483	1073	0	875
573	AC_5	AC_1	Efna5	Ephb1	0.0126901	1136.8	0.0273448	1154	0.933705	321	1.15317	505	0.908319	1881	0.001	1823
574	AC_2	OPC_0	Lgi4	Adam23	0.0126942	1665.4	0.0498072	503	0.553654	965	0.998337	710	0.810521	5274	0	875
575	AC_5	MC_OLIGO	Gas6	Mertk	0.0127656	959.6	0.10014	156	1.05567	239	1.23636	408	0.875006	3120	0	875
576	AC_5	AC_1	Vegfa	Egfr	0.0127656	1367.2	0.0566487	408	0.895263	354	1.42885	216	0.85619	3838	0.003	2020
577	MFOLIGO_1	AC_1	Cntn1	Nrcam	0.0127916	1112.2	0.0176981	1885	0.505167	1111	1.07363	613	0.930396	1077	0	875
578	NFOLIGO	MFOLIGO_1	Sema5a	Plxnb3	0.0129279	960.8	0.0325653	909	0.725341	569	1.10371	562	0.908129	1889	0	875
579	MC	AC_1	Gnai2	Egfr	0.0129477	1511.2	0.0711558	295	0.834681	410	1.33991	300	0.79147	5676	0	875
58	NFOLIGO	MC	Sema6a	Plxna2	0.000299574	459.6	0.115126	114	1.41917	94	1.8878	57	0.928158	1158	0	875
580	COP	OPC_0	App	Dcc	0.0129498	1102.2	0.0163688	2081	0.570113	920	0.860927	970	0.94467	665	0	875
581	MFOLIGO_1	MFOLIGO_1	Sema4d	Plxnb3	0.0129621	1105.2	0.0279713	1127	0.669397	668	0.863349	966	0.908118	1890	0	875
582	OPC_0	MC	Nlgn1	Nrxn2	0.0130309	1242	0.0176616	1892.5	0.546686	990.5	0.771728	1171.5	0.924356	1280.5	0	875
583	OPC_0	AC_1	Vcan	Egfr	0.0130394	757.8	0.0564657	411	0.99748	275	1.81862	68	0.901176	2160	0	875
584	MC	OPC_0	Nrxn2	Nlgn1	0.0130653	1242	0.0176616	1892.5	0.546686	990.5	0.771728	1171.5	0.924356	1280.5	0	875
585	MC	MFOLIGO_2	Col4a6	Cd47	0.0131315	1468.8	0.0784328	251	1.02455	256	1.23283	412	0.797551	5550	0	875
586	AC_1	AC_5	Fgf13	Scn8a	0.013204	927.2	0.056423	413	0.870858	371	1.59428	132	0.907994	1897	0.001	1823
587	OPC_0	MC_OLIGO	Cntn6	Ptprg	0.0132615	1016.6	0.0359611	800	0.578164	895	1.13516	523	0.905365	1990	0	875
588	OPC_0	MC_OLIGO	Ntn1	Dscam	0.0133139	1056.6	0.0598143	378	0.634098	747	1.08264	598	0.887272	2685	0	875
589	OPC_0	MC_OLIGO	Vcan	Itgb1	0.0133139	1193.2	0.0312458	977	0.712014	597	1.24349	395	0.874964	3122	0	875
59	MC_OLIGO	AC_2	Dscam	Dcc	0.00031039	668	0.0328463	896	0.722386	577	1.09272	579	0.954163	413	0	875
590	AC_5	AC_5	Fgf13	Scn8a	0.0133169	1021.2	0.0564162	414	0.870781	373	1.45673	199	0.907989	1898	0.007	2222
591	AC_1	AC_2	Ptn	Cdh10	0.0133437	1383.8	0.0176155	1901	0.466979	1251	0.848543	1001	0.908113	1891	0	875
592	AC_2	MFOLIGO_1	Vegfa	Gpc1	0.0133666	1685.6	0.0603894	371	0.549951	978	0.960097	768	0.803388	5436	0	875
593	MFOLIGO_1	OPC_0	Ncam1	Cacna1c	0.0133789	1167	0.0176113	1902	0.478676	1198	0.811717	1076	0.939773	784	0	875
594	AC_5	AC_5	Adam10	Tspan12	0.0134102	1156	0.147245	61	1.18158	171	1.22992	415	0.881867	2880	0.008	2253
595	AC_1	OPC_0	Lgi4	Adam23	0.0134723	1674.6	0.0493961	515	0.549223	980	0.997663	713	0.809884	5290	0	875
596	AC_5	OPC_0	Vegfa	Itga9	0.0134847	828	0.048855	524	0.782696	479	1.28739	357	0.907761	1905	0	875
597	MC	MC	Il16	Grin2b	0.013521	1434.1	0.118646	104	1.50587	75	1.19569	455	0.847905	4145	0.013	2391.5
598	AC_2	AC_2	Vcl	Alk	0.0135254	1594.2	0.0325759	908	0.549191	981	1.12144	540	0.832419	4667	0	875
599	MOLIGO_0	OPC_0	Cntn2	Cntn1	0.0135557	1000.2	0.0397354	717	0.528347	1038	1.18281	464	0.907678	1907	0	875
6	AC_5	AC_5	Hapln1	Ager	9.61473e-06	1124.5	0.728656	1	3.14056	21	2.04065	36	0.831644	4689.5	0	875
60	MC	OPC_0	Il16	Kcnd2	0.000315465	578.4	0.142637	71	1.78742	41	1.65182	116	0.911151	1789	0	875
600	OPC_0	AC_1	Nrxn1	Nlgn1	0.0135786	879.2	0.0150319	2260.5	0.68819	637.5	1.09125	583.5	0.972992	39.5	0	875
601	NFOLIGO	MC	Gnas	Adrb2	0.0135982	1395.2	0.0715867	289	0.931	323	1.22779	417	0.818109	5072	0	875
602	MC_OLIGO	MC_OLIGO	Tf	Adrb2	0.0135982	1017	0.0620564	357	0.926106	325	0.824334	1040	0.891908	2488	0	875
603	AC_5	AC_5	Efna5	Epha5	0.0135982	835.1	0.0562595	417	1.14503	189	1.39419	253	0.926053	1234	0.004	2082.5
604	OPC_0	MC	Cntn1	Nrcam	0.0136269	1155.4	0.0175785	1909	0.507195	1106	0.944899	802	0.930176	1085	0	875
605	COP	AC_2	Ntn1	Dcc	0.013632	1141.2	0.0349682	828	0.54859	983	1.04728	646	0.895264	2374	0	875
606	MC	NFOLIGO	Cntn2	Cntn1	0.0136626	919	0.0395801	721	0.741431	537	1.11375	552	0.907514	1910	0	875
607	OPC_0	MFOLIGO_1	Ntn1	Mcam	0.0136928	1121.6	0.116182	109	0.826996	418	1.44349	205	0.852263	4001	0	875
608	COP	MFOLIGO_2	Ncam1	Ncam2	0.0138424	1083.6	0.0175264	1915	0.51704	1066	0.652164	1493	0.970505	69	0	875
609	OPC_0	AC_1	Ntn1	Dcc	0.0140646	980.2	0.04068	689	0.587697	859	1.28475	359	0.902148	2119	0	875
61	OPC_0	AC_2	Dscam	Dcc	0.00031738	332.2	0.0566085	409	1.17912	172	2.21957	19	0.964699	186	0	875
610	NFOLIGO	MC_OLIGO	Sema6a	Plxna2	0.0140754	768.4	0.0556329	422	1.17364	179	1.52215	164	0.899808	2202	0	875
611	MOLIGO_2	OPC_0	Cntn2	Cntn1	0.0140972	1039.4	0.0392986	726	0.525146	1046	1.06167	628	0.907214	1922	0	875
612	COP	COP	Nrxn2	Nlgn1	0.014134	1515.8	0.0194464	1703.5	0.344131	1904.5	0.522876	1923.5	0.927653	1172.5	0	875
613	COP	COP	Nlgn1	Nrxn2	0.0141707	1515.8	0.0194464	1703.5	0.344131	1904.5	0.522876	1923.5	0.927653	1172.5	0	875
614	AC_5	AC_2	Tnfsf13	Sdc2	0.0141721	1631.6	0.221693	15	1.26866	139	1.22288	423	0.786388	5758	0.001	1823
615	AC_2	OPC_0	Lama2	Itgav_Itgb8	0.0142846	1835.2	0.0345128	845	0.54498	995	0.853117	991	0.801354	5470	0	875
616	MC_OLIGO	OPC_0	Slit2	Dcc	0.0143187	981	0.0296375	1049	0.693278	627	1.22115	426	0.906741	1928	0	875
617	MOLIGO_0	OPC_0	Alcam	Chl1	0.0143558	1336.2	0.0176904	1886	0.452136	1307	1.01698	684	0.906701	1929	0	875
618	AC_2	AC_5	Nrg3	Egfr	0.0147322	881	0.0437988	614	1.04383	244	1.32147	322	0.932811	1003	0.007	2222
619	AC_5	MFOLIGO_1	Col11a1	Ddr1	0.014861	1347.7	0.0899334	186	0.816199	430	1.55991	146	0.855055	3894	0.004	2082.5
62	MC	AC_5	Gnai2	Tshr	0.000323615	1026.2	0.265763	10	2.24693	24	1.64094	117	0.849077	4105	0	875
620	OPC_0	AC_5	Rims1	Cacna1c	0.0149227	1264.4	0.0261269	1209	0.563183	940	0.882202	925	0.923637	1307	0.002	1941
621	MOLIGO_0	OPC_0	Ptn	Ptprz1	0.0149997	987.2	0.017341	1946	0.704017	611	1.32947	312	0.92718	1192	0	875
622	OPC_0	MOLIGO_0	Fgf12	Fgfr2	0.0150382	1405.4	0.0180295	1852	0.33798	1947	0.631731	1558	0.939528	795	0	875
623	MOLIGO_2	AC_5	Edil3	Itgav	0.0150745	1041.3	0.0373865	765	0.623779	770	0.843531	1009	0.947876	580	0.004	2082.5
624	MFOLIGO_2	OPC_0	Ncam1	Cacna1c	0.0151156	1177.2	0.017327	1949	0.464	1261	0.850665	998	0.93931	803	0	875
625	NFOLIGO	MFOLIGO_2	Lrrc4b	Ptprd	0.0151934	1426.8	0.0212588	1552	0.409614	1537	0.515907	1951	0.92641	1219	0	875
626	NFOLIGO	COP	Bcan	Nrcam	0.0151934	1352.4	0.019173	1732	0.498715	1131	0.812292	1073	0.906071	1951	0	875
627	OPC_0	AC_5	Vegfa	Egfr	0.015366	1327.8	0.0546087	435	1.17653	175	1.54285	156	0.853918	3932	0.002	1941
628	MOLIGO_2	AC_5	Adam10	Cadm1	0.0154284	1301.2	0.0172028	1957	0.751191	525	0.936145	819	0.921529	1382	0.001	1823
629	MFOLIGO_1	OPC_0	App	Lrp1	0.0154679	1260.4	0.0233088	1382	0.494243	1150	0.876337	937	0.905925	1958	0	875
63	AC_5	AC_5	Lrig1	Egfr	0.00034033	918.4	0.126173	92	1.45598	86	1.63748	119	0.86771	3420	0	875
630	AC_5	AC_5	Lamc1	Itga6_Itgb1	0.015571	1396	0.0648785	339	0.811325	437	1.30868	337	0.866014	3475.5	0.013	2391.5
631	MC	MOLIGO_0	Slit3	Robo1	0.0155867	1518.4	0.0227604	1422	0.419916	1473	0.719735	1298	0.91918	1458	0.002	1941
632	MFOLIGO_1	AC_1	Ptn	Alk	0.0156664	794.4	0.059117	384	0.739885	542	1.43883	208	0.905886	1963	0	875
633	AC_5	OPC_0	Calr	Lrp1	0.0158818	1522.4	0.0557996	421	0.80786	440	1.38884	259	0.844684	4270	0.007	2222
634	MC_OLIGO	AC_1	Adam10	Cadm1	0.0159477	1102	0.017139	1970	0.63235	748	1.13092	529	0.921395	1388	0	875
635	AC_2	AC_1	Lama2	Itgav_Itgb8	0.0160157	1873	0.0328561	894	0.534109	1025	0.842185	1012	0.79741	5559	0	875
636	AC_2	AC_2	Ntrk3	Ptprf	0.0160591	1573.4	0.0469922	553	0.42883	1425	0.927889	832	0.846997	4182	0	875
637	AC_5	AC_2	Gas6	Mertk	0.0160912	1101.8	0.07994	243	0.931736	322	1.20811	442	0.862157	3627	0	875
638	COP	AC_1	Ntn1	Dcc	0.0161363	1130.6	0.0341546	854	0.531556	1027	1.16689	490	0.894155	2407	0	875
639	NFOLIGO	MC_OLIGO	App	Dcc	0.0161921	1367.6	0.0172863	1952	0.433577	1406	0.505617	1976	0.946078	629	0	875
64	MC_OLIGO	AC_1	Dscam	Dcc	0.000369919	654.4	0.0320821	928	0.705352	609	1.21233	436	0.953646	424	0	875
640	AC_5	MOLIGO_2	Efna5	Epha6	0.0162331	846	0.0409405	680	0.976463	289	1.23619	409	0.905636	1977	0	875
641	AC_5	MOLIGO_2	Adam10	Tspan5	0.0163566	987.8	0.0472133	547	0.763112	503	1.24541	391	0.916549	1557	0.002	1941
642	AC_1	AC_1	Ptn	Cdh10	0.016398	1374.4	0.0170656	1981	0.44518	1351	0.973903	740	0.906781	1925	0	875
643	AC_1	MFOLIGO_1	Apoe	Vldlr	0.0164406	1555	0.0704965	297	0.52961	1032	0.995301	716	0.825759	4855	0	875
644	AC_5	AC_5	Lamc1	Itgav_Itgb8	0.0165225	1023.6	0.0732286	276	0.879183	366	1.06341	626	0.90753	1909	0.002	1941
645	AC_1	MC	Bcan	Nrcam	0.0165642	1468	0.01892	1762	0.509917	1098	1.11262	554	0.905504	1985	0.002	1941
646	MFOLIGO_2	OPC_0	Cntn2	Nrcam	0.0166478	1505.2	0.0256267	1237	0.341516	1926	0.649717	1501	0.90545	1987	0	875
647	NFOLIGO	AC_5	Sema5b	Plxna1	0.0168379	1126.6	0.09222	181	1.02251	260	1.20251	449	0.855599	3868	0	875
648	AC_1	OPC_0	Apoe	Lrp1	0.0169363	1517.8	0.0506025	488	0.528177	1040	1.23232	413	0.828843	4773	0	875
649	MFOLIGO_2	AC_5	Ncam1	Cacna1c	0.0169431	1352.2	0.0199912	1658	0.5289	1035	0.704767	1346	0.943261	702	0.003	2020
65	AC_2	AC_2	Nrxn1	Nlgn1	0.000371579	704.6	0.0173789	1935.5	0.839565	406.5	1.35482	288.5	0.974834	17.5	0	875
650	MC	AC_5	Nrg1	Egfr	0.0169464	921.8	0.0537587	450	1.13128	194	1.51146	168	0.915022	1616	0.006	2181
651	MC_OLIGO	MFOLIGO_1	Spon1	App	0.0171137	1414.4	0.0222882	1463	0.45787	1276	0.663181	1460	0.905152	1998	0	875
652	MC_OLIGO	OPC_0	Nlgn1	Nrxn2	0.0171566	1475.4	0.0186154	1797.5	0.327542	1999.5	0.657125	1476.5	0.926174	1228.5	0	875
653	MC_OLIGO	OPC_0	Cntn6	Ptprg	0.0171881	1207.8	0.0300454	1022	0.525842	1044	0.938344	814	0.89738	2284	0	875
654	OPC_0	MC_OLIGO	Nrxn2	Nlgn1	0.0171996	1475.4	0.0186154	1797.5	0.327542	1999.5	0.657125	1476.5	0.926174	1228.5	0	875
655	MOLIGO_0	AC_5	Edil3	Itgav	0.0173151	1130.2	0.0345676	843	0.57394	907	0.822613	1046	0.945905	633	0.007	2222
656	OPC_0	MC_OLIGO	Cntn4	Ptprg	0.0174156	1407.8	0.0252873	1270	0.375779	1703	0.765727	1186	0.904976	2005	0	875
657	MOLIGO_0	MC	Adam10	Il6r	0.0175067	1905.4	0.0319347	937	0.52337	1049	0.892517	904	0.785945	5762	0	875
658	MC_OLIGO	OPC_0	App	Dcc	0.017571	1117.4	0.0163767	2079	0.570269	919	0.821095	1050	0.944682	664	0	875
659	AC_5	MC_OLIGO	Plau	Vldlr	0.0176166	1691.8	0.113031	119	4.33065	16	0.650149	1498	0.771971	5951	0	875
66	MC_OLIGO	AC_1	Nxph1	Nrxn1	0.000384083	487.6	0.0319826	935	0.888409	360	1.59305	133	0.966461	135	0	875
660	AC_2	MOLIGO_0	Nrxn1	Nlgn1	0.0176166	1356.6	0.0102386	3373.5	0.478159	1199.5	0.754148	1215.5	0.96746	119.5	0	875
661	AC_1	OPC_0	Ncam1	Ptprz1	0.0177	1083	0.0144219	2371	0.522812	1052	0.987535	726	0.954953	391	0	875
662	AC_5	OPC_0	Alcam	Chl1	0.0178296	1001	0.0344604	848	0.708295	606	1.36923	275	0.931337	1054	0.007	2222
663	AC_2	NFOLIGO	Fgf13	Fgfr2	0.0178543	1537.2	0.0241238	1334	0.386837	1654	0.560217	1808	0.904764	2015	0	875
664	MC	MC_OLIGO	Sparc	Fgfr1	0.0179425	1620.6	0.0594574	380	0.793627	459	1.25128	385	0.766057	6004	0	875
665	AC_5	AC_5	Fbn1	Itgb1	0.0180555	1667.7	0.100232	153	0.793382	460	1.42221	223	0.823641	4916.5	0.024	2586
666	MC_OLIGO	AC_5	Lrig2	Egfr	0.0180555	1310.6	0.0530634	460	1.11553	200	1.26145	376	0.865412	3497	0.003	2020
667	MFOLIGO_1	MFOLIGO_2	App	Aplp1	0.0181217	1579.2	0.0248599	1294	0.374427	1710	0.492485	2021	0.905206	1996	0	875
668	NFOLIGO	MC_OLIGO	Cntn1	Notch2	0.0181666	879.8	0.0393862	724	0.836322	408	1.26632	370	0.904564	2022	0	875
669	AC_1	AC_5	Vegfa	Itgav	0.0181688	1054.8	0.0529368	461	0.806301	443	1.39423	252	0.908003	1896	0.007	2222
67	AC_5	AC_5	Pdgfc	Pdgfrb	0.000384586	1479.5	0.20695	22	1.30652	124	1.71082	100	0.82929	4760	0.013	2391.5
670	COP	OPC_0	Bmp4	Lrp6	0.0182228	1761.4	0.0642988	342	0.519646	1060	0.92733	833	0.79048	5697	0	875
671	MOLIGO_0	COP	Rtn4	Tnfrsf19	0.0182566	1406.2	0.0259858	1217	0.353083	1835	0.80963	1080	0.904533	2024	0	875
672	MC	MC_OLIGO	Gnai2	P2ry12	0.0182827	1523.8	0.213767	18	1.11453	202	1.18466	462	0.759732	6062	0	875
673	MOLIGO_2	OPC_0	App	Dcc	0.0183017	1026.6	0.0167436	2025	0.577504	899	1.02144	680	0.945258	654	0	875
674	AC_5	AC_2	Efna5	Ephb1	0.0183923	1251	0.0249876	1288	0.91392	336	1.03562	663	0.904495	2027	0.002	1941
675	MC_OLIGO	MC_OLIGO	Nxph1	Nrxn2	0.0184377	1188.2	0.0352727	820	0.512388	1087	0.789967	1131	0.904486	2028	0	875
676	AC_5	MC_OLIGO	Efna5	Ephb1	0.0186203	1260.6	0.0249335	1292	0.913466	338	0.936249	818	0.904402	2032	0.001	1823
677	AC_5	AC_5	Cx3cl1	Itgav	0.0186269	1130.6	0.115741	112	1.08908	215	1.18254	465	0.888224	2639	0.007	2222
678	MC	AC_2	Slit3	Robo1	0.0187121	1356.2	0.026116	1210	0.480301	1190	0.813355	1069	0.924143	1292	0.003	2020
679	AC_5	AC_5	Adam10	Tspan5	0.0187426	940.7	0.0571987	402	0.850388	392	1.18199	466	0.923599	1310	0.005	2133.5
68	MFOLIGO_2	NFOLIGO	Cntn2	Cntn1	0.000397892	642.8	0.060121	375	0.844722	398	1.39022	258	0.923626	1308	0	875
680	MC_OLIGO	MC	Adam10	Il6r	0.0187568	1782.8	0.0406677	690	0.579328	891	0.814021	1068	0.805577	5390	0	875
681	OPC_0	MOLIGO_2	Dscam	Dcc	0.0187568	1096.2	0.0151811	2237	0.643337	726	1.0243	677	0.934002	966	0	875
682	MC	MFOLIGO_2	Slit3	Robo1	0.0187581	1662	0.0219264	1494	0.404908	1566	0.585957	1718	0.917782	1512	0.003	2020
683	AC_5	MC_OLIGO	Efna5	Epha5	0.0188043	941.6	0.0320456	933	0.971424	292	1.09829	572	0.90432	2036	0	875
684	MOLIGO_0	AC_1	Rtn4	Tnfrsf19	0.0188505	1377	0.0258502	1223	0.350865	1857	0.898593	893	0.904307	2037	0	875
685	AC_5	MFOLIGO_1	Vegfa	Gpc1	0.0189753	1480.7	0.105555	138	0.829413	415	1.18138	468	0.843805	4300	0.004	2082.5
686	AC_1	MFOLIGO_2	Fgf13	Fgfr2	0.0189897	1287	0.0238355	1354	0.448334	1332	0.926813	834	0.904244	2040	0	875
687	AC_2	MFOLIGO_1	Lgi4	Adam23	0.0190281	1838.6	0.0421631	643	0.516023	1072	0.82353	1043	0.797395	5560	0	875
688	MC	MFOLIGO_1	Il18	Il1rapl1	0.0190363	1229.2	0.0507102	487	0.606249	816	0.687491	1388	0.919847	1435	0.003	2020
689	MFOLIGO_1	MOLIGO_0	App	Aplp1	0.0191297	1489.8	0.0242452	1323	0.367853	1736	0.657458	1472	0.904126	2043	0	875
69	COP	OPC_0	Nrxn2	Nlgn1	0.000398678	670.4	0.0318315	942.5	0.753337	519.5	1.34335	297.5	0.942545	717.5	0	875
690	AC_5	AC_5	Agrn	Atp1a3	0.0192098	1702.9	0.109487	127	0.795102	456	1.18037	470	0.824352	4891	0.023	2570.5
691	MFOLIGO_1	MFOLIGO_1	App	Vldlr	0.0192236	1302	0.0324725	912	0.495675	1143	0.63932	1535	0.90407	2045	0	875
692	AC_1	MFOLIGO_1	Rgma	Neo1	0.0192333	1253.8	0.0369506	778	0.514674	1075	0.865405	961	0.889469	2580	0	875
693	COP	OPC_0	Ncam1	Robo1	0.0192706	1165.8	0.0165657	2046	0.450636	1316	0.704551	1347	0.962132	245	0	875
694	AC_2	AC_2	Lgi4	Adam23	0.0193021	1811	0.0417737	651	0.514106	1076	0.909453	874	0.796644	5579	0	875
695	OPC_0	AC_5	Lama4	Itga6_Itgb1	0.0193278	1255.9	0.0692858	306	0.785642	471	1.63607	120	0.863513	3559.5	0.001	1823
696	AC_5	AC_5	Plau	Lrp1	0.0194	1927.6	0.11103	125	4.39698	9	0.820622	1051	0.801851	5458	0.07	2995
697	COP	MOLIGO_2	Ncam1	Fgfr2	0.0194597	1451	0.017422	1932	0.318569	2050	0.5299	1897	0.950834	501	0	875
698	AC_1	MC	Nrxn1	Nlgn1	0.0195096	1247.2	0.0111048	3152.5	0.513144	1079.5	0.825388	1037.5	0.968715	91.5	0	875
699	COP	OPC_0	Cntn1	Ptprz1	0.0195548	979.6	0.0165371	2052	0.733111	552	1.33878	302	0.92938	1117	0	875
7	COP	AC_5	Vcan	Egfr	1.41858e-05	340.8	0.173519	41	1.8617	35	2.45672	9	0.941126	744	0	875
70	MFOLIGO_1	AC_5	App	Ager	0.000412877	614.1	0.132965	84	1.83426	37	1.60387	127	0.906225	1947.5	0	875
700	MFOLIGO_1	AC_5	Ptn	Alk	0.0196025	1063.6	0.0564374	412	0.718559	583	1.31748	329	0.90389	2053	0.002	1941
701	AC_5	COP	Adam10	Nrcam	0.0196487	1127.5	0.031049	985	0.710268	601	0.904039	888	0.930257	1081	0.004	2082.5
702	AC_5	AC_1	Calr	Lrp1	0.0196844	1572.2	0.0520017	469	0.784326	474	1.38096	267	0.840003	4429	0.007	2222
703	AC_5	OPC_0	Hsp90b1	Lrp1	0.0196844	972.4	0.0515702	474	0.881232	365	1.5568	150	0.878501	2998	0	875
704	MFOLIGO_2	AC_2	Il1rapl1	Ptprf	0.0197942	1436.4	0.0337988	865	0.318339	2057	0.590398	1703	0.913489	1682	0	875
705	MOLIGO_0	OPC_0	Cntn2	Nrcam	0.0197942	1455.4	0.0246794	1305	0.330341	1983	0.819009	1057	0.903825	2057	0	875
706	OPC_0	NFOLIGO	Dscam	Dcc	0.0198906	1052.2	0.0164815	2059	0.660155	685	0.963231	763	0.93649	879	0	875
707	MOLIGO_2	AC_2	Ptn	Cdh10	0.0199874	1470.8	0.0164665	2061	0.450907	1315	0.796579	1112	0.90526	1991	0	875
708	AC_2	NFOLIGO	Nrxn1	Nlgn1	0.0200128	1505.4	0.0100325	3445.5	0.46773	1244.5	0.549769	1834.5	0.967139	127.5	0	875
709	COP	OPC_0	Nlgn1	Nrxn2	0.0200846	1736.2	0.0183251	1825.5	0.317365	2063.5	0.585598	1719.5	0.925635	1249.5	0.001	1823
71	AC_2	AC_2	Nlgn1	Nrxn1	0.000416445	704.6	0.0173789	1935.5	0.839565	406.5	1.35482	288.5	0.974834	17.5	0	875
710	OPC_0	COP	Nrxn2	Nlgn1	0.0201333	1736.2	0.0183251	1825.5	0.317365	2063.5	0.585598	1719.5	0.925635	1249.5	0.001	1823
711	MC	COP	Slit2	Robo2	0.0202801	987	0.0519671	471	0.649857	712	0.940082	810	0.903628	2067	0	875
712	AC_1	MFOLIGO_1	Lgi4	Adam23	0.020284	1846.8	0.0418151	650	0.511593	1090	0.822856	1044	0.796725	5575	0	875
713	AC_2	OPC_0	Ncam1	Ptprz1	0.0203555	1135.2	0.0140525	2453	0.511131	1091	0.918456	849	0.954392	408	0	875
714	MC	AC_5	Slit2	Plxna1	0.0204102	1426.2	0.132199	87	1.03264	249	1.17416	480	0.84396	4295	0.003	2020
715	AC_1	MFOLIGO_1	Vegfa	Itga9	0.0204272	1296	0.0286579	1092	0.513007	1081	1.0877	591	0.882869	2841	0	875
716	AC_1	AC_5	Nrg3	Egfr	0.020499	955.9	0.0401239	704	0.998576	273	1.09732	576	0.930012	1093	0.005	2133.5
717	MOLIGO_0	MC	Rims1	Cacna1c	0.0205266	1529	0.0163989	2072	0.394063	1615	0.802605	1099	0.905505	1984	0	875
718	AC_1	AC_5	Nrg1	Egfr	0.0205761	1111.1	0.0408368	685	1.0365	247	1.17442	479	0.903706	2062	0.004	2082.5
719	MFOLIGO_1	AC_2	Sema4d	Plxnb1	0.0206559	928.6	0.0688072	309	0.780741	482	1.22039	429	0.890434	2548	0	875
72	AC_1	AC_5	Fgf13	Fgfr3	0.00043248	1064	0.142173	72	1.29385	129	1.61229	125	0.873957	3171	0.001	1823
720	MOLIGO_2	OPC_0	Cntn2	Nrcam	0.0206756	1526.6	0.0244081	1315	0.32714	2002	0.697866	1366	0.903343	2075	0	875
721	MC_OLIGO	AC_1	Vcan	Egfr	0.0208611	1441.4	0.0284718	1098	0.568726	926	0.923454	841	0.866226	3467	0	875
722	MFOLIGO_1	MC_OLIGO	Ptn	Cdh10	0.0208756	1647	0.0174743	1924	0.423425	1454	0.47376	2079	0.907776	1903	0	875
723	AC_2	MOLIGO_2	Ntrk3	Ptprd	0.0208756	1510	0.016484	2058	0.314707	2079	0.503359	1988	0.949085	550	0	875
724	MC	AC_5	Col4a1	Itgav_Itgb8	0.0209034	1340.9	0.115896	111	0.942399	315	1.17093	484	0.861193	3661	0.005	2133.5
725	AC_1	AC_2	Lgi4	Adam23	0.020934	1821	0.0414289	663	0.509676	1099	0.908779	876	0.795972	5592	0	875
726	AC_5	OPC_0	Ptn	Ptprz1	0.0210267	1041.6	0.0163578	2082	0.691412	632	1.2812	361	0.925184	1258	0	875
727	AC_5	AC_5	Lrig2	Egfr	0.0210279	1484.3	0.0508249	485	1.10571	208	1.16953	485	0.862882	3587.5	0.029	2656
728	MC_OLIGO	AC_2	Ptn	Cdh10	0.0210772	1545.8	0.0163549	2083	0.449346	1328	0.671148	1437	0.904967	2006	0	875
729	AC_2	AC_5	Lama2	Dag1	0.0211528	1799	0.112483	121	0.784696	472	1.16895	486	0.804013	5423	0.018	2493
73	AC_5	AC_5	Adam10	Cadm1	0.000447365	593	0.0565414	410	1.2604	141	1.44782	204	0.955138	387	0.001	1823
730	AC_5	MC_OLIGO	Bmp6	Acvr1_Acvr2a	0.0211528	1747.8	0.055837	420	0.778568	486	1.68082	108	0.797843	5544	0.006	2181
731	MOLIGO_2	AC_5	Nrg1	Egfr	0.0211786	1095.1	0.0420608	645	1.04548	243	1.15581	501	0.904983	2004	0.004	2082.5
732	MOLIGO_0	AC_1	Nrg3	Egfr	0.0211786	1383.2	0.0196816	1680	0.435314	1394	0.906896	882	0.902975	2085	0	875
733	AC_5	MOLIGO_0	Efna5	Epha5	0.0212294	916.2	0.0310544	984	0.964317	298	1.30838	338	0.902952	2086	0	875
734	MFOLIGO_1	AC_5	Ncam1	Cacna1c	0.0213314	1370.3	0.0203193	1629	0.543575	1001	0.665818	1452	0.943695	687	0.004	2082.5
735	OPC_0	AC_5	Nrg1	Egfr	0.0213825	1131.1	0.0401295	703	1.03131	251	1.1306	530	0.902943	2089	0.004	2082.5
736	AC_1	AC_5	Vegfa	Sirpa	0.0214041	1421.3	0.0655129	333	0.77761	488	1.48224	180	0.851469	4023	0.004	2082.5
737	NFOLIGO	OPC_0	Ncam1	Ptprz1	0.0214338	995.6	0.0162615	2090	0.580987	887	0.945602	800	0.957466	326	0	875
738	OPC_0	NFOLIGO	Ntn1	Neo1	0.0215244	1196	0.0454299	579	0.557253	954	0.912805	863	0.886633	2709	0	875
739	MFOLIGO_2	MFOLIGO_2	Il1rapl1	Ptprd	0.0215845	1517.8	0.0135177	2555	0.365785	1757	0.378311	2380	0.974336	22	0	875
74	OPC_0	MC_OLIGO	Nxph1	Nrxn1	0.000449784	454.4	0.0340783	856	0.945656	311	1.67055	112	0.967474	118	0	875
740	MC	MOLIGO_2	Il18	Il1rapl1	0.021588	1255.9	0.0491638	519	0.580044	889	0.713981	1318	0.918698	1471	0.004	2082.5
741	MFOLIGO_1	AC_1	App	Lrp1	0.021588	1331.4	0.0217223	1506	0.470709	1231	0.868462	952	0.902878	2093	0	875
742	NFOLIGO	OPC_0	Ptn	Cdh10	0.021588	1796.6	0.0162596	2093	0.322202	2033	0.510789	1965	0.904716	2017	0	875
743	OPC_0	NFOLIGO	Olfm2	Robo2	0.0215991	1142	0.069629	302	0.571728	912	1.04672	648	0.879182	2973	0	875
744	OPC_0	NFOLIGO	Nxph1	Nrxn1	0.0216739	1111.4	0.0142693	2407	0.591187	852	0.887784	916	0.950611	507	0	875
745	NFOLIGO	OPC_0	App	Lrp1	0.0217951	1388.8	0.0216755	1512	0.451008	1314	0.783002	1146	0.902783	2097	0	875
746	MOLIGO_0	AC_2	Il1rapl1	Ptprf	0.0218471	1414	0.0335499	874	0.311495	2098	0.642001	1530	0.913196	1693	0	875
747	MC	OPC_0	App	Dcc	0.0218471	1035.4	0.0161878	2098	0.566545	929	1.07833	605	0.944378	670	0	875
748	MC_OLIGO	AC_2	Ncam1	Ptprz1	0.0219515	1172.6	0.0161744	2100	0.494897	1147	0.680131	1410	0.957356	331	0	875
749	MFOLIGO_1	AC_5	Bmp1	Bmpr2	0.0220406	1185.8	0.0610033	367	0.770953	493	1.47519	184	0.890175	2552	0.011	2333
75	MOLIGO_0	NFOLIGO	Cntn2	Cntn1	0.000456034	636.6	0.0578986	395	0.833546	412	1.55951	147	0.922287	1354	0	875
750	AC_1	AC_1	Apoe	Lrp1	0.0221268	1574.8	0.0471584	549	0.504643	1115	1.22444	422	0.823785	4913	0	875
751	MOLIGO_2	AC_2	Ncam1	Ptprz1	0.0221613	1104.6	0.0161114	2104	0.492213	1155	0.820271	1053	0.957277	336	0	875
752	OPC_0	MFOLIGO_2	Il1rapl1	Ptprd	0.0222669	1102.4	0.0160881	2106	0.542506	1003	0.64334	1522	0.976425	6	0	875
753	MC	NFOLIGO	Sema4b	Dcbld2	0.0222986	1391.2	0.112024	123	0.909636	341	1.16339	495	0.815851	5122	0	875
754	OPC_0	MC_OLIGO	Adam12	Itga9	0.0225095	1395.4	0.0461195	570	0.502644	1120	0.829195	1028	0.868672	3384	0	875
755	OPC_0	NFOLIGO	Fgf12	Fgfr2	0.0225324	1374.2	0.0207821	1585	0.396018	1604	0.463194	2111	0.94344	696	0	875
756	AC_5	MC_OLIGO	Plau	Itgb1	0.0225548	1663.1	0.106054	135	4.36662	11	0.771641	1174	0.751423	6120.5	0	875
757	OPC_0	MC	Nlgn1	Nrxn1	0.0227414	1105.6	0.0129118	2697.5	0.566035	932.5	0.863483	964.5	0.97092	58.5	0	875
758	MFOLIGO_2	MOLIGO_0	Ncam1	Ncam2	0.0228827	1256.4	0.0157145	2162	0.394552	1611	0.635645	1545	0.968902	89	0	875
759	COP	NFOLIGO	Ntn1	Neo1	0.0228969	1380.2	0.0381426	747	0.501112	1125	0.794941	1118	0.877544	3036	0	875
76	COP	MC_OLIGO	Tnr	Itga9_Itgb1	0.000459183	456	0.0722218	286	1.35889	108	2.00026	42	0.933919	969	0	875
760	MFOLIGO_1	MOLIGO_0	Ncam1	Ncam2	0.0229085	1259.6	0.0159724	2118	0.409228	1543	0.596697	1679	0.969146	83	0	875
761	OPC_0	MC	Ntn1	Unc5d	0.022975	1188	0.082996	221	0.76132	507	1.28172	360	0.852792	3977	0	875
762	OPC_0	AC_1	Vegfa	Grin2b	0.022975	1237.6	0.0279923	1126	0.567896	927	1.25379	381	0.881893	2879	0	875
763	AC_2	MC_OLIGO	Lama2	Itgav_Itgb8	0.0230533	1742.8	0.0412645	670	0.577203	901	0.7917	1127	0.815193	5141	0	875
764	OPC_0	MC_OLIGO	Lama4	Itgav_Itgb8	0.0230533	1515.6	0.0320033	934	0.499762	1127	0.869517	949	0.860052	3693	0	875
765	MOLIGO_2	AC_1	Ptn	Cdh10	0.0231257	1462.8	0.0159525	2122	0.429108	1423	0.921939	843	0.903891	2051	0	875
766	AC_2	OPC_0	Vegfa	Itga9	0.0231317	1325.4	0.0279505	1128	0.503234	1117	1.0661	623	0.88157	2884	0	875
767	AC_2	OPC_0	Slit3	Robo1	0.0231802	1562.8	0.0159476	2123	0.380407	1685	0.793173	1124	0.904943	2007	0	875
768	AC_2	COP	Bcan	Nrcam	0.0232348	1436	0.017474	1926	0.455954	1281	0.859157	974	0.902047	2124	0	875
769	MOLIGO_0	MC_OLIGO	Adam10	Il6r	0.0232892	1839.8	0.0364536	792	0.602064	830	0.790119	1130	0.796867	5572	0	875
77	OPC_0	MC_OLIGO	Dscam	Dcc	0.000463942	416.6	0.0438359	612	1.01393	264	1.86187	61	0.960077	271	0	875
770	COP	MC	Bcan	Nrcam	0.0232896	1703.9	0.0174749	1923	0.466541	1254	0.805985	1086	0.902049	2123	0.005	2133.5
771	OPC_0	MC_OLIGO	Rims1	Cacna1c	0.0233444	1616.6	0.0159335	2126	0.373189	1713	0.71023	1330	0.904266	2039	0	875
772	OPC_0	AC_5	Nrxn1	Nlgn1	0.0233682	1060.4	0.0137444	2509.5	0.615974	787.5	0.811284	1077.5	0.97179	52.5	0	875
773	MC_OLIGO	NFOLIGO	Spon1	App	0.0234545	1575.6	0.0207264	1590	0.414635	1508	0.569846	1777	0.901988	2128	0	875
774	AC_5	MC_OLIGO	Bmp6	Acvr1_Bmpr2	0.023483	1641.1	0.0526886	464	0.762745	504	1.58278	140	0.822132	4964	0.005	2133.5
775	OPC_0	AC_5	Cntn1	Nrcam	0.0235096	1081.7	0.0245655	1308	0.660199	684	1.15121	508	0.940292	775	0.005	2133.5
776	MOLIGO_0	AC_2	Ptn	Cdh10	0.0235096	1523.8	0.0158948	2129	0.442911	1366	0.764697	1189	0.903733	2060	0	875
777	AC_5	AC_2	Agrn	Lrp1	0.0236171	1503.3	0.0732662	275	0.762147	505	1.3175	328	0.842938	4326	0.004	2082.5
778	AC_5	AC_5	Bcan	Egfr	0.0236171	1391.5	0.0497013	505	1.18922	164	1.38408	261	0.862882	3587.5	0.015	2440
779	MFOLIGO_1	MC	Ptn	Ptprz1	0.0236202	1439.6	0.0158735	2131	0.426529	1437	0.661035	1462	0.924138	1293	0	875
78	AC_5	MC	Efna5	Epha3	0.000484149	576.2	0.111324	124	1.28469	134	1.8557	62	0.91345	1686	0	875
780	COP	OPC_0	Ncam1	Cacna1c	0.0237313	1398	0.0158488	2133	0.387707	1644	0.658396	1468	0.936718	870	0	875
781	AC_5	AC_1	Vegfa	Sirpa	0.0237516	1554.5	0.0560851	418	0.761563	506	1.24927	387	0.841373	4379	0.004	2082.5
782	AC_5	NFOLIGO	Rgma	Neo1	0.023787	1194.8	0.0481392	534	0.657565	692	0.947464	791	0.901818	2134	0.001	1823
783	MC_OLIGO	AC_2	Adam10	Nrcam	0.023787	1551.4	0.0158479	2134	0.438005	1382	0.699525	1364	0.905028	2002	0	875
784	MFOLIGO_2	MOLIGO_0	Il1rapl1	Ptprd	0.0238801	1604.6	0.0129064	2701	0.306348	2134	0.410432	2282	0.973751	31	0	875
785	MC_OLIGO	AC_1	Ptn	Cdh10	0.0239547	1525.4	0.0158443	2137	0.427547	1433	0.796508	1113	0.903595	2069	0	875
786	AC_2	AC_2	Nxph1	Nrxn1	0.0240731	2109	0.00683586	4483	0.438645	1380	0.283039	2723	0.930177	1084	0	875
787	MOLIGO_0	AC_5	Adam10	Cadm1	0.0241233	1382.4	0.015808	2140	0.733136	551	0.94678	795	0.918417	1485	0.002	1941
788	AC_5	MC_OLIGO	Agrn	Lrp1	0.024158	1469.4	0.0799139	244	0.799442	450	1.15077	509	0.848602	4124	0.003	2020
789	OPC_0	MC_OLIGO	Fgf14	Fgfr1	0.0241693	1296.2	0.0327437	903	0.496314	1141	0.895062	901	0.887858	2661	0	875
79	MC	AC_5	Pdgfa	Pdgfrb	0.000494948	1488.4	0.291123	7	1.2768	135	1.84155	65	0.809845	5294	0.002	1941
790	MC	AC_2	Slit2	Robo1	0.0241797	1451.9	0.0335451	875	0.479326	1194	0.745195	1246	0.910576	1811	0.005	2133.5
791	MOLIGO_0	AC_2	Ncam1	Ptprz1	0.0242362	1122	0.0158055	2142	0.47918	1195	0.819088	1055	0.956883	343	0	875
792	MC_OLIGO	AC_1	Adam10	Nrcam	0.0242928	1489	0.0158051	2143	0.436227	1391	0.829951	1026	0.904911	2010	0	875
793	AC_5	OPC_0	Col6a2	Itgav_Itgb8	0.0242944	1103	0.0827508	222	4.1573	19	1.15073	510	0.855141	3889	0	875
794	MFOLIGO_1	AC_5	Ptn	Ptprs	0.0243496	1286.1	0.0321653	926	0.587249	860	1.22702	418	0.901577	2144	0.004	2082.5
795	AC_5	MC_OLIGO	Agrn	Lrp4	0.0244314	1694.4	0.0870946	209	0.757939	511	1.17741	473	0.818414	5057	0.007	2222
796	NFOLIGO	COP	Cntn1	Ptprz1	0.0244633	1102	0.0157945	2146	0.692112	629	1.01205	693	0.927857	1167	0	875
797	OPC_0	AC_5	St6gal1	Egfr	0.0245688	1541.8	0.0495597	512	1.08923	214	1.23031	414	0.836205	4549	0.003	2020
798	MC_OLIGO	MC_OLIGO	Adam17	Il6r	0.0248243	1798.8	0.0893127	193	0.708546	605	0.78286	1149	0.736502	6172	0	875
799	COP	MC_OLIGO	Lama4	Itga6_Itgb1	0.0248243	1861.6	0.0318767	939	0.494714	1149	0.805416	1088	0.811012	5257	0	875
8	COP	AC_5	Sema5a	Plxna1	2.88639e-05	490.8	0.166195	52	1.77653	42	2.34024	13	0.918695	1472	0	875
80	OPC_0	AC_1	Cntn1	Ptprz1	0.000495841	588.2	0.0316396	955	0.842827	403	1.59477	131	0.947926	577	0	875
800	MC	MC_OLIGO	Il16	Kcnd2	0.0248977	801.4	0.103158	142	1.54601	65	1.05964	631	0.897132	2294	0	875
801	MFOLIGO_1	MOLIGO_2	App	Aplp1	0.025155	1632	0.0226987	1430	0.351314	1851	0.54632	1846	0.901231	2158	0	875
802	MFOLIGO_1	AC_5	Lgi3	Stx1a	0.0252633	1163.6	0.176832	35	1.02269	259	1.14187	517	0.848247	4132	0	875
803	AC_5	AC_1	Col6a2	Itgav_Itgb8	0.0255445	1133.2	0.0787787	249	4.14643	20	1.1398	519	0.852068	4003	0	875
804	MC	MOLIGO_0	Il16	Grin2a	0.0255873	1450.4	0.102082	144	1.40775	95	1.099	571	0.796993	5567	0	875
805	MOLIGO_2	MC_OLIGO	Adam10	Il6r	0.025661	1791.2	0.03967	719	0.620119	777	0.779483	1156	0.803624	5429	0	875
806	OPC_0	MFOLIGO_2	Fgf14	Fgfr2	0.0256839	1646.6	0.0157248	2154	0.301958	2167	0.463486	2110	0.935201	927	0	875
807	NFOLIGO	MC_OLIGO	Tnr	Itga9_Itgb1	0.0259816	1196.8	0.02991	1034	0.578748	892	0.84228	1011	0.900942	2172	0	875
808	NFOLIGO	MOLIGO_0	App	Aplp1	0.0260415	1660.6	0.0225464	1443	0.324618	2015	0.564124	1797	0.900931	2173	0	875
809	AC_5	AC_1	Efna5	Epha6	0.0261015	923.2	0.0367241	782	0.952474	307	1.17494	478	0.900888	2174	0	875
81	MOLIGO_2	MC_OLIGO	Tf	Adrb2	0.000505905	469.6	0.146731	64	1.27494	136	1.80166	72	0.926944	1201	0	875
810	AC_2	AC_5	Sdc2	Ptprj	0.026113	1539.4	0.0660139	330	0.752592	523	1.2175	432	0.849792	4079	0.011	2333
811	NFOLIGO	MFOLIGO_1	App	Vldlr	0.0262821	1443	0.0301971	1015	0.452441	1301	0.545985	1847	0.900873	2177	0	875
812	AC_2	MFOLIGO_1	Nrxn1	Nlgn1	0.0262859	1577.8	0.00941971	3629.5	0.436713	1387.5	0.544805	1850.5	0.966122	146.5	0	875
813	OPC_0	MC	Spon1	App	0.0263425	1414.4	0.0238712	1350	0.497941	1134	1.14924	514	0.908057	1893	0.006	2181
814	MOLIGO_2	AC_5	Nrg3	Egfr	0.0264314	1071.9	0.0375133	759	0.966429	295	0.993115	718	0.927791	1168	0.014	2419.5
815	OPC_0	MC_OLIGO	Cntn1	Notch2	0.0264314	1335.4	0.0270305	1168	0.531122	1028	0.889621	913	0.887031	2693	0	875
816	OPC_0	MC	Ncam1	Cacna1c	0.0264636	1744.6	0.0165354	2053	0.348097	1878	0.570894	1774	0.937964	837	0.006	2181
817	AC_5	AC_1	Fgf13	Egfr	0.0265445	1377.8	0.0487862	526	0.843051	402	1.59285	134	0.866228	3466	0.012	2361
818	AC_5	AC_5	Pdgfc	Pdgfra	0.0268347	1785.2	0.0991506	160	0.751011	526	1.13138	528	0.821918	4973.5	0.036	2738.5
819	AC_5	AC_1	Agrn	Lrp4	0.0268347	1704	0.0852819	215	0.750204	528	1.24486	393	0.816845	5100	0.009	2284
82	AC_2	AC_1	Nlgn1	Nrxn1	0.000515462	704.6	0.017125	1972.5	0.822373	425.5	1.41695	230.5	0.974653	19.5	0	875
820	COP	OPC_0	Nxph1	Nrxn1	0.0268913	1217.4	0.0155201	2187	0.512639	1083	0.65456	1487	0.952547	455	0	875
821	NFOLIGO	MC_OLIGO	Sema4d	Plxnb3	0.0269528	984	0.0234316	1377	1.16202	181	1.34033	299	0.900458	2188	0	875
822	MC	MOLIGO_0	Slit2	Robo1	0.0270144	1648.4	0.029235	1070	0.418941	1482	0.651575	1495	0.904817	2014	0.006	2181
823	MC	AC_1	Slit2	Robo1	0.0271381	1742.8	0.0290435	1078	0.416259	1499	0.519926	1933	0.904534	2023	0.006	2181
824	AC_5	MC	Agrn	Lrp4	0.0274211	1724.8	0.0845776	217	0.747199	532	1.23706	403	0.816224	5111	0.012	2361
825	COP	AC_5	Nrg3	Egfr	0.0274845	1156.4	0.0371396	774	0.961826	300	0.924016	839	0.927454	1180	0.032	2689
826	MFOLIGO_1	AC_5	Col9a3	Itgav_Itgb8	0.0275744	903.8	0.071461	292	0.77888	484	1.02886	670	0.899983	2198	0	875
827	NFOLIGO	AC_5	Bmp1	Bmpr2	0.0277173	1239.2	0.0578989	394	0.744626	534	1.35736	285	0.887596	2672	0.01	2311
828	AC_5	MOLIGO_2	Fgf13	Fgfr2	0.0277631	1041.4	0.0400465	707	0.643057	728	1.32656	316	0.924473	1275	0.006	2181
829	AC_5	MFOLIGO_1	Fgf13	Fgfr2	0.0278894	1105.4	0.0405548	695	0.649163	714	1.02802	672	0.924912	1265	0.006	2181
83	MC_OLIGO	AC_5	Gnai2	Egfr	0.00051702	1405.4	0.112524	120	1.31993	117	1.59005	137	0.826777	4830	0.001	1823
830	MFOLIGO_2	MFOLIGO_1	Ncam1	Ncam2	0.0278894	1405.4	0.01541	2203	0.37699	1699	0.448949	2157	0.968606	93	0	875
831	AC_2	AC_1	Vegfa	Sirpa	0.0279321	1830	0.032087	927	0.4821	1185	1.02798	673	0.800475	5490	0	875
832	AC_5	AC_1	Hsp90b1	Lrp1	0.0280155	1017	0.0480602	536	0.857698	383	1.54893	152	0.874689	3139	0	875
833	COP	MC	Sorbs1	Insr	0.0282032	1323.8	0.0335766	873	0.4806	1188	1.0819	600	0.876088	3083	0	875
834	AC_5	MFOLIGO_2	Efna5	Epha6	0.0282074	930.4	0.0357985	802	0.947208	308	1.18941	459	0.899743	2208	0	875
835	MOLIGO_0	AC_1	Ptn	Cdh10	0.0282074	1515	0.0153986	2208	0.421112	1468	0.890057	912	0.902345	2112	0	875
836	MOLIGO_0	MFOLIGO_1	Rtn4	Tnfrsf19	0.0283354	1651.2	0.0232854	1384	0.30893	2115	0.597867	1672	0.899689	2210	0	875
837	MOLIGO_2	MOLIGO_2	Edil3	Itgav	0.0283354	1490.2	0.0189194	1763	0.293499	2210	0.665999	1450	0.928245	1153	0	875
838	AC_5	OPC_0	Efna5	Epha6	0.0283995	949.6	0.0357305	807	0.946821	309	1.11641	546	0.899657	2211	0	875
839	NFOLIGO	AC_1	App	Lrp1	0.0284638	1465.6	0.0202002	1639	0.427474	1434	0.775128	1168	0.899646	2212	0	875
84	AC_1	AC_5	Vegfa	Egfr	0.00051702	738	0.105642	137	1.40708	96	2.0359	37	0.890474	2545	0	875
840	OPC_0	MOLIGO_0	Il1rapl1	Ptprd	0.0286573	1140.2	0.0153606	2215	0.483069	1182	0.675461	1420	0.975887	9	0	875
841	OPC_0	MFOLIGO_2	Dscam	Dcc	0.0286592	1313.2	0.0122609	2858	0.605569	817	0.93493	823	0.927104	1193	0	875
842	OPC_0	AC_5	Cntn1	Ptprz1	0.0288519	1068.6	0.0241936	1325	0.679617	648	1.24469	394	0.940891	754	0.007	2222
843	MFOLIGO_1	AC_5	App	Lrp6	0.0289822	1359.3	0.0313372	971	0.510762	1093	1.10337	563	0.906225	1947.5	0.007	2222
844	MC	MFOLIGO_1	Lrrc4b	Ptprd	0.0290476	1508.6	0.0188433	1771	0.450635	1317	0.432371	2221	0.922192	1359	0	875
845	MC	OPC_0	Slit3	Robo2	0.029113	1376	0.0257077	1232	0.469005	1240	0.716873	1311	0.899419	2222	0	875
846	AC_5	AC_5	Jag1	Notch2	0.0291694	1846.7	0.100205	154	1.26724	140	0.914636	857	0.816589	5106	0.066	2976.5
847	MFOLIGO_1	AC_5	Ptn	Cdh10	0.0291786	1475	0.0250553	1283	0.54088	1008	0.654815	1486	0.921793	1376	0.007	2222
848	AC_2	AC_5	Fgf13	Fgfr3	0.0292286	1371	0.094024	175	1.08049	221	1.12079	544	0.849369	4092	0.001	1823
849	MFOLIGO_1	MOLIGO_0	Ncam1	Fgfr2	0.0292443	1598.4	0.0152967	2224	0.308566	2117	0.439368	2194	0.947702	582	0	875
85	OPC_0	AC_1	Dscam	Dcc	0.00052509	339.6	0.0552915	427	1.16209	180	2.33918	14	0.964296	202	0	875
850	AC_5	AC_2	Nlgn1	Nrxn1	0.0298408	871.6	0.015231	2232.5	0.73085	557.5	1.03946	656.5	0.973164	36.5	0	875
851	AC_1	MOLIGO_2	Vegfa	Itgav	0.0298699	1360.4	0.0267887	1178	0.476022	1206	1.2167	433	0.875331	3110	0	875
852	OPC_0	MFOLIGO_1	Nxph1	Nrxn1	0.0298699	1174.6	0.0141814	2428	0.589615	853	0.757707	1206	0.950466	511	0	875
853	AC_5	NFOLIGO	Fgf13	Fgfr2	0.0300418	1221.6	0.036473	791	0.600124	837	0.914171	860	0.921144	1398	0.007	2222
854	AC_5	MOLIGO_2	Calr	Itgav	0.0301599	1445.2	0.04713	550	0.735248	550	1.28799	355	0.863961	3549	0.007	2222
855	OPC_0	MC	Il1rapl1	Ptprs	0.0302439	1618	0.0151783	2239	0.402768	1574	0.444638	2176	0.926219	1226	0	875
856	MFOLIGO_1	MOLIGO_2	Ncam1	Ptpra	0.0303115	1669.8	0.0151761	2240	0.304834	2147	0.464503	2105	0.933503	982	0	875
857	AC_5	AC_5	Rgma	Bmpr2	0.0306325	1379.5	0.0662824	328	0.733041	553	1.40286	247	0.874153	3165	0.025	2604.5
858	MC_OLIGO	AC_1	Cd47	Sirpa	0.030633	1819.8	0.037109	775.5	0.474344	1214.5	0.877397	934.5	0.809571	5299.5	0	875
859	AC_1	MC_OLIGO	Sirpa	Cd47	0.0307294	1819.8	0.037109	775.5	0.474344	1214.5	0.877397	934.5	0.809571	5299.5	0	875
86	AC_5	AC_1	Vcl	Alk	0.000528295	670.8	0.108685	128	1.27027	138	2.05645	33	0.900725	2180	0	875
860	MC	MC_OLIGO	Rims1	Cacna1c	0.0307881	2057.4	0.0151476	2247	0.345215	1898	0.563969	1798	0.902054	2122	0.007	2222
861	MOLIGO_0	AC_2	Nlgn1	Nrxn1	0.0308259	1356.6	0.0102386	3373.5	0.478159	1199.5	0.754148	1215.5	0.96746	119.5	0	875
862	AC_2	MOLIGO_0	Fgf13	Fgfr2	0.0309253	1592.8	0.0209286	1574	0.328799	1991	0.728754	1275	0.898464	2249	0	875
863	MFOLIGO_2	AC_5	Nrg1	Egfr	0.0309942	1220.4	0.0375028	760	1.01205	265	1.06578	624	0.899936	2200	0.008	2253
864	MC	MC	Slit3	Robo1	0.0310198	1364.6	0.0279095	1132	0.512577	1084	0.800223	1105	0.926439	1218	0.009	2284
865	MFOLIGO_2	MFOLIGO_1	Ncam1	Fgfr2	0.0310631	1373.6	0.0192887	1718	0.400968	1587	0.423632	2251	0.953159	437	0	875
866	NFOLIGO	MC	Bcan	Nrcam	0.0312013	1876.4	0.0160774	2107	0.424596	1449	0.702257	1351	0.898305	2253	0.007	2222
867	MFOLIGO_2	AC_5	Lrig2	Egfr	0.0312699	1385	0.0466827	557	1.08755	216	1.29347	348	0.857775	3784	0.003	2020
868	MFOLIGO_2	MOLIGO_0	Ncam1	Fgfr2	0.0314793	1602.2	0.0150497	2257	0.293891	2209	0.478317	2074	0.947297	596	0	875
869	OPC_0	COP	Sema5a	Plxnb3	0.0316066	1176.8	0.025826	1224	0.620786	773	0.969772	748	0.897989	2264	0	875
87	MOLIGO_0	MC	Tf	Adrb2	0.000529954	840.8	0.0729686	280	0.816744	428	1.23972	400	0.899473	2221	0	875
870	AC_5	MFOLIGO_1	Vegfa	Itga9	0.0316891	1276.3	0.039218	728	0.688871	636	1.0262	675	0.898141	2260	0.004	2082.5
871	MC_OLIGO	AC_2	Il1rapl1	Ptprf	0.0316891	1540.8	0.0339501	861	0.322498	2031	0.419732	2260	0.913665	1677	0	875
872	MC_OLIGO	COP	Sema5a	Plxnb3	0.0317052	1257.2	0.0257968	1225	0.620417	775	0.784143	1144	0.897937	2267	0	875
873	OPC_0	COP	Olfm2	Robo2	0.031804	1348.4	0.0580019	392	0.471753	1226	0.905554	886	0.869138	3363	0	875
874	AC_5	MC_OLIGO	Col6a2	Itgav_Itgb8	0.0318089	1024.4	0.0989393	161	4.18952	18	1.08932	586	0.865861	3482	0	875
875	AC_2	MFOLIGO_2	Nrxn1	Nlgn1	0.0318089	1530.6	0.00921694	3703.5	0.426449	1438.5	0.657271	1474.5	0.965765	161.5	0	875
876	AC_5	AC_5	Nrg1	Egfr	0.0319155	1212.1	0.0465317	561	1.07827	223	1.26653	369	0.909238	1853	0.081	3054.5
877	MOLIGO_2	MC	Adam10	Il6r	0.0320022	1858.6	0.0347524	834	0.541425	1007	0.881881	927	0.792971	5650	0	875
878	AC_5	AC_1	Nlgn1	Nrxn1	0.0320412	867.6	0.0150085	2264.5	0.713658	590.5	1.10159	566.5	0.972971	41.5	0	875
879	MOLIGO_2	MC	Tf	Tfrc	0.0321017	1085.6	0.0823405	227	0.605279	818	0.906989	881	0.888459	2627	0	875
88	AC_5	MC_OLIGO	Gnas	Adrb2	0.000539731	984.3	0.133163	83	1.30509	125	1.58571	139	0.859835	3699.5	0	875
880	AC_1	MFOLIGO_1	Apoe	Ldlr	0.0321017	1776.4	0.0672006	320	0.471194	1229	1.03953	655	0.782939	5803	0	875
881	MFOLIGO_1	AC_5	Ptn	Ptprz1	0.0321017	1184.4	0.025758	1229	0.630027	751	0.949658	784	0.939459	797	0.012	2361
882	NFOLIGO	MOLIGO_2	App	Aplp1	0.032112	1793.6	0.0211082	1560	0.30808	2121	0.452986	2146	0.89795	2266	0	875
883	MFOLIGO_2	AC_2	Nlgn1	Nrxn1	0.0321947	1530.6	0.00921694	3703.5	0.426449	1438.5	0.657271	1474.5	0.965765	161.5	0	875
884	AC_1	AC_5	Rgma	Bmpr2	0.0322415	1347.8	0.0654804	334	0.727548	563	1.53108	157	0.873482	3192	0.018	2493
885	AC_2	MC	Nrg1	Lgr4	0.0323251	1908	0.0198298	1671	0.305139	2144	0.722079	1289	0.901366	2152	0.009	2284
886	AC_2	MFOLIGO_1	Spon1	App	0.0323251	1535.4	0.0189038	1765	0.409943	1531	0.748183	1237	0.897843	2269	0	875
887	OPC_0	MC_OLIGO	Il1rapl1	Ptprs	0.0323964	1614.6	0.0149567	2270	0.398894	1594	0.471321	2087	0.925714	1247	0	875
888	MOLIGO_2	AC_5	Rtn4	Rtn4rl1	0.0324014	903.4	0.0875832	202	0.822564	421	1.01153	694	0.89638	2325	0	875
889	MFOLIGO_1	AC_1	Sema4d	Plxnb1	0.0324053	1015.2	0.0600426	376	0.727066	564	1.20668	444	0.883608	2817	0	875
89	AC_1	AC_5	Bcan	Egfr	0.000539731	656.4	0.1041	139	1.48597	80	2.20736	21	0.901063	2167	0	875
890	MFOLIGO_2	MC_OLIGO	Ncam1	Ncam2	0.0325828	1966.2	0.0127541	2738	0.223811	2658	0.105181	3397	0.965599	163	0	875
891	OPC_0	MFOLIGO_2	Ntn1	Mcam	0.0326024	1727	0.0563225	416	0.469896	1234	1.06503	625	0.80066	5485	0	875
892	OPC_0	OPC_0	Ptn	Ptprz1	0.0326828	1140	0.0149433	2274	0.673277	661	1.1377	521	0.921993	1369	0	875
893	AC_1	OPC_0	Fgf13	Scn8a	0.0327032	1337.2	0.0256519	1235	0.572104	909	1.3287	313	0.869353	3354	0	875
894	MFOLIGO_2	MOLIGO_2	Ncam1	Ptpra	0.0327547	1671.6	0.0149311	2275	0.290158	2229	0.503452	1987	0.932996	992	0	875
895	MC_OLIGO	AC_1	Nrg3	Egfr	0.0328268	1967.8	0.0179862	1857	0.382037	1676	0.568328	1784	0.898957	2238	0.009	2284
896	MC_OLIGO	AC_1	Ncam1	Ptprz1	0.0328268	1279.2	0.0149259	2276	0.436889	1385	0.654915	1484	0.955686	376	0	875
897	AC_1	MC_OLIGO	Fgf13	Fgfr2	0.032899	1531.2	0.0204951	1613	0.408206	1550	0.706246	1341	0.897505	2277	0	875
898	OPC_0	MC	Cntn1	Ptprz1	0.0330069	1274.6	0.0149094	2281	0.476118	1205	0.956064	774	0.925903	1238	0	875
899	MC_OLIGO	OPC_0	Nlgn1	Nrxn1	0.0332106	1269.4	0.0116366	3016.5	0.497748	1135.5	0.747168	1240.5	0.969416	79.5	0	875
9	AC_5	AC_5	Efemp1	Egfr	3.23084e-05	1083.6	0.213086	19	1.62586	54	1.91779	53	0.869386	3351	0.002	1941
90	MC_OLIGO	MC_OLIGO	Hspa8	Adrb2	0.000549746	1394.2	0.0983201	162	1.06143	236	1.23712	402	0.809736	5296	0	875
900	AC_5	MFOLIGO_1	Timp3	Ddr1	0.0332319	1224.6	0.144945	65	1.02421	257	1.09928	569	0.841966	4357	0	875
901	OPC_0	MC_OLIGO	Nrxn1	Nlgn1	0.0333127	1269.4	0.0116366	3016.5	0.497748	1135.5	0.747168	1240.5	0.969416	79.5	0	875
902	COP	MC_OLIGO	Sema5a	Plxnb3	0.0333347	947.4	0.025487	1253	1.15769	184	1.57596	142	0.897382	2283	0	875
903	AC_5	MFOLIGO_1	Adam10	Tspan15	0.0333989	1250	0.100365	152	0.833777	411	1.09901	570	0.880252	2936	0.006	2181
904	MC	OPC_0	Fstl5	Chl1	0.0333989	938	0.050531	490	0.725252	570	1.35615	286	0.892593	2469	0	875
905	MFOLIGO_1	MFOLIGO_1	Ncam1	Ncam2	0.033481	1409.2	0.0156629	2173	0.391665	1623	0.410001	2285	0.968852	90	0	875
906	MOLIGO_2	AC_1	Ncam1	Ptprz1	0.033481	1211	0.0148678	2285	0.434205	1401	0.795055	1117	0.955604	377	0	875
907	MFOLIGO_1	AC_5	Edil3	Itgav	0.0335543	1276.8	0.0334806	879	0.55472	961	0.615565	1604	0.945082	656	0.009	2284
908	MFOLIGO_1	AC_2	Ptn	Sdc2	0.0336206	1055	0.0749594	263	0.712405	596	1.12115	541	0.878356	3000	0	875
909	MOLIGO_2	MC	Rims1	Cacna1c	0.0336278	1918.2	0.0148511	2287	0.36644	1754	0.695514	1371	0.901177	2159	0.003	2020
91	MC_OLIGO	MC_OLIGO	Actr2	Adrb2	0.000554778	1160.6	0.0885931	197	1.09173	212	1.38341	262	0.845062	4257	0	875
910	AC_2	AC_5	Vegfa	Itgav	0.0337014	1274.4	0.0414458	662	0.702703	613	1.11145	556	0.89726	2288	0.008	2253
911	NFOLIGO	AC_5	App	Lrp6	0.0337014	1476.7	0.0291414	1075	0.467527	1248	1.01003	695	0.903092	2081.5	0.009	2284
912	MFOLIGO_1	AC_2	Ptn	Alk	0.0337237	1191.2	0.0388028	736	0.578209	894	0.981333	734	0.88634	2717	0	875
913	AC_5	NFOLIGO	Efna5	Epha6	0.0337751	1032.4	0.0338953	862	0.93638	319	0.936382	817	0.897252	2289	0	875
914	OPC_0	OPC_0	Lama4	Itgav_Itgb8	0.0339305	1648.6	0.026767	1182	0.467538	1247	0.930933	827	0.848949	4112	0	875
915	MC	MOLIGO_2	Fgf14	Fgfr2	0.033997	1694.4	0.0198688	1668	0.309841	2110	0.596304	1680	0.941938	730	0.009	2284
916	AC_5	MFOLIGO_2	Adam10	Tspan15	0.0342414	1422.4	0.078432	252	0.752089	524	1.09782	575	0.866635	3450	0.01	2311
917	MFOLIGO_1	MFOLIGO_2	App	Tspan15	0.0342424	1345.8	0.0425073	636	0.492586	1154	0.803759	1097	0.879359	2967	0	875
918	MFOLIGO_1	AC_2	App	Aplp2	0.0342947	1463.2	0.0231732	1389	0.446315	1345	0.679875	1411	0.89711	2296	0	875
919	MFOLIGO_1	MOLIGO_2	Col9a3	Mag	0.0343694	1372.4	0.0347072	838	0.44497	1353	0.649905	1499	0.897075	2297	0	875
92	OPC_0	COP	Nlgn1	Nrxn2	0.000576178	670.4	0.0318315	942.5	0.753337	519.5	1.34335	297.5	0.942545	717.5	0	875
920	AC_5	AC_2	Efna5	Epha6	0.0345193	1173.6	0.0337409	867	0.935502	320	1.10613	559	0.897041	2299	0.001	1823
921	AC_5	MC_OLIGO	Sparc	Fgfr1	0.0345821	1611.2	0.0662005	329	0.870818	372	1.09637	577	0.775545	5903	0	875
922	MFOLIGO_1	AC_5	App	Tnfrsf21	0.0345944	1034.4	0.0416868	656	0.78369	475	0.912409	865	0.897013	2301	0	875
923	MC	AC_5	Pdgfa	Pdgfra	0.0347532	1811.7	0.139478	75	0.721288	578	1.26211	375	0.801834	5460	0.023	2570.5
924	MC	AC_2	Slit3	Robo2	0.0348207	1612.4	0.0243692	1316	0.452505	1300	0.758501	1202	0.896974	2303	0.002	1941
925	MC_OLIGO	MC_OLIGO	Nxph1	Nrxn1	0.0348207	1508	0.0168161	2014	0.338424	1939	0.405321	2303	0.954327	409	0	875
926	OPC_0	OPC_0	Spon1	App	0.0348963	1525.2	0.0185451	1806	0.426738	1436	0.757848	1205	0.896961	2304	0	875
927	MC_OLIGO	MC	Alcam	Chl1	0.035048	2237	0.0148807	2282	0.294071	2207	0.450518	2152	0.899124	2233	0.01	2311
928	MC_OLIGO	MFOLIGO_2	Ntn1	Mcam	0.0350844	1803.4	0.0555969	423	0.465387	1258	0.867996	955	0.799624	5506	0	875
929	MFOLIGO_1	AC_5	Ptn	Ncl	0.0351241	1514.7	0.0375597	758	0.510869	1092	0.762377	1195	0.896939	2306.5	0.007	2222
93	OPC_0	COP	Nxph1	Nrxn2	0.000590525	385	0.100761	150	1.25452	146	2.41521	11	0.941195	743	0	875
930	MFOLIGO_2	NFOLIGO	Col9a3	Mag	0.0351907	1306	0.0331589	885	0.46476	1259	0.789791	1132	0.89495	2379	0	875
931	MC_OLIGO	MFOLIGO_2	Ncam1	Ncam2	0.0352003	1443.2	0.0147637	2308	0.388098	1642	0.410217	2284	0.967948	107	0	875
932	MFOLIGO_1	AC_5	App	Notch2	0.0352766	1849.4	0.0252418	1273	0.440853	1370	0.502233	1992	0.897013	2301	0.01	2311
933	MC_OLIGO	NFOLIGO	Cntn2	Cntn1	0.0352972	1298.8	0.0254116	1260	0.670183	666	0.847252	1002	0.887163	2691	0	875
934	AC_2	MC	Nlgn1	Nrxn2	0.0354297	1741	0.0147717	2305.5	0.374599	1706.5	0.402257	2311.5	0.917867	1506.5	0	875
935	AC_5	AC_1	Lrig1	Egfr	0.0354432	1829.3	0.0494402	514	0.768296	498	1.09194	582	0.804146	5419	0.005	2133.5
936	MC	AC_2	Nrxn2	Nlgn1	0.0355064	1741	0.0147717	2305.5	0.374599	1706.5	0.402257	2311.5	0.917867	1506.5	0	875
937	NFOLIGO	MOLIGO_0	Cntn1	Nrcam	0.0355064	1181.8	0.0147064	2312	0.64847	720	0.997816	712	0.924156	1290	0	875
938	MC_OLIGO	OPC_0	Cntn3	Ptprg	0.035511	1432.6	0.032196	925	0.463321	1262	0.861421	968	0.874796	3133	0	875
939	MOLIGO_2	MFOLIGO_2	Ncam1	Ncam2	0.0355832	1357.4	0.0147062	2313	0.385414	1659	0.550358	1831	0.967887	109	0	875
94	OPC_0	AC_2	Cntn1	Nrcam	0.000596343	646.8	0.0300527	1021	0.780362	483	1.42995	215	0.945707	640	0	875
940	AC_1	AC_2	Fgf13	Scn8a	0.0356182	1337.4	0.0253649	1263	0.569317	924	1.40369	246	0.868713	3379	0	875
941	COP	OPC_0	Slit3	Robo1	0.0356602	1703	0.0147039	2314	0.362358	1779	0.684661	1396	0.901393	2151	0	875
942	AC_2	MC_OLIGO	Nlgn1	Nrxn1	0.0357662	2017.2	0.00900418	3777.5	0.272388	2345.5	0.22922	2916.5	0.965376	171.5	0	875
943	MOLIGO_0	AC_1	Nlgn1	Nrxn1	0.0358333	1350.8	0.010089	3427.5	0.460966	1265.5	0.816282	1061.5	0.967228	124.5	0	875
944	AC_1	MOLIGO_0	Nrxn1	Nlgn1	0.0359412	1350.8	0.010089	3427.5	0.460966	1265.5	0.816282	1061.5	0.967228	124.5	0	875
945	AC_5	MC	Adam10	Nrcam	0.0359695	1333.8	0.0260359	1215	0.636149	738	0.794004	1120	0.924324	1285	0.01	2311
946	NFOLIGO	MFOLIGO_2	App	Aplp1	0.0360472	1738.2	0.023118	1393	0.331192	1979	0.39915	2319	0.902043	2125	0	875
947	AC_2	AC_2	Fgf13	Scn8a	0.0360749	1978.6	0.0167747	2020	0.355954	1818	0.912186	866	0.843285	4314	0	875
948	AC_5	AC_2	Bcan	Nrcam	0.0361249	1822.8	0.0154434	2198	0.486333	1173	0.774396	1170	0.896452	2320	0.008	2253
949	MFOLIGO_1	MC	App	Grm7	0.0362029	1788.2	0.0156763	2171	0.365528	1759	0.398263	2321	0.940928	749	0.002	1941
95	COP	MFOLIGO_1	Sema5a	Plxnb3	0.000602206	475.8	0.0633366	346	1.38637	103	2.06472	32	0.932366	1023	0	875
950	MC_OLIGO	AC_5	St6gal1	Egfr	0.0363176	1611.4	0.0450077	587	1.07324	225	1.17688	475	0.8295	4750	0.003	2020
951	MC_OLIGO	AC_5	Copa	P2ry6	0.0365839	1896.4	0.0949539	173	1.60428	57	0.782567	1151	0.75727	6081	0.003	2020
952	MFOLIGO_2	AC_1	Nlgn1	Nrxn1	0.0365839	1526.6	0.00908231	3749.5	0.409257	1541.5	0.719405	1301.5	0.96552	165.5	0	875
953	MFOLIGO_2	COP	Sema4d	Plxnb3	0.0365945	1309.2	0.0214225	1537	0.571729	911	0.896931	897	0.896368	2326	0	875
954	MC	AC_5	Sema4b	Dcbld2	0.0366712	1777.5	0.108351	130	0.898143	350	1.0878	589	0.813334	5201	0.026	2617.5
955	AC_5	AC_1	Bcan	Nrcam	0.0367521	1756	0.0154016	2207	0.484555	1177	0.904823	887	0.896327	2328	0.006	2181
956	MOLIGO_2	AC_1	Adam10	Cadm1	0.0367521	1220.6	0.014646	2328	0.594447	847	1.19878	454	0.91551	1599	0	875
957	MC	AC_2	Cntn2	Nrcam	0.0369102	1872.2	0.0208771	1576	0.364507	1764	0.539019	1868	0.896303	2330	0.001	1823
958	OPC_0	AC_1	Lama4	Itgav_Itgb8	0.0371439	1697	0.0254821	1254	0.456668	1277	0.920002	845	0.845768	4234	0	875
959	NFOLIGO	MFOLIGO_1	Cntn1	Notch2	0.0371485	1002.4	0.0327478	902	0.794758	457	1.20397	445	0.896294	2333	0	875
96	MFOLIGO_2	AC_2	Ptn	Cdh10	0.000614072	742.8	0.0341439	855	0.69816	621	1.30884	336	0.932246	1027	0	875
960	MOLIGO_2	AC_5	Lrig2	Egfr	0.0372055	1403.6	0.04479	592	1.07925	222	1.33952	301	0.855231	3883	0.003	2020
961	COP	AC_5	App	Ager	0.0373847	1255.3	0.0695391	304	1.53993	67	1.08482	593	0.874822	3131.5	0.006	2181
962	OPC_0	MC	Cntn6	Ptprg	0.0375483	1396.4	0.0293045	1064	0.510719	1094	1.11971	545	0.896225	2338	0.002	1941
963	MC	AC_1	Cntn2	Nrcam	0.0377091	1602.6	0.0208207	1582	0.362729	1775	0.669445	1441	0.896177	2340	0	875
964	MOLIGO_0	AC_1	Ncam1	Ptprz1	0.0377091	1238.2	0.0145855	2340	0.421173	1467	0.793872	1123	0.955195	386	0	875
965	AC_5	COP	Adam10	Cadm1	0.0377898	1411.4	0.0221806	1474	0.619501	781	0.687856	1387	0.93024	1082	0.011	2333
966	MFOLIGO_1	MC_OLIGO	Ncam1	Fgfr1	0.0378706	1569.8	0.0239907	1345	0.409095	1545	0.577502	1742	0.896129	2342	0	875
967	MC_OLIGO	AC_5	Nrg1	Egfr	0.0380325	1280	0.0345055	846	0.990062	283	1.04924	643	0.896122	2344	0.009	2284
968	MFOLIGO_1	MC_OLIGO	Col9a3	Itga9_Itgb1	0.0380365	1277	0.0496603	507	0.577395	900	0.816705	1060	0.877466	3043	0	875
969	OPC_0	MC	Cntn4	Ptprg	0.0387683	1927.2	0.0206065	1601	0.308335	2120	0.750275	1229	0.895802	2353	0.011	2333
97	OPC_0	AC_1	Cntn1	Nrcam	0.000620075	635.4	0.0299715	1029	0.778584	485	1.56038	145	0.945637	643	0	875
970	MFOLIGO_1	MFOLIGO_1	Ncam1	Fgfr2	0.0389334	1370.4	0.0196052	1690	0.415644	1501	0.384683	2355	0.953521	431	0	875
971	OPC_0	NFOLIGO	Il1rapl1	Ptprs	0.039099	1647.6	0.0144948	2357	0.39082	1629	0.464078	2106	0.924629	1271	0	875
972	MC	OPC_0	L1cam	Cntn1	0.0392066	1134.2	0.0685766	311	0.710076	603	1.0805	603	0.871472	3279	0	875
973	MC	MC_OLIGO	Hsp90b1	Tlr7	0.0393918	1622.8	0.08835	199	0.78883	465	1.08029	604	0.769756	5971	0	875
974	AC_5	COP	Plau	Lrp1	0.039514	1573.6	0.0930884	180	4.35474	13	0.816149	1063	0.787476	5737	0	875
975	MOLIGO_2	AC_5	Edil3	Itgb5	0.0395154	1655	0.0382385	745	0.420088	1472	0.577781	1741	0.905951	1956	0.012	2361
976	AC_5	NFOLIGO	Sema4d	Plxnb3	0.0395154	1576.8	0.021067	1562	0.724294	573	0.776674	1165	0.895588	2362	0.007	2222
977	AC_5	MOLIGO_2	Fstl1	Dip2a	0.0395991	1228.2	0.0502874	497	0.62391	768	1.01241	690	0.895505	2363	0.001	1823
978	MOLIGO_2	MFOLIGO_1	Tf	Ldlr	0.0396357	1278.4	0.0573422	399	0.452527	1299	0.949384	786	0.877597	3033	0	875
979	COP	OPC_0	Cntn6	Ptprg	0.0396357	1372.2	0.0248268	1299	0.474177	1216	0.926447	835	0.888256	2636	0	875
98	AC_2	AC_1	Nrxn1	Nlgn1	0.000623358	741.2	0.0166578	2036.5	0.803066	446.5	1.31943	324.5	0.974309	23.5	0	875
980	MC	MFOLIGO_2	Slit2	Robo1	0.0399354	1813.6	0.0281637	1116	0.403933	1570	0.517797	1944	0.903197	2077	0.012	2361
981	OPC_0	AC_5	Lama4	Dag1	0.0399507	1498.6	0.0872383	206	0.707255	607	1.24677	389	0.85109	4038	0.008	2253
982	MOLIGO_0	MFOLIGO_2	Ncam1	Ncam2	0.0401044	1383.2	0.0144269	2369	0.372381	1719	0.549174	1839	0.967588	114	0	875
983	AC_5	AC_1	Ncan	Cdh2	0.0401381	1126.8	0.09043	185	1.25606	145	1.07705	608	0.856675	3821	0	875
984	AC_1	AC_5	Vcl	Alk	0.0401381	1481.7	0.0490805	521	0.706408	608	1.59272	135	0.859097	3725	0.014	2419.5
985	MFOLIGO_2	MC_OLIGO	Ncam1	Fgfr1	0.040274	1564.8	0.0236034	1365	0.39442	1613	0.61645	1600	0.895369	2371	0	875
986	AC_2	MOLIGO_2	Nrxn1	Nlgn1	0.0403706	1649.8	0.00872429	3859.5	0.401514	1585.5	0.577108	1746.5	0.964845	182.5	0	875
987	MFOLIGO_2	COP	Cntn2	Nrcam	0.0405295	1830.8	0.0221204	1478	0.268751	2374	0.440464	2190	0.898961	2237	0	875
988	MFOLIGO_1	AC_1	Lrig2	Egfr	0.040571	1779.8	0.0283528	1107	0.512423	1086	0.869996	948	0.824567	4883	0	875
989	AC_5	MC	Adam10	Tspan5	0.0406149	1322.6	0.0384512	740	0.686528	642	0.852925	992	0.908355	1878	0.012	2361
99	OPC_0	OPC_0	Nrxn2	Nlgn1	0.000632221	692.2	0.0299961	1025.5	0.72657	565.5	1.40607	242.5	0.940916	752.5	0	875
990	MFOLIGO_2	MFOLIGO_1	App	Grm7	0.0406149	1302.8	0.0144132	2375	0.368909	1733	1.00059	707	0.93855	824	0	875
991	MFOLIGO_1	AC_1	Bmp1	Bmpr2	0.040689	1717.6	0.0269935	1171	0.465957	1257	0.856912	977	0.843548	4308	0	875
992	AC_5	MC	Vegfa	Grin2b	0.0407005	1283	0.0412682	669	0.675724	656	1.11579	547	0.900658	2182	0.012	2361
993	AC_5	AC_5	Efna5	Ephb1	0.0407862	1182.4	0.0284539	1100	0.943014	314	1.33506	306	0.909961	1831	0.012	2361
994	MC_OLIGO	NFOLIGO	Adam17	Erbb4	0.0407862	1601.8	0.0248856	1293	0.441786	1369	0.469817	2095	0.895168	2377	0	875
995	MFOLIGO_2	MFOLIGO_1	Il1rapl1	Ptprd	0.0407862	1319.4	0.014406	2377	0.452156	1306	0.491244	2025	0.97512	14	0	875
996	MFOLIGO_2	AC_5	Ncam1	Ptprz1	0.0409581	1503.3	0.0148127	2294	0.478914	1197	0.739048	1255	0.955525	379	0.013	2391.5
997	OPC_0	OPC_0	Slit3	Robo1	0.0409581	1692	0.0143846	2379	0.357725	1805	0.75642	1211	0.900413	2190	0	875
998	MC_OLIGO	AC_2	Slit2	Dcc	0.0413036	1405.2	0.0227312	1428	0.470839	1230	0.797826	1110	0.894902	2383	0	875
999	COP	MOLIGO_0	Ncam1	Ncam2	0.0413036	1522.8	0.0143739	2383	0.318259	2058	0.443376	2181	0.96753	117	0	875

## Sheet: 2. MCAO contra
b.) LIANA output Glial_MC interactions_MCAO contra
	source	target	ligand.complex	receptor.complex	aggregate_rank	mean_rank	natmi.edge_specificity	natmi.rank	connectome.weight_sc	connectome.rank	logfc.logfc_comb	logfc.rank	sca.LRscore	sca.rank	cellphonedb.pvalue	cellphonedb.rank
1	AC_4	AC_4	Col1a2	Cd44	3.25235e-07	2469	0.646085	1	5.6111	1	1.57483	899	0.822173	8814.5	0	2629.5
2	OPC_0	AC_4	Nxph1	Nrxn1	3.25235e-07	727.3	0.0468442	780	1.98361	225	3.83298	1	0.978948	1	0	2629.5
3	OPC_0	OPC_0	Nxph1	Nrxn1	6.37653e-07	787.1	0.0407687	998	1.81572	285	3.73644	4	0.977468	19	0	2629.5
4	OPC_0	OPC_0	Nrxn1	Nlgn1	1.21879e-06	1378.5	0.0160934	3647.5	1.45241	557.5	2.7872	36.5	0.97732	21.5	0	2629.5
5	OPC_0	AC_2	Nxph1	Nrxn1	1.30073e-06	729.9	0.046519	788	1.97462	228	3.82664	2	0.978876	2	0	2629.5
6	OPC_0	OPC_0	Dscam	Dcc	1.30532e-06	725.9	0.054011	598	1.79372	297	3.59361	5	0.972721	100	0	2629.5
7	OPC_0	OPC_0	Nlgn1	Nrxn1	1.32304e-06	1378.5	0.0160934	3647.5	1.45241	557.5	2.7872	36.5	0.97732	21.5	0	2629.5
8	OPC_0	OPC_0	Nxph1	Nrxn2	1.42988e-06	792.5	0.0770784	291	1.57387	423	3.30491	10	0.956185	609	0	2629.5
9	OPC_0	OPC_1	Dscam	Dcc	2.18665e-06	749.5	0.0507934	663	1.72673	323	3.03161	16	0.971894	116	0	2629.5
10	OPC_0	COP	Nxph1	Nrxn2	2.76781e-06	841.9	0.0685282	369	1.49825	501	3.0804	15	0.953655	695	0	2629.5
11	AC_4	AC_4	Lama5	Cd44	2.92617e-06	2136.8	0.568276	3	5.23442	3	1.85132	501	0.843519	7547.5	0	2629.5
12	OPC_0	AC_1	Nxph1	Nrxn1	3.45621e-06	742.3	0.0452782	832	1.94033	240	3.77218	3	0.978595	7	0	2629.5
13	OPC_0	AC_4	Vcan	Cd44	3.45893e-06	828.7	0.211165	40	4.52746	13	2.67457	51	0.937011	1410	0	2629.5
14	COP	AC_4	Vcan	Cd44	4.10445e-06	780.5	0.2478	23	4.69781	7	2.62907	54	0.94157	1189	0	2629.5
15	AC_4	AC_4	Col9a1	Cd44	5.20123e-06	2091.4	0.572707	2	4.97188	4	1.98123	346	0.844769	7475.5	0	2629.5
16	OPC_0	AC_1	Vcan	Egfr	5.60724e-06	1012.9	0.089474	214	1.86176	271	2.44381	81	0.929547	1869	0	2629.5
17	AC_4	AC_4	Lamb2	Cd44	8.12562e-06	1575.3	0.49136	4	4.82983	5	2.06593	264	0.881847	4974	0	2629.5
18	AC_4	AC_4	Tnc	Sdc4	8.54732e-06	1223.7	0.196333	49	3.67045	69	2.54296	66	0.908016	3305	0	2629.5
19	AC_2	AC_4	Vcl	Alk	9.31005e-06	728.7	0.157814	71	3.95421	39	3.45089	8	0.948248	896	0	2629.5
20	OPC_0	AC_1	Nrg3	Egfr	1.28842e-05	1012.1	0.0738062	316	1.70383	334	2.20004	168	0.933675	1613	0	2629.5
21	AC_4	AC_2	A2m	Lrp1	1.48518e-05	1061.9	0.146378	83	3.71207	66	2.65492	53	0.920311	2478	0	2629.5
22	AC_1	AC_4	Vcl	Alk	1.769e-05	756.3	0.140575	88	3.84818	49	3.52382	6	0.945335	1009	0	2629.5
23	OPC_0	OPC_1	Nxph1	Nrxn1	1.79418e-05	821.7	0.0380986	1127	1.74194	318	3.31056	9	0.97671	25	0	2629.5
24	OPC_0	OPC_1	Cntn6	Ptprg	1.82979e-05	1006.7	0.0613936	455	1.30067	762	2.19688	173	0.945294	1014	0	2629.5
25	OPC_1	AC_4	Tnc	Sdc4	1.89191e-05	1427.7	0.139281	90	3.20505	83	2.75868	40	0.892639	4296	0	2629.5
26	OPC_0	OPC_1	Nxph1	Nrxn2	1.89383e-05	1031.5	0.0480925	736	1.31752	738	2.80456	33	0.94517	1021	0	2629.5
27	AC_2	AC_4	Lama2	Cd44	2.07915e-05	1760.7	0.461264	5	4.67084	8	2.05449	274	0.868207	5887	0	2629.5
28	AC_5	AC_4	Lama3	Cd44	2.07915e-05	1924.9	0.420623	8	4.75806	6	1.99872	327	0.856545	6654	0	2629.5
29	OPC_0	OPC_0	Ntn1	Dscam	2.1785e-05	906.9	0.0749347	309	1.47365	528	2.94524	18	0.944641	1050	0	2629.5
30	OPC_0	OPC_0	Ntn1	Dcc	2.34962e-05	1017.7	0.0504971	668	1.36283	678	2.69402	47	0.944274	1066	0	2629.5
31	OPC_0	OPC_0	Cntn6	Ptprg	2.61427e-05	1030.9	0.0581806	524	1.25571	837	2.4544	75	0.943887	1089	0	2629.5
32	AC_4	AC_4	Col6a6	Cd44	2.631e-05	2476.4	0.432982	7	4.61659	9	1.56223	922	0.822173	8814.5	0	2629.5
33	OPC_0	OPC_1	Cntn1	Ptprz1	2.66517e-05	1044.9	0.0274146	1829	1.60075	401	2.5988	60	0.965069	305	0	2629.5
34	AC_4	AC_1	Tnc	Egfr	3.17269e-05	1355.7	0.140936	87	2.65022	107	2.44846	79	0.899184	3876	0	2629.5
35	OPC_0	AC_1	Nlgn1	Nrxn1	3.20331e-05	1268.9	0.0178735	3256.5	1.57702	420.5	2.82294	29.5	0.978454	8.5	0	2629.5
36	OPC_0	OPC_1	Ntn1	Dcc	3.22926e-05	1100.3	0.0474889	760	1.29584	765	2.13203	211	0.942636	1136	0	2629.5
37	OPC_0	AC_5	Nxph1	Nrxn1	3.29516e-05	913.3	0.032247	1453	1.58024	417	3.18717	13	0.974736	54	0	2629.5
38	OPC_0	AC_1	Dscam	Dcc	3.66304e-05	927.1	0.0373537	1165	1.44691	570	2.8529	27	0.967378	244	0	2629.5
39	OPC_0	OPC_1	Alcam	Chl1	4.03919e-05	1328.5	0.0377498	1151	1.10519	1188	1.78393	597	0.944101	1077	0	2629.5
40	OPC_0	MFOLIGO_1	Ntn1	Mcam	4.06622e-05	1130.3	0.12705	100	1.55233	446	2.17609	184	0.923106	2292	0	2629.5
41	OPC_0	AC_2	Nlgn1	Nrxn1	4.06622e-05	1245.5	0.0183633	3171.5	1.61131	396.5	2.87739	24.5	0.978737	5.5	0	2629.5
42	MOLIGO_0	AC_4	Ptn	Alk	4.22968e-05	1012.5	0.0391346	1073	3.08492	87	2.46022	74	0.941269	1199	0	2629.5
43	OPC_0	OPC_0	Cntn1	Ptprz1	4.28778e-05	1081.9	0.0262112	1976	1.54596	452	2.93447	20	0.964305	332	0	2629.5
44	OPC_0	AC_2	Dscam	Dcc	4.65123e-05	948.5	0.0360376	1222	1.41951	604	2.82065	31	0.966808	256	0	2629.5
45	AC_4	AC_1	Gnai2	Egfr	5.04724e-05	1265.3	0.175515	58	2.53274	113	2.3135	125	0.906513	3401	0	2629.5
46	OPC_0	AC_4	Nlgn1	Nrxn1	5.35351e-05	1236.9	0.0184917	3138.5	1.6203	390.5	2.88374	22.5	0.978809	3.5	0	2629.5
47	OPC_0	AC_4	Lama4	Cd44	5.48809e-05	1300.5	0.207179	43	4.30098	19	2.29705	131	0.902095	3680	0	2629.5
48	NFOLIGO	NFOLIGO	Sema4d	Plxnb3	6.05175e-05	716.7	0.103171	153	2.0632	198	2.36683	110	0.959191	493	0	2629.5
49	AC_4	MC	Gnai2	P2ry12	6.211e-05	1395.1	0.219333	32	2.33225	120	2.28913	134	0.896193	4060	0	2629.5
50	MC	AC_4	Lama3	Cd44	6.36124e-05	2087.9	0.350978	14	4.58922	11	1.99165	335	0.845061	7450	0	2629.5
51	OPC_0	OPC_1	Ntn1	Dscam	6.38656e-05	1099.3	0.061222	458	1.25322	840	2.06529	267	0.939112	1302	0	2629.5
52	OPC_0	AC_4	Ptn	Alk	7.0768e-05	1091.5	0.0353942	1253	3.0558	90	2.22268	156	0.938429	1329	0	2629.5
53	OPC_0	MOLIGO_1	Spon1	App	7.10346e-05	1256.1	0.0342253	1330	1.09531	1213	2.08038	252	0.949255	856	0	2629.5
54	MC_OLIGO	OPC_0	Dscam	Dcc	7.18394e-05	1007.3	0.0342077	1333	1.35205	694	2.38561	100	0.965961	280	0	2629.5
55	AC_4	AC_4	Vim	Cd44	7.30126e-05	1518.1	0.344529	15	5.261	2	2.21736	159	0.884799	4785	0	2629.5
56	AC_4	OPC_0	Draxin	Dcc	7.85903e-05	1181.9	0.104436	145	2.32502	123	2.27054	138	0.914395	2874	0	2629.5
57	AC_4	AC_4	Fgf2	Cd44	8.30588e-05	2146.1	0.317879	16	4.58661	12	1.79675	570	0.844327	7503	0	2629.5
58	AC_4	OPC_0	A2m	Lrp1	9.04534e-05	1268.5	0.1032	152	3.47809	71	2.42466	90	0.906516	3400	0	2629.5
59	OPC_0	MC_OLIGO	Nxph1	Nrxn2	9.11481e-05	1250.5	0.0360799	1219	1.21128	934	2.49731	72	0.937229	1398	0	2629.5
60	AC_4	AC_2	Gnai2	Ednrb	9.22391e-05	1419.3	0.158386	70	2.28754	125	2.2354	153	0.895263	4119	0	2629.5
61	COP	NFOLIGO	Sema5a	Plxnb3	9.40481e-05	703.9	0.115415	117	2.17528	154	2.68776	48	0.957164	571	0	2629.5
62	AC_4	AC_1	A2m	Lrp1	9.96157e-05	1282.5	0.101931	157	3.47121	72	2.31796	123	0.90599	3431	0	2629.5
63	MFOLIGO_1	AC_4	Ptn	Alk	0.000107587	722.9	0.0762119	299	3.37351	73	2.72375	43	0.957201	570	0	2629.5
64	AC_1	AC_1	Bcan	Nrcam	0.000109032	956.1	0.0390734	1075	1.91766	250	2.58772	61	0.951637	765	0	2629.5
65	OPC_0	AC_1	Cntn1	Nrcam	0.000110609	1141.7	0.0271448	1860	1.44525	574	2.35669	114	0.958166	531	0	2629.5
66	MC_OLIGO	OPC_1	Dscam	Dcc	0.000111691	1142.7	0.0321699	1456	1.28506	783	1.82362	533	0.964937	312	0	2629.5
67	OPC_0	AC_4	Vcan	Egfr	0.000116843	1426.1	0.0571487	547	1.44193	582	1.91837	424	0.913379	2948	0	2629.5
68	OPC_1	AC_1	Tnc	Egfr	0.000119742	1585.5	0.0999819	167	2.18482	151	2.66418	52	0.882522	4928	0	2629.5
69	OPC_0	COP	Cntn6	Ptprg	0.000123266	1372.5	0.0437791	887	1.0542	1338	1.83679	523	0.935863	1485	0	2629.5
70	AC_4	AC_2	Gnai2	Adcy8	0.000130743	1413.9	0.211435	39	2.14651	166	2.19769	172	0.896162	4063	0	2629.5
71	OPC_0	OPC_1	Cntn4	Ptprg	0.000132672	1464.1	0.0338439	1361	1.081	1263	1.80268	560	0.935547	1507	0	2629.5
72	OPC_0	MFOLIGO_1	Ntrk3	Ptprd	0.000136231	1324.5	0.0345998	1305	0.999684	1515	1.62699	816	0.963627	357	0	2629.5
73	OPC_0	AC_4	Lamc1	Cd44	0.000139827	1690.9	0.132607	93	4.01564	34	1.77474	609	0.880136	5089	0	2629.5
74	AC_4	AC_4	Gnai2	S1pr1	0.000147238	1396.9	0.28323	18	3.05924	89	2.18541	179	0.896086	4069	0	2629.5
75	AC_1	NFOLIGO	Fgf13	Fgfr2	0.000147848	1526.7	0.0329338	1408	1.204	952	1.30325	1540	0.943459	1104	0	2629.5
76	MC	AC_4	Col4a3	Cd44	0.000156881	2540.3	0.386834	10	4.26765	22	1.5802	889	0.815765	9151	0	2629.5
77	OPC_0	AC_2	Cntn6	Ptprg	0.000162821	1385.9	0.0419029	962	1.02795	1427	1.98593	341	0.934536	1570	0	2629.5
78	AC_1	MOLIGO_1	Fgf13	Fgfr2	0.00016543	1423.7	0.0325867	1433	1.19722	968	1.54431	970	0.943175	1118	0	2629.5
79	MC_OLIGO	OPC_0	Slit2	Dcc	0.000170211	1175.7	0.0459558	809	1.33553	716	2.26909	140	0.934329	1584	0	2629.5
80	OPC_0	OPC_0	Nrxn2	Nlgn1	0.000170211	1177.1	0.0304266	1584.5	1.21056	937.5	2.35567	115.5	0.955903	618.5	0	2629.5
81	OPC_0	OPC_0	Nlgn1	Nrxn2	0.000170749	1177.1	0.0304266	1584.5	1.21056	937.5	2.35567	115.5	0.955903	618.5	0	2629.5
82	AC_4	OPC_0	Nrxn1	Nlgn1	0.000171439	1236.9	0.0184917	3138.5	1.6203	390.5	2.88374	22.5	0.978809	3.5	0	2629.5
83	OPC_0	MC_OLIGO	Nxph1	Nrxn1	0.000175848	1272.1	0.0210819	2660	1.27171	811	2.50777	70	0.96894	190	0	2629.5
84	OPC_0	OPC_0	Cntn4	Ptprg	0.000181231	1475.1	0.0320727	1465	1.03604	1407	2.0602	270	0.933907	1604	0	2629.5
85	OPC_0	AC_1	Ntn1	Dcc	0.000185221	1474.1	0.0349235	1286	1.01602	1465	1.95332	379	0.933739	1611	0	2629.5
86	AC_4	AC_4	Col9a2	Cd44	0.000186641	2174.6	0.382114	13	4.19794	24	1.73284	659	0.843519	7547.5	0	2629.5
87	AC_4	AC_4	Col4a6	Cd44	0.000186641	2108.6	0.245951	24	4.47231	15	1.936	399	0.844769	7475.5	0	2629.5
88	OPC_0	NFOLIGO	Sema5a	Plxnb3	0.000186952	1365.9	0.0457878	817	1.2153	926	1.60466	843	0.933661	1614	0	2629.5
89	OPC_0	OPC_1	Nlgn1	Nrxn1	0.000188791	1470.1	0.0150394	3923.5	1.37863	657.5	2.36132	112.5	0.976557	27.5	0	2629.5
90	AC_2	OPC_0	Nrxn1	Nlgn1	0.000202486	1245.5	0.0183633	3171.5	1.61131	396.5	2.87739	24.5	0.978737	5.5	0	2629.5
91	OPC_0	OPC_1	Nrxn1	Nlgn1	0.000204004	1483.5	0.0148895	3968.5	1.36847	670.5	2.33739	119.5	0.976442	29.5	0	2629.5
92	AC_1	MFOLIGO_1	Fgf13	Fgfr2	0.000208752	1641.7	0.0293844	1650	1.13466	1113	1.29237	1570	0.940339	1246	0	2629.5
93	AC_4	AC_4	Vegfa	Cd44	0.000214129	2466.4	0.11537	118	4.07788	30	2.146	203	0.858503	6526	0.001	5455
94	AC_4	NFOLIGO	Tnc	Cntn1	0.000223681	782.5	0.0912341	206	2.50599	114	2.81067	32	0.947539	931	0	2629.5
95	OPC_1	AC_4	Ptn	Alk	0.000223958	772.3	0.0655604	401	3.29061	77	2.5333	68	0.954009	686	0	2629.5
96	OPC_0	AC_2	Ntn1	Dcc	0.0002264	1529.9	0.033693	1369	0.988615	1555	1.92106	419	0.93262	1677	0	2629.5
97	AC_4	MC_OLIGO	A2m	Lrp1	0.000226927	1286.5	0.104069	146	3.4828	70	2.13821	207	0.90687	3380	0	2629.5
98	AC_1	MOLIGO_2	Fgf13	Fgfr2	0.000229796	1531.7	0.0290589	1682	1.1283	1137	1.55186	945	0.940026	1265	0	2629.5
99	AC_1	AC_2	Bcan	Nrcam	0.000233232	1034.5	0.034571	1306	1.79397	296	2.51108	69	0.94874	872	0	2629.5
100	OPC_1	OPC_0	Nxph1	Nrxn2	0.000234463	885.1	0.0686545	366	1.4319	597	2.26924	139	0.953696	694	0	2629.5
101	MC_OLIGO	OPC_1	Slit2	Dcc	0.000235313	1349.5	0.0432181	914	1.26854	819	1.7071	695	0.932419	1690	0	2629.5
102	AC_1	AC_1	Fgf13	Egfr	0.00023685	1292.3	0.0901783	210	2.0715	195	2.28994	133	0.908145	3294	0	2629.5
103	COP	AC_1	Vcan	Egfr	0.00024022	929.3	0.104997	140	2.03211	211	2.39832	99	0.934609	1567	0	2629.5
104	AC_1	AC_4	Ptn	Alk	0.000255463	925.3	0.0456767	820	3.13584	86	2.4323	85	0.945398	1006	0	2629.5
105	OPC_0	MFOLIGO_1	Spon1	App	0.000271462	1597.5	0.0283113	1739	0.963169	1642	1.56481	918	0.944486	1059	0	2629.5
106	OPC_0	OPC_0	Alcam	Chl1	0.000274599	1564.1	0.0305138	1575	0.929797	1743	1.82921	528	0.938213	1345	0	2629.5
107	AC_4	OPC_1	Tnc	Ptprz1	0.000275637	769.5	0.0687668	364	2.53696	112	2.93572	19	0.952868	723	0	2629.5
108	NFOLIGO	COP	Sema4d	Plxnb3	0.000277147	812.9	0.0763268	298	1.81979	283	2.29738	130	0.952867	724	0	2629.5
109	OPC_0	MC_OLIGO	Ntn1	Dscam	0.000281762	1441.5	0.0474597	763	1.03198	1415	1.73725	648	0.931412	1752	0	2629.5
110	OPC_0	OPC_1	Nrxn2	Nlgn1	0.000284183	1329.1	0.0281505	1755.5	1.12661	1143.5	1.90586	442.5	0.954235	674.5	0	2629.5
111	AC_1	OPC_0	Nrxn1	Nlgn1	0.000291344	1268.9	0.0178735	3256.5	1.57702	420.5	2.82294	29.5	0.978454	8.5	0	2629.5
112	OPC_0	AC_2	Cntn1	Nrcam	0.000294158	1273.5	0.024017	2238	1.32157	735	2.28005	136	0.955643	629	0	2629.5
113	OPC_0	AC_4	Vegfa	Cd44	0.000295742	2238.1	0.0903722	209	3.99103	36	1.67976	736	0.843012	7580	0	2629.5
114	OPC_0	AC_1	Cntn1	Ptprz1	0.000297333	1328.9	0.0212361	2638	1.31945	737	2.1624	193	0.9605	447	0	2629.5
115	OPC_1	AC_4	Lama4	Cd44	0.000311041	1301.5	0.221377	31	4.34641	18	1.99254	332	0.904983	3497	0	2629.5
116	NFOLIGO	OPC_1	Cntn1	Ptprz1	0.000318499	825.9	0.0389214	1087	1.95829	232	2.85242	28	0.970519	153	0	2629.5
117	AC_4	MC_OLIGO	Gnai2	P2ry12	0.000322596	1401.1	0.224438	30	2.35479	119	2.10848	233	0.897258	3994	0	2629.5
118	COP	MC_OLIGO	Tnr	Itga9_Itgb1	0.00032343	989.1	0.0571899	544	1.76458	311	2.17384	185	0.939769	1276	0	2629.5
119	OPC_0	NFOLIGO	Ntn1	Neo1	0.00032523	1687.1	0.0445403	857	0.916968	1803	1.36878	1360	0.930748	1786	0	2629.5
120	MC_OLIGO	OPC_1	Alcam	Chl1	0.000327945	1864.9	0.0276132	1806	0.926965	1758	1.28277	1608	0.935254	1523	0	2629.5
121	AC_4	OPC_0	Tnc	Ptprz1	0.000332224	782.1	0.0657483	397	2.48217	115	3.27139	11	0.95185	758	0	2629.5
122	AC_2	AC_4	Timp3	Cd44	0.000339331	1718.7	0.204372	45	4.37576	17	2.10044	237	0.871559	5665	0	2629.5
123	MC	AC_4	Col4a6	Cd44	0.000352356	2223.3	0.219279	33	4.39213	16	1.84272	517	0.837093	7921	0	2629.5
124	AC_5	AC_4	Vim	Cd44	0.000361042	1974.1	0.195769	50	4.60287	10	2.09621	242	0.852716	6939	0	2629.5
125	OPC_0	AC_4	Cntn1	Ptprz1	0.000366335	1367.9	0.0205751	2744	1.28935	777	2.12372	219	0.959896	470	0	2629.5
126	COP	AC_1	Bcan	Nrcam	0.000366899	1239.9	0.0274304	1826	1.55908	437	2.18734	177	0.942813	1130	0	2629.5
127	OPC_1	AC_4	Nxph1	Nrxn1	0.000373974	783.7	0.0417246	964	1.84164	276	2.79731	34	0.977722	15	0	2629.5
128	COP	COP	Sema5a	Plxnb3	0.000374499	795.3	0.0853849	236	1.93187	245	2.61831	56	0.950542	810	0	2629.5
129	MFOLIGO_2	AC_4	Ptn	Alk	0.000377628	814.5	0.0583708	521	3.23465	80	2.60916	59	0.951393	783	0	2629.5
130	OPC_0	AC_4	Nrg3	Egfr	0.000383371	1509.3	0.0471413	770	1.28401	786	1.67461	747	0.918371	2614	0	2629.5
131	OPC_0	MFOLIGO_1	Ntn1	Unc5c	0.000388236	1561.7	0.0409293	992	0.904519	1868	1.4357	1192	0.942865	1127	0	2629.5
132	AC_4	MC	A2m	Lrp1	0.000388282	1435.5	0.0838982	248	3.37349	74	2.10285	236	0.897365	3990	0	2629.5
133	OPC_0	COP	Nlgn1	Nrxn2	0.000391364	1305.5	0.0270514	1871.5	1.13494	1109.5	2.13115	213.5	0.953357	703.5	0	2629.5
134	COP	OPC_0	Nrxn2	Nlgn1	0.000392411	1305.5	0.0270514	1871.5	1.13494	1109.5	2.13115	213.5	0.953357	703.5	0	2629.5
135	MC	AC_4	Col4a2	Cd44	0.000396232	2386.1	0.217736	35	4.06918	31	1.7134	689	0.826884	8546	0	2629.5
136	OPC_1	AC_2	Nxph1	Nrxn1	0.000396232	786.1	0.041435	972	1.83265	278	2.79096	35	0.977646	16	0	2629.5
137	AC_4	AC_1	Efemp1	Egfr	0.000397654	1525.5	0.177008	57	2.82878	102	2.08311	250	0.887665	4589	0	2629.5
138	OPC_1	COP	Nxph1	Nrxn2	0.000400988	971.7	0.0610388	463	1.35628	685	2.04472	286	0.95103	795	0	2629.5
139	OPC_0	AC_4	Sema3d	Nrp2_Plxna2	0.000402982	1948.5	0.0696853	354	1.29229	772	1.64219	796	0.878633	5191	0	2629.5
140	AC_2	AC_4	Vegfa	Cd44	0.000411991	1703.1	0.149807	80	4.19751	25	2.07726	253	0.873638	5528	0	2629.5
141	MOLIGO_0	NFOLIGO	Cntn2	Cntn1	0.000418219	1520.1	0.0415369	969	1.04138	1388	1.68846	718	0.929198	1896	0	2629.5
142	OPC_0	AC_2	Cntn1	Ptprz1	0.000423329	1395.9	0.0202099	2802	1.27273	806	2.07349	259	0.95955	483	0	2629.5
143	OPC_0	AC_1	Cntn6	Ptprg	0.000423762	1618.1	0.0353927	1254	0.936852	1718	1.78758	588	0.929177	1901	0	2629.5
144	NFOLIGO	OPC_0	Cntn1	Ptprz1	0.000426664	846.7	0.0372129	1170	1.9035	256	3.18809	12	0.96987	166	0	2629.5
145	COP	OPC_0	Ntn1	Dscam	0.000446528	1299.1	0.0437705	888	1.20575	946	2.3642	111	0.928782	1921	0	2629.5
146	OPC_0	AC_4	Nxph1	Nrxn2	0.000461843	1512.9	0.0272859	1843	1.13351	1116	2.73572	42	0.928492	1934	0	2629.5
147	OPC_1	AC_4	Nxph2	Nrxn1	0.000462232	934.9	0.108719	131	1.88063	263	2.17038	190	0.936125	1461	0	2629.5
148	COP	OPC_0	Ntn1	Dcc	0.000473907	1530.9	0.0294961	1640	1.09493	1215	2.11298	226	0.928318	1944	0	2629.5
149	AC_1	AC_1	Bcan	Egfr	0.000483407	1227.3	0.0808762	267	2.18641	149	2.34256	117	0.912825	2974	0	2629.5
150	OPC_1	AC_2	Nxph2	Nrxn1	0.000488799	940.3	0.107964	132	1.87165	268	2.16403	191	0.935916	1481	0	2629.5
151	AC_1	AC_4	Bcan	Nrcam	0.000489966	1267.7	0.0263176	1957	1.56724	432	2.28233	135	0.941686	1185	0	2629.5
152	COP	COP	Tnr	Itga9_Itgb1	0.000493733	1259.3	0.0390111	1081	1.64468	371	2.0759	255	0.927988	1960	0	2629.5
153	COP	OPC_1	Alcam	Chl1	0.000510326	1577.5	0.0327178	1423	1.01671	1464	1.46725	1116	0.940204	1255	0	2629.5
154	MC_OLIGO	MC_OLIGO	Cfh	Itgam	0.000519632	2074.1	0.210061	42	2.04878	205	1.75611	627	0.853686	6867	0	2629.5
155	COP	OPC_1	Tnr	Itga9_Itgb1	0.000520756	931.9	0.0625661	436	1.7777	303	2.29048	132	0.942262	1159	0	2629.5
156	AC_4	AC_1	Bcan	Egfr	0.000521984	1227.3	0.0795964	274	2.16737	156	2.61029	58	0.912188	3019	0	2629.5
157	OPC_0	MC	Rims1	Cacna1c	0.000532693	1644.3	0.0397478	1042	0.898989	1886	1.72553	674	0.927627	1990	0	2629.5
158	OPC_0	MC_OLIGO	Cntn6	Ptprg	0.000534033	1711.5	0.0337773	1363	0.914248	1826	1.67233	748	0.927625	1991	0	2629.5
159	OPC_1	AC_1	Nxph2	Nrxn1	0.000539119	961.9	0.105084	139	1.83736	277	2.10958	230	0.935101	1534	0	2629.5
160	OPC_1	AC_1	Nxph1	Nrxn1	0.0005432	799.1	0.0403297	1011	1.79836	294	2.73651	41	0.977349	20	0	2629.5
161	COP	MFOLIGO_1	Sema5a	Plxnb3	0.000548949	1105.3	0.0476636	756	1.62612	386	2.13461	209	0.934894	1546	0	2629.5
162	OPC_1	OPC_0	Dscam	Dcc	0.000569575	826.1	0.0441272	869	1.57329	424	2.71366	45	0.969908	163	0	2629.5
163	AC_5	AC_1	Fgf13	Egfr	0.000580533	1401.1	0.0785612	284	1.93298	244	2.17305	186	0.902228	3662	0	2629.5
164	OPC_0	NFOLIGO	Olfm2	Robo2	0.000585229	1389.7	0.0963287	183	1.23489	875	1.90207	449	0.915347	2812	0	2629.5
165	OPC_0	OPC_1	Rims1	Cacna1c	0.000608999	1736.3	0.0386604	1098	0.881578	1948	1.54686	962	0.92669	2044	0	2629.5
166	AC_1	AC_4	Nrxn1	Nlgn3	0.000625563	1626.1	0.0257873	2012.5	1.18486	996.5	1.91099	436.5	0.926522	2055.5	0	2629.5
167	OPC_0	AC_4	Col5a3	Sdc3	0.000628534	2108.7	0.117711	113	1.22959	891	1.80878	554	0.860986	6356	0	2629.5
168	OPC_0	AC_4	Vegfa	Nrp2	0.000653914	2457.5	0.050269	674	1.58173	414	1.57456	900	0.841511	7670	0	2629.5
169	COP	OPC_1	Ntn1	Dcc	0.000655022	1774.5	0.027739	1791	1.02794	1428	1.55098	950	0.926248	2074	0	2629.5
170	AC_1	MOLIGO_0	Fgf13	Fgfr2	0.00066615	1714.5	0.0251169	2081	1.05128	1350	1.51664	1021	0.935782	1491	0	2629.5
171	AC_4	AC_4	Gnai2	Ednrb	0.000669534	1820.5	0.0974384	175	1.93351	242	2.03295	298	0.870204	5758	0	2629.5
172	COP	OPC_1	Nrxn2	Nlgn1	0.000675809	1513.5	0.0250278	2087.5	1.051	1351.5	1.68134	731.5	0.951598	767.5	0	2629.5
173	OPC_0	AC_1	Nrxn1	Nlgn1	0.000682937	1800.7	0.0119487	4963.5	1.16341	1039.5	2.02976	300.5	0.973774	70.5	0	2629.5
174	OPC_1	OPC_0	Nxph1	Nrxn1	0.000683214	852.3	0.0363131	1207	1.67375	348	2.70077	46	0.976158	31	0	2629.5
175	AC_1	COP	Bcan	Nrcam	0.000688862	1327.7	0.0249613	2095	1.52998	467	2.16214	194	0.940216	1253	0	2629.5
176	OPC_0	OPC_1	Nrxn1	Nlgn2	0.000688926	1429.5	0.0508242	661.5	1.21992	912.5	1.82831	529.5	0.921199	2414.5	0	2629.5
177	COP	MC	Tnr	Itga9_Itgb1	0.000703786	1295.1	0.0365286	1197	1.66063	357	2.17179	188	0.92576	2104	0	2629.5
178	OPC_0	AC_1	Spon1	Lrp8	0.000706944	1930.9	0.0749306	310	1.21828	918	1.90054	450	0.876308	5347	0	2629.5
179	OPC_0	MFOLIGO_2	Ntrk3	Ptprd	0.000712188	1610.5	0.0303006	1593	0.84431	2109	1.39627	1290	0.961229	431	0	2629.5
180	COP	AC_4	Lama4	Cd44	0.000713126	1369.1	0.19943	47	4.27618	21	1.98233	345	0.900398	3803	0	2629.5
181	OPC_0	AC_5	Nlgn1	Nrxn1	0.000716083	1681.7	0.0127295	4649.5	1.21693	921.5	2.23792	149.5	0.97457	58.5	0	2629.5
182	AC_4	AC_5	Gnai2	Egfr	0.000717215	1835.7	0.0840847	247	1.9274	247	2.02377	305	0.870325	5750	0	2629.5
183	OPC_0	AC_5	Vcan	Egfr	0.000722225	1663.7	0.0428646	923	1.25642	834	2.15408	199	0.901305	3733	0	2629.5
184	AC_1	AC_4	Vegfa	Cd44	0.000731237	1618.7	0.169903	62	4.26732	23	2.02228	307	0.880424	5072	0	2629.5
185	OPC_0	MC	Nxph1	Nrxn1	0.000731237	1539.3	0.0167181	3516	1.15112	1072	2.17913	181	0.965254	298	0	2629.5
186	COP	OPC_0	Alcam	Chl1	0.000732681	1863.7	0.0264463	1939	0.841322	2121	1.51254	1028	0.933934	1601	0	2629.5
187	NFOLIGO	AC_4	Sema4d	Plxnb1	0.000738315	968.1	0.0750252	308	1.78116	302	2.17761	182	0.936881	1419	0	2629.5
188	MC_OLIGO	OPC_0	Nxph1	Nrxn2	0.000739616	1784.3	0.0335356	1375	0.840032	2125	1.40815	1256	0.935044	1536	0	2629.5
189	MFOLIGO_1	AC_4	Col9a3	Cd44	0.000743675	1550.7	0.196381	48	4.11881	28	1.66126	764	0.892809	4284	0	2629.5
190	OPC_0	MOLIGO_0	Il1rapl1	Ptprd	0.000743675	3099.3	0.0151243	3904	0.491226	4407	0.635265	4524	0.976118	32	0	2629.5
191	AC_1	AC_5	Bcan	Nrcam	0.000766092	1339.7	0.0246605	2140	1.52172	478	2.18617	178	0.939875	1273	0	2629.5
192	MOLIGO_0	MC_OLIGO	Tf	Adrb2	0.000782337	1481.9	0.0766416	295	1.32868	726	1.28165	1610	0.925103	2149	0	2629.5
193	COP	COP	Sema5a	Plxna3	0.000789126	1323.5	0.120764	109	1.7496	315	2.25752	141	0.906198	3423	0	2629.5
194	NFOLIGO	AC_1	Cntn1	Ptprz1	0.000789645	987.3	0.0301495	1606	1.67699	345	2.41602	94	0.966637	262	0	2629.5
195	MC_OLIGO	AC_1	Nxph1	Nrxn1	0.000792386	1431.3	0.0196998	2888	1.2065	945	1.87542	471	0.967904	223	0	2629.5
196	NFOLIGO	AC_1	Cntn1	Nrcam	0.000795162	880.3	0.0385383	1104	1.80279	290	2.61031	57	0.964653	321	0	2629.5
197	NFOLIGO	AC_1	Sema4d	Plxnb1	0.000798857	1087.1	0.0610033	465	1.67165	350	2.16286	192	0.93048	1799	0	2629.5
198	AC_1	OPC_1	Nrxn1	Nlgn2	0.00080071	1307.7	0.0564459	560.5	1.34453	703.5	1.86405	485.5	0.924923	2159.5	0	2629.5
199	AC_4	AC_1	Tnc	Ptprz1	0.00081911	878.5	0.0532685	609	2.25566	130	2.49932	71	0.94679	953	0	2629.5
200	NFOLIGO	AC_4	Col9a3	Cd44	0.000839132	1600.9	0.19189	51	4.10753	29	1.55932	927	0.891697	4368	0	2629.5
201	OPC_0	AC_2	Vcan	Egfr	0.000843037	1698.3	0.0419491	960	1.24453	850	2.09001	245	0.90034	3807	0	2629.5
202	NFOLIGO	COP	Cntn1	Nrcam	0.000846215	1236.1	0.0246194	2149	1.41512	610	2.18474	180	0.956165	612	0	2629.5
203	NFOLIGO	COP	Sema5a	Plxnb3	0.000850098	1509.7	0.0394646	1060	1.07608	1282	1.73112	662	0.928908	1915	0	2629.5
204	AC_1	COP	Apoe	Scarb1	0.000857765	1508.9	0.0726056	324	1.79862	293	2.13297	210	0.895818	4088	0	2629.5
205	OPC_1	OPC_1	Dscam	Dcc	0.000878111	895.9	0.0414985	970	1.5063	493	2.15166	200	0.968998	187	0	2629.5
206	COP	AC_2	Bcan	Nrcam	0.000879681	1388.3	0.0242697	2200	1.4354	591	2.1107	229	0.939422	1292	0	2629.5
207	NFOLIGO	NFOLIGO	Sema5a	Plxnb3	0.000885695	1175.1	0.0533443	607	1.31949	736	1.80057	563	0.938238	1340	0	2629.5
208	MC_OLIGO	OPC_0	Ntn1	Dscam	0.000889723	1436.7	0.0383695	1113	1.15932	1049	2.17218	187	0.924302	2205	0	2629.5
209	MC_OLIGO	OPC_1	Slit2	Robo1	0.000893765	1707.7	0.0432782	910	1.02118	1446	1.37504	1346	0.92424	2207	0	2629.5
210	AC_1	AC_2	Fgf13	Fgfr3	0.000897539	1754.3	0.0815265	264	1.7815	301	1.99461	329	0.877974	5248	0	2629.5
211	NFOLIGO	AC_4	Ptn	Alk	0.000910593	924.1	0.046957	776	3.14581	85	2.23768	151	0.946108	979	0	2629.5
212	OPC_1	OPC_0	Nxph2	Nrxn1	0.000913782	1025.9	0.0946183	191	1.71275	331	2.07384	256	0.931844	1722	0	2629.5
213	MOLIGO_0	AC_1	Cntn2	Nrcam	0.000914198	1819.7	0.0309999	1542	0.916862	1805	1.5714	905	0.924117	2217	0	2629.5
214	AC_4	AC_4	Tnc	Ptprz1	0.00091793	892.9	0.0516106	647	2.22557	134	2.46064	73	0.945988	981	0	2629.5
215	MC_OLIGO	OPC_0	Slit2	Robo1	0.000918329	1613.3	0.0431028	918	1.0177	1461	1.60771	839	0.924098	2219	0	2629.5
216	OPC_0	COP	Cntn4	Ptprg	0.0009204	2070.1	0.0241337	2220	0.834527	2141	1.44259	1174	0.92457	2186	0	2629.5
217	AC_4	MOLIGO_1	Gnai2	Unc5b	0.000955232	1270.9	0.15945	69	1.80952	288	1.98992	336	0.912042	3032	0	2629.5
218	MC_OLIGO	OPC_0	Ntn1	Dcc	0.000966919	1732.7	0.0258565	2008	1.0485	1364	1.92096	420	0.923811	2242	0	2629.5
219	COP	COP	Sema5b	Plxna3	0.000972151	1592.5	0.124118	104	1.72088	326	1.98959	338	0.888082	4565	0	2629.5
220	AC_4	AC_2	Tnc	Ptprz1	0.00098208	905.9	0.0506945	666	2.20894	141	2.41041	95	0.945529	998	0	2629.5
221	OPC_0	COP	Sema5a	Plxnb3	0.000984293	1767.5	0.0338742	1359	0.971894	1616	1.53521	983	0.923696	2250	0	2629.5
222	MC_OLIGO	NFOLIGO	Slit2	Robo2	0.00098984	1501.7	0.0522793	629	1.31135	748	1.68075	734	0.916103	2768	0	2629.5
223	OPC_0	NFOLIGO	Fgf14	Fgfr2	0.00100636	1771.7	0.0318113	1484	0.804958	2260	1.20233	1854	0.955566	631	0	2629.5
224	AC_4	AC_4	Gnai2	Cnr1	0.00100658	1495.6	0.212782	38	2.21424	139	1.98566	342	0.892235	4329.5	0	2629.5
225	OPC_1	AC_4	Vim	Cd44	0.00101531	2123.5	0.16896	64	4.48427	14	1.98547	343	0.843225	7567	0	2629.5
226	AC_1	OPC_0	Bcan	Nrcam	0.00101754	1378.3	0.0237934	2265	1.4979	502	2.17734	183	0.938855	1312	0	2629.5
227	COP	OPC_0	Nxph1	Nrxn2	0.00102204	1913.9	0.0313414	1515	0.803054	2267	1.31578	1506	0.932958	1652	0	2629.5
228	NFOLIGO	MFOLIGO_1	Sema4d	Plxnb3	0.00103564	1190.7	0.0426072	931	1.51405	483	1.81367	546	0.937906	1364	0	2629.5
229	AC_4	COP	Apoe	Scarb1	0.00105073	1531.3	0.0709151	347	1.77166	306	2.11294	227	0.894714	4147	0	2629.5
230	NFOLIGO	AC_1	Cntn1	Notch1	0.00106327	1468.7	0.0315206	1501	1.37218	665	2.06623	263	0.923249	2285	0	2629.5
231	NFOLIGO	AC_5	Cntn1	Nrcam	0.00106327	1243.5	0.0243228	2185	1.40686	624	2.20876	162	0.95591	617	0	2629.5
232	MC_OLIGO	AC_1	Dscam	Dcc	0.0010656	1539.3	0.0236579	2286	1.00524	1500	1.6449	792	0.959349	489	0	2629.5
233	OPC_1	AC_4	Vcan	Cd44	0.00106874	1009.5	0.157723	72	4.27896	20	1.97703	349	0.92783	1977	0	2629.5
234	OPC_0	MOLIGO_1	Fgf14	Fgfr2	0.00108674	1647.9	0.031476	1506	0.798177	2295	1.44339	1169	0.955341	640	0	2629.5
235	NFOLIGO	AC_2	Cntn1	Ptprz1	0.00110581	1024.1	0.0286926	1706	1.63027	382	2.32711	121	0.965829	282	0	2629.5
236	NFOLIGO	AC_2	Cntn1	Nrcam	0.00111303	954.9	0.0340976	1343	1.67911	343	2.53367	67	0.962505	392	0	2629.5
237	OPC_0	AC_4	Nrg2	Nrp2	0.00111601	2409.5	0.109305	128	1.55489	442	1.51158	1031	0.838909	7817	0	2629.5
238	NFOLIGO	AC_2	Sema4d	Plxnb1	0.00111787	1141.3	0.0570887	549	1.64108	375	2.13576	208	0.928304	1945	0	2629.5
239	AC_2	AC_4	Vegfa	Nrp2	0.00112398	1829.5	0.083329	252	1.7882	299	1.97206	355	0.872386	5612	0	2629.5
240	NFOLIGO	OPC_0	Cntn1	Nrcam	0.00113003	1282.1	0.0234676	2313	1.38304	652	2.19994	169	0.95515	647	0	2629.5
241	MC_OLIGO	AC_4	Ptn	Alk	0.00113984	1547.7	0.0234175	2317	2.96258	93	1.80161	561	0.925359	2138	0	2629.5
242	NFOLIGO	AC_4	Cntn1	Ptprz1	0.0011423	1009.7	0.0292111	1669	1.64689	369	2.37734	103	0.966124	278	0	2629.5
243	NFOLIGO	AC_4	Cntn1	Notch1	0.00114476	1421.1	0.0341017	1342	1.41387	614	1.91243	433	0.925991	2087	0	2629.5
244	OPC_0	MC	Fgf12	Fgfr1	0.00114476	2003.1	0.0262722	1966	0.879694	1954	1.45368	1147	0.922697	2319	0	2629.5
245	NFOLIGO	AC_4	Cntn1	Notch2	0.00114723	1594.5	0.0302887	1595	1.15118	1071	1.6173	828	0.929832	1849	0	2629.5
246	NFOLIGO	AC_4	Cntn1	Nrcam	0.00114971	1176.3	0.0259572	1999	1.45238	559	2.30493	128	0.95726	566	0	2629.5
247	AC_1	AC_1	Apoe	Sorl1	0.00116183	1627.7	0.0736782	317	1.65743	359	2.14182	205	0.887211	4628	0	2629.5
248	AC_1	AC_4	Apoe	Sdc2	0.00116183	1325.7	0.0692984	359	2.20201	143	2.22063	157	0.907335	3340	0	2629.5
249	MC_OLIGO	AC_1	Pros1	Mertk	0.00117232	2057.3	0.0397185	1044	1.3531	691	1.66331	760	0.8791	5162	0	2629.5
250	OPC_0	OPC_0	Rims1	Cacna1c	0.00117721	1863.3	0.0342445	1327	0.810871	2234	1.64297	794	0.922462	2332	0	2629.5
251	NFOLIGO	NFOLIGO	Cntn1	Notch1	0.00119499	1555.9	0.030764	1552	1.35996	680	1.79044	579	0.922383	2339	0	2629.5
252	OPC_0	AC_4	Nrxn1	Nlgn3	0.00119754	1814.3	0.0232191	2340.5	1.06024	1319.5	1.87526	472.5	0.92287	2309.5	0	2629.5
253	AC_4	MOLIGO_1	Gnai2	Igf1r	0.00122015	1175.9	0.068713	365	1.74021	319	1.97337	353	0.924155	2213	0	2629.5
254	OPC_1	OPC_1	Tnc	Ptprz1	0.00122159	922.1	0.048784	718	2.07156	194	3.15144	14	0.944531	1055	0	2629.5
255	OPC_0	AC_2	Cntn4	Ptprg	0.00123118	2078.5	0.0230994	2353	0.808274	2241	1.59173	873	0.923028	2296	0	2629.5
256	MC_OLIGO	AC_1	Slit2	Dcc	0.00123905	1805.7	0.0317827	1487	0.988713	1554	1.52839	1002	0.922069	2356	0	2629.5
257	AC_4	AC_2	Gnai2	Egfr	0.0012702	1868.9	0.0822887	260	1.91551	252	1.9597	370	0.869102	5833	0	2629.5
258	NFOLIGO	AC_2	Cntn1	Notch1	0.0012817	1518.5	0.0303117	1592	1.35265	693	2.0224	306	0.921851	2372	0	2629.5
259	OPC_1	MOLIGO_1	Spon1	App	0.00128176	1179.3	0.039338	1068	1.22576	902	1.80439	557	0.952505	740	0	2629.5
260	OPC_0	MC	Fgf14	Fgfr1	0.0012844	1530.7	0.0424633	940	1.05643	1331	1.94965	380	0.921847	2373	0	2629.5
261	COP	OPC_1	Ntn1	Dscam	0.00129526	1778.1	0.0357607	1236	0.985314	1567	1.48425	1081	0.921801	2377	0	2629.5
262	AC_4	AC_1	Fgf13	Egfr	0.00130087	1526.5	0.0683084	373	1.81072	287	2.0724	261	0.895884	4082	0	2629.5
263	MC_OLIGO	OPC_1	Cntn6	Ptprg	0.00131445	2079.3	0.0284854	1723	0.849459	2085	1.29109	1575	0.921692	2384	0	2629.5
264	MC_OLIGO	OPC_1	Ntn1	Dcc	0.00131997	2033.3	0.0243162	2189	0.981508	1581	1.35896	1381	0.921621	2386	0	2629.5
265	MC_OLIGO	AC_2	Dscam	Dcc	0.00131997	1590.5	0.0228243	2386	0.977839	1594	1.61265	832	0.958644	511	0	2629.5
266	AC_4	COP	Sdc2	Ptprj	0.00132158	1102.1	0.067894	375	2.04482	207	2.232	154	0.925198	2145	0	2629.5
267	COP	OPC_1	Cntn6	Ptprg	0.00133665	2071.5	0.0283817	1734	0.848037	2089	1.31181	1513	0.92156	2392	0	2629.5
268	AC_4	AC_4	Apoe	Sdc2	0.00134251	1347.7	0.067685	377	2.17506	155	2.20061	167	0.906339	3410	0	2629.5
269	OPC_0	MC_OLIGO	Dscam	Dcc	0.00134505	1370.3	0.0227717	2395	1.1433	1091	2.11906	224	0.958598	512	0	2629.5
270	COP	OPC_0	Dscam	Dcc	0.00135632	1398.9	0.0227212	2399	1.09587	1212	2.09679	241	0.958554	513	0	2629.5
271	AC_4	AC_5	Tnc	Egfr	0.00136365	1958.5	0.0675188	379	2.04488	206	2.15873	195	0.860595	6383	0	2629.5
272	AC_4	AC_1	Apoe	Sorl1	0.00138501	1654.7	0.0719628	333	1.63048	381	2.1218	220	0.886027	4710	0	2629.5
273	OPC_1	OPC_0	Ntn1	Dscam	0.00138857	929.1	0.0726272	323	1.45381	554	2.67951	49	0.943817	1090	0	2629.5
274	NFOLIGO	AC_5	Cntn1	Ptprz1	0.00139347	1254.7	0.0226227	2412	1.43561	590	2.11812	225	0.961682	417	0	2629.5
275	OPC_0	MOLIGO_0	Ntrk3	Ptprd	0.00140798	1692.9	0.028275	1742	0.771107	2417	1.42886	1209	0.959919	467	0	2629.5
276	OPC_0	AC_1	Nrxn2	Nlgn1	0.00141381	1709.5	0.0225906	2419.5	0.92156	1783.5	1.59823	857.5	0.949183	857.5	0	2629.5
277	AC_1	OPC_0	Nlgn1	Nrxn2	0.00141674	1709.5	0.0225906	2419.5	0.92156	1783.5	1.59823	857.5	0.949183	857.5	0	2629.5
278	AC_2	MFOLIGO_1	Agt	Grm7	0.00141746	1319.9	0.0878232	221	1.6272	384	2.25609	143	0.909198	3222	0	2629.5
279	MFOLIGO_2	AC_1	Cntn2	Nrcam	0.00141966	1963.9	0.0304888	1579	0.912252	1837	1.31316	1510	0.923532	2264	0	2629.5
280	OPC_0	AC_4	Fgf14	Fgfr2	0.00142848	1805.7	0.0300975	1610	0.770295	2424	1.25107	1693	0.954376	672	0	2629.5
281	OPC_0	COP	Dscam	Dcc	0.00143923	1367.3	0.0224544	2439	1.1367	1100	2.25597	144	0.958319	524	0	2629.5
282	AC_4	COP	A2m	Lrp1	0.00143937	1591.1	0.0700679	351	3.29855	76	1.94453	386	0.888767	4513	0	2629.5
283	OPC_1	OPC_1	Alcam	Chl1	0.00144437	1294.3	0.0395226	1057	1.13636	1101	1.72769	671	0.9453	1013	0	2629.5
284	AC_5	AC_1	Nrg1	Egfr	0.00146149	1365.5	0.10087	165	1.62345	388	2.43941	82	0.903858	3563	0	2629.5
285	OPC_1	OPC_0	Ntn1	Dcc	0.00146507	1048.3	0.0489421	714	1.34299	706	2.42829	87	0.943445	1105	0	2629.5
286	MC_OLIGO	AC_2	Slit2	Dcc	0.00147323	1864.7	0.0306629	1557	0.961311	1646	1.49613	1052	0.92077	2439	0	2629.5
287	OPC_1	OPC_0	Tnc	Ptprz1	0.00148598	948.7	0.0466426	783	2.01677	215	3.48711	7	0.943343	1109	0	2629.5
288	AC_4	AC_4	Adam10	Cd44	0.0014877	1288.3	0.159682	68	4.1558	27	1.6846	726	0.912662	2991	0	2629.5
289	AC_4	AC_1	Bcan	Nrcam	0.00149125	962.3	0.0384551	1110	1.89861	258	2.85545	26	0.951268	788	0	2629.5
290	AC_4	AC_2	Tnc	Egfr	0.0014951	1990.7	0.0660767	391	2.03299	210	2.09466	243	0.859295	6480	0	2629.5
291	MOLIGO_1	MC_OLIGO	Tf	Adrb2	0.00152312	915.3	0.138676	91	1.71627	327	1.92536	413	0.943229	1116	0	2629.5
292	MC_OLIGO	COP	Nxph1	Nrxn2	0.00153463	2076.7	0.0298155	1624	0.764416	2459	1.18363	1916	0.93138	1755	0	2629.5
293	OPC_0	NFOLIGO	Spon1	App	0.00155345	2046.1	0.022265	2465	0.82807	2165	1.2841	1604	0.937841	1367	0	2629.5
294	NFOLIGO	MC_OLIGO	Sema6a	Plxna2	0.00156292	1442.3	0.0493878	698	1.38106	653	1.66138	763	0.920423	2468	0	2629.5
295	MFOLIGO_2	NFOLIGO	Cntn2	Cntn1	0.00157245	1632.1	0.0408521	995	1.03677	1405	1.43022	1205	0.928649	1926	0	2629.5
296	OPC_1	OPC_1	Nxph1	Nrxn1	0.00162266	912.9	0.0339348	1355	1.59997	402	2.27489	137	0.975357	41	0	2629.5
297	OPC_0	AC_4	Cntn6	Notch1	0.0016443	1757.5	0.0537323	603	1.12796	1138	1.85866	492	0.898315	3925	0	2629.5
298	OPC_0	AC_5	Nrxn1	Nlgn1	0.00164659	2126.3	0.0097646	6017.5	1.01112	1475.5	1.95854	371.5	0.971069	137.5	0	2629.5
299	MC_OLIGO	MOLIGO_1	Slit2	App	0.00165031	1971.5	0.0359467	1226	0.881942	1946	1.29486	1561	0.920027	2495	0	2629.5
300	NFOLIGO	AC_1	Bcan	Nrcam	0.00165362	1501.9	0.0221076	2496	1.39515	634	2.0078	321	0.936712	1429	0	2629.5
301	AC_1	OPC_1	Alcam	Chl1	0.00166025	2164.7	0.0220874	2498	0.829808	2161	1.2895	1584	0.928156	1951	0	2629.5
302	OPC_0	COP	Nxph1	Nrxn1	0.00167075	1758.1	0.0138802	4255	1.0727	1288	2.1314	212	0.961996	406	0	2629.5
303	MC_OLIGO	OPC_1	Cntn1	Ptprz1	0.00168431	1983.9	0.0130657	4539	1.15489	1061	1.59433	868	0.950183	822	0	2629.5
304	MC_OLIGO	OPC_0	Cntn6	Ptprg	0.00168701	2045.1	0.0269946	1875	0.8045	2261	1.54862	954	0.91973	2506	0	2629.5
305	MOLIGO_0	AC_2	Cntn2	Nrcam	0.00169713	2069.1	0.0274278	1828	0.793179	2320	1.49476	1059	0.919712	2509	0	2629.5
306	NFOLIGO	AC_4	Sema3e	Nrp2	0.00170391	1328.1	0.0930129	199	1.78486	300	1.52853	1001	0.919676	2511	0	2629.5
307	OPC_0	AC_5	Fgf12	Fgfr1	0.00171411	2129.9	0.024151	2217	0.831883	2152	1.45737	1137	0.91964	2514	0	2629.5
308	OPC_1	NFOLIGO	Tnc	Cntn1	0.00171977	920.1	0.0647226	410	2.04059	209	3.02639	17	0.93832	1335	0	2629.5
309	COP	OPC_0	Cntn6	Ptprg	0.00172779	2041.5	0.0268963	1883	0.803078	2266	1.56934	911	0.919595	2518	0	2629.5
310	NFOLIGO	AC_1	Cntn1	Notch2	0.00174156	1989.3	0.02253	2432	1.06141	1315	1.49843	1048	0.919542	2522	0	2629.5
311	MC_OLIGO	OPC_0	Alcam	Chl1	0.00174501	2202.3	0.0223203	2458	0.751573	2523	1.32805	1468	0.928505	1933	0	2629.5
312	AC_1	AC_2	Apoe	Lrp1	0.00175889	1325.9	0.0396084	1052	1.71493	329	2.42143	92	0.919507	2527	0	2629.5
313	OPC_0	AC_4	Nrxn1	Nlgn1	0.00176052	1882.7	0.01137	5218.5	1.12306	1158.5	2.00912	318.5	0.973132	88.5	0	2629.5
314	OPC_0	AC_1	Vegfa	Egfr	0.00176648	2843.1	0.0382922	1118	1.32533	731	1.449	1159	0.826473	8578	0	2629.5
315	COP	AC_4	Vcan	Egfr	0.00176935	1282.7	0.0670635	384	1.61228	395	1.87288	475	0.919502	2530	0	2629.5
316	NFOLIGO	MFOLIGO_1	App	Grm7	0.00177285	1924.5	0.0218508	2531	0.764365	2460	1.40616	1261	0.952359	741	0	2629.5
317	OPC_1	OPC_1	Nxph1	Nrxn2	0.0017905	1268.5	0.0428365	924	1.17555	1013	1.76889	613	0.942093	1163	0	2629.5
318	NFOLIGO	MC_OLIGO	Sema4d	Plxnb2	0.00179505	1423.5	0.0829181	256	1.70751	333	1.92476	416	0.905264	3483	0	2629.5
319	AC_5	AC_4	Vcl	Alk	0.0018077	1138.3	0.0615607	451	3.36221	75	2.89191	21	0.919639	2515	0	2629.5
320	AC_4	AC_4	Tnc	Egfr	0.0018078	1740.7	0.0900185	211	2.2304	133	1.92302	417	0.87697	5313	0	2629.5
321	OPC_0	AC_1	Vegfa	Grin2b	0.00182697	2062.1	0.0372302	1169	1.22738	899	1.73363	657	0.882181	4956	0	2629.5
322	NFOLIGO	NFOLIGO	Cntn1	Notch2	0.0018332	2085.1	0.0223716	2447	1.05957	1324	1.32528	1477	0.919281	2548	0	2629.5
323	AC_4	AC_4	A2m	Lrp1	0.00183348	2231.2	0.0643962	419	3.26781	78	1.93194	405	0.884526	4799	0.001	5455
324	OPC_0	AC_2	Nrxn1	Nlgn1	0.00183924	1918.7	0.0112516	5270.5	1.1148	1171.5	1.91279	430.5	0.972995	91.5	0	2629.5
325	AC_1	OPC_1	Tnc	Ptprz1	0.00185125	1692.3	0.0217788	2542	1.44261	579	2.21833	158	0.919208	2553	0	2629.5
326	AC_4	OPC_0	Tnc	Cntn1	0.0018594	925.9	0.0642616	421	2.14845	165	2.55705	63	0.938113	1351	0	2629.5
327	MFOLIGO_2	MFOLIGO_1	Col9a3	Mag	0.0018658	2041.9	0.0411454	985	0.774148	2403	1.10544	2187	0.927419	2005	0	2629.5
328	AC_4	AC_4	Vegfa	Nrp2	0.00187245	2061.9	0.064174	422	1.66857	352	2.0408	290	0.857126	6616	0	2629.5
329	OPC_0	AC_2	Fgf12	Fgfr1	0.00188412	2196.5	0.0238296	2260	0.824639	2175	1.37063	1356	0.919144	2562	0	2629.5
330	OPC_1	OPC_1	Ntn1	Dcc	0.00190155	1179.1	0.0460265	802	1.276	801	1.8663	482	0.941784	1181	0	2629.5
331	AC_1	AC_4	Vegfa	Nrp2	0.00191196	1735.1	0.0945078	192	1.85801	273	1.91709	425	0.87923	5156	0	2629.5
332	OPC_1	AC_4	Tnc	Egfr	0.00191196	2035.7	0.0638602	425	1.765	310	2.13874	206	0.857219	6608	0	2629.5
333	MC_OLIGO	OPC_0	Il18	Il1rapl1	0.00191372	1802.5	0.0440615	870	0.957938	1661	1.00968	2570	0.939623	1282	0	2629.5
334	COP	MC	Vcan	Itgb1	0.00192117	1510.5	0.0425798	937	1.16804	1030	1.94644	384	0.918983	2572	0	2629.5
335	MFOLIGO_2	AC_4	Col9a3	Cd44	0.00195426	1717.9	0.152025	78	4.00745	35	1.67907	739	0.879929	5108	0	2629.5
336	AC_2	COP	Apoe	Scarb1	0.00196548	1658.3	0.0634279	429	1.65228	362	1.95368	377	0.889341	4494	0	2629.5
337	OPC_0	AC_5	Fgf14	Fgfr1	0.00196641	1630.5	0.0390347	1077	1.00862	1484	1.95335	378	0.91876	2584	0	2629.5
338	MFOLIGO_2	AC_2	Cntn2	Nrcam	0.00196641	2229.7	0.0269756	1876	0.788568	2341	1.23652	1739	0.919096	2563	0	2629.5
339	NFOLIGO	AC_5	Sema4d	Plxnb1	0.00197785	1384.9	0.043531	899	1.5352	461	1.97825	348	0.91874	2587	0	2629.5
340	OPC_0	AC_4	Nrxn2	Nlgn1	0.00197785	1794.1	0.0214963	2587.5	0.881204	1950.5	1.57759	893.5	0.947972	909.5	0	2629.5
341	AC_4	MC_OLIGO	Wnt5a	Adrb2	0.00200437	2133.3	0.451433	6	3.23472	79	1.68673	723	0.84855	7229	0	2629.5
342	OPC_0	OPC_0	Adam12	Itga9	0.00201613	3444.1	0.0212591	2632	0.472958	4599	0.928106	2905	0.890054	4455	0	2629.5
343	MC_OLIGO	OPC_0	Cntn1	Ptprz1	0.00201762	1967.9	0.0124921	4742	1.10011	1199	1.93	409	0.94911	860	0	2629.5
344	MC	AC_1	Nrg1	Egfr	0.00201997	1454.5	0.0919575	204	1.56371	433	2.20231	165	0.899763	3841	0	2629.5
345	OPC_0	MFOLIGO_1	Fgf14	Fgfr2	0.0020555	1915.7	0.0283828	1733	0.735614	2607	1.19145	1893	0.953082	716	0	2629.5
346	AC_4	AC_2	Serpine2	Lrp1	0.00207544	1254.5	0.0624573	437	1.63995	376	2.30407	129	0.917131	2701	0	2629.5
347	COP	OPC_1	Dscam	Dcc	0.00207926	1643.5	0.0213677	2613	1.02888	1426	1.5348	985	0.957317	564	0	2629.5
348	AC_4	AC_2	Tnc	Sdc4	0.00208946	2174.5	0.0624525	438	2.19306	146	1.94223	387	0.847735	7272	0	2629.5
349	AC_4	AC_1	Tnc	Sdc4	0.00210354	2160.9	0.0623507	439	2.19194	147	2.02123	310	0.847629	7279	0	2629.5
350	OPC_0	AC_2	Fgf14	Fgfr1	0.00210726	1668.7	0.0385153	1106	1.00137	1507	1.86661	481	0.918259	2620	0	2629.5
351	OPC_0	AC_4	Cntn1	Nrcam	0.00213884	1631.5	0.0182832	3185	1.09484	1217	2.05131	278	0.949488	848	0	2629.5
352	OPC_0	AC_2	Nrxn2	Nlgn1	0.00213963	1852.1	0.0212725	2628.5	0.87295	1989.5	1.48126	1087.5	0.947713	925.5	0	2629.5
353	AC_1	AC_4	Timp3	Cd44	0.00215844	2039.9	0.147025	82	4.18694	26	1.87652	469	0.851971	6993	0	2629.5
354	OPC_1	AC_4	Adam12	Sdc4	0.00218935	1327.1	0.144551	84	2.62314	108	1.90515	445	0.90695	3369	0	2629.5
355	OPC_1	AC_4	Nlgn1	Nrxn1	0.00221105	1323.5	0.0171084	3433.5	1.53635	459.5	2.43393	83.5	0.977988	11.5	0	2629.5
356	MOLIGO_2	MC_OLIGO	Tf	Adrb2	0.0022181	1165.7	0.103689	147	1.49767	503	1.52758	1005	0.934924	1544	0	2629.5
357	OPC_0	MOLIGO_2	Fgf14	Fgfr2	0.0022181	1783.9	0.0280685	1762	0.729256	2647	1.45094	1154	0.952832	727	0	2629.5
358	MC_OLIGO	AC_1	Vegfa	Grin2b	0.00225818	2167.5	0.0357767	1234	1.21512	927	1.54895	953	0.880096	5094	0	2629.5
359	AC_4	OPC_1	Nrxn1	Nlgn1	0.00226428	1323.5	0.0171084	3433.5	1.53635	459.5	2.43393	83.5	0.977988	11.5	0	2629.5
360	COP	COP	Nxph1	Nrxn2	0.00226458	2244.5	0.0278648	1776	0.727437	2658	1.09127	2261	0.929186	1898	0	2629.5
361	AC_4	AC_1	Gnai2	S1pr1	0.00227741	1969.3	0.13973	89	2.21469	138	1.89543	451	0.858295	6539	0	2629.5
362	NFOLIGO	MFOLIGO_1	Col9a3	Mag	0.00228167	1892.7	0.0519348	643	0.874229	1981	0.985691	2662	0.934878	1548	0	2629.5
363	MOLIGO_2	AC_1	Cntn2	Nrcam	0.00228167	2046.9	0.0283513	1737	0.892971	1906	1.30616	1532	0.920926	2430	0	2629.5
364	OPC_0	MFOLIGO_2	Spon1	App	0.00229886	2021.9	0.0210235	2666	0.80033	2287	1.48839	1068	0.936147	1459	0	2629.5
365	OPC_0	AC_4	Cntn1	Notch2	0.0023075	2319.3	0.0213342	2616	0.793642	2318	1.36368	1365	0.917501	2668	0	2629.5
366	OPC_0	AC_1	Cntn6	Notch1	0.00230872	1804.5	0.0496654	690	1.08627	1241	2.01246	314	0.894664	4148	0	2629.5
367	MOLIGO_2	AC_4	Ptn	Alk	0.00230872	1042.3	0.0379389	1135	3.07561	88	2.33752	118	0.940405	1241	0	2629.5
368	MC_OLIGO	AC_5	Psap	Celsr1	0.00233064	2266.3	0.0436029	896	2.13976	168	1.66639	756	0.853549	6882	0	2629.5
369	MC	AC_1	Gas6	Mertk	0.00235254	1713.7	0.0795091	276	1.5401	456	2.01605	313	0.883108	4894	0	2629.5
370	MOLIGO_2	NFOLIGO	Cntn2	Cntn1	0.00239975	1704.1	0.0379881	1132	1.01749	1462	1.42322	1220	0.926204	2077	0	2629.5
371	AC_4	AC_5	Tnc	Sdc4	0.00242926	2198.5	0.0611534	461	2.17873	152	1.9385	394	0.846373	7356	0	2629.5
372	MC_OLIGO	OPC_0	Nxph1	Nrxn1	0.00243494	1593.5	0.0177378	3285	1.08189	1258	1.83968	518	0.966233	277	0	2629.5
373	OPC_0	COP	Ntn1	Dscam	0.00244924	2076.1	0.0315234	1500	0.775805	2391	1.44843	1160	0.917133	2700	0	2629.5
374	OPC_0	AC_5	Nrg3	Egfr	0.00245012	1781.7	0.0353586	1260	1.09849	1205	1.91031	440	0.906921	3374	0	2629.5
375	AC_1	OPC_0	Tnc	Ptprz1	0.00245378	1739.9	0.0208228	2701	1.38782	641	2.554	64	0.917525	2664	0	2629.5
376	MC_OLIGO	AC_2	Nlgn1	Nrxn1	0.00245774	2147.1	0.00971154	6044.5	1.08262	1255.5	1.73053	665.5	0.970993	140.5	0	2629.5
377	OPC_1	MFOLIGO_1	Ntn1	Mcam	0.00246041	1199.7	0.123138	105	1.53249	463	1.91035	439	0.921989	2362	0	2629.5
378	OPC_1	AC_2	Nlgn1	Nrxn1	0.00248345	1331.9	0.0169896	3456.5	1.52737	471.5	2.42758	88.5	0.977913	13.5	0	2629.5
379	NFOLIGO	AC_4	Sema4d	Plxnb3	0.00249493	1829.1	0.0227822	2393	1.33429	721	1.71089	692	0.916978	2710	0	2629.5
380	MC_OLIGO	OPC_1	Ntn1	Dscam	0.00250877	2026.9	0.0313481	1514	0.938885	1707	1.29223	1571	0.916921	2713	0	2629.5
381	MC_OLIGO	MFOLIGO_1	Ntn1	Mcam	0.00251929	1853.5	0.0650545	406	1.238	869	1.40302	1269	0.895729	4094	0	2629.5
382	AC_5	AC_2	Fgf13	Fgfr3	0.00252347	1911.1	0.071024	346	1.64297	372	1.87772	467	0.870392	5741	0	2629.5
383	AC_2	OPC_1	Nrxn1	Nlgn1	0.0025398	1331.9	0.0169896	3456.5	1.52737	471.5	2.42758	88.5	0.977913	13.5	0	2629.5
384	MC_OLIGO	AC_2	Nxph1	Nrxn1	0.00255048	1380.9	0.0202397	2796	1.24079	862	1.92987	410	0.968321	207	0	2629.5
385	OPC_0	AC_5	Cntn1	Ptprz1	0.00257407	1748.7	0.0159345	3692	1.07807	1276	1.8645	484	0.954676	662	0	2629.5
386	AC_1	AC_4	Fgf13	Scn8a	0.0025789	1312.1	0.0609627	466	1.52244	477	2.07335	260	0.916723	2728	0	2629.5
387	MFOLIGO_2	MFOLIGO_1	App	Grm7	0.00259786	1918.1	0.0206324	2732	0.736625	2602	1.61045	834	0.951041	793	0	2629.5
388	OPC_0	MC_OLIGO	Ntn1	Dcc	0.00260262	2502.7	0.0212902	2624	0.712414	2733	1.21947	1796	0.916685	2731	0	2629.5
389	AC_2	AC_4	Apoe	Sdc2	0.00263636	1462.7	0.0605387	474	2.05567	201	2.04134	289	0.901495	3720	0	2629.5
390	OPC_0	NFOLIGO	Cntn6	Notch1	0.00264579	1905.7	0.0484733	724	1.07405	1285	1.73667	652	0.893514	4238	0	2629.5
391	AC_4	MFOLIGO_1	Wnt5a	Mcam	0.00265438	1649.9	0.398478	9	3.03387	91	1.74721	635	0.883355	4885	0	2629.5
392	AC_4	AC_4	Vcl	Alk	0.00265438	1660.1	0.0339765	1352	3.19255	84	2.42417	91	0.894756	4144	0	2629.5
393	MFOLIGO_2	AC_1	Ptn	Cdh10	0.00266996	1996.9	0.0205644	2747	0.866727	2018	1.43041	1204	0.937428	1386	0	2629.5
394	OPC_0	MC	Lama4	Itga6_Itgb1	0.00271077	1954.9	0.0459644	808	1.06994	1293	1.87262	476	0.888009	4568	0	2629.5
395	OPC_1	OPC_1	Cntn1	Ptprz1	0.00276936	1156.3	0.0246447	2142	1.51468	482	2.22955	155	0.963229	373	0	2629.5
396	OPC_0	AC_2	Cntn6	Notch1	0.00277691	1865.5	0.0477606	752	1.06674	1301	1.96863	359	0.892807	4286	0	2629.5
397	MC_OLIGO	AC_4	Nlgn1	Nrxn1	0.00277691	2129.3	0.00977943	6005.5	1.0916	1227.5	1.73688	649.5	0.971091	134.5	0	2629.5
398	MOLIGO_2	AC_2	Cntn2	Nrcam	0.00278362	2331.5	0.0250845	2082	0.769287	2432	1.22952	1765	0.916352	2749	0	2629.5
399	MC_OLIGO	AC_4	Adam10	Cd44	0.00278526	1704.3	0.0987445	169	3.93198	42	1.39135	1302	0.891509	4379	0	2629.5
400	OPC_0	AC_2	Nrg3	Egfr	0.00279363	1822.1	0.0346034	1303	1.0866	1239	1.84624	509	0.906006	3430	0	2629.5
401	MC_OLIGO	AC_4	Lama4	Cd44	0.00280202	2016.3	0.0972611	176	3.94925	40	1.50311	1039	0.863259	6197	0	2629.5
402	AC_4	AC_5	Tnc	Ptprz1	0.00281043	1069.1	0.0399701	1029	2.01429	216	2.20141	166	0.939074	1305	0	2629.5
403	MC_OLIGO	AC_4	Nxph1	Nrxn1	0.00282405	1370.7	0.0203812	2778	1.24977	845	1.93622	397	0.968427	204	0	2629.5
404	AC_4	AC_4	Fgf2	Sdc4	0.0028309	2236.1	0.187632	52	2.94113	94	1.6605	765	0.841877	7640	0	2629.5
405	OPC_0	COP	Ntn1	Dcc	0.00283423	2445.7	0.0209936	2672	0.705807	2780	1.35638	1386	0.916148	2761	0	2629.5
406	AC_1	MFOLIGO_2	Fgf13	Fgfr2	0.00283423	2239.3	0.0203639	2780	0.958428	1656	1.0965	2232	0.929183	1899	0	2629.5
407	MC_OLIGO	AC_4	Vcan	Cd44	0.00283576	1361.1	0.104505	144	4.03151	33	1.51717	1020	0.912777	2979	0	2629.5
408	MC_OLIGO	AC_4	Vegfa	Nrp2	0.00284424	2583.3	0.0483064	731	1.56947	427	1.38988	1306	0.838837	7823	0	2629.5
409	AC_4	MC_OLIGO	Gnai2	Ccr5	0.00285467	1733.1	0.257036	20	2.22449	135	1.86395	487	0.87546	5394	0	2629.5
410	AC_2	AC_1	Apoe	Sorl1	0.00287193	1797.3	0.0643649	420	1.51109	488	1.96253	368	0.880271	5081	0	2629.5
411	OPC_0	AC_4	Vegfa	Ret	0.00287193	3332.7	0.0610454	462	1.9543	233	1.19689	1867	0.764373	11472	0	2629.5
412	AC_4	OPC_0	Pdgfc	Pdgfra	0.00290666	1374.1	0.102334	156	1.51001	490	2.38022	101	0.905013	3494	0	2629.5
413	MC_OLIGO	AC_1	Adam10	Nrcam	0.00293766	1985.9	0.0202138	2800	0.997524	1523	1.40575	1263	0.931954	1714	0	2629.5
414	MC	OPC_0	Slit3	Robo1	0.00295343	1908.5	0.0411838	984	0.858327	2050	1.39867	1282	0.918641	2597	0	2629.5
415	MC	OPC_0	Slit2	Dcc	0.00295871	1084.1	0.0511501	658	1.40178	628	2.31658	124	0.937539	1381	0	2629.5
416	MC	OPC_0	Slit2	Robo1	0.00296927	1476.9	0.0479746	744	1.08395	1250	1.6552	779	0.927769	1982	0	2629.5
417	MC_OLIGO	AC_4	Psap	Celsr1	0.00297373	2041.7	0.0588407	511	2.85572	101	1.39775	1285	0.871307	5682	0	2629.5
418	OPC_0	AC_4	Adam12	Sdc4	0.00297695	2082.5	0.066345	389	2.27024	128	1.35328	1396	0.868478	5870	0	2629.5
419	MC_OLIGO	AC_4	Vegfa	Cd44	0.00298251	2337.5	0.0868439	227	3.97878	37	1.49508	1056	0.840358	7738	0	2629.5
420	MC	OPC_0	Il18	Il1rapl1	0.00298518	1493.7	0.051982	640	1.09182	1226	1.19016	1899	0.944146	1074	0	2629.5
421	AC_1	AC_1	Vegfa	Grin2b	0.00299469	1364.1	0.0699944	352	1.50366	495	2.07616	254	0.911242	3090	0	2629.5
422	OPC_0	COP	Cntn1	Nrcam	0.00301784	1730.1	0.0173409	3387	1.05758	1329	1.93112	407	0.948204	898	0	2629.5
423	AC_1	COP	Nlgn1	Nrxn2	0.00302256	1974.3	0.0200846	2816.5	0.845944	2100.5	1.37371	1349.5	0.946271	975.5	0	2629.5
424	COP	AC_1	Nrxn2	Nlgn1	0.00302793	1974.3	0.0200846	2816.5	0.845944	2100.5	1.37371	1349.5	0.946271	975.5	0	2629.5
425	AC_5	COP	Apoe	Scarb1	0.00304833	1720.5	0.0595063	498	1.58975	410	1.96698	363	0.886162	4702	0	2629.5
426	NFOLIGO	AC_2	Cntn1	Notch2	0.0030549	2150.5	0.020073	2820	1.03298	1411	1.48793	1070	0.915166	2822	0	2629.5
427	AC_1	AC_4	Fgf13	Fgfr3	0.00308444	1939.9	0.0691618	360	1.65092	365	1.85205	500	0.868886	5845	0	2629.5
428	AC_1	OPC_0	Nlgn1	Nrxn1	0.00309845	1800.7	0.0119487	4963.5	1.16341	1039.5	2.02976	300.5	0.973774	70.5	0	2629.5
429	OPC_0	MOLIGO_2	Ntrk3	Ptprd	0.0031149	2016.7	0.0262522	1969	0.698003	2833	1.1204	2134	0.958467	518	0	2629.5
430	AC_1	OPC_0	Pdgfc	Pdgfra	0.00311658	1489.1	0.0904102	208	1.41572	609	2.2476	146	0.899553	3853	0	2629.5
431	COP	AC_1	Ntn1	Dcc	0.00313143	2427.9	0.0203993	2773	0.748114	2548	1.37227	1353	0.915038	2836	0	2629.5
432	OPC_1	OPC_1	Ntn1	Dscam	0.00318064	1185.1	0.0593368	500	1.23338	883	1.79956	566	0.938212	1347	0	2629.5
433	AC_4	AC_2	Bcan	Nrcam	0.00318064	1040.9	0.034024	1347	1.77493	304	2.77881	38	0.948351	886	0	2629.5
434	AC_2	AC_1	Vegfa	Egfr	0.00323165	2094.7	0.0634756	428	1.5318	465	1.8465	508	0.859789	6443	0	2629.5
435	MOLIGO_0	OPC_0	Ncam1	Ptprz1	0.00323165	1922.3	0.0126656	4674	0.963381	1640	1.88214	462	0.96839	206	0	2629.5
436	MC_OLIGO	NFOLIGO	Sema5a	Plxnb3	0.0032491	2370.5	0.0265546	1929	0.950127	1681	0.960492	2756	0.914662	2857	0	2629.5
437	OPC_0	COP	Nrxn1	Nlgn1	0.00326442	2063.7	0.0103179	5699.5	1.0497	1356.5	1.84315	515.5	0.971834	117.5	0	2629.5
438	MFOLIGO_2	NFOLIGO	Sema4d	Plxnb3	0.00327191	2384.5	0.0249505	2098	0.9058	1862	0.9392	2861	0.920374	2472	0	2629.5
439	AC_1	OPC_1	Nrxn1	Nlgn1	0.00328801	1365.7	0.0165365	3563.5	1.49308	511.5	2.37313	106.5	0.977619	17.5	0	2629.5
440	MOLIGO_2	MC	Tf	Adrb2	0.0032891	1909.7	0.0575368	539	0.916286	1810	1.24432	1706	0.914544	2864	0	2629.5
441	OPC_0	AC_5	Cntn1	Nrcam	0.00330218	1741.3	0.017132	3427	1.04932	1360	1.95514	375	0.947906	915	0	2629.5
442	AC_1	AC_1	Apoe	Lrp8	0.00330694	2076.9	0.0712868	341	1.58083	416	1.84537	512	0.859203	6486	0	2629.5
443	OPC_1	AC_1	Nlgn1	Nrxn1	0.00330694	1365.7	0.0165365	3563.5	1.49308	511.5	2.37313	106.5	0.977619	17.5	0	2629.5
444	MFOLIGO_2	MC_OLIGO	Tf	Adrb2	0.0033411	1834.1	0.0671478	382	1.26936	815	0.935286	2873	0.92039	2471	0	2629.5
445	MC_OLIGO	AC_1	Nlgn1	Nrxn1	0.00334982	2214.1	0.00945249	6180.5	1.04833	1365.5	1.67607	745.5	0.970609	149.5	0	2629.5
446	MC_OLIGO	MC_OLIGO	Pros1	Mertk	0.00337865	2421.7	0.0337123	1368	1.16797	1031	1.38858	1314	0.870113	5766	0	2629.5
447	OPC_0	OPC_1	Fgf12	Fgfr1	0.00338201	2486.5	0.021011	2668	0.761111	2474	1.22436	1781	0.914341	2880	0	2629.5
448	MC	MOLIGO_0	Il18	Il1rapl1	0.00344113	1972.1	0.0422065	950	0.855509	2059	0.930563	2890	0.938392	1332	0	2629.5
449	AC_1	MC_OLIGO	Nrxn1	Nlgn1	0.00346623	2214.1	0.00945249	6180.5	1.04833	1365.5	1.67607	745.5	0.970609	149.5	0	2629.5
450	OPC_1	AC_1	Tnc	Ptprz1	0.0035355	1099.9	0.0377893	1144	1.79026	298	2.71504	44	0.937449	1384	0	2629.5
451	MC	AC_1	Slit2	Dcc	0.00358641	1643.5	0.0353751	1256	1.05497	1335	1.57588	897	0.92583	2100	0	2629.5
452	AC_4	MC	Wnt5a	Adrb2	0.00359283	2734.5	0.250498	22	2.65334	106	1.40348	1268	0.806712	9647	0	2629.5
453	MOLIGO_1	NFOLIGO	Cntn2	Cntn1	0.00359568	1314.3	0.0539988	599	1.12528	1151	1.63983	802	0.937358	1390	0	2629.5
454	AC_1	MC_OLIGO	Apoe	Lrp4	0.00360578	1518.1	0.0429344	922	1.68665	341	2.04075	291	0.906362	3407	0	2629.5
455	NFOLIGO	AC_2	Bcan	Nrcam	0.00361109	1682.9	0.0195602	2918	1.27147	812	1.93116	406	0.932985	1649	0	2629.5
456	COP	AC_2	Ntn1	Dcc	0.00365461	2516.5	0.0196806	2897	0.720712	2699	1.34002	1432	0.913633	2925	0	2629.5
457	OPC_0	AC_1	Cntn4	Ptprg	0.00367339	2458.3	0.0195106	2928	0.717179	2714	1.39338	1298	0.916811	2722	0	2629.5
458	OPC_0	COP	Nrxn2	Nlgn1	0.00367967	2009.5	0.0195073	2929.5	0.807846	2243.5	1.41162	1244.5	0.945525	1000.5	0	2629.5
459	AC_1	AC_4	Tnc	Sdc4	0.0036802	2200.3	0.0621796	442	2.5761	111	1.82557	531	0.847452	7288	0	2629.5
460	COP	OPC_0	Nlgn1	Nrxn2	0.00368595	2009.5	0.0195073	2929.5	0.807846	2243.5	1.41162	1244.5	0.945525	1000.5	0	2629.5
461	MOLIGO_0	OPC_0	Cntn2	Cntn1	0.00369225	2228.9	0.0292569	1663	0.683845	2931	1.43484	1197	0.916767	2724	0	2629.5
462	AC_4	AC_1	Apoe	Lrp8	0.00370057	2105.5	0.0696271	356	1.55387	444	1.82535	532	0.857772	6566	0	2629.5
463	AC_1	AC_1	Lrig1	Egfr	0.00376212	1846.7	0.100089	166	1.83056	280	1.82019	535	0.872231	5623	0	2629.5
464	AC_4	OPC_1	Tnc	Cntn1	0.00376212	1016.5	0.0577687	535	2.06238	200	2.18781	176	0.934948	1542	0	2629.5
465	OPC_0	OPC_1	Fgf14	Fgfr1	0.00378128	1863.9	0.0339596	1354	0.937846	1712	1.72033	679	0.913408	2945	0	2629.5
466	MFOLIGO_1	NFOLIGO	Sema4d	Plxnb3	0.00379123	1375.1	0.0474742	762	1.23907	866	1.35027	1409	0.940982	1209	0	2629.5
467	AC_4	AC_4	Wnt5a	Lrp5	0.00379723	3722.5	0.217908	34	2.60253	109	1.30725	1530	0.76402	11484.5	0.001	5455
468	AC_4	OPC_1	Pdgfc	Pdgfra	0.00380352	1436.9	0.0975682	173	1.46705	537	2.10881	231	0.902944	3614	0	2629.5
469	AC_1	MC_OLIGO	Fstl5	Il6r	0.00383338	2119.1	0.103586	148	1.54854	449	1.44642	1162	0.863124	6207	0	2629.5
470	MC_OLIGO	AC_4	Lamc1	Cd44	0.00383338	2178.9	0.08893	217	3.88747	43	1.34975	1413	0.85741	6592	0	2629.5
471	MFOLIGO_2	OPC_0	Cntn2	Cntn1	0.00383941	2398.5	0.0287745	1701	0.679234	2954	1.1766	1943	0.91613	2765	0	2629.5
472	MOLIGO_1	MFOLIGO_1	App	Grm7	0.00386522	1203.1	0.0335886	1374	1.03161	1416	2.20245	164	0.961217	432	0	2629.5
473	AC_4	AC_2	Wnt5a	Lrp5	0.00386659	3217.9	0.210915	41	2.58162	110	1.23972	1728	0.761067	11581	0	2629.5
474	OPC_0	AC_4	Cntn1	Notch1	0.00389168	1986.1	0.0240198	2237	1.05633	1332	1.65881	770	0.913049	2962	0	2629.5
475	AC_1	AC_1	Nrxn1	Nlgn1	0.00389725	1636.3	0.0132704	4462.5	1.28803	778.5	2.0655	265.5	0.975081	45.5	0	2629.5
476	COP	AC_4	Sema5a	Plxnb3	0.00389825	1702.5	0.0254859	2049	1.44636	572	2.03183	299	0.913045	2963	0	2629.5
477	AC_1	AC_4	Apoe	Lrp5	0.00390832	2074.1	0.0572736	542	1.66961	351	2.04154	288	0.857866	6560	0	2629.5
478	MOLIGO_0	AC_4	Adam10	Cd44	0.00391871	2105.3	0.0618328	447	3.79641	60	1.34603	1421	0.866713	5969	0	2629.5
479	MC_OLIGO	MC_OLIGO	Actr2	Adrb2	0.00396189	2123.1	0.0838408	250	1.43784	588	1.34334	1425	0.870651	5723	0	2629.5
480	AC_1	AC_1	Nlgn1	Nrxn1	0.00396189	1636.3	0.0132704	4462.5	1.28803	778.5	2.0655	265.5	0.975081	45.5	0	2629.5
481	AC_4	NFOLIGO	Sdc2	Ptprj	0.00397209	1306.5	0.0571609	545	1.87466	265	1.8331	526	0.919022	2567	0	2629.5
482	AC_1	AC_1	Pdgfc	Pdgfrb	0.00397274	2645.1	0.0765339	296	1.4667	538	1.54462	969	0.822519	8793	0	2629.5
483	OPC_0	MC	Vcan	Itgb1	0.00397783	1733.9	0.0362847	1210	0.997687	1522	1.99193	333	0.912824	2975	0	2629.5
484	AC_4	AC_1	Adam10	Nrcam	0.00398361	1332.5	0.0326883	1427	1.22134	911	1.69899	707	0.945701	988	0	2629.5
485	AC_4	AC_5	A2m	Lrp1	0.0039935	1747.9	0.0571574	546	3.22859	81	2.06959	262	0.878295	5221	0	2629.5
486	AC_1	AC_1	Tnc	Egfr	0.00399451	2539.7	0.0446353	856	1.55587	440	1.73107	663	0.833869	8110	0	2629.5
487	MC	NFOLIGO	Slit2	Robo2	0.00400465	1393.7	0.0581883	523	1.37761	659	1.72824	670	0.920128	2487	0	2629.5
488	MC_OLIGO	AC_1	Gnai2	Egfr	0.00400542	2759.1	0.0450901	840	1.41314	615	1.34253	1429	0.830933	8282	0	2629.5
489	OPC_1	OPC_0	Cntn1	Ptprz1	0.00401498	1187.1	0.0235629	2302	1.45989	547	2.56522	62	0.962426	395	0	2629.5
490	OPC_0	OPC_0	Tgfa	Erbb4	0.00403161	4403.5	0.014349	4108	0.269872	6844	0.413465	5882	0.919194	2554	0	2629.5
491	OPC_1	OPC_0	Nrxn1	Nlgn1	0.00407839	1470.1	0.0150394	3923.5	1.37863	657.5	2.36132	112.5	0.976557	27.5	0	2629.5
492	AC_1	AC_1	Vegfa	Egfr	0.00408245	1975.1	0.0719909	332	1.60162	400	1.79153	576	0.867207	5938	0	2629.5
493	MFOLIGO_2	AC_4	Ptn	Sdc4	0.00409964	1570.1	0.0544474	589	2.27512	127	1.31223	1512	0.912656	2993	0	2629.5
494	OPC_0	OPC_0	Cntn1	Nrcam	0.00410466	1792.9	0.0165296	3566	1.0255	1438	1.94632	385	0.947015	946	0	2629.5
495	MC	MFOLIGO_2	Il18	Il1rapl1	0.004134	1899.9	0.0446784	853	0.915266	1818	0.923662	2933	0.940016	1266	0	2629.5
496	AC_4	AC_1	Gnai2	Cnr1	0.00414545	1912.3	0.129854	97	1.8841	261	1.80898	553	0.866094	6021	0	2629.5
497	AC_1	AC_1	Efemp1	Egfr	0.00414934	2285.9	0.0828953	257	1.889	260	1.6634	759	0.843934	7524	0	2629.5
498	OPC_1	AC_4	Tnc	Ptprz1	0.00414934	1125.3	0.0366132	1193	1.76017	312	2.67636	50	0.936515	1442	0	2629.5
499	AC_5	AC_4	Apoe	Sdc2	0.00416745	1517.1	0.0567958	554	1.99314	223	2.05465	273	0.898625	3906	0	2629.5
500	OPC_0	AC_4	Dscam	Dcc	0.00418309	1719.9	0.0169228	3470	1.02153	1445	2.02227	308	0.95229	747	0	2629.5
501	COP	AC_1	Bcan	Egfr	0.00418954	1562.7	0.0567769	555	1.82784	282	1.94219	388	0.897682	3959	0	2629.5
502	AC_1	AC_1	Fgf13	Fgfr3	0.00419438	2204.7	0.0555973	571	1.50768	491	1.7518	632	0.855942	6700	0	2629.5
503	COP	AC_4	Nrxn2	Nlgn1	0.00423845	2065.7	0.0191118	3013.5	0.805587	2258.5	1.35307	1397.5	0.944995	1029.5	0	2629.5
504	NFOLIGO	AC_4	Sema4d	Plxnb2	0.00427864	1515.9	0.0757657	304	1.66705	355	1.80308	559	0.901325	3732	0	2629.5
505	COP	MC_OLIGO	Ntn1	Dscam	0.00432353	2383.1	0.0277219	1792	0.764082	2461	1.1562	2008	0.912117	3025	0	2629.5
506	MOLIGO_0	OPC_1	Ncam1	Ptprz1	0.00433165	1940.9	0.0132471	4469	1.01817	1458	1.54647	964	0.96907	184	0	2629.5
507	MFOLIGO_2	OPC_1	Ptn	Ptprz1	0.00433784	1617.5	0.0190706	3027	1.14164	1093	1.70498	699	0.955357	639	0	2629.5
508	COP	AC_4	Nxph1	Nrxn1	0.00438823	1470.7	0.0190477	3034	1.21279	931	1.84385	514	0.967376	245	0	2629.5
509	AC_4	MC	Gnai2	Ccr5	0.00439174	2039.3	0.182794	54	1.97906	226	1.80015	564	0.855659	6723	0	2629.5
510	AC_4	AC_4	Apoe	Lrp5	0.00443751	2108.3	0.0559401	566	1.64265	373	2.02151	309	0.856424	6664	0	2629.5
511	AC_4	AC_4	Wnt5a	Ror2	0.00444369	3992.9	0.244447	26	2.40369	118	1.1279	2099	0.753112	11785	0.003	5936.5
512	OPC_0	OPC_1	Nlgn1	Nrxn2	0.00444639	1775.9	0.0189844	3042.5	0.95421	1672.5	1.85531	496.5	0.944821	1038.5	0	2629.5
513	AC_5	AC_1	Apoe	Sorl1	0.00446052	1868.3	0.0603855	476	1.44856	567	1.97584	351	0.876867	5318	0	2629.5
514	COP	MC_OLIGO	Vcan	Itgb1	0.00448306	1790.3	0.0354105	1252	1.10692	1187	1.60826	836	0.911849	3047	0	2629.5
515	AC_1	COP	Nrxn1	Nlgn1	0.00448406	1876.3	0.0114592	5184.5	1.17431	1015.5	1.87889	465.5	0.973234	86.5	0	2629.5
516	OPC_1	AC_2	Tnc	Ptprz1	0.00449595	1139.7	0.0359633	1225	1.74354	317	2.62613	55	0.935981	1472	0	2629.5
517	MC	MOLIGO_1	Slit2	App	0.00454222	1801.9	0.0400097	1028	0.948198	1687	1.34235	1430	0.923879	2235	0	2629.5
518	NFOLIGO	MFOLIGO_1	Cntn1	Notch2	0.00454966	2341.5	0.0189287	3056	1.01974	1453	1.28592	1597	0.912859	2972	0	2629.5
519	NFOLIGO	OPC_1	Sema6a	Plxna2	0.00455711	1652.1	0.0393533	1067	1.2957	766	1.67816	741	0.911698	3057	0	2629.5
520	OPC_0	MFOLIGO_2	Ntn1	Unc5c	0.00455711	2159.9	0.0309722	1544	0.66382	3057	1.15295	2020	0.934876	1549	0	2629.5
521	COP	AC_2	Nxph1	Nrxn1	0.00455711	1482.1	0.0189155	3057	1.20381	953	1.8375	522	0.967266	249	0	2629.5
522	COP	AC_2	Nrxn2	Nlgn1	0.00457203	2143.1	0.0189128	3059.5	0.797334	2302.5	1.25674	1677.5	0.944722	1046.5	0	2629.5
523	OPC_1	OPC_0	Nlgn1	Nrxn1	0.00459411	1483.5	0.0148895	3968.5	1.36847	670.5	2.33739	119.5	0.976442	29.5	0	2629.5
524	AC_4	AC_5	Efemp1	Egfr	0.00460017	2200.9	0.0847999	238	2.22344	137	1.79339	573	0.845425	7427	0	2629.5
525	OPC_0	AC_5	Il1rapl1	Ptprf	0.004602	2340.7	0.0292417	1665	0.70713	2768	0.895359	3063	0.934493	1578	0	2629.5
526	MFOLIGO_2	AC_4	Ptn	Sdc2	0.00462458	1984.7	0.035362	1258	1.27903	795	1.10865	2175	0.911568	3066	0	2629.5
527	AC_4	AC_2	Gnai2	Igf1r	0.00464735	1320.7	0.0598493	491	1.67174	349	1.79205	575	0.919171	2559	0	2629.5
528	AC_1	AC_2	Apoe	Lrp5	0.00464735	2125.9	0.0554357	575	1.6487	366	1.97401	352	0.855866	6707	0	2629.5
529	MC_OLIGO	OPC_1	Nxph1	Nrxn1	0.00466479	1842.5	0.0165761	3552	1.0081	1486	1.4138	1241	0.965111	304	0	2629.5
530	MC	OPC_1	Slit3	Robo1	0.00468523	2038.5	0.0413514	977	0.861806	2033	1.16601	1971	0.918793	2582	0	2629.5
531	MC_OLIGO	AC_1	Adam10	Cadm1	0.00468523	2079.5	0.0188457	3074	0.926677	1760	1.2684	1650	0.939589	1284	0	2629.5
532	MC	OPC_1	Slit2	Dcc	0.00469286	1241.3	0.048103	735	1.33479	718	1.75459	628	0.935716	1496	0	2629.5
533	MC	OPC_1	Slit2	Robo1	0.00470814	1558.3	0.0481699	733	1.08743	1236	1.42253	1222	0.927905	1971	0	2629.5
534	AC_1	MFOLIGO_1	Ntrk3	Ptprd	0.0047158	2473.7	0.0190196	3038	0.660266	3078	0.941346	2851	0.951556	772	0	2629.5
535	MC	OPC_1	Il18	Il1rapl1	0.00472346	1896.3	0.0449173	850	0.921041	1786	0.918233	2959	0.940167	1257	0	2629.5
536	MOLIGO_2	OPC_0	Cntn2	Cntn1	0.00473882	2504.1	0.0267573	1899	0.659953	3081	1.1696	1959	0.913295	2952	0	2629.5
537	AC_4	OPC_1	Wnt5a	Ror2	0.00474699	3610.3	0.204842	44	2.32879	122	0.879427	3148	0.736314	12108	0	2629.5
538	OPC_1	AC_4	Lamc1	Cd44	0.00474699	1882.3	0.113434	122	3.95937	38	1.54598	965	0.87165	5657	0	2629.5
539	NFOLIGO	MOLIGO_1	Cntn1	Notch2	0.00475422	2218.1	0.018782	3083	1.01804	1460	1.56439	919	0.912549	2999	0	2629.5
540	COP	MC	Ncam1	Cacna1c	0.00478514	2462.9	0.0192916	2975	0.659348	3087	0.95261	2799	0.950155	824	0	2629.5
541	AC_4	OPC_1	Tnc	Itga9_Itgb1	0.00481494	1509.1	0.0570626	550	1.77123	307	1.78833	582	0.905322	3477	0	2629.5
542	AC_4	AC_4	Efemp1	Egfr	0.00482434	1999.3	0.113058	123	2.40895	117	1.55768	933	0.863299	6194	0	2629.5
543	MC_OLIGO	MC	Gnai2	P2ry12	0.0048634	2974.9	0.0563469	562	1.21264	932	1.31816	1502	0.813982	9249	0	2629.5
544	AC_1	NFOLIGO	Apoe	Vldlr	0.0048634	2045.9	0.0398511	1036	1.25946	830	1.4367	1189	0.888332	4545	0	2629.5
545	AC_4	AC_4	Gnai2	Egfr	0.00488794	1648.5	0.112105	125	2.11292	179	1.78807	585	0.885709	4724	0	2629.5
546	MC_OLIGO	MC_OLIGO	Selplg	Itgam	0.00488866	2816.9	0.244695	25	1.77187	305	1.31629	1504	0.80718	9621	0	2629.5
547	AC_4	MOLIGO_2	Wnt5a	Ror1	0.00490231	2644.5	0.234916	27	2.29567	124	1.27468	1633	0.822243	8809	0	2629.5
548	OPC_1	AC_5	Nxph1	Nrxn1	0.00493701	1041.3	0.0287228	1704	1.43827	587	2.15149	201	0.973271	85	0	2629.5
549	OPC_0	MC_OLIGO	Cntn4	Ptprg	0.00501417	2611.5	0.0186201	3116	0.694575	2849	1.27813	1625	0.915012	2838	0	2629.5
550	MC_OLIGO	AC_1	Cntn1	Nrcam	0.00504223	2271.7	0.0129371	4577	0.999399	1516	1.35222	1401	0.940519	1235	0	2629.5
551	OPC_0	NFOLIGO	Ntn1	Unc5c	0.00504644	2294.1	0.0305874	1563	0.65452	3120	1.00612	2581	0.934495	1577	0	2629.5
552	AC_1	MFOLIGO_2	Apoe	Vldlr	0.00505518	2083.7	0.0363602	1205	1.22914	894	1.61855	826	0.883704	4864	0	2629.5
553	AC_4	MFOLIGO_2	Wnt5a	Mcam	0.00506009	2776.3	0.143844	86	2.28314	126	1.12784	2101	0.81982	8939	0	2629.5
554	MC	MC_OLIGO	Cfh	Itgam	0.00506108	2191.3	0.18516	53	1.86882	269	1.78679	592	0.845629	7413	0	2629.5
555	AC_2	AC_1	Vegfa	Grin2b	0.00511127	1463.1	0.0617152	449	1.43385	594	2.13113	215	0.906018	3428	0	2629.5
556	NFOLIGO	OPC_0	App	Dcc	0.00512783	1764.9	0.0185208	3130	0.962074	1645	1.57188	904	0.958496	516	0	2629.5
557	AC_4	AC_4	Gnai2	Adora1	0.00513649	1588.4	0.130049	96	1.80094	292	1.78645	595	0.892235	4329.5	0	2629.5
558	OPC_0	MOLIGO_0	Fgf14	Fgfr2	0.00515245	2010.5	0.0242608	2205	0.652242	3133	1.41572	1236	0.949446	849	0	2629.5
559	MC	AC_2	Slit2	Dcc	0.00516892	1710.3	0.0341287	1338	1.02757	1429	1.54362	971	0.924589	2184	0	2629.5
560	OPC_0	MOLIGO_1	Ntn1	Neo1	0.00518543	2392.9	0.0288418	1695	0.651766	3137	1.25138	1692	0.915363	2811	0	2629.5
561	AC_4	AC_2	Apoe	Lrp5	0.00518716	2162.5	0.054145	597	1.62175	389	1.95399	376	0.854407	6821	0	2629.5
562	AC_1	NFOLIGO	Tnc	Cntn1	0.00520198	1664.5	0.0288943	1693	1.41164	617	2.09328	244	0.91043	3139	0	2629.5
563	AC_1	AC_4	Fgf13	Fgfr2	0.00521257	2117.4	0.0311596	1529	1.16934	1025	1.35198	1403	0.941963	1175	0.001	5455
564	COP	AC_4	Bcan	Nrcam	0.00522688	1788.3	0.0184755	3142	1.20867	942	1.88196	463	0.931179	1765	0	2629.5
565	MC	AC_5	Nrg1	Lgr4	0.00523521	1742.9	0.0535273	604	0.899064	1885	1.89239	453	0.910327	3143	0	2629.5
566	OPC_0	NFOLIGO	Slit3	Robo2	0.00526582	2234.5	0.0319706	1472	0.993803	1533	1.48352	1084	0.890131	4454	0	2629.5
567	OPC_0	AC_5	Nrxn2	Nlgn1	0.0052686	2059.1	0.0184612	3147.5	0.769267	2433.5	1.52701	1006.5	0.944088	1078.5	0	2629.5
568	MC	NFOLIGO	Slit3	Robo2	0.00535285	1728.7	0.0499518	680	1.15198	1069	1.47172	1108	0.910128	3157	0	2629.5
569	AC_4	AC_2	Sorbs1	Insr	0.00535997	1107.1	0.0436792	891	1.71594	328	2.24386	147	0.935012	1540	0	2629.5
570	MC_OLIGO	AC_4	Pkm	Cd44	0.00537352	2867.7	0.104523	143	3.87315	46	1.30325	1541	0.800391	9979	0	2629.5
571	COP	AC_1	Nxph1	Nrxn1	0.00540391	1533.9	0.0184109	3163	1.16952	1024	1.78305	598	0.966836	255	0	2629.5
572	MOLIGO_0	OPC_1	Ptn	Ptprz1	0.00541432	2143.3	0.0127858	4623	0.991909	1544	1.55605	940	0.946011	980	0	2629.5
573	AC_4	AC_2	Fgf13	Fgfr3	0.0054192	2085.5	0.0617549	448	1.52071	480	1.77708	606	0.862298	6264	0	2629.5
574	AC_1	MC	Apoe	Lrp4	0.00544165	1552.5	0.0402582	1018	1.64117	374	2.215	160	0.903595	3581	0	2629.5
575	OPC_0	AC_1	Cntn1	Notch1	0.00546397	2058.1	0.0222018	2474	1.01464	1468	1.81261	549	0.909874	3170	0	2629.5
576	AC_4	NFOLIGO	Wnt5a	Mcam	0.00546522	3181.3	0.126602	101	2.2323	131	0.791802	3591	0.810197	9454	0	2629.5
577	AC_1	OPC_1	Bcan	Nrcam	0.00548987	1776.5	0.0183604	3173	1.34865	700	1.77855	604	0.930978	1776	0	2629.5
578	AC_1	MC	Vegfa	Nrp1	0.00549661	2724.1	0.0522492	630	1.04432	1380	1.46898	1112	0.838014	7869	0	2629.5
579	MOLIGO_2	AC_1	Rtn4	Tnfrsf19	0.0055072	2361.7	0.0229347	2371	0.645956	3175	1.09776	2225	0.937037	1408	0	2629.5
580	AC_1	MC	Vegfa	Nrp2	0.00551041	3103.1	0.0370364	1180	0.992399	1540	1.41176	1243	0.820062	8923	0	2629.5
581	MOLIGO_1	OPC_0	App	Dcc	0.00551587	1126.1	0.0284698	1724	1.22932	893	2.36816	109	0.966253	275	0	2629.5
582	MOLIGO_1	OPC_0	App	Lrp1	0.00552456	2112.3	0.0190985	3020	0.798824	2293	1.5599	926	0.932352	1693	0	2629.5
583	MOLIGO_1	OPC_0	App	Grm7	0.00553326	1611.3	0.0276564	1803	0.868949	2005	1.49389	1062	0.957428	557	0	2629.5
584	AC_1	AC_4	Vegfa	Ret	0.00554807	2595.1	0.114768	120	2.23059	132	1.53942	977	0.816446	9117	0	2629.5
585	AC_1	MC	Fgf13	Fgfr1	0.00555198	1611.1	0.0439617	878	1.45547	550	2.05057	279	0.901498	3719	0	2629.5
586	MOLIGO_1	OPC_0	Cntn2	Cntn1	0.00556817	1921.3	0.0380345	1130	0.767743	2448	1.38621	1324	0.926245	2075	0	2629.5
587	AC_4	OPC_1	A2m	Lrp1	0.00557757	1853.7	0.0532165	612	3.20723	82	1.86858	479	0.874425	5466	0	2629.5
588	AC_1	OPC_0	Ptn	Ptprz1	0.00559377	1935.3	0.0142682	4132	0.988042	1557	1.86379	488	0.948745	870	0	2629.5
589	OPC_0	AC_5	Ntrk3	Ptprf	0.00563579	1950.5	0.0546675	585	0.98701	1560	1.68895	717	0.893151	4261	0	2629.5
590	OPC_0	MFOLIGO_1	Nrg3	Erbb3	0.00564737	1917.7	0.0532228	611	0.824272	2179	1.53821	978	0.909642	3191	0	2629.5
591	MFOLIGO_2	OPC_0	Ptn	Ptprz1	0.00565622	1604.3	0.0182335	3192	1.08685	1238	2.04065	292	0.95439	670	0	2629.5
592	MOLIGO_1	MC_OLIGO	App	Lrp1	0.00573641	2237.9	0.0192594	2980	0.803535	2265	1.27345	1637	0.932616	1678	0	2629.5
593	AC_1	MC	Fstl5	Il6r	0.00574899	2665.9	0.071394	338	1.1512	1070	1.31365	1509	0.839618	7783	0	2629.5
594	OPC_1	OPC_1	Cntn4	Ptprg	0.00580621	1576.1	0.0327097	1424	1.06022	1321	1.55759	934	0.934511	1572	0	2629.5
595	OPC_0	OPC_1	Tnr	Itga9_Itgb1	0.00580845	2531.1	0.0236542	2288	0.709072	2753	1.22547	1776	0.909375	3209	0	2629.5
596	OPC_1	AC_1	Dscam	Dcc	0.00582058	1159.3	0.0305181	1573	1.22647	900	1.97295	354	0.964034	340	0	2629.5
597	MOLIGO_1	AC_1	App	Dcc	0.00582658	1751.7	0.0196895	2893	0.882503	1943	1.62746	815	0.959696	478	0	2629.5
598	NFOLIGO	OPC_1	Cntn1	Nrcam	0.00582658	1627.5	0.018109	3211	1.23379	880	1.80114	562	0.949258	855	0	2629.5
599	MOLIGO_1	AC_1	App	Aplp2	0.00584474	2719.7	0.020641	2729	0.645906	3176	1.09392	2247	0.915261	2817	0	2629.5
600	AC_1	AC_4	Fgf13	Egfr	0.00584813	1748.9	0.0575985	538	1.65168	363	1.7645	622	0.887658	4592	0	2629.5
601	MOLIGO_1	AC_1	App	Lrp1	0.00585384	2176.5	0.0188636	3066	0.791946	2325	1.4532	1149	0.93196	1713	0	2629.5
602	AC_4	OPC_1	Wnt5a	Antxr1	0.0058856	3255.3	0.132035	94	2.22369	136	0.873154	3188	0.795286	10229	0	2629.5
603	MOLIGO_1	AC_1	Cntn2	Nrcam	0.00589036	1566.5	0.0403004	1015	1.00076	1510	1.52276	1014	0.93282	1664	0	2629.5
604	AC_4	AC_1	Adam10	Cadm1	0.0059219	1392.9	0.0304758	1580	1.15049	1075	1.56165	924	0.951873	756	0	2629.5
605	MC	AC_5	Psap	Celsr1	0.00593093	1994.9	0.0526421	625	2.19477	145	1.86762	480	0.864936	6095	0	2629.5
606	OPC_1	MFOLIGO_1	Spon1	App	0.00603928	1556.5	0.0325405	1436	1.09362	1221	1.28883	1588	0.948025	908	0	2629.5
607	OPC_0	OPC_0	App	Dcc	0.00604644	2778.9	0.00989119	5932	0.730273	2640	1.28154	1613	0.944062	1080	0	2629.5
608	MOLIGO_2	MFOLIGO_1	Rtn4	Tnfrsf19	0.0060476	2504.9	0.0226237	2411	0.63823	3235	0.950047	2814	0.936633	1435	0	2629.5
609	AC_5	OPC_1	Alcam	Chl1	0.00605407	1621.1	0.0305377	1571	0.978384	1589	1.54156	974	0.938236	1342	0	2629.5
610	AC_1	OPC_1	Nlgn1	Nrxn1	0.00605407	2021.3	0.0111661	5305.5	1.08963	1231.5	1.60388	844.5	0.972895	95.5	0	2629.5
611	OPC_0	OPC_1	Nrxn2	Nlgn2	0.00608374	2498.3	0.0960896	184.5	0.978062	1591.5	1.39678	1287.5	0.854668	6798.5	0	2629.5
612	AC_1	OPC_1	Pdgfc	Pdgfra	0.00608374	1572.5	0.0861999	231	1.37276	664	1.9762	350	0.897378	3988	0	2629.5
613	MOLIGO_1	NFOLIGO	App	Tnfrsf21	0.00608508	1955.1	0.0480079	740	0.88403	1937	1.3334	1453	0.912213	3016	0	2629.5
614	OPC_0	NFOLIGO	Cntn1	Notch1	0.00608508	2182.3	0.0216689	2558	1.00242	1506	1.53682	979	0.908872	3239	0	2629.5
615	COP	AC_1	Vcan	Itgb1	0.00612275	1852.1	0.0328489	1415	1.08509	1244	1.68207	729	0.908784	3243	0	2629.5
616	MC_OLIGO	AC_1	Vcan	Egfr	0.00614338	1877.3	0.0442806	863	1.36581	674	1.28641	1595	0.902741	3625	0	2629.5
617	MC_OLIGO	NFOLIGO	Cntn2	Cntn1	0.00619864	2462.1	0.0239009	2252	0.922652	1777	1.05705	2401	0.90872	3251	0	2629.5
618	MC_OLIGO	AC_2	Adam10	Nrcam	0.00620818	2259.5	0.0178846	3252	0.87384	1986	1.32911	1467	0.927968	1963	0	2629.5
619	NFOLIGO	OPC_0	Adamts3	Ccbe1	0.0062124	1422.9	0.171853	60	1.39485	635	2.14231	204	0.903417	3586	0	2629.5
620	MC_OLIGO	AC_1	Ntn1	Dcc	0.0062273	2758.7	0.0178822	3254	0.701685	2805	1.18025	1928	0.909777	3177	0	2629.5
621	OPC_1	AC_1	Vcan	Egfr	0.00624101	1317.3	0.0668297	385	1.61326	394	1.74627	636	0.919373	2542	0	2629.5
622	MFOLIGO_2	COP	Sema4d	Plxnb3	0.00624646	3060.7	0.0184586	3153	0.662393	3062	0.86975	3203	0.908608	3256	0	2629.5
623	MOLIGO_0	AC_4	Sema3e	Nrp2	0.00624879	2282.5	0.0360454	1221	1.38692	646	1.28475	1602	0.876962	5314	0	2629.5
624	AC_1	OPC_1	Ptn	Ptprz1	0.00624879	1960.9	0.0149233	3953	1.04283	1382	1.52812	1004	0.949825	836	0	2629.5
625	AC_1	OPC_1	Fgf13	Fgfr1	0.00627915	1908.9	0.0351579	1272	1.33689	714	1.82125	534	0.891122	4395	0	2629.5
626	OPC_0	MOLIGO_0	Spon1	App	0.00628492	2270.5	0.0178596	3260	0.729636	2644	1.49962	1046	0.931096	1773	0	2629.5
627	AC_1	OPC_0	Alcam	Chl1	0.00629457	2580.9	0.0178536	3261	0.654415	3121	1.33478	1449	0.92073	2444	0	2629.5
628	AC_1	OPC_1	Fgf13	Scn8a	0.00630962	1952.3	0.0352255	1265	1.23338	882	1.68459	727	0.893252	4258	0	2629.5
629	AC_1	AC_1	Fgf13	Fgfr1	0.0063402	2104.7	0.0301289	1608	1.26915	816	1.78796	586	0.883404	4884	0	2629.5
630	AC_1	OPC_1	Fstl5	Chl1	0.00635552	1843.7	0.0779894	286	1.09871	1204	1.63384	807	0.8927	4292	0	2629.5
631	MOLIGO_1	MC	Tf	Adrb2	0.00638191	1394.1	0.0769509	293	1.13488	1111	1.6421	797	0.925242	2140	0	2629.5
632	MC_OLIGO	AC_4	Psen1	Cd44	0.00638626	2302.9	0.101871	158	3.88024	44	1.28161	1611	0.850626	7072	0	2629.5
633	COP	MFOLIGO_1	Ntn1	Unc5c	0.00640145	2690.9	0.0239074	2251	0.636616	3248	0.854656	3272	0.926537	2054	0	2629.5
634	OPC_1	MC_OLIGO	Nxph1	Nrxn2	0.00640167	1624.1	0.0321368	1460	1.06931	1294	1.46164	1125	0.933738	1612	0	2629.5
635	AC_4	COP	Wnt5a	Ptprk	0.00641013	3041.3	0.14991	79	2.20492	142	0.994311	2631	0.805129	9725	0	2629.5
636	AC_4	MC	Gnai2	Adcy1	0.00641448	1959.7	0.177162	56	1.89424	259	1.74141	642	0.863074	6212	0	2629.5
637	OPC_1	AC_4	Nlgn2	Nrxn1	0.00641448	1257.3	0.0583982	519.5	1.3878	642.5	1.92485	414.5	0.926095	2080.5	0	2629.5
638	AC_4	OPC_1	Nrxn1	Nlgn2	0.00644369	1257.3	0.0583982	519.5	1.3878	642.5	1.92485	414.5	0.926095	2080.5	0	2629.5
639	MOLIGO_1	OPC_1	App	Dcc	0.00647022	1284.9	0.0267738	1896	1.16233	1043	1.80617	556	0.965237	300	0	2629.5
640	MOLIGO_1	OPC_1	App	Aplp2	0.00648009	2332.1	0.0250659	2083	0.728508	2652	1.16843	1965	0.922496	2331	0	2629.5
641	OPC_0	AC_2	Cntn1	Notch1	0.00648009	2133.9	0.0213503	2614	0.995114	1532	1.76878	614	0.908257	3280	0	2629.5
642	MOLIGO_1	OPC_1	Cntn2	Cntn1	0.00652963	2356.3	0.0341916	1335	0.681675	2941	1.01696	2547	0.922523	2329	0	2629.5
643	AC_1	AC_4	Bcan	Egfr	0.00653185	1676.5	0.051657	646	1.76659	309	1.81713	541	0.893259	4257	0	2629.5
644	AC_1	MFOLIGO_1	Apoe	Ldlr	0.0065416	2572.7	0.0301886	1603	1.20932	941	1.43121	1203	0.85918	6487	0	2629.5
645	AC_1	MFOLIGO_1	Apoe	Vldlr	0.00655728	2390.1	0.0310633	1537	1.18312	1000	1.35837	1384	0.875366	5400	0	2629.5
646	COP	AC_5	Vcan	Egfr	0.00656948	1484.5	0.0503013	672	1.42677	600	2.10859	232	0.908195	3289	0	2629.5
647	AC_4	MFOLIGO_1	Wnt5a	Fzd3	0.00658983	3301.5	0.117108	115	2.2007	144	0.820702	3450	0.796705	10169	0	2629.5
648	MOLIGO_1	MFOLIGO_1	App	Tspan15	0.00661957	1763.3	0.0530218	620	0.88134	1949	1.25308	1687	0.928515	1931	0	2629.5
649	AC_5	AC_4	Fgf13	Scn8a	0.00665059	1470.3	0.0531093	616	1.38391	650	1.95646	374	0.911306	3082	0	2629.5
650	OPC_0	AC_1	Fgf12	Fgfr1	0.00665986	2780.7	0.0180055	3224	0.693372	2858	1.19106	1894	0.908099	3298	0	2629.5
651	AC_4	MC_OLIGO	Egf	Adrb2	0.0066805	2156.1	0.10635	136	1.5969	405	1.73681	651	0.852403	6959	0	2629.5
652	AC_1	AC_5	Nrxn1	Nlgn1	0.00674766	1924.1	0.0108447	5451.5	1.13573	1104.5	1.99427	330.5	0.972507	104.5	0	2629.5
653	MOLIGO_1	AC_2	App	Dcc	0.00677167	1818.3	0.0189958	3039	0.855101	2062	1.5952	865	0.958997	496	0	2629.5
654	MC_OLIGO	AC_4	Slit2	Robo2	0.00677977	2204.9	0.0350028	1282	0.97468	1607	1.27348	1636	0.899344	3870	0	2629.5
655	MOLIGO_1	AC_2	App	Lrp1	0.00679216	1525.9	0.027089	1868	1.0328	1413	1.79016	580	0.942576	1139	0	2629.5
656	AC_1	MC_OLIGO	Vegfa	Sirpa	0.00679588	3049.7	0.0307538	1553	0.963836	1637	1.33189	1457	0.836246	7972	0	2629.5
657	OPC_1	AC_2	Nlgn2	Nrxn1	0.00680098	1266.5	0.0579928	530.5	1.37882	655.5	1.9185	421.5	0.925857	2095.5	0	2629.5
658	NFOLIGO	AC_2	App	Lrp1	0.00680242	2576.7	0.0176225	3312	0.765558	2456	0.993878	2633	0.929771	1853	0	2629.5
659	AC_1	MC_OLIGO	Apoe	Abca1	0.00681201	1906.1	0.0295518	1638	1.28709	780	1.54984	952	0.904503	3531	0	2629.5
660	MOLIGO_1	AC_2	Cntn2	Nrcam	0.00682298	1784.5	0.0356567	1240	0.877077	1973	1.44613	1164	0.928881	1916	0	2629.5
661	AC_5	AC_4	Fgf13	Fgfr3	0.00683132	2122.5	0.0602522	479	1.51239	487	1.73516	656	0.860828	6361	0	2629.5
662	AC_2	OPC_1	Nrxn1	Nlgn2	0.00683132	1266.5	0.0579928	530.5	1.37882	655.5	1.9185	421.5	0.925857	2095.5	0	2629.5
663	AC_1	AC_5	Apoe	Sdc2	0.00684435	1709.5	0.0457387	819	1.79464	295	2.07369	258	0.888328	4546	0	2629.5
664	MOLIGO_1	AC_2	Edil3	Itgb5	0.00685392	2334.5	0.0321657	1457	0.640146	3215	1.00834	2576	0.930544	1795	0	2629.5
665	AC_1	AC_5	Vegfa	Egfr	0.00689307	3100.9	0.0344889	1313	0.99628	1527	1.5018	1042	0.818844	8993	0	2629.5
666	OPC_0	OPC_1	Ptn	Ptprz1	0.00689307	2402.5	0.0115638	5133	0.962795	1643	1.31851	1500	0.943388	1107	0	2629.5
667	NFOLIGO	MFOLIGO_2	Cntn1	Notch2	0.00690574	2392.5	0.0175685	3322	1.004	1502	1.37917	1337	0.909847	3172	0	2629.5
668	AC_1	AC_5	Vegfa	Sirpa	0.00690937	2106.7	0.0504105	670	1.31366	744	1.80356	558	0.867341	5932	0	2629.5
669	MOLIGO_1	AC_4	Ptn	Alk	0.00694741	1874.5	0.0179908	3230	2.92034	96	1.76259	625	0.915729	2792	0	2629.5
670	AC_4	AC_4	Bcan	Egfr	0.00695355	1632.3	0.0508396	660	1.74755	316	2.08486	248	0.892497	4308	0	2629.5
671	AC_4	MC	Wnt5a	Epha7	0.00695649	3616.9	0.157025	74	2.19124	148	0.849056	3297	0.746215	11936	0	2629.5
672	AC_1	OPC_0	Fgf13	Scn8a	0.00695844	2152.7	0.0294551	1647	1.16858	1027	1.73531	653	0.884417	4807	0	2629.5
673	OPC_1	OPC_0	Adam12	Itga9	0.00696833	1799.9	0.0463186	790	0.82586	2171	1.47998	1096	0.922776	2313	0	2629.5
674	AC_1	AC_5	Efemp1	Egfr	0.00697485	3257.3	0.0397129	1047	1.28366	787	1.37367	1351	0.789156	10472	0	2629.5
675	OPC_1	AC_2	Dscam	Dcc	0.00697485	1198.9	0.0294429	1648	1.19907	965	1.9407	389	0.963407	363	0	2629.5
676	OPC_1	OPC_0	Alcam	Chl1	0.00699129	1530.1	0.0319468	1475	0.960966	1649	1.77297	611	0.93953	1286	0	2629.5
677	AC_1	AC_5	Fgf13	Egfr	0.00700776	2002.3	0.043202	915	1.46616	539	2.00021	326	0.872499	5602	0	2629.5
678	AC_1	AC_5	Fgf13	Fgfr1	0.00702425	1698.3	0.0404121	1007	1.40766	622	2.05427	275	0.897697	3958	0	2629.5
679	AC_1	AC_5	Bcan	Egfr	0.00704078	1920.1	0.0387456	1094	1.58107	415	2.05284	277	0.878753	5185	0	2629.5
680	OPC_1	OPC_0	Nrxn2	Nlgn1	0.00704192	1775.9	0.0189844	3042.5	0.95421	1672.5	1.85531	496.5	0.944821	1038.5	0	2629.5
681	MOLIGO_0	MFOLIGO_1	App	Grm7	0.00707365	2155.3	0.0175274	3338	0.665932	3042	1.62168	823	0.947101	944	0	2629.5
682	AC_1	AC_5	Lrig1	Egfr	0.00707391	2785.5	0.0479502	745	1.22522	905	1.53046	994	0.825329	8654	0	2629.5
683	COP	COP	Bcan	Nrcam	0.00709487	1898.1	0.0175234	3340	1.17141	1020	1.76177	626	0.929464	1875	0	2629.5
684	AC_1	AC_5	Vcl	Alk	0.00710716	1608.5	0.0385834	1102	1.54734	451	2.4513	78	0.900595	3782	0	2629.5
685	OPC_1	OPC_0	Cntn4	Ptprg	0.00711613	1568.7	0.0309978	1543	1.01526	1467	1.81511	543	0.932847	1661	0	2629.5
686	COP	AC_2	Vcan	Egfr	0.00712679	1515.1	0.0492269	704	1.41487	612	2.04452	287	0.907291	3343	0	2629.5
687	OPC_1	OPC_0	Nlgn1	Nrxn2	0.00713745	1329.1	0.0281505	1755.5	1.12661	1143.5	1.90586	442.5	0.954235	674.5	0	2629.5
688	AC_5	OPC_0	Nrxn1	Nlgn1	0.00714346	1681.7	0.0127295	4649.5	1.21693	921.5	2.23792	149.5	0.97457	58.5	0	2629.5
689	OPC_1	OPC_0	Nlgn2	Nrxn1	0.00714813	1429.5	0.0508242	661.5	1.21992	912.5	1.82831	529.5	0.921199	2414.5	0	2629.5
690	OPC_1	AC_1	Nrg3	Egfr	0.00717084	1258.7	0.0597175	492	1.53229	464	1.72949	667	0.926807	2041	0	2629.5
691	AC_1	NFOLIGO	Apoe	Ldlr	0.00717401	2643.7	0.0292803	1660	1.2015	962	1.3631	1368	0.857322	6599	0	2629.5
692	AC_1	AC_5	Psap	Celsr1	0.00719079	2802.3	0.0293662	1653	2.05311	203	1.53069	993	0.82708	8533	0	2629.5
693	OPC_1	OPC_0	Tnc	Cntn1	0.00720171	1168.3	0.0455879	823	1.68305	342	2.77277	39	0.927365	2008	0	2629.5
694	AC_4	AC_2	Efemp1	Egfr	0.00720224	2242.7	0.0829887	255	2.21155	140	1.72932	668	0.844009	7521	0	2629.5
695	MC_OLIGO	AC_2	Gnai2	Ednrb	0.0072076	3133.5	0.0406896	1000	1.16793	1032	1.26443	1662	0.812469	9344	0	2629.5
696	MC_OLIGO	AC_1	Vegfa	Egfr	0.00724131	2992.1	0.0367972	1188	1.31307	746	1.26432	1664	0.823599	8733	0	2629.5
697	OPC_1	OPC_0	Ptn	Ptprz1	0.00724481	1487.3	0.0204793	2766	1.14281	1092	1.96479	367	0.956852	582	0	2629.5
698	MFOLIGO_2	OPC_0	App	Dcc	0.00725562	1776.5	0.0174881	3355	0.934334	1728	1.77617	608	0.957339	562	0	2629.5
699	AC_1	AC_2	Nrxn1	Nlgn1	0.00727514	1736.7	0.0124961	4740.5	1.23942	864.5	1.94853	381.5	0.97434	67.5	0	2629.5
700	AC_2	AC_4	Ptn	Alk	0.00729209	1252.7	0.0293637	1654	3.00887	92	2.1215	221	0.932807	1667	0	2629.5
701	AC_1	AC_1	Vcl	Alk	0.00729209	1986.9	0.0292294	1667	1.33632	715	2.02067	312	0.887457	4611	0	2629.5
702	OPC_0	AC_1	Fgf14	Fgfr1	0.00732073	2078.5	0.029102	1681	0.870107	2001	1.68704	720	0.907106	3361	0	2629.5
703	OPC_0	MOLIGO_1	Fgf12	Fgfr2	0.00732073	2476.7	0.0194744	2939	0.621441	3361	0.947412	2831	0.955844	623	0	2629.5
704	OPC_1	AC_1	Ntn1	Dcc	0.00732609	1581.1	0.0338481	1360	0.996181	1528	1.68758	719	0.932765	1669	0	2629.5
705	AC_1	MC	Fgf13	Scn8a	0.00734313	2224.1	0.0292072	1670	1.16579	1035	1.55432	942	0.883984	4844	0	2629.5
706	AC_1	AC_2	Nlgn1	Nrxn1	0.00734313	1591.9	0.0136341	4335.5	1.32231	732.5	2.11995	222.5	0.975407	39.5	0	2629.5
707	OPC_1	OPC_0	Rims1	Cacna1c	0.00735346	2091.5	0.0311967	1523	0.752624	2517	1.42228	1223	0.919062	2565	0	2629.5
708	NFOLIGO	MFOLIGO_1	Sema5a	Plxnb3	0.0073644	2524.5	0.02203	2506	0.770331	2423	1.24741	1699	0.907084	3365	0	2629.5
709	NFOLIGO	OPC_1	App	Dcc	0.0073644	2205.5	0.0174175	3365	0.895083	1898	1.00989	2568	0.957257	567	0	2629.5
710	OPC_1	OPC_0	Cntn6	Ptprg	0.00737535	1934.3	0.0289865	1685	0.833321	2149	1.59637	864	0.922319	2344	0	2629.5
711	AC_1	AC_1	Vcl	Itgb5	0.00741159	2631.9	0.040261	1017	0.953652	1674	1.38678	1321	0.858618	6518	0	2629.5
712	MFOLIGO_2	AC_2	Ptn	Cdh10	0.00741927	2403.1	0.017381	3370	0.72553	2670	1.26798	1651	0.932311	1695	0	2629.5
713	MC	MC_OLIGO	Slit2	Dcc	0.00743029	2886.3	0.0215655	2577	0.751365	2524	0.842029	3330	0.906944	3371	0	2629.5
714	OPC_0	MFOLIGO_1	Il1rapl1	Ptprd	0.00747448	2370.5	0.0185074	3135	0.719803	2703	0.833397	3375	0.978361	10	0	2629.5
715	AC_4	OPC_1	Gnai2	Ednrb	0.00748881	2120.3	0.0763629	297	1.81109	286	1.72448	677	0.855808	6712	0	2629.5
716	AC_1	AC_2	Vegfa	Egfr	0.00749783	3165.5	0.0337523	1365	0.984389	1573	1.43773	1187	0.817237	9073	0	2629.5
717	AC_1	AC_2	Vegfa	Sirpa	0.00751516	2417.5	0.0412493	980	1.15062	1074	1.73295	658	0.855372	6746	0	2629.5
718	OPC_1	MOLIGO_0	Spon1	App	0.00751887	2144.3	0.0205276	2754	0.860084	2043	1.22363	1782	0.93543	1513	0	2629.5
719	AC_5	AC_4	Timp3	Cd44	0.00752464	2430.3	0.102391	154	4.03998	32	1.60227	849	0.827676	8487	0	2629.5
720	AC_1	AC_2	Efemp1	Egfr	0.00754992	3322.1	0.0388647	1089	1.27177	810	1.3096	1523	0.787355	10559	0	2629.5
721	AC_2	AC_4	Apoe	Lrp5	0.00755347	2286.3	0.0500339	679	1.52326	475	1.86225	489	0.849426	7159	0	2629.5
722	AC_1	AC_2	Fgf13	Egfr	0.00756734	2041.5	0.0422793	945	1.45427	551	1.93614	398	0.871293	5684	0	2629.5
723	AC_1	AC_2	Fgf13	Fgfr1	0.0075848	1731.5	0.0398743	1033	1.40042	630	1.96753	360	0.89708	4005	0	2629.5
724	COP	COP	Nrxn2	Nlgn1	0.00758587	2339.9	0.0173434	3385.5	0.73223	2622.5	1.1871	1908.5	0.942416	1153.5	0	2629.5
725	COP	COP	Nlgn1	Nrxn2	0.00759708	2339.9	0.0173434	3385.5	0.73223	2622.5	1.1871	1908.5	0.942416	1153.5	0	2629.5
726	OPC_1	MC_OLIGO	Adam12	Itga9	0.0076083	2277.5	0.0396856	1049	0.743876	2568	1.04716	2437	0.917086	2704	0	2629.5
727	OPC_1	AC_1	Cntn1	Nrcam	0.0076185	1288.3	0.0244021	2175	1.35919	681	1.98744	340	0.955979	616	0	2629.5
728	AC_1	AC_2	Bcan	Egfr	0.00761979	1959.3	0.0379181	1137	1.56918	428	1.98877	339	0.877598	5263	0	2629.5
729	MC_OLIGO	MC_OLIGO	Ntn1	Dscam	0.00765334	2734.1	0.0243013	2193	0.717653	2712	0.964177	2745	0.906693	3391	0	2629.5
730	AC_1	AC_2	Lrig1	Egfr	0.0076549	2836.1	0.046926	778	1.21333	929	1.46639	1120	0.823767	8724	0	2629.5
731	NFOLIGO	MC	Rims1	Cacna1c	0.00766463	2824.9	0.0228088	2390	0.620085	3376	1.07134	2337	0.906623	3392	0	2629.5
732	AC_4	AC_2	Adam10	Nrcam	0.0076725	1498.9	0.0289217	1689	1.09766	1207	1.62235	822	0.942471	1147	0	2629.5
733	AC_2	AC_1	Lrig1	Egfr	0.00768389	2497.5	0.0548914	580	1.4694	533	1.71649	683	0.83486	8062	0	2629.5
734	MOLIGO_1	MFOLIGO_1	Tf	Ldlr	0.00769858	2699.7	0.0352834	1263	0.623787	3339	0.935536	2872	0.906589	3395	0	2629.5
735	COP	AC_5	Bcan	Nrcam	0.00772128	1914.5	0.0173123	3397	1.16314	1041	1.78579	596	0.929066	1909	0	2629.5
736	AC_1	OPC_1	Vegfa	Ephb2	0.00772548	3238.5	0.0589896	508	0.944802	1692	1.29134	1574	0.803711	9789	0	2629.5
737	AC_1	AC_2	Vcl	Itgb5	0.0077432	2116.7	0.0531726	613	1.052	1348	1.81466	545	0.874675	5448	0	2629.5
738	AC_2	AC_2	Sorbs1	Insr	0.00776095	1201.5	0.0400345	1027	1.57888	419	2.09934	238	0.932314	1694	0	2629.5
739	OPC_1	MC_OLIGO	Cntn4	Ptprg	0.00778972	2852.3	0.0179961	3227	0.673796	2990	1.03304	2491	0.913678	2924	0	2629.5
740	MC_OLIGO	OPC_1	Cntn4	Ptprg	0.00778972	2729.9	0.0172836	3403	0.777617	2384	1.10118	2202	0.912071	3031	0	2629.5
741	MC	MC_OLIGO	Gas6	Mertk	0.00781575	1962.1	0.067486	380	1.35497	687	1.74133	643	0.874376	5471	0	2629.5
742	AC_4	OPC_0	Wnt5a	Ptprk	0.00781685	3206.9	0.131957	95	2.16334	157	0.928965	2900	0.794927	10253	0	2629.5
743	NFOLIGO	MC_OLIGO	Sema4d	Plxnb3	0.00782411	2330.9	0.0175025	3351	1.28641	781	1.3215	1487	0.906375	3406	0	2629.5
744	NFOLIGO	AC_5	Cntn1	Notch2	0.00784711	2465.1	0.0172568	3408	1.00039	1512	1.29996	1551	0.90911	3225	0	2629.5
745	MC	COP	Slit2	Dcc	0.00785863	2785.5	0.021265	2631	0.744758	2560	0.978938	2698	0.90635	3409	0	2629.5
746	MC_OLIGO	AC_2	Ntn1	Dcc	0.00785863	2867.7	0.0172522	3409	0.674283	2987	1.148	2037	0.908294	3276	0	2629.5
747	MOLIGO_0	OPC_0	App	Dcc	0.00788222	1982.7	0.0148563	3980	0.863641	2026	1.7874	589	0.953882	689	0	2629.5
748	AC_1	AC_4	Nrxn1	Nlgn1	0.00788602	1701.9	0.0126276	4687.5	1.24767	847.5	2.04486	284.5	0.97447	60.5	0	2629.5
749	OPC_1	MC_OLIGO	Tnc	Ptprz1	0.00790484	1802.3	0.0207406	2716	1.35407	688	2.03428	296	0.917376	2682	0	2629.5
750	AC_1	AC_4	Nlgn1	Nrxn1	0.00792203	1582.9	0.0137294	4307.5	1.3313	722.5	2.1263	217.5	0.975491	37.5	0	2629.5
751	AC_1	AC_4	Pdgfc	Pdgfrb	0.00795815	2842.3	0.0654269	403	1.34083	708	1.49578	1054	0.810783	9417	0	2629.5
752	NFOLIGO	OPC_1	Sema4d	Plxnb1	0.00796292	1758.3	0.0318292	1483	1.44381	576	1.71519	685	0.90626	3418	0	2629.5
753	OPC_1	MC_OLIGO	Nxph2	Nrxn1	0.00797457	2201.7	0.048928	715	1.16874	1026	0.845169	3316	0.907679	3322	0	2629.5
754	MC	MFOLIGO_1	Slit2	App	0.00797457	2473.7	0.0330962	1402	0.816055	2206	0.826789	3419	0.916934	2712	0	2629.5
755	AC_1	AC_4	Lamc1	Cd44	0.00797626	2335.3	0.0713856	339	3.83598	50	1.4754	1102	0.843443	7556	0	2629.5
756	OPC_1	MC_OLIGO	Ntn1	Dcc	0.00798624	2764.1	0.0206346	2730	0.692577	2861	0.953736	2795	0.915483	2805	0	2629.5
757	AC_1	AC_4	Apoe	Lrp4	0.00801257	1826.3	0.0319148	1477	1.4994	500	2.08196	251	0.892994	4274	0	2629.5
758	MC	AC_4	Cd80	Cd28	0.00801467	3602.9	0.383046	11.5	2.15082	159.5	0.92499	2924.5	0.71885	12289.5	0	2629.5
759	AC_4	MFOLIGO_1	Gnai2	Tshr	0.00801626	2148.9	0.153765	76	1.92332	249	1.70926	693	0.850284	7097	0	2629.5
760	OPC_1	MC_OLIGO	Nxph1	Nrxn1	0.00802133	1641.5	0.0187779	3085	1.12974	1133	1.4721	1107	0.967151	253	0	2629.5
761	MFOLIGO_1	COP	Sema4d	Plxnb3	0.008049	1752.5	0.0351218	1275	0.995668	1531	1.28082	1617	0.932036	1710	0	2629.5
762	AC_4	OPC_1	Draxin	Dcc	0.00805	1331.5	0.0982147	171	2.25803	129	1.70855	694	0.911961	3034	0	2629.5
763	OPC_0	OPC_0	App	Lrp1	0.00806061	5412.7	0.00663533	7941	0.29978	6525	0.473282	5523	0.890395	4445	0	2629.5
764	AC_1	AC_4	Apoe	Scarb1	0.00808555	2346.9	0.035533	1246	1.38469	648	1.7647	621	0.857455	6590	0	2629.5
765	AC_4	MC	Cd28	Cd80	0.00811449	3602.9	0.383046	11.5	2.15082	159.5	0.92499	2924.5	0.71885	12289.5	0	2629.5
766	MOLIGO_1	COP	Cntn2	Nrcam	0.00812734	2598.3	0.0257451	2017	0.613086	3432	1.09719	2228	0.917343	2685	0	2629.5
767	AC_1	MC_OLIGO	Apoe	Lrp1	0.00813918	1756.5	0.0281602	1753	1.48566	521	1.90472	446	0.905946	3433	0	2629.5
768	OPC_1	MC_OLIGO	Dscam	Dcc	0.00815105	1983.9	0.0186046	3118	0.922869	1773	1.23911	1730	0.954397	669	0	2629.5
769	OPC_0	MOLIGO_2	Ntn1	Unc5c	0.00817481	2322.5	0.0288409	1696	0.612301	3436	1.10845	2176	0.932672	1675	0	2629.5
770	OPC_0	MOLIGO_2	Spon1	App	0.00817481	2431.7	0.0170879	3436	0.712391	2734	1.31855	1499	0.929665	1860	0	2629.5
771	MOLIGO_0	OPC_0	Ptn	Ptprz1	0.00817745	2134.7	0.0122246	4839	0.937121	1717	1.89171	454	0.944853	1034	0	2629.5
772	OPC_1	MC_OLIGO	Ntn1	Dscam	0.00819863	1563.5	0.0459983	804	1.01215	1472	1.47151	1109	0.930407	1803	0	2629.5
773	OPC_0	MC_OLIGO	Vcan	Itgb1	0.00823296	2044.5	0.0301753	1604	0.936574	1720	1.65375	782	0.905204	3487	0	2629.5
774	OPC_1	OPC_0	Ptn	Cdh10	0.00827042	2575.9	0.0170502	3444	0.68389	2930	1.11728	2146	0.931702	1730	0	2629.5
775	AC_1	AC_4	Lrig1	Egfr	0.00828875	2536.1	0.0639289	424	1.41073	618	1.29476	1562	0.845101	7447	0	2629.5
776	OPC_1	AC_1	Cntn1	Ptprz1	0.00829446	1526.3	0.0190904	3023	1.23338	884	1.79315	574	0.958429	521	0	2629.5
777	AC_4	MC	Wnt5a	Ryk	0.00831592	4017.8	0.119123	111	2.15006	162	0.906839	3008	0.767588	11353	0.001	5455
778	AC_2	AC_4	Vegfa	Ret	0.00831592	2691.7	0.101193	162	2.16077	158	1.59439	867	0.806825	9642	0	2629.5
779	AC_1	AC_4	Apoe	Sorl1	0.00832609	2789.1	0.0313093	1517	1.27707	798	1.4886	1067	0.836808	7934	0	2629.5
780	OPC_0	MC_OLIGO	Tnr	Itga9_Itgb1	0.00839119	2732.1	0.0216216	2563	0.695953	2843	1.10882	2171	0.905604	3454	0	2629.5
781	OPC_0	MOLIGO_1	Ntn1	Unc5b	0.00839245	1969.9	0.0844095	243	0.906049	1861	1.70073	704	0.890765	4412	0	2629.5
782	OPC_1	AC_1	Nlgn2	Nrxn1	0.00839245	1307.7	0.0564459	560.5	1.34453	703.5	1.86405	485.5	0.924923	2159.5	0	2629.5
783	OPC_1	AC_1	Cntn4	Ptprg	0.00840334	2674.7	0.0188567	3067	0.696401	2841	1.14829	2033	0.915502	2803	0	2629.5
784	AC_1	OPC_0	Apoe	Lrp1	0.00841551	1710.9	0.027925	1772	1.48095	522	2.19117	175	0.905588	3456	0	2629.5
785	AC_4	OPC_1	Wnt5a	Lrp6	0.00841753	3932.4	0.104661	142	2.14929	163	0.782159	3648	0.794909	10254	0.001	5455
786	AC_5	MOLIGO_1	Fgf13	Fgfr2	0.00841999	1638.3	0.0283888	1730	1.05869	1327	1.42742	1210	0.939365	1295	0	2629.5
787	AC_1	AC_4	Psap	Celsr1	0.00843886	2547.7	0.0396287	1051	2.76907	104	1.26205	1668	0.847474	7286	0	2629.5
788	MFOLIGO_2	NFOLIGO	Col9a3	Mag	0.00843989	2626.1	0.0344415	1315	0.626366	3315	0.81915	3458	0.921201	2413	0	2629.5
789	OPC_0	OPC_1	Ncam1	Ptprz1	0.00847669	2247.1	0.0118811	4992	0.932509	1733	1.27228	1640	0.967396	241	0	2629.5
790	OPC_1	AC_2	Ntn1	Dcc	0.00851466	1639.7	0.0326555	1430	0.968779	1627	1.65533	777	0.931631	1735	0	2629.5
791	OPC_0	MFOLIGO_1	Tgfa	Ptprd	0.00857498	2602.1	0.0264107	1945	0.607452	3469	0.880458	3144	0.930127	1823	0	2629.5
792	OPC_1	AC_1	Cntn1	Notch1	0.00859973	2371.9	0.0199586	2842	0.928573	1747	1.44336	1170	0.90541	3471	0	2629.5
793	COP	OPC_0	Ncam1	Ptprz1	0.0086101	1622.7	0.0152993	3856	1.13611	1102	1.93734	396	0.971157	130	0	2629.5
794	MOLIGO_2	AC_5	Rtn4	Tnfrsf19	0.00862454	2497.7	0.0213435	2615	0.606429	3473	1.09787	2224	0.934883	1547	0	2629.5
795	AC_1	AC_1	Tnc	Ptprz1	0.00866185	2194.3	0.0168704	3476	1.16131	1044	1.78193	601	0.909203	3221	0	2629.5
796	OPC_0	MFOLIGO_1	Ntn1	Neo1	0.00867432	2780.7	0.0261417	1981	0.606151	3477	0.962838	2746	0.911477	3070	0	2629.5
797	MC_OLIGO	AC_4	Pros1	Mertk	0.00868702	2658.3	0.0282107	1744	0.998381	1519	1.55071	951	0.859709	6448	0	2629.5
798	COP	OPC_0	Cntn1	Ptprz1	0.00868702	2507.1	0.00895156	6478	0.985041	1569	1.76549	620	0.940432	1239	0	2629.5
799	MOLIGO_1	NFOLIGO	Tf	Ldlr	0.00869929	2813.1	0.0342218	1331	0.615965	3411	0.867426	3215	0.905287	3479	0	2629.5
800	AC_1	AC_1	Apoe	Sdc2	0.00870633	2331.1	0.0282105	1745	1.49155	514	1.86626	483	0.862018	6284	0	2629.5
801	OPC_0	MC	Dscam	Dcc	0.00872567	2154.1	0.012462	4756	0.92865	1746	1.77912	603	0.944838	1036	0	2629.5
802	COP	OPC_0	Nlgn1	Nrxn1	0.00874504	2063.7	0.0103179	5699.5	1.0497	1356.5	1.84315	515.5	0.971834	117.5	0	2629.5
803	MOLIGO_1	AC_5	Cntn2	Nrcam	0.00876199	2603.5	0.025435	2057	0.604825	3484	1.12122	2132	0.916882	2715	0	2629.5
804	AC_1	AC_5	Nlgn1	Nrxn1	0.00878388	2361.3	0.00945114	6183.5	0.927932	1749.5	1.48048	1092.5	0.970607	151.5	0	2629.5
805	OPC_1	AC_1	Ptn	Cdh10	0.0088124	1874.7	0.0230974	2354	0.922688	1776	1.35455	1393	0.94075	1221	0	2629.5
806	AC_4	AC_1	Vegfa	Egfr	0.00881562	2389.7	0.0488843	716	1.41217	616	1.91524	427	0.843294	7560	0	2629.5
807	AC_4	MFOLIGO_1	Wnt5a	Ldlr	0.00882999	3702.3	0.114858	119	2.14224	167	0.696913	4172	0.765965	11424	0	2629.5
808	AC_1	AC_1	Apoe	Lrp1	0.00886305	1741.1	0.0275815	1808	1.47407	527	2.08447	249	0.905057	3492	0	2629.5
809	COP	AC_4	Vcan	Itgb1	0.00887574	1968.9	0.0300465	1615	1.0612	1317	1.64714	790	0.90502	3493	0	2629.5
810	MC_OLIGO	COP	Cntn6	Ptprg	0.00887574	3011.5	0.0203126	2789	0.602987	3493	0.931	2889	0.908586	3257	0	2629.5
811	NFOLIGO	OPC_1	Rims1	Cacna1c	0.00890118	3029.9	0.0221848	2478	0.602674	3495	0.892671	3078	0.905443	3469	0	2629.5
812	MOLIGO_1	AC_1	Adam10	Nrcam	0.00891392	2216.9	0.0167975	3496	0.936229	1724	1.45872	1136	0.925844	2099	0	2629.5
813	COP	OPC_0	Nxph1	Nrxn1	0.00894049	1698.3	0.0165773	3549	1.04491	1376	1.74731	634	0.965112	303	0	2629.5
814	COP	OPC_1	Ncam1	Robo1	0.00895224	2433.5	0.016785	3499	0.723375	2678	0.890083	3097	0.966605	264	0	2629.5
815	AC_1	AC_4	Fstl5	Sdk2	0.00896021	2770.5	0.0626381	435	1.03477	1410	1.23078	1758	0.842329	7620	0	2629.5
816	OPC_1	COP	Cntn4	Ptprg	0.00899068	2262.5	0.0233249	2326	0.813748	2219	1.19749	1863	0.923372	2275	0	2629.5
817	COP	COP	Cntn6	Ptprg	0.00900352	3000.7	0.0202387	2797	0.601564	3503	0.951721	2808	0.908434	3266	0	2629.5
818	MOLIGO_2	MFOLIGO_1	App	Grm7	0.00900352	2289.9	0.01677	3503	0.648687	3157	1.44061	1178	0.945983	982	0	2629.5
819	OPC_1	COP	Nlgn1	Nrxn2	0.00901638	1513.5	0.0250278	2087.5	1.051	1351.5	1.68134	731.5	0.951598	767.5	0	2629.5
820	AC_4	NFOLIGO	Wnt5a	Ldlr	0.00903982	4364.2	0.111402	126	2.13442	169	0.628802	4558	0.763216	11513	0.001	5455
821	AC_4	AC_1	Nrxn1	Nlgn1	0.00906871	1582.9	0.0137294	4307.5	1.3313	722.5	2.1263	217.5	0.975491	37.5	0	2629.5
822	OPC_1	COP	Ntn1	Dcc	0.0091588	2687.3	0.0203471	2783	0.685971	2915	1.09065	2269	0.914938	2840	0	2629.5
823	OPC_0	MC_OLIGO	Nrxn1	Nlgn1	0.00917923	2421.5	0.00851108	6725.5	0.923717	1769.5	1.64034	800.5	0.969076	182.5	0	2629.5
824	COP	OPC_0	Ncam1	Robo1	0.00918488	2248.7	0.016717	3517	0.719895	2702	1.12275	2126	0.966539	269	0	2629.5
825	MC_OLIGO	OPC_0	Nlgn1	Nrxn1	0.00919933	2421.5	0.00851108	6725.5	0.923717	1769.5	1.64034	800.5	0.969076	182.5	0	2629.5
826	AC_2	AC_2	Apoe	Lrp5	0.00921541	2344.1	0.0484284	727	1.50236	497	1.79472	572	0.847329	7295	0	2629.5
827	COP	OPC_0	Bcan	Nrcam	0.00923723	1965.7	0.0167035	3521	1.13932	1098	1.77696	607	0.927877	1973	0	2629.5
828	AC_1	OPC_0	Fstl5	Chl1	0.00923964	2107.3	0.0630402	434	0.923315	1772	1.67912	738	0.882074	4963	0	2629.5
829	MOLIGO_0	OPC_1	Cntn2	Cntn1	0.00925036	2693.7	0.0263008	1960	0.597777	3522	1.0656	2361	0.912612	2996	0	2629.5
830	OPC_1	COP	Spon1	App	0.00925036	2628.3	0.0181494	3203	0.813851	2218	0.837531	3354	0.93161	1737	0	2629.5
831	MC_OLIGO	AC_2	Gnai2	Adcy8	0.00925984	3135.9	0.0543181	593	1.0269	1433	1.22672	1773	0.81393	9251	0	2629.5
832	OPC_0	MC_OLIGO	Rims2	Abca1	0.00927665	2991.7	0.0172765	3405	0.597533	3524	0.981383	2684	0.916879	2716	0	2629.5
833	OPC_1	COP	Dscam	Dcc	0.00928982	1928.5	0.0183454	3177	0.916263	1811	1.37602	1342	0.95409	683	0	2629.5
834	OPC_1	COP	Cntn6	Ptprg	0.00931621	2844.3	0.0218115	2536	0.631807	3287	0.978752	2700	0.9115	3069	0	2629.5
835	OPC_1	COP	Ntn1	Dscam	0.00932942	2278.7	0.0305527	1568	0.755968	2500	1.18269	1920	0.915937	2776	0	2629.5
836	MFOLIGO_2	AC_2	App	Lrp1	0.00938243	2518.7	0.0166399	3532	0.737818	2597	1.19817	1861	0.927874	1974	0	2629.5
837	OPC_1	NFOLIGO	Sema5a	Plxnb3	0.00940902	2527.7	0.0237551	2270	0.911529	1840	0.961813	2748	0.910212	3151	0	2629.5
838	AC_2	AC_1	Nrxn1	Nlgn1	0.00943832	1591.9	0.0136341	4335.5	1.32231	732.5	2.11995	222.5	0.975407	39.5	0	2629.5
839	OPC_1	NFOLIGO	Cntn1	Notch1	0.00946239	2575.9	0.0194795	2937	0.916352	1808	1.16757	1967	0.904364	3538	0	2629.5
840	MOLIGO_1	NFOLIGO	Sema4d	Plxnb3	0.00947577	2954.3	0.0185481	3128	0.811065	2233	0.801936	3539	0.908808	3242	0	2629.5
841	OPC_1	NFOLIGO	Ntn1	Neo1	0.00950258	1897.9	0.0431688	916	0.897131	1893	1.10304	2194	0.929733	1857	0	2629.5
842	OPC_1	AC_1	Ptn	Ptprz1	0.0095429	2122.3	0.0165921	3544	0.916297	1809	1.19273	1883	0.952292	746	0	2629.5
843	MC_OLIGO	MC	Sparc	Fgfr1	0.00954604	3144.5	0.0286349	1710	0.978925	1587	1.22224	1787	0.835758	8009	0	2629.5
844	OPC_1	NFOLIGO	Spon1	App	0.00955637	2016.9	0.025591	2040	0.958517	1655	1.00811	2577	0.941777	1183	0	2629.5
845	OPC_1	MOLIGO_0	Slitrk2	Ptprd	0.00958336	2358.1	0.0575231	540	0.685377	2919	0.800608	3547	0.925	2155	0	2629.5
846	AC_5	AC_1	Apoe	Lrp8	0.00958883	2375.9	0.0584255	518	1.37196	666	1.67938	737	0.846733	7329	0	2629.5
847	MC	AC_4	Slit2	Robo2	0.00966469	2029.9	0.0389591	1082	1.04094	1392	1.32097	1493	0.904089	3553	0	2629.5
848	MFOLIGO_2	OPC_1	Cntn2	Cntn1	0.00966469	2949.3	0.0258672	2007	0.593167	3553	0.807355	3519	0.911946	3038	0	2629.5
849	NFOLIGO	MC_OLIGO	Cntn1	Ptprz1	0.00971921	1667.7	0.0165475	3557	1.24079	861	1.73526	655	0.955486	636	0	2629.5
850	NFOLIGO	MOLIGO_0	Cntn1	Notch2	0.00974657	2413.3	0.0165447	3559	0.992154	1542	1.52912	998	0.907354	3338	0	2629.5
851	NFOLIGO	AC_1	Ptn	Cdh10	0.00976027	2550.3	0.0165433	3560	0.777886	2382	1.05892	2393	0.930735	1787	0	2629.5
852	OPC_1	MFOLIGO_2	Ntn1	Unc5c	0.00977399	2429.5	0.0300184	1618	0.643984	3191	0.887212	3107	0.933918	1602	0	2629.5
853	AC_4	AC_1	Pdgfc	Pdgfrb	0.00977915	2460.1	0.0866274	228	1.56099	436	1.67723	742	0.831381	8265	0	2629.5
854	AC_4	MOLIGO_1	Wnt5a	Ldlr	0.00979305	3611.3	0.103542	149	2.11663	176	0.828284	3409	0.756541	11693	0	2629.5
855	OPC_1	MFOLIGO_2	Spon1	App	0.009829	1931.9	0.024164	2215	0.930777	1739	1.2124	1820	0.940184	1256	0	2629.5
856	AC_5	AC_4	Lama3	Sdc2	0.00990304	2118.5	0.161249	66	2.11649	177	1.65888	769	0.852556	6951	0	2629.5
857	AC_1	COP	Sdc2	Ptprj	0.00992347	2045.9	0.0276387	1805	1.33436	720	1.87763	468	0.887535	4607	0	2629.5
858	OPC_1	MOLIGO_2	Ntn1	Unc5c	0.0099537	2602.5	0.0279528	1770	0.592465	3556	0.842713	3325	0.931683	1732	0	2629.5
859	AC_1	MC_OLIGO	Fgf13	Fgfr2	0.00996763	2759.5	0.0164595	3575	0.882151	1945	0.852876	3277	0.921852	2371	0	2629.5
860	OPC_1	AC_5	Tnc	Egfr	0.00997187	2346.1	0.0478987	747	1.57948	418	2.37445	104	0.838699	7832	0	2629.5
861	OPC_1	MOLIGO_2	Spon1	App	0.00999555	2341.9	0.0196405	2907	0.842839	2118	1.04256	2459	0.934083	1596	0	2629.5
862	MFOLIGO_2	OPC_1	App	Dcc	0.00999555	2130.5	0.0164463	3577	0.867343	2015	1.21418	1817	0.956067	614	0	2629.5
863	COP	MC_OLIGO	Tgfb2	Tgfbr1_Tgfbr2	0.0100088	1942.3	0.112644	124	1.20344	956	1.44124	1176	0.884239	4826	0	2629.5
864	AC_4	OPC_0	Wnt5a	Antxr1	0.0100136	3507.9	0.0969743	178	2.13093	170	0.855653	3267	0.769019	11295	0	2629.5
865	AC_4	MC_OLIGO	Tnc	Itga9_Itgb1	0.0100496	1610.5	0.0521593	633	1.75811	314	1.67168	749	0.9014	3727	0	2629.5
866	NFOLIGO	AC_4	Ptn	Sdc4	0.0100656	2020.1	0.0438008	886	2.18628	150	0.940745	2853	0.903585	3582	0	2629.5
867	OPC_0	OPC_0	App	Grm7	0.0100741	4448.1	0.00960858	6095	0.369905	5748	0.407272	5925	0.929855	1843	0	2629.5
868	COP	AC_5	Nrxn2	Nlgn1	0.0101078	2365.1	0.0164133	3585.5	0.693651	2855.5	1.30249	1542.5	0.940903	1212.5	0	2629.5
869	MC_OLIGO	AC_4	Gnai2	S1pr1	0.0101378	2853.1	0.0727622	320	1.93963	241	1.21444	1815	0.813807	9260	0	2629.5
870	AC_1	OPC_1	Apoe	Lrp6	0.0101594	2319.7	0.0275085	1816	1.21637	923	1.51645	1022	0.878425	5208	0	2629.5
871	MC_OLIGO	OPC_0	Cntn4	Ptprg	0.0102496	2679.3	0.016379	3595	0.732658	2620	1.3587	1383	0.909892	3169	0	2629.5
872	OPC_0	AC_1	Vcan	Itgb1	0.010268	2116.1	0.0279924	1767	0.914739	1821	1.72756	672	0.901932	3691	0	2629.5
873	MFOLIGO_1	OPC_1	Cntn1	Ptprz1	0.0102853	1500.3	0.0179024	3248	1.30518	755	2.03349	297	0.95713	572	0	2629.5
874	AC_1	MC_OLIGO	Vcl	Itgb5	0.0103117	2906.9	0.0351279	1274	0.914553	1823	1.25073	1694	0.850136	7114	0	2629.5
875	MC	AC_1	Nrg1	Lgr4	0.0103354	2005.5	0.0451581	836	0.806774	2251	1.69382	710	0.903141	3601	0	2629.5
876	AC_4	OPC_0	Wnt5a	Lrp6	0.010349	3331.1	0.0966588	181	2.12646	171	0.877896	3160	0.788349	10514	0	2629.5
877	NFOLIGO	MC	Sema6a	Plxna2	0.0103498	1912.1	0.0320955	1463	1.23396	879	1.53334	987	0.90314	3602	0	2629.5
878	AC_1	AC_4	Tnc	Ptprz1	0.0103498	2261.7	0.0163453	3602	1.13122	1126	1.74325	640	0.90789	3311	0	2629.5
879	AC_2	AC_1	Apoe	Lrp8	0.0103646	2296.3	0.0622758	441	1.43449	593	1.66608	757	0.850829	7061	0	2629.5
880	AC_4	AC_1	Vegfa	Grin2b	0.0103646	1694.9	0.0475286	757	1.31422	743	2.19987	170	0.894292	4175	0	2629.5
881	OPC_0	MC	Sema3d	Nrp1_Plxna2	0.0104435	2600.9	0.0480058	741	0.913876	1829	1.50516	1036	0.854949	6769	0	2629.5
882	OPC_1	OPC_0	Ntn4	Dcc	0.0104797	1711.1	0.0470048	773	1.10976	1181	1.96752	361	0.902976	3611	0	2629.5
883	OPC_1	MC	Fgf14	Fgfr1	0.0104797	2468.5	0.0277814	1788	0.770906	2419	1.15335	2018	0.90513	3488	0	2629.5
884	MC_OLIGO	OPC_1	Nxph1	Nrxn2	0.0104797	2896.5	0.0209243	2683	0.583685	3611	0.907799	2999	0.919163	2560	0	2629.5
885	OPC_1	MC	Rims1	Cacna1c	0.0105088	1840.5	0.0362102	1215	0.840743	2123	1.50484	1038	0.924435	2197	0	2629.5
886	OPC_1	MC	Fgf12	Fgfr1	0.0105233	2548.5	0.0211813	2645	0.734487	2611	1.15904	1999	0.914657	2858	0	2629.5
887	AC_4	AC_4	Vegfa	Ret	0.0105245	3528.6	0.0779313	287	2.04114	208	1.66313	761	0.785651	10634	0.002	5753
888	MC	AC_1	Pros1	Mertk	0.0105245	1792.3	0.0474811	761	1.42065	603	1.9221	418	0.88827	4550	0	2629.5
889	COP	AC_1	Nlgn1	Nrxn1	0.0105543	1876.3	0.0114592	5184.5	1.17431	1015.5	1.87889	465.5	0.973234	86.5	0	2629.5
890	OPC_0	COP	Olfm2	Robo2	0.0105647	2056.9	0.0582569	522	0.832235	2151	1.66195	762	0.893718	4220	0	2629.5
891	COP	NFOLIGO	Ntn1	Neo1	0.0105671	2895.5	0.0260166	1993	0.649065	3153	0.787729	3617	0.911283	3085	0	2629.5
892	AC_4	MC_OLIGO	Wnt5a	Ptprk	0.0105755	4336	0.105505	138	2.10207	183	0.625174	4576	0.776091	11030	0.002	5753
893	MC_OLIGO	AC_2	F8	Lrp1	0.0105766	2484.1	0.0472964	767	0.912473	1835	1.43631	1191	0.866345	5998	0	2629.5
894	OPC_1	MOLIGO_1	Ntn1	Neo1	0.0106256	2647.9	0.0279537	1769	0.631929	3286	0.985642	2663	0.914143	2892	0	2629.5
895	COP	AC_1	Bmp4	Bmpr1a_Bmpr2	0.0107109	2807.9	0.0530915	618	1.03773	1397	1.20629	1837	0.843322	7558	0	2629.5
896	OPC_1	OPC_1	Adam12	Itga9	0.0107287	1843.3	0.0479913	743	0.846534	2097	1.30976	1522	0.924031	2225	0	2629.5
897	MOLIGO_1	OPC_0	Cntn2	Nrcam	0.0107435	2676.7	0.0245406	2161	0.581004	3629	1.11239	2162	0.915508	2802	0	2629.5
898	OPC_1	OPC_1	Nrxn1	Nlgn1	0.0107672	1622.5	0.0139143	4245.5	1.29468	767.5	1.91151	434.5	0.97565	35.5	0	2629.5
899	OPC_0	AC_5	Dscam	Dcc	0.0107785	2301.1	0.0115969	5116	0.910639	1844	1.64348	793	0.942933	1123	0	2629.5
900	OPC_1	MC	Alcam	Nrp1	0.010788	2218.3	0.0329693	1406	0.931802	1735	1.25274	1689	0.902633	3632	0	2629.5
901	OPC_1	OPC_1	Nlgn1	Nrxn1	0.010808	1622.5	0.0139143	4245.5	1.29468	767.5	1.91151	434.5	0.97565	35.5	0	2629.5
902	OPC_1	OPC_1	Nrxn1	Nlgn2	0.0108326	1667.1	0.0474955	758.5	1.14613	1083.5	1.40243	1271.5	0.918705	2592.5	0	2629.5
903	OPC_1	OPC_1	Nrxn2	Nlgn1	0.0108475	2070.3	0.0175643	3324.5	0.870267	1997.5	1.40551	1266.5	0.942759	1133.5	0	2629.5
904	MFOLIGO_2	MC	Ncam1	Cacna1c	0.0108774	2648.1	0.0177634	3280	0.579859	3638	0.954027	2792	0.948164	901	0	2629.5
905	MC_OLIGO	COP	Slit2	Robo2	0.0108919	2260.3	0.0316171	1495	0.908702	1849	1.44063	1177	0.894645	4151	0	2629.5
906	AC_4	NFOLIGO	Efna5	Ephb1	0.0109375	1294.9	0.0578975	534	1.20195	961	1.8522	499	0.929783	1851	0	2629.5
907	AC_1	MOLIGO_1	Apoe	Ldlr	0.0109375	2666.9	0.0272144	1851	1.18371	998	1.56258	921	0.852788	6935	0	2629.5
908	OPC_0	MC_OLIGO	Nlgn1	Nrxn1	0.0109375	2484.7	0.00832205	6815.5	0.908399	1851.5	1.55853	929.5	0.968737	197.5	0	2629.5
909	MC_OLIGO	OPC_0	Nrxn1	Nlgn1	0.0109604	2484.7	0.00832205	6815.5	0.908399	1851.5	1.55853	929.5	0.968737	197.5	0	2629.5
910	OPC_1	OPC_1	Nlgn1	Nrxn2	0.0109674	2070.3	0.0175643	3324.5	0.870267	1997.5	1.40551	1266.5	0.942759	1133.5	0	2629.5
911	AC_4	COP	Gnai2	Cav1	0.0109722	2116.7	0.153586	77	1.75961	313	1.65754	772	0.854719	6792	0	2629.5
912	OPC_1	OPC_1	Nlgn2	Nrxn1	0.0109825	1667.1	0.0474955	758.5	1.14613	1083.5	1.40243	1271.5	0.918705	2592.5	0	2629.5
913	MOLIGO_2	NFOLIGO	Sema4d	Plxnb3	0.0109975	3080.5	0.0173615	3381	0.793508	2319	0.782539	3646	0.906031	3427	0	2629.5
914	AC_1	AC_4	Ptn	Sdc4	0.0110126	1887.9	0.0426066	933	2.17632	153	1.13536	2077	0.902375	3647	0	2629.5
915	AC_4	MC	Gnai2	Adcy9	0.0110135	1400.1	0.0760727	302	1.64806	368	1.65692	773	0.913579	2928	0	2629.5
916	OPC_0	OPC_0	Ptn	Ptprz1	0.0110291	2355.9	0.0110562	5352	0.908007	1855	1.65417	781	0.942177	1162	0	2629.5
917	MC_OLIGO	MC_OLIGO	Slit2	Dcc	0.0110428	3146.1	0.0193755	2953	0.685109	2921	0.794538	3578	0.902326	3649	0	2629.5
918	AC_1	AC_1	Ptn	Cdh10	0.0110428	2451.7	0.0160922	3649	0.767921	2447	1.25354	1686	0.929839	1847	0	2629.5
919	AC_4	AC_4	Nrxn1	Nlgn1	0.0110549	1645.5	0.0130643	4540.5	1.29094	774.5	2.10566	234.5	0.97489	48.5	0	2629.5
920	OPC_0	MC_OLIGO	Nrxn2	Nlgn1	0.011058	2458.1	0.0160913	3650.5	0.681862	2937.5	1.20881	1828.5	0.940349	1244.5	0	2629.5
921	OPC_1	OPC_1	Tnc	Cntn1	0.0110731	1273.7	0.0409818	988	1.59698	404	2.40353	96	0.923695	2251	0	2629.5
922	MC_OLIGO	AC_1	Cntn2	Nrcam	0.0110731	2939.9	0.0178378	3265	0.79813	2296	0.939987	2858	0.902324	3651	0	2629.5
923	MC_OLIGO	OPC_0	Nlgn1	Nrxn2	0.0110731	2458.1	0.0160913	3650.5	0.681862	2937.5	1.20881	1828.5	0.940349	1244.5	0	2629.5
924	AC_4	AC_4	Nlgn1	Nrxn1	0.0110964	1645.5	0.0130643	4540.5	1.29094	774.5	2.10566	234.5	0.97489	48.5	0	2629.5
925	MOLIGO_1	NFOLIGO	App	Vldlr	0.0111187	2835.5	0.027255	1847	0.577332	3654	0.805435	3526	0.919553	2521	0	2629.5
926	AC_5	AC_4	Fgf13	Fgfr2	0.0111213	2426.8	0.0271455	1859	1.03081	1420	1.23509	1746	0.938077	1356	0.002	5753
927	OPC_1	OPC_1	Nxph2	Nrxn1	0.0111492	1174.7	0.0884213	219	1.63896	377	1.64796	787	0.929661	1861	0	2629.5
928	AC_4	AC_5	Wnt5a	Antxr1	0.0111522	4076.8	0.0952123	188	2.12627	172	0.927196	2910	0.767386	11361	0.002	5753
929	OPC_0	MFOLIGO_2	Ntn1	Neo1	0.0111644	2803.5	0.0244278	2172	0.577198	3657	1.07771	2306	0.908703	3253	0	2629.5
930	AC_5	AC_4	Apoe	Lrp5	0.0111797	2371.9	0.0469405	777	1.46074	545	1.87555	470	0.845299	7438	0	2629.5
931	OPC_1	OPC_1	Ptn	Ptprz1	0.011195	1511.5	0.0214195	2604	1.1976	967	1.62913	812	0.957769	545	0	2629.5
932	COP	AC_4	Sema3e	Nrp2	0.0112103	1715.3	0.0604331	475	1.55728	438	1.36013	1374	0.902239	3660	0	2629.5
933	MC_OLIGO	AC_2	Cntn6	Ptprg	0.0112103	2983.3	0.0194421	2946	0.576733	3660	1.08014	2294	0.90675	3387	0	2629.5
934	AC_1	AC_2	Tnc	Ptprz1	0.0112103	2306.3	0.0160552	3660	1.11459	1173	1.69302	711	0.907138	3358	0	2629.5
935	AC_1	AC_2	Apoe	Sdc2	0.011214	2363.7	0.0271431	1863	1.47309	530	1.97856	347	0.859708	6449	0	2629.5
936	OPC_1	AC_2	Tnc	Egfr	0.0112634	2376.3	0.0468756	779	1.56759	431	2.31038	126	0.837233	7916	0	2629.5
937	OPC_1	OPC_1	Rims1	Cacna1c	0.0113488	1964.3	0.0352196	1266	0.823332	2186	1.32617	1472	0.92346	2268	0	2629.5
938	MFOLIGO_2	AC_5	Ptn	Alk	0.0113488	2421.5	0.016021	3669	0.933803	1729	1.53664	980	0.911145	3100	0	2629.5
939	OPC_1	OPC_1	Fgf12	Fgfr1	0.0113643	3173.3	0.0169396	3466	0.615904	3412	0.929718	2895	0.905521	3464	0	2629.5
940	MOLIGO_1	AC_4	App	Notch2	0.0113798	2870.7	0.0198907	2854	0.57539	3671	0.950578	2811	0.921614	2388	0	2629.5
941	AC_4	NFOLIGO	Wnt5a	Lrp6	0.0113871	3630.3	0.0946633	190	2.12077	174	0.628539	4559	0.786603	10599	0	2629.5
942	MC_OLIGO	MFOLIGO_1	Slit2	App	0.0113953	2689.1	0.0297352	1629	0.749799	2534	0.779298	3672	0.912764	2981	0	2629.5
943	COP	AC_2	Cntn6	Ptprg	0.0113953	2971.1	0.0193713	2956	0.575311	3672	1.10086	2204	0.906596	3394	0	2629.5
944	OPC_1	OPC_1	Ptn	Cdh10	0.0113953	2742.9	0.0175017	3352	0.701718	2804	0.860653	3245	0.932529	1684	0	2629.5
945	COP	OPC_1	Ncam1	Ptprz1	0.0113953	1650.7	0.0160017	3672	1.1909	980	1.60167	851	0.971779	121	0	2629.5
946	OPC_1	OPC_1	Cntn6	Ptprg	0.0114108	1960.9	0.0305873	1564	0.87828	1963	1.33885	1438	0.924223	2210	0	2629.5
947	AC_4	MC_OLIGO	Tnc	Ptprz1	0.0114248	1398.1	0.0292363	1666	1.81947	284	1.81856	539	0.929489	1872	0	2629.5
948	OPC_1	MFOLIGO_1	Adam12	Itga9	0.0114419	2193.5	0.0397137	1046	0.744224	2567	1.15197	2022	0.917113	2703	0	2629.5
949	MC_OLIGO	COP	Sema5a	Plxnb3	0.0114419	3014.7	0.0196453	2906	0.70672	2772	0.891042	3091	0.902142	3675	0	2629.5
950	MOLIGO_1	MOLIGO_1	Tf	Ldlr	0.0114731	2733.9	0.0318073	1485	0.598173	3521	1.06691	2357	0.902104	3677	0	2629.5
951	COP	MC	Ncam1	Fgfr1	0.0114887	2798.5	0.0159875	3678	0.688133	2895	0.875046	3175	0.93361	1615	0	2629.5
952	MFOLIGO_2	OPC_0	App	Grm7	0.0115043	2753.9	0.0169884	3458	0.573966	3679	0.901901	3031	0.946313	972	0	2629.5
953	AC_4	OPC_1	Wnt5a	Ptprk	0.0115054	4493.4	0.095206	189	2.07821	191	0.614708	4629	0.76704	11381	0.004	6077
954	MC	AC_4	Lama3	Sdc2	0.0115169	2291.5	0.13455	92	1.94764	237	1.65182	785	0.840813	7714	0	2629.5
955	MOLIGO_2	OPC_1	Cntn2	Cntn1	0.0115356	3064.3	0.0240538	2229	0.573885	3681	0.800353	3548	0.908984	3234	0	2629.5
956	COP	COP	Vcan	Itgb1	0.0115669	2127.5	0.0272275	1850	1.03717	1401	1.53493	984	0.9007	3773	0	2629.5
957	COP	MC_OLIGO	Sema5a	Plxnb3	0.011567	2130.7	0.0195796	2914	1.39849	632	1.64244	795	0.901994	3683	0	2629.5
958	OPC_1	MFOLIGO_1	Ntrk3	Ptprd	0.0115827	2098.1	0.0218087	2537	0.721027	2697	1.1686	1964	0.954615	663	0	2629.5
959	OPC_1	MFOLIGO_1	Slitrk2	Ptprd	0.0116142	1829.7	0.0703902	349	0.913954	1828	0.998739	2613	0.931709	1729	0	2629.5
960	MOLIGO_0	MC	Tf	Adrb2	0.0116142	2483.5	0.0425281	939	0.747293	2549	0.998389	2614	0.901969	3686	0	2629.5
961	OPC_0	MC	Alcam	Nrp1	0.0116145	2264.1	0.0314905	1503	0.900633	1880	1.30898	1527	0.900597	3781	0	2629.5
962	AC_5	AC_4	Fgf13	Egfr	0.0116451	1927.3	0.0501784	676	1.51315	485	1.64761	788	0.880596	5058	0	2629.5
963	AC_2	AC_4	Nlgn1	Nrxn1	0.0116451	1673.5	0.0129283	4580.5	1.28269	788.5	2.00933	316.5	0.974762	52.5	0	2629.5
964	OPC_1	MFOLIGO_1	Tnc	Cntn1	0.0116615	1625.3	0.0297699	1627	1.38748	645	2.20746	163	0.91164	3062	0	2629.5
965	MC_OLIGO	OPC_0	Ncam1	Ptprz1	0.0116623	2169.9	0.0117055	5076	0.900408	1882	1.52591	1010	0.967161	252	0	2629.5
966	OPC_1	MFOLIGO_1	Ntn1	Unc5c	0.0116773	1748.1	0.039669	1050	0.884682	1933	1.16997	1957	0.942017	1171	0	2629.5
967	MFOLIGO_1	MFOLIGO_1	App	Grm7	0.0116862	1514.7	0.0277846	1787	0.899464	1883	1.68688	722	0.957523	552	0	2629.5
968	AC_4	AC_2	Nrxn1	Nlgn1	0.011688	1673.5	0.0129283	4580.5	1.28269	788.5	2.00933	316.5	0.974762	52.5	0	2629.5
969	AC_4	OPC_1	Wnt5a	Ryk	0.0117438	4473.1	0.0944535	193	2.09456	185	0.704179	4119	0.746251	11932	0.003	5936.5
970	OPC_1	MC_OLIGO	Rims2	Abca1	0.0117567	3203.7	0.0171894	3418	0.59435	3546	0.774604	3695	0.916686	2730	0	2629.5
971	MC_OLIGO	MC	Adam9	Itga6	0.0117583	3440.7	0.0271598	1857	0.987483	1558	1.1925	1886	0.813542	9273	0	2629.5
972	MFOLIGO_1	AC_1	Ptn	Cdh10	0.0117583	1604.5	0.02685	1886	1.0056	1499	1.54499	967	0.944809	1041	0	2629.5
973	AC_2	AC_4	Nrxn1	Nlgn1	0.0117741	1655.1	0.0129736	4564.5	1.28196	791.5	2.09931	239.5	0.974805	50.5	0	2629.5
974	AC_4	AC_2	Nlgn1	Nrxn1	0.0118173	1655.1	0.0129736	4564.5	1.28196	791.5	2.09931	239.5	0.974805	50.5	0	2629.5
975	OPC_1	COP	Tnc	Ptprz1	0.0118204	2221.7	0.0159105	3699	1.23049	887	1.84677	507	0.906756	3386	0	2629.5
976	OPC_0	MC_OLIGO	Lama4	Itga6_Itgb1	0.0118307	2507.1	0.0341792	1336	0.898669	1889	1.48751	1071	0.87241	5610	0	2629.5
977	COP	OPC_1	Ncam1	Cacna1c	0.0118364	2694.9	0.0187639	3090	0.641938	3208	0.773938	3700	0.949494	847	0	2629.5
978	OPC_1	MFOLIGO_1	Tgfa	Ptprd	0.0118524	1943.9	0.0449559	847	0.814535	2212	0.9013	3035	0.945556	996	0	2629.5
979	OPC_0	AC_5	Vegfa	Sirpa	0.0118549	3122.3	0.0268135	1890	1.03737	1399	1.46103	1128	0.826641	8565	0	2629.5
980	MC_OLIGO	MC_OLIGO	Adam10	Il6r	0.0118606	2110.7	0.0483492	728	1.36337	677	1.12557	2111	0.890805	4408	0	2629.5
981	MFOLIGO_1	OPC_1	Ptn	Ptprz1	0.0119041	1300.7	0.0248995	2107	1.2805	794	1.81957	536	0.960711	437	0	2629.5
982	COP	OPC_0	Ncam1	Cacna1c	0.0119166	2806.5	0.0166206	3535	0.57123	3705	0.870045	3202	0.946505	961	0	2629.5
983	COP	MFOLIGO_1	Ntn1	Mcam	0.0119488	1660.1	0.0742117	314	1.28443	784	1.59504	866	0.901721	3707	0	2629.5
984	MC_OLIGO	COP	Slit2	Dcc	0.0119811	3040.9	0.0191056	3016	0.678503	2963	0.931448	2887	0.901705	3709	0	2629.5
985	MFOLIGO_1	AC_4	Psen1	Cd44	0.0119845	2410.1	0.0938573	195	3.86089	48	1.23444	1747	0.845346	7431	0	2629.5
986	OPC_0	AC_1	Cntn1	Notch2	0.0119972	2858.5	0.0158692	3710	0.703868	2791	1.24481	1705	0.905587	3457	0	2629.5
987	OPC_1	AC_5	Nlgn2	Nrxn1	0.0120134	1971.1	0.0402007	1020.5	0.984434	1571.5	1.27903	1622.5	0.912256	3011.5	0	2629.5
988	OPC_1	AC_5	Tnc	Ptprz1	0.0120458	1368.5	0.0283552	1736	1.54889	448	2.41714	93	0.92848	1936	0	2629.5
989	MC_OLIGO	OPC_1	Ncam1	Ptprz1	0.0120498	2250.3	0.0122429	4832	0.955196	1668	1.19024	1898	0.967866	224	0	2629.5
990	OPC_1	AC_5	Nxph2	Nrxn1	0.0120621	1340.9	0.0748407	311	1.47727	525	1.52456	1012	0.92401	2227	0	2629.5
991	AC_4	MC	Lamb2	Itga6_Itgb1	0.0120788	2006.5	0.109013	129	1.59879	403	1.64151	798	0.865283	6073	0	2629.5
992	OPC_0	OPC_0	Ncam1	Ptprz1	0.012087	2183.9	0.0113596	5224	0.877721	1968	1.60795	838	0.966681	260	0	2629.5
993	OPC_1	AC_5	Ptn	Alk	0.0121272	2266.3	0.0179943	3228	0.989764	1552	1.46078	1131	0.915736	2791	0	2629.5
994	OPC_1	AC_5	Fgf14	Fgfr1	0.0122089	2616.5	0.0255383	2044	0.723095	2680	1.15705	2006	0.901454	3723	0	2629.5
995	AC_4	OPC_1	Col1a2	Itga9_Itgb1	0.0122276	3281.8	0.110839	127	2.06641	197	0.683945	4247	0.81469	9208.5	0	2629.5
996	OPC_1	AC_5	Fgf12	Fgfr1	0.0122582	2708.5	0.0194711	2940	0.686676	2907	1.16274	1985	0.911313	3081	0	2629.5
997	OPC_1	MFOLIGO_2	Slitrk2	Ptprd	0.0122911	2260.5	0.0616438	450	0.75858	2486	0.768017	3728	0.927365	2009	0	2629.5
998	OPC_0	COP	Spon1	App	0.0123076	2695.3	0.0157905	3729	0.683404	2933	1.11352	2158	0.927039	2027	0	2629.5
999	AC_5	AC_1	Fgf13	Fgfr3	0.0123439	2425.3	0.0484351	725	1.36915	669	1.63491	804	0.847229	7299	0	2629.5
1000	AC_2	AC_2	Nrxn1	Nlgn1	0.0123439	1684.7	0.0128386	4608.5	1.2737	804.5	2.00298	324.5	0.974676	56.5	0	2629.5
1001	OPC_1	AC_2	Cntn1	Ptprz1	0.0123572	1615.5	0.0181679	3200	1.18666	991	1.70424	701	0.957431	556	0	2629.5
1002	AC_1	AC_1	Vegfa	Nrp1	0.0123715	3232.1	0.0392826	1070	0.89046	1911	1.31612	1505	0.817709	9045	0	2629.5
1003	OPC_1	AC_2	Cntn1	Notch1	0.0123738	2465.3	0.0191931	2997	0.909047	1848	1.39953	1281	0.903722	3571	0	2629.5
1004	AC_2	AC_2	Nlgn1	Nrxn1	0.0123884	1684.7	0.0128386	4608.5	1.2737	804.5	2.00298	324.5	0.974676	56.5	0	2629.5
1005	AC_5	NFOLIGO	Fgf13	Fgfr2	0.0123965	1766.3	0.0286912	1707	1.06547	1304	1.18636	1912	0.939666	1279	0	2629.5
1006	OPC_1	AC_2	Cntn1	Nrcam	0.0124069	1443.3	0.0215903	2570	1.2355	873	1.9108	438	0.95333	706	0	2629.5
1007	OPC_0	NFOLIGO	Cntn1	Notch2	0.0124069	2996.5	0.0157576	3735	0.702035	2801	1.07166	2335	0.905285	3482	0	2629.5
1008	AC_4	AC_2	Sorbs1	Itgb5	0.0124215	1153.7	0.0454714	828	1.72858	321	2.45253	77	0.928939	1913	0	2629.5
1009	AC_4	AC_4	Fgf13	Fgfr3	0.0124331	2333.9	0.0523889	628	1.39013	637	1.63452	806	0.852238	6969	0	2629.5
1010	OPC_1	AC_2	Cntn4	Ptprg	0.0124402	2245.7	0.0223253	2457	0.787495	2348	1.34664	1418	0.921808	2376	0	2629.5
1011	AC_1	AC_4	Ptn	Sdc2	0.0125236	2411.7	0.0276717	1799	1.18022	1005	0.931782	2883	0.901172	3742	0	2629.5
1012	OPC_1	AC_2	Tnc	Cntn1	0.0125236	1735.3	0.027148	1858	1.33849	713	2.21193	161	0.907856	3315	0	2629.5
1013	COP	MFOLIGO_1	Tgfa	Ptprd	0.0125404	2616.1	0.0284416	1727	0.63013	3295	0.765836	3743	0.932496	1686	0	2629.5
1014	COP	AC_1	Dscam	Dcc	0.0125907	2222.7	0.0157139	3746	0.749061	2540	1.35609	1389	0.950578	809	0	2629.5
1015	OPC_0	MC	Sema3d	Nrp2_Plxna2	0.0125979	2817.1	0.0399535	1032	0.887917	1920	1.47655	1099	0.845719	7405	0	2629.5
1016	OPC_1	AC_2	Ptn	Ptprz1	0.0126075	2267.9	0.0157904	3730	0.869577	2002	1.10382	2189	0.951154	789	0	2629.5
1017	AC_2	MC	Lama2	Itga6_Itgb1	0.0126579	2260.5	0.102335	155	1.4398	586	1.63006	811	0.850055	7121	0	2629.5
1018	OPC_0	MOLIGO_0	Ntn1	Neo1	0.0126581	2760.1	0.0237701	2268	0.566087	3750	1.20954	1825	0.907564	3328	0	2629.5
1019	NFOLIGO	MFOLIGO_1	Cntn1	Notch1	0.0126581	2284.1	0.0180828	3215	1.15513	1059	1.65965	767	0.901098	3750	0	2629.5
1020	OPC_1	MFOLIGO_2	Ntrk3	Ptprd	0.0127088	2606.1	0.0190988	3019	0.565653	3753	0.937874	2867	0.951652	762	0	2629.5
1021	AC_4	MC_OLIGO	Wnt5a	Antxr1	0.012721	3734.5	0.0923244	201	2.11863	175	0.690693	4203	0.764626	11464	0	2629.5
1022	OPC_0	MOLIGO_0	Nxph1	Nrxn1	0.0127249	2935.9	0.00713319	7620	0.886259	1925	1.28934	1585	0.94777	920	0	2629.5
1023	AC_4	AC_4	Pdgfc	Pdgfrb	0.0127485	2653.5	0.0740555	315	1.43512	592	1.6284	813	0.820103	8918	0	2629.5
1024	OPC_0	MOLIGO_0	Ntn1	Unc5c	0.0128448	2448.3	0.02684	1889	0.563931	3761	1.11512	2156	0.930379	1806	0	2629.5
1025	OPC_1	AC_2	Fgf12	Fgfr1	0.0128448	2802.3	0.019212	2994	0.679432	2953	1.07599	2321	0.91077	3114	0	2629.5
1026	AC_4	MC_OLIGO	Col1a2	Itga9_Itgb1	0.0128458	3502.8	0.101315	160	2.05329	202	0.567299	4936	0.807812	9586.5	0	2629.5
1027	OPC_1	AC_2	Ptn	Cdh10	0.0128619	2258.9	0.0195218	2927	0.781491	2368	1.19212	1888	0.935885	1482	0	2629.5
1028	OPC_1	AC_2	Fgf14	Fgfr1	0.012879	2705.1	0.0251984	2073	0.715851	2720	1.0703	2340	0.900857	3763	0	2629.5
1029	OPC_1	AC_2	Cntn6	Ptprg	0.012879	2816.9	0.0208767	2694	0.605553	3480	1.1279	2100	0.909717	3181	0	2629.5
1030	OPC_0	MC	Ntn1	Dscam	0.0129133	2916.9	0.0212214	2640	0.610198	3455	1.12916	2095	0.900801	3765	0	2629.5
1031	COP	NFOLIGO	Sema4d	Plxnb3	0.0129133	3026.1	0.0182488	3188	0.806637	2252	0.761437	3765	0.908132	3296	0	2629.5
1032	OPC_1	AC_4	Nrxn1	Nlgn3	0.0129304	2073.7	0.0216983	2552.5	0.98646	1563.5	1.44937	1156.5	0.920424	2466.5	0	2629.5
1033	MOLIGO_1	AC_1	Adam10	Cadm1	0.0129304	2300.3	0.0156606	3766	0.865382	2022	1.32138	1489	0.934116	1595	0	2629.5
1034	OPC_1	AC_4	Cntn1	Ptprz1	0.0129476	1578.9	0.0184962	3136	1.20329	957	1.75447	629	0.957795	543	0	2629.5
1035	COP	AC_1	Cntn1	Nrcam	0.012956	2909.7	0.00927038	6283	0.884335	1934	1.18771	1904	0.930483	1798	0	2629.5
1036	OPC_1	AC_4	Cntn1	Notch1	0.0129648	2329.7	0.0215929	2569	0.970263	1622	1.28956	1582	0.908727	3246	0	2629.5
1037	NFOLIGO	AC_1	Bcan	Egfr	0.0129769	1808.7	0.0457596	818	1.66391	356	1.76264	624	0.887341	4616	0	2629.5
1038	OPC_1	AC_4	Cntn1	Notch2	0.012982	2794.5	0.0191786	3001	0.707574	2766	0.994429	2629	0.913379	2947	0	2629.5
1039	OPC_1	AC_4	Cntn1	Nrcam	0.0129993	1873.9	0.0164359	3578	1.00877	1483	1.68206	730	0.946872	949	0	2629.5
1040	COP	MC	Lama4	Itga6_Itgb1	0.0130077	2101.3	0.0442452	865	1.04514	1375	1.5579	932	0.886099	4705	0	2629.5
1041	OPC_1	AC_1	Spon1	Lrp8	0.0130229	1849.5	0.086124	232	1.34873	699	1.62456	819	0.883658	4868	0	2629.5
1042	AC_1	AC_2	Sorbs1	Insr	0.0130857	2855.3	0.017345	3384	0.725648	2669	1.21354	1819	0.90066	3775	0	2629.5
1043	OPC_0	MC_OLIGO	Cntn1	Ptprz1	0.0131378	2337.5	0.0116554	5092	0.883254	1941	1.48164	1086	0.947409	939	0	2629.5
1044	MFOLIGO_2	OPC_1	Ncam1	Cacna1c	0.0131552	2886.7	0.0172775	3404	0.562448	3779	0.775356	3688	0.947478	933	0	2629.5
1045	OPC_1	COP	Cntn1	Nrcam	0.0131726	1989.9	0.0155888	3780	0.971511	1618	1.56187	923	0.945525	999	0	2629.5
1046	OPC_1	AC_4	Vcan	Egfr	0.01319	2014.3	0.0426853	928	1.19343	976	1.22084	1791	0.901118	3747	0	2629.5
1047	MFOLIGO_2	OPC_1	Ptn	Cdh10	0.01319	2876.3	0.0155824	3781	0.645757	3179	0.93651	2870	0.928781	1922	0	2629.5
1048	OPC_1	AC_4	Ptn	Ptprz1	0.0132424	2199.7	0.0160757	3655	0.886204	1927	1.15404	2017	0.951569	770	0	2629.5
1049	OPC_1	AC_4	Ptn	Sdc2	0.0132599	1929.7	0.0397176	1045	1.33499	717	1.03279	2493	0.916139	2764	0	2629.5
1050	OPC_1	OPC_1	Lama4	Itga9_Itgb1	0.0132599	2404.5	0.0379783	1133	0.801715	2275	1.10165	2200	0.900564	3785	0	2629.5
1051	OPC_1	MFOLIGO_1	Nrg3	Erbb3	0.0132775	2562.9	0.0430632	919	0.652723	3128	1.06765	2352	0.900551	3786	0	2629.5
1052	COP	MC	Tgfb2	Tgfbr1_Tgfbr2	0.0132951	2004.7	0.101045	163	1.12733	1141	1.57931	890	0.87856	5200	0	2629.5
1053	OPC_1	AC_4	Nxph1	Nrxn2	0.0133126	1851.7	0.0243038	2191	0.991541	1545	1.70004	706	0.924554	2187	0	2629.5
1054	COP	MC	Tgfb2	Acvr1_Tgfbr1_Tgfbr2	0.0133214	2445.5	0.095609	186	0.992595	1539	1.32957	1464	0.860188	6409	0	2629.5
1055	OPC_0	OPC_1	Slit3	Robo1	0.0133477	2617.3	0.0264661	1938	0.703628	2793	1.1778	1936	0.900513	3790	0	2629.5
1056	COP	MC	Tgfb2	Tgfbr3	0.0133743	2952.5	0.118958	112	1.05173	1349	1.28772	1591	0.817133	9081	0	2629.5
1057	AC_4	AC_4	Fgf13	Scn8a	0.0133947	1642.9	0.0461782	797	1.26165	827	1.85582	495	0.905489	3466	0	2629.5
1058	OPC_1	AC_4	Ptn	Sdc4	0.0134183	1529.5	0.0611538	460	2.33108	121	1.23637	1741	0.917176	2696	0	2629.5
1059	MOLIGO_1	AC_5	App	Aplp2	0.0134183	3295.1	0.0160847	3652	0.560851	3794	0.927501	2909	0.905075	3491	0	2629.5
1060	OPC_1	AC_4	Nrg3	Egfr	0.013436	1987.7	0.0381426	1124	1.11246	1176	1.20405	1850	0.910071	3159	0	2629.5
1061	OPC_1	MC	Vcan	Itgb1	0.013436	2478.7	0.0271016	1867	0.749189	2539	1.29439	1563	0.900493	3795	0	2629.5
1062	MFOLIGO_1	OPC_0	App	Dcc	0.0134715	1404.5	0.0235503	2304	1.09717	1209	1.8526	498	0.96302	382	0	2629.5
1063	AC_4	NFOLIGO	Wnt5a	Ryk	0.0134786	4581.6	0.0905063	207	2.08567	190	0.597697	4741	0.742188	12017	0.002	5753
1064	MFOLIGO_1	OPC_0	App	Lrp1	0.0134892	2784.9	0.0157983	3725	0.66668	3036	1.04434	2455	0.926118	2079	0	2629.5
1065	MC_OLIGO	AC_5	Sparc	Fgfr1	0.013507	3289.9	0.0263229	1955	0.931113	1738	1.22594	1774	0.829898	8353	0	2629.5
1066	MFOLIGO_1	OPC_0	App	Grm7	0.013507	2202.5	0.0228774	2379	0.736805	2601	0.978327	2703	0.95339	700	0	2629.5
1067	OPC_0	MFOLIGO_1	Sema5a	Plxnb3	0.013507	2990.7	0.0189093	3062	0.666146	3041	1.05151	2422	0.900443	3799	0	2629.5
1068	AC_5	AC_2	Apoe	Lrp5	0.0135359	2434.7	0.0454342	830	1.43983	585	1.80803	555	0.843155	7574	0	2629.5
1069	MFOLIGO_1	OPC_0	Ncam1	Robo1	0.0135604	2270.1	0.0166823	3526	0.717813	2711	1.09898	2213	0.966506	271	0	2629.5
1070	MFOLIGO_1	OPC_0	Cntn1	Ptprz1	0.0135782	1523.5	0.0171165	3430	1.25039	842	2.36916	108	0.9562	608	0	2629.5
1071	MOLIGO_1	MC	App	Lrp1	0.0135782	2628.3	0.0155264	3803	0.694228	2852	1.2381	1733	0.925522	2124	0	2629.5
1072	OPC_0	OPC_1	Ntrk3	Ptprs	0.0135961	2450.7	0.0251758	2075	0.745728	2555	1.4364	1190	0.900397	3804	0	2629.5
1073	OPC_0	MFOLIGO_2	Fgf14	Fgfr2	0.0135961	2605.9	0.0196698	2900	0.559386	3804	0.995583	2625	0.944167	1071	0	2629.5
1074	COP	MFOLIGO_1	App	Grm7	0.0136498	2529.1	0.0154968	3807	0.619699	3378	1.23558	1744	0.94393	1087	0	2629.5
1075	OPC_0	OPC_0	Slit3	Robo1	0.0137037	2491.9	0.0263588	1951	0.700148	2820	1.41047	1249	0.900331	3810	0	2629.5
1076	COP	OPC_1	Nxph1	Nrxn1	0.0137217	1978.7	0.0154916	3811	0.971123	1620	1.32143	1488	0.963953	345	0	2629.5
1077	MFOLIGO_1	OPC_0	Ptn	Ptprz1	0.0137397	1292.7	0.0238066	2261	1.22572	903	2.15524	197	0.959855	473	0	2629.5
1078	MOLIGO_1	OPC_1	App	Grm7	0.0137397	2940.1	0.0162948	3615	0.557421	3812	0.786155	3628	0.945244	1016	0	2629.5
1079	OPC_1	OPC_1	Ntn4	Dcc	0.0137758	1991.7	0.0442046	867	1.04277	1383	1.40553	1265	0.900252	3814	0	2629.5
1080	OPC_1	MFOLIGO_2	Ntn1	Neo1	0.0137758	3111.5	0.0236756	2283	0.557362	3814	0.81197	3494	0.907397	3337	0	2629.5
1081	AC_1	OPC_1	Vegfa	Itga9	0.0137938	2304.1	0.0332959	1393	0.845232	2105	1.29064	1578	0.900196	3815	0	2629.5
1082	MFOLIGO_1	OPC_0	Ncam1	Cacna1c	0.0138119	2833.7	0.0165861	3545	0.569148	3720	0.846275	3309	0.946452	965	0	2629.5
1083	MFOLIGO_2	OPC_1	Ncam1	Robo1	0.0138119	2604.9	0.0154554	3816	0.643886	3192	0.891501	3088	0.965247	299	0	2629.5
1084	AC_2	OPC_1	Cntn1	Ptprz1	0.013821	1601.3	0.0163256	3607	1.25619	836	2.03796	293	0.955198	641	0	2629.5
1085	MFOLIGO_1	OPC_0	Ptn	Cdh10	0.0138481	2184.9	0.0198204	2868	0.766797	2452	1.30772	1529	0.936339	1446	0	2629.5
1086	AC_5	AC_5	Psap	Celsr1	0.0138689	2193.9	0.0451534	837	2.14919	164	1.7629	623	0.85572	6716	0	2629.5
1087	COP	OPC_1	Nrxn2	Nlgn2	0.0139109	2797.9	0.0854305	234.5	0.902446	1872.5	1.17226	1951.5	0.847212	7301.5	0	2629.5
1088	COP	OPC_1	Cntn1	Ptprz1	0.0139381	2530.5	0.00936253	6236	1.03983	1395	1.42982	1206	0.941677	1186	0	2629.5
1089	COP	OPC_1	Nlgn1	Nrxn1	0.01402	2335.3	0.00964212	6073.5	0.975916	1600.5	1.41727	1229.5	0.970891	143.5	0	2629.5
1090	MC	MFOLIGO_2	Slit2	App	0.0140304	3049.7	0.0245767	2156	0.653216	3126	0.750363	3828	0.904874	3509	0	2629.5
1091	OPC_0	OPC_1	Cntn1	Nrcam	0.0140474	2292.5	0.0127553	4638	0.876248	1975	1.54752	960	0.940122	1260	0	2629.5
1092	COP	AC_1	Ncam1	Ptprz1	0.0140474	2289.5	0.0123953	4781	0.909602	1846	1.16527	1975	0.968058	216	0	2629.5
1093	OPC_1	AC_5	Cntn1	Nrcam	0.0140488	1999.7	0.015401	3829	0.96325	1641	1.58589	879	0.945212	1020	0	2629.5
1094	COP	MC	Sema3d	Nrp1_Plxna2	0.0140749	2744.9	0.0453641	831	0.875997	1976	1.40266	1270	0.851404	7018	0	2629.5
1095	OPC_0	OPC_0	Ncam1	Robo1	0.0140992	3228.3	0.0124122	4776	0.461502	4725	0.793359	3584	0.961376	427	0	2629.5
1096	MC_OLIGO	AC_2	Cntn1	Nrcam	0.0141023	2568.5	0.0114464	5194	0.875716	1977	1.27558	1631	0.937001	1411	0	2629.5
1097	MC_OLIGO	MOLIGO_0	Il18	Il1rapl1	0.0141039	2403.5	0.0357754	1235	0.721626	2692	0.750082	3832	0.933436	1629	0	2629.5
1098	MFOLIGO_2	OPC_0	Ncam1	Robo1	0.0141407	2419.1	0.0153927	3834	0.640406	3213	1.12417	2117	0.965179	302	0	2629.5
1099	MFOLIGO_1	MC_OLIGO	App	Lrp1	0.0141592	3038.1	0.0159314	3695	0.671391	3009	0.757888	3795	0.926405	2062	0	2629.5
1100	MOLIGO_0	AC_4	Ptn	Sdc4	0.0142957	2020.3	0.0365042	1199	2.12539	173	1.16329	1984	0.895351	4116	0	2629.5
1101	COP	MC_OLIGO	Lama4	Itga6_Itgb1	0.0142957	2745.7	0.0329008	1411	0.873872	1984	1.17279	1950	0.870273	5754	0	2629.5
1102	COP	OPC_1	Vcan	Itgb1	0.0143235	2149.7	0.0264455	1940	1.0305	1422	1.57894	891	0.899389	3866	0	2629.5
1103	NFOLIGO	OPC_1	Ptn	Ptprz1	0.0143448	2016.5	0.0153415	3845	1.0528	1344	1.3335	1452	0.95048	812	0	2629.5
1104	OPC_0	MOLIGO_2	Fgf12	Fgfr2	0.0144008	2668.5	0.0173661	3376	0.55252	3848	0.954961	2787	0.953362	702	0	2629.5
1105	AC_4	AC_1	Nlgn1	Nrxn1	0.0144028	1701.9	0.0126276	4687.5	1.24767	847.5	2.04486	284.5	0.97447	60.5	0	2629.5
1106	AC_4	AC_4	Nrxn1	Nlgn3	0.0144071	1556.5	0.0266792	1912.5	1.22813	895.5	1.9718	356.5	0.927671	1988.5	0	2629.5
1107	AC_4	AC_4	Nlgn3	Nrxn1	0.014435	1556.5	0.0266792	1912.5	1.22813	895.5	1.9718	356.5	0.927671	1988.5	0	2629.5
1108	OPC_0	MC_OLIGO	Fgf14	Fgfr1	0.0144383	2388.1	0.0245224	2163	0.806245	2254	1.50084	1044	0.899636	3850	0	2629.5
1109	MC	COP	Slit2	Robo2	0.014457	2084.5	0.0351907	1269	0.974957	1604	1.48812	1069	0.899586	3851	0	2629.5
1110	MC	OPC_0	Dscam	Dcc	0.01457	1933.3	0.0152958	3857	0.930268	1741	1.77752	605	0.94994	834	0	2629.5
1111	AC_5	COP	Sdc2	Ptprj	0.0146001	1460.7	0.0448117	852	1.63744	379	2.08505	247	0.909491	3196	0	2629.5
1112	MC	AC_4	Psap	Celsr1	0.0146497	1782.5	0.0710389	345	2.91074	97	1.59897	853	0.881506	4988	0	2629.5
1113	OPC_1	COP	Adam12	Itga9	0.0146837	3020.7	0.0259273	2001	0.573826	3682	0.924605	2928	0.899398	3863	0	2629.5
1114	AC_4	AC_5	Apoe	Sdc2	0.0146995	1740.1	0.0446738	854	1.76768	308	2.05366	276	0.887154	4633	0	2629.5
1115	OPC_1	MC	Ntn1	Dscam	0.0147027	3208.3	0.0205679	2746	0.590361	3570	0.863419	3232	0.899395	3864	0	2629.5
1116	MFOLIGO_1	AC_1	App	Dcc	0.0147408	2312.1	0.0162873	3617	0.75036	2529	1.11189	2163	0.955863	622	0	2629.5
1117	AC_2	AC_4	Nrxn1	Nlgn3	0.014745	1568.7	0.026494	1932.5	1.21914	915.5	1.96545	365.5	0.927437	2000.5	0	2629.5
1118	MC_OLIGO	MFOLIGO_2	Il18	Il1rapl1	0.0147599	2307.1	0.0378707	1140	0.781383	2369	0.743181	3867	0.935183	1530	0	2629.5
1119	MFOLIGO_1	OPC_0	Ncam1	Ptprz1	0.0147599	1634.3	0.0152675	3867	1.13403	1115	1.91357	429	0.971128	131	0	2629.5
1120	COP	OPC_0	Bmp4	Lrp6	0.0147734	2691.5	0.0702727	350	1.03285	1412	1.15871	2001	0.850765	7065	0	2629.5
1121	AC_4	AC_2	Nlgn3	Nrxn1	0.0147734	1568.7	0.026494	1932.5	1.21914	915.5	1.96545	365.5	0.927437	2000.5	0	2629.5
1122	MFOLIGO_1	AC_1	App	Lrp1	0.0147981	2893.9	0.015604	3776	0.659802	3085	0.937634	2868	0.925694	2111	0	2629.5
1123	MC_OLIGO	MC_OLIGO	Ly86	Cd180	0.0147992	3394.1	0.170769	61	1.44378	577	1.01381	2558	0.773465	11145	0	2629.5
1124	OPC_0	MFOLIGO_1	Cntn6	Notch1	0.0148589	2651.3	0.0284921	1722	0.869221	2004	1.60588	842	0.865466	6059	0	2629.5
1125	MC_OLIGO	AC_1	Cntn1	Ptprz1	0.0148589	2703.7	0.010121	5806	0.873593	1987	1.15793	2004	0.943779	1092	0	2629.5
1126	AC_4	AC_4	Bcan	Nrcam	0.0148875	1270.1	0.0259011	2005	1.5482	450	2.55007	65	0.941247	1201	0	2629.5
1127	MC_OLIGO	MOLIGO_1	Spon1	App	0.0149132	2927.7	0.0152395	3875	0.610898	3449	1.00503	2584	0.925829	2101	0	2629.5
1128	AC_1	MFOLIGO_1	Nrxn1	Nlgn1	0.0149448	2973.3	0.00659355	7981.5	0.868835	2007.5	1.17758	1938.5	0.965013	309.5	0	2629.5
1129	AC_4	MFOLIGO_1	Agt	Grm7	0.0149497	1846.3	0.0544967	587	1.24177	859	1.81339	547	0.887483	4609	0	2629.5
1130	MFOLIGO_1	AC_1	Cntn1	Nrcam	0.014971	1688.5	0.0177262	3288	1.14969	1077	1.79138	577	0.948741	871	0	2629.5
1131	OPC_1	NFOLIGO	Ntn1	Unc5c	0.0149903	2605.3	0.0296455	1633	0.634684	3266	0.740389	3879	0.933531	1619	0	2629.5
1132	AC_2	AC_5	Vegfa	Sirpa	0.015	2253.5	0.0444478	860	1.24384	854	1.85853	493	0.85993	6431	0	2629.5
1133	OPC_0	AC_1	Lama4	Itga6_Itgb1	0.0150022	2565.1	0.0320019	1471	0.868589	2009	1.59693	862	0.868701	5854	0	2629.5
1134	MFOLIGO_1	AC_1	Sema4d	Plxnb1	0.0150096	2458.5	0.0280707	1761	0.847526	2094	1.14631	2041	0.900785	3767	0	2629.5
1135	AC_4	MC_OLIGO	Serpine2	Lrp1	0.0150505	1659.1	0.044405	861	1.41069	619	1.78736	590	0.903211	3596	0	2629.5
1136	OPC_1	AC_2	Tnc	Sdc4	0.0151011	2541.9	0.0443045	862	1.72766	322	2.15795	196	0.824232	8700	0	2629.5
1137	COP	MFOLIGO_1	Col11a1	Ddr1	0.0151176	1967.7	0.0654096	404	1.07398	1286	1.41069	1248	0.893002	4271	0	2629.5
1138	AC_4	NFOLIGO	Rgma	Neo1	0.0151465	1559.5	0.0500573	677	1.08139	1261	1.42651	1216	0.927314	2014	0	2629.5
1139	MC_OLIGO	AC_5	Vegfa	Sirpa	0.0151465	3286.9	0.0257666	2014	1.02511	1439	1.27635	1629	0.823769	8723	0	2629.5
1140	OPC_0	MFOLIGO_1	Cntn4	Aplp1	0.015165	3051.7	0.0303299	1590	0.563502	3768	0.832501	3383	0.89895	3888	0	2629.5
1141	MFOLIGO_2	AC_2	Edil3	Itgb5	0.0151845	2596.9	0.0292734	1661	0.548014	3889	0.952233	2803	0.927436	2002	0	2629.5
1142	MFOLIGO_1	AC_1	Ptn	Ptprz1	0.0151845	1816.9	0.0192878	2976	0.999204	1518	1.38317	1331	0.955598	630	0	2629.5
1143	MFOLIGO_2	OPC_0	Ptn	Cdh10	0.0151845	2734.7	0.0151804	3889	0.627929	3306	1.19314	1879	0.927912	1970	0	2629.5
1144	AC_4	MC	Lama5	Itga6_Itgb1	0.0151925	2589.7	0.126077	102	2.00338	220	1.42689	1213	0.822662	8784	0	2629.5
1145	AC_4	AC_5	Sorbs1	Insr	0.0152045	1316.5	0.0343277	1324	1.62653	385	2.11096	228	0.927298	2016	0	2629.5
1146	MFOLIGO_1	AC_1	Ptn	Alk	0.0152432	2659.1	0.0158466	3718	0.861653	2036	1.22059	1793	0.910701	3119	0	2629.5
1147	AC_2	AC_1	Nlgn1	Nrxn1	0.0152535	1736.7	0.0124961	4740.5	1.23942	864.5	1.94853	381.5	0.97434	67.5	0	2629.5
1148	OPC_0	MC_OLIGO	Fgf12	Fgfr1	0.0152824	3235.9	0.0151721	3894	0.62951	3298	1.00486	2586	0.900701	3772	0	2629.5
1149	MC_OLIGO	OPC_1	Il18	Il1rapl1	0.015302	2303.9	0.0380732	1128	0.787159	2349	0.737753	3895	0.935344	1518	0	2629.5
1150	OPC_1	AC_1	Tnc	Sdc4	0.0153045	2535.7	0.0442323	866	1.72654	324	2.23695	152	0.824113	8707	0	2629.5
1151	MOLIGO_1	MFOLIGO_2	App	Vldlr	0.0153414	2813.7	0.0248675	2112	0.547008	3897	0.987285	2660	0.916097	2770	0	2629.5
1152	COP	AC_2	Dscam	Dcc	0.0153611	2307.5	0.0151602	3898	0.721659	2691	1.32383	1481	0.949728	838	0	2629.5
1153	NFOLIGO	AC_4	Ptn	Sdc2	0.0154005	2576.3	0.0284473	1726	1.19019	981	0.737163	3900	0.902396	3645	0	2629.5
1154	OPC_0	COP	Rims1	Cacna1c	0.0154005	3109.1	0.0190616	3029	0.567765	3732	1.0918	2255	0.898744	3900	0	2629.5
1155	COP	OPC_1	Nxph1	Nrxn2	0.0154203	3133.5	0.0195553	2921	0.546707	3901	0.81543	3478	0.916613	2738	0	2629.5
1156	OPC_1	AC_5	Ptn	Sdc2	0.01544	2675.5	0.0262146	1975	0.927609	1754	0.885845	3117	0.898737	3902	0	2629.5
1157	OPC_1	MOLIGO_0	Ntn1	Neo1	0.0154995	3030.7	0.0230381	2362	0.546251	3905	0.943802	2837	0.906244	3420	0	2629.5
1158	COP	AC_5	Bmp4	Bmpr1a_Bmpr2	0.0155264	2466.7	0.0676568	378	1.10258	1193	1.28081	1618	0.85868	6515	0	2629.5
1159	AC_1	OPC_0	Vegfa	Itga9	0.0155591	2260.9	0.0321354	1461	0.824558	2176	1.46086	1130	0.898591	3908	0	2629.5
1160	AC_4	COP	Wnt5a	Antxr1	0.0156021	4319.6	0.0872333	223	2.10516	182	0.703862	4122	0.759483	11616	0.001	5455
1161	COP	AC_5	Bcan	Egfr	0.0156447	2539.1	0.0272003	1854	1.2225	909	1.65246	784	0.858608	6519	0	2629.5
1162	MFOLIGO_1	NFOLIGO	App	Tnfrsf21	0.0156589	2641.3	0.0397123	1048	0.751887	2522	0.817839	3465	0.904314	3542	0	2629.5
1163	AC_4	OPC_0	Serpine2	Lrp1	0.0156647	1601.5	0.044034	873	1.40598	626	2.07381	257	0.902843	3622	0	2629.5
1164	MC_OLIGO	MC_OLIGO	Gnai2	P2ry12	0.0157166	3053.7	0.0576583	537	1.23518	874	1.13751	2073	0.815717	9155	0	2629.5
1165	AC_4	AC_1	Lrig1	Egfr	0.0157686	2616.5	0.0512448	655	1.44026	584	1.59097	875	0.830067	8339	0	2629.5
1166	OPC_0	AC_4	Vcan	Itgb1	0.0158233	2246.5	0.0256043	2037	0.89085	1909	1.69264	712	0.897917	3945	0	2629.5
1167	OPC_1	MC_OLIGO	Spon1	App	0.01586	2939.1	0.0159043	3701	0.770207	2425	0.734732	3923	0.927282	2017	0	2629.5
1168	OPC_0	NFOLIGO	Il1rapl1	Ptprd	0.015878	4718.5	0.0112025	5285	0.226251	7348	0.0617516	8222	0.972358	108	0	2629.5
1169	AC_5	MFOLIGO_1	Fgf13	Fgfr2	0.0158832	1917.3	0.025599	2039	0.996128	1529	1.17548	1944	0.936351	1445	0	2629.5
1170	OPC_1	MOLIGO_0	Ntn1	Unc5c	0.0159207	2746.3	0.0260135	1995	0.544095	3926	0.849387	3295	0.929359	1886	0	2629.5
1171	MFOLIGO_1	NFOLIGO	Col9a3	Mag	0.015941	2292.1	0.0444903	858	0.737721	2598	0.801337	3540	0.930006	1835	0	2629.5
1172	COP	AC_2	Nlgn1	Nrxn1	0.0160336	1818.9	0.0117732	5040.5	1.2086	943.5	1.93334	403.5	0.973584	77.5	0	2629.5
1173	AC_1	COP	Apoe	Vldlr	0.016094	2671.1	0.0254977	2046	1.13478	1112	1.34002	1431	0.86419	6137	0	2629.5
1174	COP	AC_2	Bmp4	Bmpr1a_Bmpr2	0.0161243	2674.3	0.059503	499	1.07763	1278	1.19043	1897	0.850707	7068	0	2629.5
1175	OPC_1	MC_OLIGO	Tnc	Cntn1	0.0161655	2119.9	0.021727	2547	1.2372	870	1.76831	615	0.898106	3938	0	2629.5
1176	COP	MFOLIGO_2	Col11a1	Ddr1	0.016185	2824.1	0.0352885	1262	0.858708	2049	1.23769	1735	0.859751	6445	0	2629.5
1177	COP	AC_2	Bcan	Egfr	0.0162459	2593.1	0.0266194	1921	1.21061	936	1.58839	876	0.857293	6603	0	2629.5
1178	AC_1	MFOLIGO_1	Lgi4	Adam23	0.0163375	3161.5	0.0264173	1943	1.04739	1368	1.1426	2054	0.83896	7813	0	2629.5
1179	AC_4	AC_1	Nlgn3	Nrxn1	0.0163988	1626.1	0.0257873	2012.5	1.18486	996.5	1.91099	436.5	0.926522	2055.5	0	2629.5
1180	AC_4	MC_OLIGO	Angpt4	Tek	0.0164369	4020.9	0.256713	21	1.97153	229	0.584252	4831	0.675093	12394	0	2629.5
1181	MFOLIGO_1	MC	Ncam1	Fgfr1	0.0164758	2826.9	0.0159544	3687	0.686051	2914	0.851276	3286	0.933546	1618	0	2629.5
1182	AC_1	OPC_0	Apoe	Lrp6	0.0165527	2398.3	0.0254052	2061	1.19354	974	1.61219	833	0.874114	5494	0	2629.5
1183	AC_4	MC_OLIGO	Wnt5a	Ryk	0.0165781	4625	0.0864475	230	2.07654	192	0.57855	4866	0.737774	12084	0.002	5753
1184	AC_1	MC_OLIGO	Fgf13	Fgfr1	0.0165837	2394.5	0.0253877	2062	1.20529	950	1.60175	850	0.874293	5481	0	2629.5
1185	COP	AC_4	Nlgn1	Nrxn1	0.0166767	1803.3	0.0118555	5004.5	1.21759	919.5	1.93969	390.5	0.973674	72.5	0	2629.5
1186	MC	MOLIGO_0	Slit2	App	0.0166852	3333.1	0.0208781	2693	0.582522	3616	0.761594	3764	0.897619	3963	0	2629.5
1187	MOLIGO_1	MFOLIGO_2	App	Tspan15	0.0167063	3038.9	0.0241572	2216	0.550705	3860	1.02335	2525	0.897618	3964	0	2629.5
1188	MFOLIGO_1	MC	Ncam1	Cacna1c	0.0167063	2486.7	0.0192516	2981	0.657266	3096	0.92884	2901	0.950106	826	0	2629.5
1189	COP	AC_4	Lamc1	Cd44	0.0167077	2208.9	0.0847065	240	3.87507	45	1.38937	1311	0.85441	6819	0	2629.5
1190	OPC_1	AC_5	Nrg3	Egfr	0.0167274	2249.1	0.0286091	1711	0.926946	1759	1.43976	1181	0.897587	3965	0	2629.5
1191	AC_5	MOLIGO_2	Fgf13	Fgfr2	0.0167389	1782.7	0.0253154	2067	0.98977	1551	1.43497	1196	0.936018	1470	0	2629.5
1192	OPC_1	MC	Nxph1	Nrxn1	0.0167485	2098.9	0.014891	3966	1.00915	1480	1.14345	2050	0.96326	369	0	2629.5
1193	NFOLIGO	AC_4	Bcan	Nrcam	0.0167696	2181.9	0.0148904	3967	1.04474	1378	1.70241	703	0.923937	2232	0	2629.5
1194	COP	AC_4	Sema3d	Nrp2_Plxna2	0.0168012	2045.5	0.0658505	395	1.25441	839	1.53969	976	0.875583	5388	0	2629.5
1195	MC_OLIGO	AC_2	Sparc	Fgfr1	0.0168012	3376.1	0.0259726	1998	0.92387	1766	1.1392	2069	0.82895	8418	0	2629.5
1196	COP	AC_4	Bmp4	Acvr2b_Bmpr1a	0.0168325	1949.1	0.181522	55	1.55511	441	1.56978	909	0.870906	5711	0	2629.5
1197	OPC_0	OPC_1	Lama4	Itga9_Itgb1	0.0168331	2320.5	0.0355426	1244	0.756282	2499	1.40616	1260	0.897556	3970	0	2629.5
1198	MFOLIGO_1	OPC_1	App	Dcc	0.0169394	1705.9	0.0221474	2487	1.03018	1424	1.2906	1579	0.96191	410	0	2629.5
1199	MC_OLIGO	MC	Pros1	Mertk	0.0169579	3046.3	0.0251863	2074	0.905156	1864	1.23996	1727	0.85273	6937	0	2629.5
1200	MOLIGO_1	AC_2	Adam10	Nrcam	0.016982	2511.5	0.014862	3977	0.812546	2225	1.38208	1333	0.92153	2393	0	2629.5
1201	AC_4	AC_5	Wnt5a	Fzd3	0.0170051	4387.1	0.0854438	233	2.11006	180	0.724694	3969	0.769982	11253	0.006	6300.5
1202	COP	AC_4	Bcan	Egfr	0.0170209	2222.1	0.0362644	1213	1.40801	620	1.41675	1233	0.875183	5415	0	2629.5
1203	OPC_0	MOLIGO_2	Ntn1	Neo1	0.0170248	3050.5	0.0220753	2501	0.537457	3979	1.00024	2610	0.904414	3533	0	2629.5
1204	OPC_1	OPC_0	Cntn1	Nrcam	0.0170248	2054.7	0.0148595	3979	0.939429	1706	1.57707	895	0.944278	1064	0	2629.5
1205	MFOLIGO_1	OPC_1	Ncam1	Ptprz1	0.0170462	1662.9	0.0159685	3684	1.18882	986	1.5779	892	0.97175	123	0	2629.5
1206	COP	MOLIGO_1	Col11a1	Ddr1	0.0170524	2847.3	0.0342993	1325	0.851638	2077	1.26743	1653	0.858028	6552	0	2629.5
1207	MFOLIGO_1	OPC_1	Ncam1	Robo1	0.0170676	2464.7	0.0167502	3507	0.721293	2696	0.866314	3223	0.966571	268	0	2629.5
1208	AC_4	AC_1	Serpine2	Lrp1	0.0171046	1635.1	0.0434925	900	1.3991	631	1.96711	362	0.902299	3653	0	2629.5
1209	COP	AC_4	Psen1	Cd44	0.0171157	2618.9	0.0743679	312	3.81383	52	1.24086	1722	0.829513	8379	0	2629.5
1210	AC_5	MC	Lama3	Itga6_Itgb1	0.0171595	2424.7	0.0933188	198	1.52702	473	1.57429	901	0.837089	7922	0	2629.5
1211	COP	MC	Sema3d	Nrp2_Plxna2	0.0172108	2968.7	0.0377549	1149	0.850038	2082	1.37405	1348	0.84199	7635	0	2629.5
1212	OPC_1	MC	Spon1	App	0.0172398	2933.7	0.0148139	3989	0.74901	2541	0.838541	3345	0.924851	2164	0	2629.5
1213	MC_OLIGO	OPC_1	Nlgn1	Nrxn1	0.0172426	2760.9	0.00795365	7058.5	0.849932	2083.5	1.21445	1813.5	0.968044	219.5	0	2629.5
1214	NFOLIGO	OPC_0	Cntn1	Notch1	0.0172831	2383.9	0.0166396	3533	1.13182	1120	1.73915	646	0.89733	3991	0	2629.5
1215	AC_4	MC	Cd38	Pecam1	0.0172926	3328.5	0.283441	17	1.9503	235	1.12403	2119	0.758205	11642	0	2629.5
1216	AC_2	AC_2	Sorbs1	Itgb5	0.0173064	1242.7	0.0416772	965	1.59152	407	2.30801	127	0.926009	2085	0	2629.5
1217	MFOLIGO_1	OPC_1	Ncam1	Cacna1c	0.0173698	2724.5	0.0187249	3094	0.639855	3219	0.750169	3830	0.949444	850	0	2629.5
1218	MFOLIGO_1	OPC_1	Ptn	Cdh10	0.0173916	2318.9	0.0203452	2784	0.784625	2355	1.0511	2424	0.937113	1402	0	2629.5
1219	MFOLIGO_2	AC_1	Ptn	Ptprz1	0.0173916	2231.3	0.0147726	3996	0.860335	2041	1.26858	1648	0.949583	842	0	2629.5
1220	MFOLIGO_1	MFOLIGO_1	App	Tspan15	0.0174352	2462.1	0.0438598	883	0.749196	2538	0.73751	3896	0.921957	2364	0	2629.5
1221	OPC_1	AC_5	Tnc	Sdc4	0.0174356	2569.1	0.0433829	906	1.71333	330	2.15422	198	0.822704	8782	0	2629.5
1222	MOLIGO_1	OPC_1	Alcam	Chl1	0.017457	2849.3	0.0147637	3999	0.701041	2811	1.1947	1871	0.913511	2936	0	2629.5
1223	AC_4	OPC_1	Gnai2	Adora1	0.0174912	2019.5	0.0817413	263	1.62362	387	1.57082	907	0.867795	5911	0	2629.5
1224	OPC_0	MC_OLIGO	Nlgn1	Nrxn2	0.0175308	2248.7	0.0142425	4141.5	0.847973	2092.5	1.54807	955.5	0.936833	1424.5	0	2629.5
1225	OPC_1	COP	Sema5a	Plxnb3	0.0175445	3213.1	0.0175743	3320	0.668123	3031	0.892363	3082	0.897113	4003	0	2629.5
1226	AC_2	AC_5	Vcl	Alk	0.0175469	1490.3	0.043315	908	1.65337	361	2.37837	102	0.905654	3451	0	2629.5
1227	MC_OLIGO	OPC_0	Nrxn2	Nlgn1	0.017563	2248.7	0.0142425	4141.5	0.847973	2092.5	1.54807	955.5	0.936833	1424.5	0	2629.5
1228	MOLIGO_2	COP	Rtn4	Tnfrsf19	0.0175664	2861.3	0.0184676	3145	0.534989	4004	0.974634	2717	0.930336	1811	0	2629.5
1229	MOLIGO_1	OPC_1	App	Lrp6	0.0175883	3170.7	0.0188136	3077	0.534245	4005	0.885182	3119	0.912142	3023	0	2629.5
1230	MFOLIGO_1	MFOLIGO_1	Sema4d	Plxnb3	0.0176323	3017.7	0.0196057	2912	0.689919	2880	0.79712	3564	0.91108	3103	0	2629.5
1231	NFOLIGO	OPC_0	Pdgfa	Pdgfra	0.0176924	2495.1	0.114067	121	0.97945	1584	1.61539	829	0.847023	7312	0	2629.5
1232	MFOLIGO_2	OPC_1	Ncam1	Ptprz1	0.0176984	1762.5	0.0147341	4010	1.11141	1178	1.60309	848	0.970625	147	0	2629.5
1233	MC_OLIGO	AC_5	Nxph1	Nrxn1	0.0177248	2184.9	0.0140302	4213	0.846404	2098	1.29041	1580	0.962192	404	0	2629.5
1234	AC_4	AC_4	Fgf2	Sdc2	0.0177283	2373.9	0.121861	107	1.94504	238	1.45692	1138	0.840061	7757	0	2629.5
1235	NFOLIGO	OPC_0	Ptn	Ptprz1	0.0177573	1956.3	0.0146681	4027	0.998007	1520	1.66917	754	0.949413	851	0	2629.5
1236	MFOLIGO_1	MFOLIGO_1	Col9a3	Mag	0.0177868	1790.5	0.0531502	615	0.885503	1930	1.08762	2273	0.935578	1505	0	2629.5
1237	MFOLIGO_2	MC	Ncam1	Fgfr1	0.017809	3009.3	0.0147211	4015	0.608644	3461	0.876464	3166	0.931006	1775	0	2629.5
1238	OPC_0	OPC_0	Cntn6	Notch1	0.0178551	2763.9	0.0262182	1973	0.845911	2102	1.68539	725	0.86055	6390	0	2629.5
1239	MC_OLIGO	AC_1	Nrg3	Egfr	0.0178756	2455.1	0.0281766	1751	1.14823	1081	0.953183	2796	0.896885	4018	0	2629.5
1240	COP	AC_5	Ncam1	Fgfr1	0.0179202	2958.9	0.0146967	4020	0.640322	3214	0.878743	3154	0.930953	1777	0	2629.5
1241	MC	MC	Lama3	Itga6_Itgb1	0.0179398	2641.5	0.0778675	288	1.35818	682	1.56723	915	0.824367	8693	0	2629.5
1242	NFOLIGO	OPC_0	Rims1	Cacna1c	0.0179648	3205.9	0.0196508	2903	0.531967	4022	0.988777	2653	0.900121	3822	0	2629.5
1243	COP	AC_4	Ncam1	Ptprz1	0.0180188	2370.5	0.0120095	4928	0.87951	1955	1.12659	2107	0.967565	233	0	2629.5
1244	OPC_0	NFOLIGO	Nrg2	Lrrtm2	0.0180216	3786.9	0.101648	159	0.761886	2470	0.887132	3108	0.787264	10568	0	2629.5
1245	MC_OLIGO	AC_2	Cntn2	Nrcam	0.0180319	3321.3	0.0157824	3732	0.674447	2986	0.863348	3234	0.896795	4025	0	2629.5
1246	AC_5	MC	Hsp90b1	Tlr7	0.0180531	2502.5	0.0814344	265	1.30188	759	1.56529	917	0.836674	7942	0	2629.5
1247	AC_1	NFOLIGO	Apoe	Lrp6	0.0180846	2534.5	0.0248808	2109	1.18785	988	1.36283	1369	0.872962	5577	0	2629.5
1248	MFOLIGO_1	AC_5	Ncam1	Fgfr1	0.0181217	2988.3	0.0146662	4029	0.63824	3233	0.854974	3270	0.930886	1780	0	2629.5
1249	MFOLIGO_1	AC_5	Ptn	Sdc2	0.0182118	2296.1	0.0304737	1581	1.01052	1478	1.07629	2318	0.905385	3474	0	2629.5
1250	COP	AC_1	Lama4	Itga6_Itgb1	0.0182168	2777.7	0.0308049	1549	0.843792	2113	1.28221	1609	0.866512	5988	0	2629.5
1251	MC_OLIGO	AC_1	Il15ra	Axl	0.0182239	3687.1	0.233206	28	1.30388	757	0.956	2782	0.724654	12239	0	2629.5
1252	AC_4	COP	Nrxn1	Nlgn1	0.0182239	1803.3	0.0118555	5004.5	1.21759	919.5	1.93969	390.5	0.973674	72.5	0	2629.5
1253	MFOLIGO_1	AC_5	Ptn	Alk	0.018257	1958.3	0.0209178	2684	1.07267	1289	1.65122	786	0.921366	2403	0	2629.5
1254	OPC_1	AC_2	Nrg3	Egfr	0.0183023	2319.1	0.027998	1766	0.915055	1819	1.37569	1344	0.896591	4037	0	2629.5
1255	MFOLIGO_1	AC_2	App	Dcc	0.0183704	2400.5	0.0157134	3747	0.722958	2681	1.07964	2297	0.9551	648	0	2629.5
1256	MFOLIGO_1	AC_2	App	Lrp1	0.0184159	1997.1	0.0224081	2444	0.900657	1879	1.27459	1634	0.937221	1399	0	2629.5
1257	NFOLIGO	MC_OLIGO	Cntn1	Nrcam	0.0184497	2009.7	0.0143089	4117	1.12794	1140	1.49615	1051	0.943276	1111	0	2629.5
1258	OPC_0	MFOLIGO_2	Ncam1	Ncam2	0.0184659	4975.7	0.00794545	7065	0.227678	7331	0.149994	7677	0.969475	176	0	2629.5
1259	OPC_1	MC_OLIGO	Lama4	Itga9_Itgb1	0.0184844	2595.5	0.0347149	1298	0.788596	2339	0.985007	2666	0.896468	4045	0	2629.5
1260	MOLIGO_0	COP	Cntn2	Nrcam	0.0184844	2993.9	0.0198037	2871	0.529188	4045	1.14583	2043	0.906835	3381	0	2629.5
1261	MFOLIGO_1	AC_2	Cntn1	Nrcam	0.0185989	1899.5	0.0156836	3757	1.026	1436	1.71474	686	0.945681	989	0	2629.5
1262	AC_4	MC_OLIGO	Wnt5a	Lrp6	0.0186152	3715.9	0.0843933	244	2.09147	188	0.636615	4514	0.776806	11004	0	2629.5
1263	AC_1	MC	Apoe	Lrp1	0.0186219	2044.3	0.0227021	2402	1.37636	661	1.86937	478	0.896356	4051	0	2629.5
1264	MFOLIGO_1	AC_2	Sema4d	Plxnb1	0.0186449	2577.7	0.0262694	1967	0.816954	2202	1.11921	2140	0.897782	3950	0	2629.5
1265	MC_OLIGO	MC	F8	Lrp4	0.0187186	2981.9	0.0480722	737	0.838717	2128	1.22988	1764	0.841731	7651	0	2629.5
1266	AC_1	AC_2	Vegfa	Grin2b	0.0187524	2596.9	0.0294582	1646	0.837857	2129	1.65903	768	0.869458	5812	0	2629.5
1267	MFOLIGO_1	AC_2	Ptn	Ptprz1	0.0187602	1942.5	0.0183558	3175	0.952484	1678	1.29426	1564	0.954535	666	0	2629.5
1268	OPC_1	AC_1	Fgf12	Fgfr1	0.0188065	3507.9	0.0145165	4059	0.548165	3887	0.896422	3060	0.898708	3904	0	2629.5
1269	AC_1	MC_OLIGO	Bcan	Nrcam	0.0188296	2190.1	0.0145076	4060	1.24281	856	1.47356	1104	0.923016	2301	0	2629.5
1270	MFOLIGO_1	AC_2	Ptn	Cdh10	0.0188528	1927.7	0.0226935	2403	0.864398	2024	1.38257	1332	0.940256	1250	0	2629.5
1271	COP	AC_2	Ncam1	Fgfr1	0.0188528	3071.1	0.0145011	4061	0.633078	3280	0.791999	3589	0.930521	1796	0	2629.5
1272	OPC_1	MC_OLIGO	Alcam	Chl1	0.0188993	3464.5	0.0144966	4063	0.556962	3817	0.749696	3835	0.912787	2978	0	2629.5
1273	AC_4	MC	Inhba	Tgfbr3	0.0189155	3130.9	0.271209	19	1.93177	246	1.20027	1857	0.779109	10903	0	2629.5
1274	AC_4	NFOLIGO	Wnt5a	Ror1	0.0189155	4990.7	0.0841492	246	2.01902	214	0.386181	6068	0.734642	12125	0.006	6300.5
1275	NFOLIGO	OPC_1	Tnr	Itga9_Itgb1	0.0189692	3377.7	0.0174868	3356	0.539699	3960	0.934712	2877	0.896134	4066	0	2629.5
1276	MFOLIGO_1	AC_4	Sema4d	Plxnb1	0.0190627	2157.1	0.0345229	1309	0.95703	1665	1.16105	1993	0.909655	3189	0	2629.5
1277	MFOLIGO_1	AC_5	Ptn	Ptprz1	0.0190627	2466.1	0.0144726	4070	0.757832	2492	1.08527	2278	0.94909	861	0	2629.5
1278	AC_4	MOLIGO_1	Fgf13	Fgfr2	0.0190929	1896.7	0.0246839	2139	0.936431	1723	1.32678	1470	0.935258	1522	0	2629.5
1279	MC_OLIGO	AC_4	Cntn1	Ptprz1	0.0190929	2798.7	0.00980598	5989	0.843501	2114	1.11925	2139	0.942935	1122	0	2629.5
1280	MFOLIGO_1	AC_2	Ncam1	Fgfr1	0.0191096	3104.1	0.014471	4072	0.630996	3291	0.76823	3726	0.930454	1802	0	2629.5
1281	MFOLIGO_1	AC_4	Ptn	Ptprz1	0.0192036	1886.5	0.0186875	3102	0.969112	1625	1.34449	1423	0.954922	653	0	2629.5
1282	OPC_0	MFOLIGO_2	Il1rapl1	Ptprd	0.019218	2947.1	0.0162078	3626	0.564429	3759	0.602674	4698	0.976911	23	0	2629.5
1283	MFOLIGO_1	AC_4	Ptn	Sdc2	0.0192272	1639.7	0.0461704	798	1.4179	607	1.22324	1784	0.921744	2380	0	2629.5
1284	NFOLIGO	MC_OLIGO	Adamts3	Ccbe1	0.0192649	2558.7	0.0775022	290	0.996578	1525	1.12609	2110	0.862667	6239	0	2629.5
1285	OPC_0	AC_2	Serpine2	Lrp1	0.0192649	2503.5	0.0246397	2144	0.981176	1582	1.72533	676	0.874234	5486	0	2629.5
1286	OPC_0	MFOLIGO_2	Ntn1	Mcam	0.0192703	2376.7	0.0458629	813	0.801603	2276	1.55673	938	0.878239	5227	0	2629.5
1287	MFOLIGO_1	AC_4	Ptn	Sdc4	0.019298	1323.7	0.0710894	344	2.41399	116	1.42682	1214	0.922718	2315	0	2629.5
1288	AC_2	MFOLIGO_1	Ntrk3	Ptprd	0.0192994	1702.9	0.0269998	1874	0.834117	2145	1.36258	1371	0.959022	495	0	2629.5
1289	MFOLIGO_1	AC_4	Sema3e	Nrp2	0.0193217	1714.9	0.0619251	445	1.5677	430	1.32417	1479	0.903309	3591	0	2629.5
1290	OPC_0	NFOLIGO	Cntn4	Aplp1	0.0193217	3286.3	0.0283862	1731	0.542037	3944	0.713333	4046	0.895902	4081	0	2629.5
1291	AC_4	MFOLIGO_2	Gnai2	Adcy9	0.0193295	1602.3	0.060823	469	1.56322	434	1.55622	939	0.904329	3540	0	2629.5
1292	AC_1	MC	Vegfa	Sirpa	0.0194032	3498.5	0.0246267	2148	0.854795	2065	1.23576	1743	0.82046	8907	0	2629.5
1293	MC_OLIGO	MC_OLIGO	Dscam	Dcc	0.0194641	2678.1	0.0144224	4087	0.701637	2806	0.911057	2989	0.948524	879	0	2629.5
1294	AC_5	OPC_0	Alcam	Chl1	0.0195118	1927.7	0.0246841	2138	0.802991	2268	1.58685	877	0.931775	1726	0	2629.5
1295	MFOLIGO_2	COP	Cntn2	Nrcam	0.0195357	3237.7	0.0194771	2938	0.524577	4090	0.887586	3105	0.906131	3426	0	2629.5
1296	COP	OPC_1	Lama4	Itga9_Itgb1	0.0195596	2587.9	0.0342132	1332	0.731486	2628	1.09144	2259	0.89579	4091	0	2629.5
1297	AC_5	OPC_0	Nlgn1	Nrxn2	0.0195835	2059.1	0.0184612	3147.5	0.769267	2433.5	1.52701	1006.5	0.944088	1078.5	0	2629.5
1298	AC_2	COP	Nrxn1	Nlgn1	0.0196274	1818.9	0.0117732	5040.5	1.2086	943.5	1.93334	403.5	0.973584	77.5	0	2629.5
1299	AC_5	OPC_0	Slit3	Robo1	0.0196554	2394.5	0.0266175	1923	0.702908	2797	1.59855	855	0.900768	3768	0	2629.5
1300	AC_5	OPC_0	Slit2	Dcc	0.0196794	1592.5	0.0299909	1619	1.13189	1119	2.40119	98	0.919958	2497	0	2629.5
1301	OPC_0	OPC_0	Ntrk3	Ptprs	0.0196794	2597.7	0.022705	2401	0.712228	2735	1.46115	1127	0.895668	4096	0	2629.5
1302	OPC_0	NFOLIGO	Fgf12	Fgfr2	0.0197034	2708.5	0.0196818	2896	0.628223	3305	0.706355	4097	0.956067	615	0	2629.5
1303	AC_5	OPC_0	Slit2	Robo1	0.0197275	2113.7	0.028129	1758	0.814061	2216	1.7398	645	0.907709	3320	0	2629.5
1304	MC	OPC_1	Dscam	Dcc	0.0197516	2289.5	0.0143846	4099	0.863277	2029	1.21553	1810	0.94846	880	0	2629.5
1305	AC_4	COP	Bcan	Nrcam	0.0197523	1327.9	0.0245663	2158	1.51094	489	2.42987	86	0.939767	1277	0	2629.5
1306	AC_5	OPC_0	Apoe	Lrp1	0.0197757	2028.9	0.0228868	2377	1.27208	808	2.02519	302	0.896732	4028	0	2629.5
1307	OPC_0	MFOLIGO_2	Cntn4	Aplp1	0.0197998	3024.3	0.0281795	1750	0.539754	3959	0.98184	2682	0.89556	4101	0	2629.5
1308	MC_OLIGO	NFOLIGO	Adam10	Cadm1	0.0198481	2989.7	0.0143665	4103	0.662355	3063	0.830582	3400	0.931412	1753	0	2629.5
1309	MC_OLIGO	MC	Rims1	Cacna1c	0.0198723	3459.9	0.0177806	3279	0.537294	3980	0.846679	3307	0.895535	4104	0	2629.5
1310	AC_5	OPC_0	Ntng1	Lrrc4c	0.0198965	2283.9	0.0541564	596	0.793939	2316	1.21229	1822	0.896261	4056	0	2629.5
1311	AC_4	MC	Inhba	Smad3	0.0199845	3484.3	0.231329	29	1.90942	253	1.06932	2344	0.732309	12166	0	2629.5
1312	OPC_0	MC_OLIGO	Ntrk3	Ptprs	0.0200424	2725.1	0.0225865	2422	0.710622	2743	1.24106	1720	0.895424	4111	0	2629.5
1313	OPC_1	AC_5	Cntn1	Ptprz1	0.0200668	2016.7	0.0143245	4112	0.992007	1543	1.49525	1055	0.952315	744	0	2629.5
1314	AC_5	MOLIGO_0	Fgf13	Fgfr2	0.0200912	2001.9	0.0218812	2525	0.912756	1833	1.39975	1279	0.931512	1743	0	2629.5
1315	OPC_0	OPC_0	Nrg1	Neto2	0.020132	5303.9	0.01573	3739	0.319831	6316	0.653587	4433	0.811058	9402	0	2629.5
1316	MFOLIGO_2	AC_4	Ptn	Ptprz1	0.0201401	2306.1	0.0143128	4115	0.830243	2158	1.2299	1761	0.948821	867	0	2629.5
1317	AC_5	AC_4	Nrg1	Egfr	0.0202319	1871.3	0.0644273	418	1.20363	954	1.91398	428	0.88254	4927	0	2629.5
1318	MC_OLIGO	COP	Nlgn1	Nrxn2	0.0202381	2861.7	0.0143063	4119.5	0.606246	3475.5	0.984289	2668.5	0.936965	1415.5	0	2629.5
1319	COP	MC_OLIGO	Nrxn2	Nlgn1	0.0202627	2861.7	0.0143063	4119.5	0.606246	3475.5	0.984289	2668.5	0.936965	1415.5	0	2629.5
1320	AC_1	OPC_1	Lgi4	Adam23	0.0203202	3201.1	0.0261868	1977	1.04481	1377	1.1087	2174	0.838368	7848	0	2629.5
1321	AC_4	MC	Sparc	Fgfr1	0.0204156	2308.5	0.0435919	897	1.27092	813	1.54789	957	0.862608	6246	0	2629.5
1322	MC_OLIGO	OPC_1	Nrxn1	Nlgn1	0.020428	2888.7	0.00769951	7229.5	0.824456	2177.5	1.10872	2172.5	0.967538	234.5	0	2629.5
1323	OPC_1	MOLIGO_0	Tgfa	Ptprd	0.0204602	2562.1	0.0367381	1190	0.585959	3602	0.703168	4128	0.94012	1261	0	2629.5
1324	OPC_1	OPC_1	Fgf14	Fgfr1	0.0204602	3058.7	0.0222179	2472	0.652323	3132	0.924029	2932	0.895092	4128	0	2629.5
1325	MC_OLIGO	MFOLIGO_2	Slit2	App	0.0205098	3335.1	0.0220809	2499	0.58696	3597	0.702872	4130	0.900164	3820	0	2629.5
1326	AC_1	OPC_0	Tnc	Cntn1	0.0205098	2280.1	0.020352	2782	1.0541	1340	1.83966	519	0.895076	4130	0	2629.5
1327	MOLIGO_0	AC_5	Cntn2	Nrcam	0.0205098	3009.5	0.0195651	2916	0.520926	4130	1.16985	1958	0.906322	3414	0	2629.5
1328	AC_2	OPC_0	Agt	Grm7	0.0205386	1644.1	0.0723123	327	1.46454	541	1.54754	959	0.90085	3764	0	2629.5
1329	AC_4	MFOLIGO_1	Tnc	Cntn1	0.0205386	1277.5	0.0419643	959	1.85288	275	1.99174	334	0.924526	2190	0	2629.5
1330	AC_5	MC_OLIGO	Apoe	Lrp4	0.0205595	1773.1	0.0351883	1270	1.47778	524	1.87477	474	0.897571	3968	0	2629.5
1331	OPC_1	AC_1	Cntn1	Notch2	0.0205844	3418.5	0.0142658	4133	0.6178	3397	0.875565	3174	0.900934	3759	0	2629.5
1332	NFOLIGO	COP	Cntn1	Ptprz1	0.0206086	2052.5	0.0126939	4661	1.11721	1168	1.54775	958	0.949495	846	0	2629.5
1333	AC_5	MC_OLIGO	Apoe	Lrp1	0.0206093	2086.9	0.0230796	2357	1.27679	800	1.73874	647	0.89712	4001	0	2629.5
1334	AC_4	AC_4	Fgf13	Egfr	0.0206621	2703.6	0.0436298	894	1.39089	636	1.54697	961	0.873046	5572	0.001	5455
1335	AC_4	MC_OLIGO	Apoe	Lrp4	0.0206621	1546.9	0.0419347	961	1.65969	358	2.02073	311	0.905357	3475	0	2629.5
1336	NFOLIGO	COP	Sema5a	Plxna3	0.0206811	2472.5	0.0558167	567	0.893808	1902	1.37032	1358	0.867863	5906	0	2629.5
1337	OPC_1	MFOLIGO_2	Adam12	Itga9	0.0207343	3178.7	0.0234988	2310	0.54381	3929	0.931569	2886	0.894861	4139	0	2629.5
1338	AC_4	COP	Wnt5a	Lrp6	0.0207652	3677.1	0.0826317	258	2.08645	189	0.686089	4231	0.774972	11078	0	2629.5
1339	AC_5	MC_OLIGO	Fgf13	Fgfr2	0.0207844	3189.5	0.0143392	4109	0.743623	2569	0.735985	3914	0.916738	2726	0	2629.5
1340	AC_2	OPC_0	Cntn1	Ptprz1	0.020786	1629.7	0.015609	3775	1.2014	963	2.37362	105	0.954228	676	0	2629.5
1341	MC_OLIGO	COP	Dscam	Dcc	0.0209607	2591.9	0.0142215	4148	0.695031	2846	1.04797	2436	0.94818	900	0	2629.5
1342	MOLIGO_2	OPC_0	App	Dcc	0.0210113	2087.9	0.0142143	4150	0.846396	2099	1.60633	840	0.9529	721	0	2629.5
1343	AC_5	MC_OLIGO	Apoe	Abca1	0.0210366	2308.3	0.0242201	2208	1.07822	1274	1.38385	1328	0.895557	4102	0	2629.5
1344	NFOLIGO	NFOLIGO	Col9a3	Mag	0.0210619	2448.1	0.0434729	901	0.726448	2663	0.699404	4152	0.92925	1895	0	2629.5
1345	MFOLIGO_1	AC_4	Cntn1	Notch1	0.0211382	3053.1	0.0156855	3756	0.760763	2476	1.0935	2249	0.894577	4155	0	2629.5
1346	OPC_0	AC_4	Nrxn2	Nlgn3	0.0211573	2691.1	0.0438985	880.5	0.81839	2197.5	1.44373	1167.5	0.857532	6580.5	0	2629.5
1347	AC_4	AC_5	Bcan	Nrcam	0.0211942	1338.1	0.0242703	2198	1.50268	496	2.4539	76	0.939423	1291	0	2629.5
1348	OPC_1	MOLIGO_2	Ntn1	Neo1	0.0212401	3385.7	0.0213955	2609	0.51762	4159	0.734501	3925	0.903054	3606	0	2629.5
1349	MOLIGO_1	AC_4	Adam10	Cd44	0.0212406	1811.3	0.082056	261	3.87069	47	1.44432	1165	0.882226	4954	0	2629.5
1350	AC_5	AC_1	Nrg1	Lgr4	0.0212656	1822.3	0.0495347	694	0.866517	2020	1.93092	408	0.907113	3360	0	2629.5
1351	OPC_1	NFOLIGO	Cntn1	Notch2	0.0212656	3622.5	0.0141655	4160	0.615967	3410	0.70241	4133	0.900619	3780	0	2629.5
1352	COP	OPC_0	App	Dcc	0.0212683	2281.9	0.0131351	4514	0.817409	2200	1.4013	1275	0.951097	791	0	2629.5
1353	NFOLIGO	OPC_0	App	Grm7	0.0213937	2889.5	0.0179916	3229	0.601706	3501	0.697611	4165	0.947752	923	0	2629.5
1354	AC_2	AC_5	Sorbs1	Insr	0.0214169	1444.1	0.0314633	1507	1.48947	516	1.96644	364	0.924305	2204	0	2629.5
1355	AC_5	AC_1	Slit2	Dcc	0.0214967	2388.5	0.0207416	2715	0.785075	2352	1.66048	766	0.905287	3480	0	2629.5
1356	OPC_0	MOLIGO_1	Nxph1	Nrxn1	0.0215289	3494.7	0.00458945	9525	0.815967	2207	1.28138	1615	0.935714	1497	0	2629.5
1357	OPC_1	MFOLIGO_1	Ntn1	Neo1	0.0215483	3123.5	0.0253367	2065	0.586315	3600	0.697102	4171	0.910207	3152	0	2629.5
1358	AC_5	AC_1	Apoe	Lrp1	0.0215741	2071.5	0.0226054	2418	1.2652	823	1.91848	423	0.896158	4064	0	2629.5
1359	MFOLIGO_2	AC_5	Cntn2	Nrcam	0.0216	3244.9	0.0192425	2985	0.516316	4173	0.91161	2984	0.905614	3453	0	2629.5
1360	OPC_0	AC_2	Cntn1	Notch2	0.0216	3064.1	0.0141386	4173	0.675439	2980	1.23431	1749	0.900534	3789	0	2629.5
1361	MOLIGO_0	AC_2	App	Lrp1	0.0216259	2802.3	0.0141358	4174	0.667125	3034	1.2094	1826	0.922223	2348	0	2629.5
1362	MC_OLIGO	OPC_0	Ptn	Ptprz1	0.0216413	3188.1	0.007315	7505	0.814785	2210	1.2331	1750	0.929843	1846	0	2629.5
1363	AC_1	AC_1	Apoe	Lrp4	0.0216789	2231.3	0.024199	2211	1.36829	672	1.87127	477	0.879034	5167	0	2629.5
1364	OPC_0	MFOLIGO_1	Fgf12	Fgfr2	0.0217037	2927.5	0.0175606	3327	0.558879	3807	0.695478	4177	0.953609	697	0	2629.5
1365	AC_4	MC_OLIGO	Inhba	Smad3	0.021721	3540.1	0.216564	36	1.87882	264	1.02131	2537	0.725795	12234	0	2629.5
1366	NFOLIGO	COP	Bcan	Nrcam	0.0217557	2308.3	0.014123	4179	1.00748	1491	1.58222	885	0.922056	2357	0	2629.5
1367	COP	AC_5	Nlgn1	Nrxn1	0.0217919	2705.3	0.00816119	6913.5	0.814218	2214.5	1.29388	1566.5	0.96844	202.5	0	2629.5
1368	AC_1	OPC_1	Nlgn1	Nrxn2	0.0219648	2705.3	0.0140952	4187.5	0.665213	3046.5	1.09788	2222.5	0.936525	1440.5	0	2629.5
1369	OPC_1	AC_1	Nrxn2	Nlgn1	0.021991	2705.3	0.0140952	4187.5	0.665213	3046.5	1.09788	2222.5	0.936525	1440.5	0	2629.5
1370	MOLIGO_0	AC_4	Ptn	Sdc2	0.0220699	2598.3	0.0237084	2275	1.1293	1135	0.959707	2761	0.894072	4191	0	2629.5
1371	NFOLIGO	MC	Cntn1	Ptprz1	0.0220953	3268.3	0.00633057	8167	0.913153	1831	1.19403	1877	0.929955	1837	0	2629.5
1372	OPC_1	AC_1	Cntn6	Ptprg	0.0220962	3331.5	0.0176333	3302	0.514459	4192	0.929543	2896	0.902539	3638	0	2629.5
1373	MFOLIGO_2	OPC_0	Ncam1	Ptprz1	0.0220962	1740.9	0.0140873	4192	1.05662	1330	1.93876	393	0.969978	160	0	2629.5
1374	NFOLIGO	MC	Cntn1	Nrcam	0.0221334	3031.1	0.00776282	7185	0.945621	1691	1.33039	1458	0.92452	2192	0	2629.5
1375	OPC_0	MOLIGO_2	Nxph1	Nrxn1	0.0221716	3576.3	0.00446872	9631	0.812631	2224	1.20341	1852	0.934907	1545	0	2629.5
1376	COP	MC	Alcam	Nrp1	0.0222283	2707.5	0.0272928	1842	0.812158	2229	0.992308	2640	0.894008	4197	0	2629.5
1377	AC_5	COP	Efna5	Ephb1	0.0222283	2615.7	0.0253477	2064	0.668481	3025	1.35543	1391	0.897557	3969	0	2629.5
1378	AC_4	AC_1	Fgf13	Fgfr3	0.0222456	2658.3	0.0421139	954	1.24689	849	1.53427	986	0.837957	7873	0	2629.5
1379	AC_1	AC_5	Vegfa	Nrp1	0.0222864	3572.3	0.0326903	1426	0.812238	2227	1.22311	1785	0.803616	9794	0	2629.5
1380	AC_5	COP	Nlgn1	Nrxn2	0.0223079	2365.1	0.0164133	3585.5	0.693651	2855.5	1.30249	1542.5	0.940903	1212.5	0	2629.5
1381	AC_1	OPC_1	Ncam1	Ptprz1	0.0223248	2614.9	0.00996237	5889	0.812188	2228	1.1586	2002	0.964501	326	0	2629.5
1382	OPC_1	MFOLIGO_2	Cntn4	Aplp1	0.0223344	3346.7	0.0272351	1849	0.518975	4146	0.736749	3908	0.893955	4201	0	2629.5
1383	OPC_0	MOLIGO_2	Il1rapl1	Ptprd	0.0223696	3711.3	0.0140423	4206	0.418122	5188	0.32681	6491	0.975237	42	0	2629.5
1384	MFOLIGO_2	AC_2	Ptn	Ptprz1	0.0224143	2373.7	0.0140587	4204	0.813616	2220	1.17967	1930	0.948384	885	0	2629.5
1385	MOLIGO_2	AC_4	Ptn	Sdc4	0.022441	2146.7	0.0353889	1255	2.11609	178	1.04059	2466	0.893888	4205	0	2629.5
1386	AC_5	COP	Ntng1	Lrrc4c	0.0225747	2271.1	0.0565751	557	0.819271	2196	1.14552	2045	0.898274	3928	0	2629.5
1387	AC_1	AC_1	Vegfa	Sirpa	0.0225947	3471.1	0.0240226	2235	0.844044	2110	1.35911	1380	0.818624	9001	0	2629.5
1388	AC_5	NFOLIGO	Sdc2	Ptprj	0.022736	1742.1	0.0377277	1152	1.46728	536	1.68616	724	0.902154	3669	0	2629.5
1389	MFOLIGO_2	AC_4	Sema3e	Nrp2	0.022763	1895.7	0.0501969	675	1.48577	520	1.33928	1437	0.893743	4217	0	2629.5
1390	AC_5	NFOLIGO	Efna5	Ephb1	0.022763	1929.1	0.036177	1216	0.916132	1812	1.52486	1011	0.912794	2977	0	2629.5
1391	MC	AC_4	Gas6	Mertk	0.0227681	2152.1	0.0564727	559	1.18538	994	1.90346	447	0.864261	6131	0	2629.5
1392	COP	AC_5	Nxph1	Nrxn1	0.022789	2337.9	0.0131122	4524	0.809425	2240	1.19804	1862	0.960942	434	0	2629.5
1393	MOLIGO_1	OPC_0	App	Lrp6	0.0228441	3229.5	0.0173752	3373	0.511415	4220	0.980919	2687	0.908902	3238	0	2629.5
1394	AC_4	AC_4	Wnt5a	Fzd3	0.0228621	4535.6	0.0799288	271	2.09428	186	0.88352	3129	0.76402	11484.5	0.059	7607.5
1395	AC_5	AC_4	Nlgn1	Nrxn1	0.0228621	1856.7	0.0112198	5282.5	1.17901	1006.5	2.05508	271.5	0.972958	93.5	0	2629.5
1396	NFOLIGO	AC_2	Ptn	Cdh10	0.0228983	3060.5	0.0139823	4222	0.636689	3246	0.896497	3057	0.925114	2148	0	2629.5
1397	AC_4	AC_1	Draxin	Dcc	0.0229	1615.7	0.0722274	329	1.97821	227	1.52984	996	0.898817	3897	0	2629.5
1398	AC_5	NFOLIGO	Slit2	Robo2	0.0229254	1926.9	0.0341177	1339	1.10772	1185	1.81285	548	0.898179	3933	0	2629.5
1399	AC_5	AC_4	Efemp2	Plscr4	0.0230273	2755.5	0.159813	67	1.85808	272	1.46744	1115	0.805773	9694	0	2629.5
1400	AC_4	OPC_1	Wnt5a	Ldlr	0.0230273	4748.1	0.0798488	272	2.063	199	0.531079	5164	0.731822	12169	0.003	5936.5
1401	AC_4	AC_5	Nrxn1	Nlgn1	0.0230273	1856.7	0.0112198	5282.5	1.17901	1006.5	2.05508	271.5	0.972958	93.5	0	2629.5
1402	MOLIGO_0	OPC_1	App	Dcc	0.0230342	2335.9	0.0139712	4227	0.79665	2307	1.22541	1777	0.952512	739	0	2629.5
1403	NFOLIGO	AC_5	Bcan	Nrcam	0.0231708	2321.3	0.0139529	4232	0.999215	1517	1.60625	841	0.92162	2387	0	2629.5
1404	AC_4	COP	Wnt5a	Fzd3	0.0231932	4409.2	0.0797876	273	2.09387	187	0.667639	4343	0.763861	11490	0.002	5753
1405	NFOLIGO	MC	Jam3	Itgb1	0.023253	2930.7	0.0279376	1771	0.660244	3079	0.922239	2939	0.893553	4235	0	2629.5
1406	OPC_1	COP	Rims1	Cacna1c	0.023308	3521.1	0.0173651	3379	0.509519	4237	0.871108	3197	0.894424	4163	0	2629.5
1407	AC_5	MFOLIGO_2	Fgf13	Fgfr2	0.0233355	2599.3	0.0177405	3284	0.8199	2194	0.979611	2695	0.92451	2194	0	2629.5
1408	AC_4	AC_4	Lama5	Itga6_Itgb1	0.0233596	3731.4	0.097001	177	1.85701	274	1.20868	1830	0.802723	9839	0.01	6537
1409	AC_5	AC_4	Bmp6	Acvr2b_Bmpr1a	0.0233652	2242.7	0.117517	114	1.25861	832	1.52826	1003	0.856877	6635	0	2629.5
1410	MOLIGO_2	OPC_1	Ncam1	Robo1	0.0235011	2928.9	0.0139215	4244	0.552188	3851	0.797844	3559	0.963451	361	0	2629.5
1411	NFOLIGO	OPC_1	Pdgfa	Pdgfra	0.0235383	2686.3	0.108755	130	0.93649	1722	1.34399	1424	0.843908	7526	0	2629.5
1412	OPC_1	OPC_1	Tnc	Itga9_Itgb1	0.0235665	1838.1	0.0404809	1006	1.30583	753	2.00405	323	0.889549	4479	0	2629.5
1413	OPC_0	MC_OLIGO	Lama4	Itga9_Itgb1	0.0235843	2494.3	0.0324885	1439	0.743164	2573	1.28952	1583	0.893351	4247	0	2629.5
1414	COP	COP	Ntn1	Dscam	0.0236677	3487.1	0.0184133	3162	0.507902	4250	0.86738	3217	0.894276	4177	0	2629.5
1415	MFOLIGO_2	AC_5	Ptn	Sdc2	0.0236956	2788.9	0.0233398	2324	0.871648	1991	0.961702	2749	0.893327	4251	0	2629.5
1416	MOLIGO_0	OPC_1	Ncam1	Robo1	0.0236956	2893.7	0.0138956	4251	0.550642	3861	0.834884	3365	0.963418	362	0	2629.5
1417	NFOLIGO	OPC_1	Adamts3	Ccbe1	0.0236983	1919.7	0.116255	116	1.16016	1046	1.50648	1035	0.88497	4772	0	2629.5
1418	COP	MOLIGO_0	Col11a1	Ddr1	0.0236983	3156.7	0.0276784	1798	0.804319	2263	1.2868	1594	0.844457	7499	0	2629.5
1419	AC_4	AC_4	Gnai2	Adcy8	0.0237012	2352.5	0.0832139	253	1.66749	354	1.52674	1008	0.844097	7518	0	2629.5
1420	OPC_0	COP	Vcan	Itgb1	0.0237514	2426.5	0.0232022	2345	0.86682	2017	1.58042	888	0.893313	4253	0	2629.5
1421	MFOLIGO_1	AC_1	Cntn1	Ptprz1	0.0238633	1991.7	0.0138676	4257	1.02388	1442	1.59709	861	0.951574	769	0	2629.5
1422	AC_5	MC	Apoe	Lrp4	0.0238913	1813.3	0.0329949	1405	1.4323	596	2.04901	280	0.894574	4156	0	2629.5
1423	MOLIGO_2	OPC_0	Ncam1	Robo1	0.0239194	2726.1	0.0138651	4259	0.548708	3879	1.03051	2498	0.963379	365	0	2629.5
1424	MOLIGO_2	AC_1	Adam10	Nrcam	0.0239475	2554.5	0.0138638	4260	0.883592	1938	1.36244	1372	0.918979	2573	0	2629.5
1425	AC_4	AC_4	Wnt5a	Ror1	0.0240309	5474.7	0.0792094	278	2.00996	218	0.335344	6439	0.728703	12209.5	0.135	8229
1426	MC_OLIGO	OPC_0	Cntn2	Cntn1	0.0240319	3533.1	0.0168348	3486	0.565113	3755	0.803431	3532	0.893106	4263	0	2629.5
1427	OPC_0	NFOLIGO	Ntrk3	Ptprd	0.0240601	2706.7	0.0209432	2679	0.506132	4264	0.855344	3268	0.953729	693	0	2629.5
1428	MC	MC_OLIGO	Pros1	Mertk	0.0241084	2083.5	0.0403011	1014	1.23551	872	1.64737	789	0.879872	5113	0	2629.5
1429	AC_5	MC	Fgf13	Fgfr1	0.0241449	1801.7	0.0382984	1117	1.31694	739	1.93368	401	0.895204	4122	0	2629.5
1430	OPC_0	OPC_0	Cntn1	Notch1	0.0241507	3254.9	0.0117203	5067	0.774283	2401	1.48553	1075	0.880025	5102	0	2629.5
1431	MOLIGO_1	NFOLIGO	App	Lrp6	0.0241732	3518.9	0.0170165	3454	0.505722	4268	0.731562	3941	0.908035	3302	0	2629.5
1432	AC_4	MC_OLIGO	Lama5	Itga6_Itgb1	0.0242002	3112.9	0.093751	196	1.83211	279	1.04178	2464	0.800011	9996	0	2629.5
1433	OPC_0	MC_OLIGO	Alcam	Chl1	0.0242015	3521.7	0.0138463	4269	0.525793	4076	0.805933	3524	0.910943	3110	0	2629.5
1434	AC_2	OPC_1	Cntn4	Ptprg	0.0242238	1994.1	0.0237002	2276	0.895169	1897	1.55735	935	0.923935	2233	0	2629.5
1435	MOLIGO_0	OPC_0	Ncam1	Robo1	0.0242583	2703.1	0.0138393	4271	0.547163	3896	1.06755	2353	0.963346	366	0	2629.5
1436	AC_4	NFOLIGO	Fgf13	Fgfr2	0.0242645	2042.3	0.0249468	2100	0.943213	1699	1.08572	2277	0.935578	1506	0	2629.5
1437	COP	MC	Rims1	Cacna1c	0.0242867	3471.1	0.0168524	3479	0.522011	4115	0.939379	2860	0.893	4272	0	2629.5
1438	OPC_0	MC_OLIGO	Spon1	App	0.0243151	3004.5	0.0138372	4273	0.639759	3220	1.01072	2566	0.922446	2334	0	2629.5
1439	MOLIGO_2	COP	Cntn2	Nrcam	0.0243436	3372.7	0.0181117	3209	0.505296	4274	0.880584	3142	0.902994	3609	0	2629.5
1440	AC_4	AC_2	Egf	Pld2	0.0243823	2816.7	0.05151	649	1.17245	1018	1.52858	1000	0.822603	8787	0	2629.5
1441	OPC_1	AC_4	Dscam	Dcc	0.0244006	2434.7	0.013826	4276	0.801092	2280	1.14232	2056	0.947483	932	0	2629.5
1442	AC_5	MOLIGO_1	Efna5	Ephb1	0.0244291	2739.5	0.0239572	2246	0.636681	3247	1.33748	1441	0.894934	4134	0	2629.5
1443	AC_1	MFOLIGO_2	Ntrk3	Ptprd	0.0244577	3076.5	0.0166563	3528	0.504892	4278	0.710624	4064	0.948405	883	0	2629.5
1444	AC_5	MOLIGO_1	Slit2	App	0.0244863	2548.1	0.023459	2314	0.678304	2965	1.42696	1212	0.902852	3620	0	2629.5
1445	AC_5	AC_2	Nlgn1	Nrxn1	0.0245404	1870.1	0.0111419	5320.5	1.17002	1021.5	2.04873	281.5	0.972866	97.5	0	2629.5
1446	MC	MC	Rims1	Cacna1c	0.0245436	3492.3	0.0168133	3491	0.521368	4123	0.922981	2937	0.892889	4281	0	2629.5
1447	AC_2	AC_5	Nrxn1	Nlgn1	0.0246582	1870.1	0.0111419	5320.5	1.17002	1021.5	2.04873	281.5	0.972866	97.5	0	2629.5
1448	MC_OLIGO	AC_4	Adam10	Gpnmb	0.0246749	2452.5	0.0579289	532	1.03488	1409	1.0814	2287	0.875289	5405	0	2629.5
1449	MOLIGO_0	AC_1	Ptn	Cdh10	0.0246872	2685.5	0.0137874	4286	0.717	2715	1.28147	1614	0.924626	2183	0	2629.5
1450	AC_5	OPC_1	Nrxn1	Nlgn2	0.0248605	1971.1	0.0402007	1020.5	0.984434	1571.5	1.27903	1622.5	0.912256	3011.5	0	2629.5
1451	AC_4	AC_5	Sparc	Fgfr1	0.0248664	2417.3	0.0400722	1025	1.22311	908	1.55159	946	0.857543	6578	0	2629.5
1452	NFOLIGO	MC	Sema3e	Nrp1	0.024882	2325.5	0.0514228	651	0.971159	1619	1.08042	2292	0.890544	4436	0	2629.5
1453	MOLIGO_0	OPC_0	App	Grm7	0.0248895	3029.5	0.0144318	4080	0.503273	4293	0.913132	2973	0.942016	1172	0	2629.5
1454	AC_5	OPC_1	Nrg1	Neto2	0.0249185	1883.3	0.0636801	426	0.882266	1944	1.96894	358	0.896233	4059	0	2629.5
1455	MOLIGO_0	MC_OLIGO	Adam10	Il6r	0.0249236	2689.9	0.0302757	1596	1.2278	898	1.08025	2293	0.865872	6033	0	2629.5
1456	AC_4	AC_1	Gnai2	Igf1r	0.0249361	1730.9	0.0412102	982	1.52775	470	1.51353	1026	0.90418	3547	0	2629.5
1457	MC	MFOLIGO_1	Col11a1	Ddr1	0.0250057	1839.9	0.0648719	409	1.06695	1299	1.79998	565	0.892607	4297	0	2629.5
1458	MOLIGO_2	AC_4	Ptn	Sdc2	0.0250348	2762.7	0.022984	2366	1.11999	1165	0.837003	3355	0.892593	4298	0	2629.5
1459	AC_4	AC_4	Fgf13	Fgfr2	0.0250486	2781.6	0.0236028	2296	0.90855	1850	1.13445	2079	0.933889	1606	0.004	6077
1460	MC_OLIGO	MOLIGO_0	Slit2	App	0.0250639	3647.7	0.0187579	3091	0.516267	4175	0.714103	4044	0.892593	4299	0	2629.5
1461	AC_4	MC_OLIGO	Gnai2	Adcy9	0.0251458	1527.3	0.0685319	368	1.60611	399	1.51247	1029	0.909368	3211	0	2629.5
1462	AC_5	OPC_1	Slit3	Robo1	0.0251515	2485.7	0.0267258	1905	0.706387	2774	1.36589	1362	0.90095	3758	0	2629.5
1463	AC_5	OPC_1	Slit2	Dcc	0.0251807	1770.5	0.0282043	1746	1.0649	1307	1.83919	520	0.917667	2650	0	2629.5
1464	AC_5	OPC_1	Slit2	Robo1	0.02521	2183.7	0.0282435	1743	0.81754	2199	1.50713	1034	0.907879	3313	0	2629.5
1465	AC_5	AC_5	Lama3	Sdc2	0.0252159	2562.1	0.106428	135	1.70911	332	1.51194	1030	0.824488	8684	0	2629.5
1466	AC_2	AC_5	Apoe	Sdc2	0.0252862	1894.3	0.0399571	1031	1.64829	367	1.8944	452	0.881447	4992	0	2629.5
1467	MOLIGO_0	MFOLIGO_1	App	Tspan15	0.025298	3298.5	0.0276681	1800	0.515664	4182	0.672314	4307	0.903688	3574	0	2629.5
1468	MOLIGO_1	COP	Sema4d	Plxnb3	0.0253862	3742.1	0.013722	4310	0.567658	3734	0.732486	3932	0.895527	4105	0	2629.5
1469	NFOLIGO	AC_4	Sema6a	Plxna2	0.0254452	2278.1	0.0254107	2059	1.17709	1011	1.35929	1379	0.892434	4312	0	2629.5
1470	OPC_1	MFOLIGO_2	Tgfa	Ptprd	0.0255634	2453.9	0.0393699	1065	0.659161	3089	0.670577	4316	0.942038	1170	0	2629.5
1471	MOLIGO_1	MFOLIGO_1	App	Vldlr	0.0255931	3342.1	0.0212448	2635	0.500995	4317	0.727104	3956	0.909844	3173	0	2629.5
1472	MOLIGO_1	AC_4	App	Tspan12	0.0256227	2545.6	0.0335081	1379	0.774661	2398	1.1583	2003	0.892374	4318.5	0	2629.5
1473	AC_5	MFOLIGO_1	Slit2	App	0.0256821	3331.7	0.0194053	2951	0.546161	3906	0.911395	2986	0.894208	4186	0	2629.5
1474	MC	AC_5	Lama3	Sdc2	0.0257104	2748.7	0.0888064	218	1.54026	455	1.50487	1037	0.811004	9404	0	2629.5
1475	MOLIGO_1	AC_4	Sema3e	Nrp2	0.0257714	1991.7	0.0487321	720	1.47554	526	1.2299	1760	0.892329	4323	0	2629.5
1476	OPC_1	OPC_0	Spon1	App	0.0258012	3198.3	0.0136671	4324	0.726716	2660	0.717774	4017	0.922002	2361	0	2629.5
1477	AC_4	MC_OLIGO	Col1a2	Itgav_Itgb8	0.0259237	4022.2	0.0778184	289	1.91665	251	0.300583	6643	0.794085	10298.5	0	2629.5
1478	AC_5	AC_4	Vegfa	Cd44	0.0259242	2444.5	0.0769269	294	3.94433	41	1.50302	1040	0.832056	8218	0	2629.5
1479	COP	AC_2	Ncam1	Ptprz1	0.0259363	2450.9	0.0117963	5031	0.862882	2030	1.07636	2317	0.967283	247	0	2629.5
1480	AC_4	OPC_0	Bcan	Nrcam	0.0259791	1376.3	0.0234169	2318	1.47886	523	2.44507	80	0.938396	1331	0	2629.5
1481	MOLIGO_0	OPC_1	Alcam	Chl1	0.0260107	3125.9	0.0136401	4331	0.681286	2944	1.00536	2583	0.910333	3142	0	2629.5
1482	OPC_1	MOLIGO_1	Adam12	Itga9	0.0260408	3317.3	0.0222294	2470	0.528119	4054	0.889646	3101	0.892219	4332	0	2629.5
1483	COP	NFOLIGO	Slit3	Robo2	0.0260649	2810.9	0.0234023	2320	0.918428	1797	1.21883	1799	0.873922	5509	0	2629.5
1484	AC_5	AC_5	Nrg1	Lgr4	0.0261311	1582.5	0.058715	513	0.958807	1654	2.12949	216	0.914032	2900	0	2629.5
1485	MFOLIGO_1	MOLIGO_1	Col9a3	Mag	0.0261914	3032.7	0.0318922	1478	0.522734	4104	0.668241	4337	0.918365	2615	0	2629.5
1486	OPC_1	AC_1	Ptn	Alk	0.0261914	3076.3	0.0136318	4337	0.778745	2378	1.03015	2500	0.904387	3537	0	2629.5
1487	MC_OLIGO	OPC_1	Rims1	Cacna1c	0.0262519	3738.1	0.0172942	3400	0.519884	4139	0.668008	4339	0.89423	4183	0	2629.5
1488	AC_4	AC_1	Lama5	Itga6_Itgb1	0.0262752	3086.5	0.0877788	222	1.80203	291	1.1512	2026	0.794693	10264	0	2629.5
1489	NFOLIGO	AC_4	Lamc1	Cd44	0.0264103	2697.9	0.0605826	472	3.80428	57	1.12157	2129	0.832301	8202	0	2629.5
1490	AC_5	AC_5	Sorbs1	Insr	0.0264643	2695.7	0.0167327	3512	0.784623	2356	1.47672	1098	0.89904	3883	0	2629.5
1491	AC_1	AC_2	Ptn	Cdh10	0.0264948	2953.5	0.0136011	4347	0.626724	3312	1.09112	2265	0.92415	2214	0	2629.5
1492	NFOLIGO	AC_4	Lama4	Cd44	0.0264971	2803.7	0.0502892	673	3.79894	59	1.24858	1696	0.819479	8961	0	2629.5
1493	MOLIGO_0	AC_1	Adam10	Cadm1	0.0264971	2787.1	0.011801	5027	0.791105	2330	1.22308	1786	0.924855	2163	0	2629.5
1494	AC_4	AC_2	Draxin	Dcc	0.0265723	1653.3	0.0696826	355	1.95081	234	1.49758	1049	0.897174	3999	0	2629.5
1495	AC_1	NFOLIGO	Sdc2	Ptprj	0.0266278	2457.1	0.0232695	2333	1.16419	1038	1.47873	1097	0.878656	5188	0	2629.5
1496	OPC_1	MC_OLIGO	Vcan	Itgb1	0.0266475	3017.5	0.0225385	2429	0.688076	2896	0.956213	2781	0.891922	4352	0	2629.5
1497	MC_OLIGO	MFOLIGO_1	App	Grm7	0.0266781	2796.3	0.0135798	4353	0.576055	3665	1.13278	2087	0.940331	1247	0	2629.5
1498	AC_5	AC_2	Nrg1	Lgr4	0.0267088	2218.3	0.0364402	1202	0.734879	2610	1.93359	402	0.893346	4248	0	2629.5
1499	OPC_0	OPC_1	Vcan	Itgb1	0.0267088	2455.1	0.0225357	2430	0.860154	2042	1.62444	820	0.891916	4354	0	2629.5
1500	COP	AC_4	Ptn	Alk	0.0267088	2302.3	0.0135638	4354	2.88589	98	1.58385	882	0.904171	3548	0	2629.5
1501	NFOLIGO	AC_4	Bcan	Egfr	0.0267152	2621.3	0.0292275	1668	1.24408	852	1.23721	1736	0.862915	6221	0	2629.5
1502	NFOLIGO	MC_OLIGO	Tnr	Itga9_Itgb1	0.0267395	3639.5	0.0159842	3680	0.526581	4069	0.818066	3464	0.891877	4355	0	2629.5
1503	OPC_0	COP	Sema5a	Plxna3	0.0267589	2832.3	0.0479099	746	0.789623	2336	1.17442	1946	0.858856	6504	0	2629.5
1504	MOLIGO_0	OPC_0	Cntn2	Nrcam	0.0267702	3111.1	0.0188771	3064	0.497106	4356	1.16102	1994	0.904791	3512	0	2629.5
1505	AC_2	AC_2	Vcl	Itgb5	0.0267906	1970.3	0.0596933	493	1.15803	1052	1.74173	641	0.880879	5036	0	2629.5
1506	MC	OPC_1	Nrg1	Neto2	0.0268317	2072.9	0.0580537	526	0.822522	2190	1.73184	661	0.891852	4358	0	2629.5
1507	MOLIGO_2	AC_5	Cntn2	Nrcam	0.0268317	3379.7	0.0178935	3249	0.497035	4358	0.904608	3020	0.902461	3642	0	2629.5
1508	MC	AC_1	Adam10	Nrcam	0.0268625	2682.1	0.0135575	4359	0.878096	1965	1.20694	1835	0.918143	2622	0	2629.5
1509	AC_5	AC_1	Pdgfc	Pdgfrb	0.0268636	3195.1	0.048328	729	1.2032	958	1.4959	1053	0.786448	10606	0	2629.5
1510	AC_4	NFOLIGO	Adam10	Cadm1	0.0268905	2006.3	0.0232325	2339	0.88617	1928	1.12383	2120	0.945262	1015	0	2629.5
1511	AC_5	AC_2	Slit2	Dcc	0.0268933	2467.9	0.0200108	2832	0.757673	2494	1.62823	814	0.903738	3570	0	2629.5
1512	AC_4	OPC_0	Nlgn3	Nrxn1	0.0269785	1814.3	0.0232191	2340.5	1.06024	1319.5	1.87526	472.5	0.92287	2309.5	0	2629.5
1513	AC_5	AC_2	Apoe	Lrp1	0.0270169	1551.7	0.0324624	1442	1.50606	494	2.25544	145	0.911831	3048	0	2629.5
1514	AC_1	AC_2	Sorbs1	Itgb5	0.0270479	2806.5	0.0180567	3221	0.738284	2593	1.42221	1224	0.891748	4365	0	2629.5
1515	OPC_0	MC_OLIGO	Rims1	Cacna1c	0.0270789	3547.1	0.0164126	3588	0.525349	4082	0.893952	3070	0.89173	4366	0	2629.5
1516	COP	OPC_1	Rims1	Cacna1c	0.027172	3728.7	0.0163914	3593	0.504601	4281	0.760708	3771	0.891668	4369	0	2629.5
1517	MC_OLIGO	AC_2	Cntn1	Ptprz1	0.0271994	2874.5	0.00963193	6078	0.826874	2168	1.06902	2346	0.942451	1151	0	2629.5
1518	OPC_0	MC	Nlgn1	Nrxn1	0.0271994	3004.1	0.00659947	7974.5	0.787814	2346.5	1.22988	1762.5	0.965028	307.5	0	2629.5
1519	AC_1	AC_1	Lrig2	Egfr	0.0272881	2840.1	0.0321334	1462	1.17202	1019	1.06833	2348	0.855452	6742	0	2629.5
1520	MC	OPC_1	Rims1	Cacna1c	0.0272966	3750.1	0.0163533	3601	0.503957	4285	0.74431	3862	0.891556	4373	0	2629.5
1521	NFOLIGO	AC_4	Psen1	Cd44	0.0273325	2878.5	0.0648902	408	3.79094	61	1.06814	2349	0.819656	8945	0	2629.5
1522	AC_5	AC_2	Sorbs1	Insr	0.0273591	2253.9	0.021291	2623	0.874038	1982	1.60962	835	0.909461	3200	0	2629.5
1523	MOLIGO_0	AC_1	Nrg1	Egfr	0.027377	3214.7	0.0280074	1765	1.13502	1108	1.06793	2350	0.832042	8221	0	2629.5
1524	MFOLIGO_2	OPC_0	Cntn1	Ptprz1	0.027377	3295.5	0.00543381	8894	0.870719	1995	1.64637	791	0.924814	2168	0	2629.5
1525	OPC_0	NFOLIGO	Nxph1	Nrxn1	0.027377	3885.1	0.00353999	10369	0.786967	2350	1.13488	2078	0.927449	1999	0	2629.5
1526	COP	MC_OLIGO	Lama4	Itga9_Itgb1	0.0273904	2789.9	0.0312734	1519	0.718367	2709	0.974797	2716	0.891522	4376	0	2629.5
1527	MFOLIGO_2	AC_5	Ncam1	Fgfr1	0.0273904	3178.5	0.0135324	4376	0.560833	3795	0.880161	3145	0.928253	1947	0	2629.5
1528	MC_OLIGO	MFOLIGO_1	Ntn1	Unc5c	0.0274217	3124.3	0.0209574	2677	0.590187	3573	0.662636	4377	0.921928	2365	0	2629.5
1529	AC_5	AC_4	Psap	Celsr1	0.0274523	1961.7	0.0609331	468	2.86516	99	1.49425	1061	0.873254	5551	0	2629.5
1530	MOLIGO_2	AC_2	App	Lrp1	0.0274531	3023.3	0.0135249	4378	0.64988	3149	1.02833	2508	0.920623	2452	0	2629.5
1531	AC_5	AC_2	Sorbs1	Itgb5	0.0274844	2263.1	0.0221646	2483	0.886674	1924	1.81829	540	0.901252	3739	0	2629.5
1532	AC_1	MFOLIGO_1	Vegfa	Itga9	0.0275472	2696.7	0.027553	1813	0.742922	2574	1.13285	2086	0.891363	4381	0	2629.5
1533	AC_5	AC_4	Nrxn1	Nlgn3	0.0275787	2467.9	0.0183657	3168.5	0.824762	2173.5	1.32598	1473.5	0.914099	2894.5	0	2629.5
1534	AC_1	MC_OLIGO	Vegfa	Itga9	0.0276732	2783.3	0.0275335	1815	0.742575	2577	1.02803	2510	0.891329	4385	0	2629.5
1535	OPC_0	OPC_1	Adam12	Itga9	0.0276732	3535.7	0.0220268	2507	0.493632	4385	0.757886	3796	0.891778	4361	0	2629.5
1536	OPC_0	MC	Lamc1	Itga6_Itgb1	0.0276899	2846.5	0.02942	1649	0.784597	2357	1.35031	1408	0.863369	6189	0	2629.5
1537	AC_2	NFOLIGO	Rgma	Neo1	0.0277349	1915.1	0.0450936	839	1.00473	1501	1.06679	2358	0.923715	2248	0	2629.5
1538	OPC_1	MC	Lama4	Itga6_Itgb1	0.027768	1961.9	0.0491143	709	1.11537	1170	1.56811	913	0.891263	4388	0	2629.5
1539	COP	COP	Sema4d	Plxnb3	0.027768	3825.3	0.0135006	4388	0.56323	3771	0.691987	4195	0.894764	4143	0	2629.5
1540	AC_4	OPC_1	Sdc2	Ptprj	0.0278243	1727.7	0.0393535	1066	1.59233	406	1.53552	981	0.904001	3556	0	2629.5
1541	AC_5	AC_5	Fgf13	Fgfr1	0.0278631	1899.9	0.0352061	1267	1.26913	817	1.93738	395	0.891188	4391	0	2629.5
1542	OPC_0	MOLIGO_2	Cntn4	Aplp1	0.0278948	3164.1	0.025703	2025	0.512406	4210	1.01181	2564	0.89118	4392	0	2629.5
1543	AC_5	OPC_0	Pdgfc	Pdgfra	0.0278991	1947.9	0.0570903	548	1.15222	1067	2.19889	171	0.876794	5324	0	2629.5
1544	MFOLIGO_2	MFOLIGO_1	App	Tspan15	0.0279266	3037.1	0.0325695	1435	0.586357	3599	0.661084	4393	0.910555	3129	0	2629.5
1545	AC_5	AC_4	Ptn	Alk	0.0279902	1823.7	0.0184634	3146	2.92402	95	1.83904	521	0.916724	2727	0	2629.5
1546	MFOLIGO_2	OPC_0	Cntn2	Nrcam	0.0280221	3346.1	0.0185659	3125	0.492495	4396	0.902784	3026	0.904073	3554	0	2629.5
1547	AC_4	MC	Apoe	Lrp4	0.0280491	1580.1	0.0393209	1069	1.61422	393	2.19497	174	0.902564	3635	0	2629.5
1548	OPC_1	MOLIGO_0	Ntrk3	Ptprd	0.028054	2769.9	0.0178221	3266	0.49245	4397	0.970465	2729	0.950035	828	0	2629.5
1549	OPC_0	MOLIGO_0	Cntn4	Aplp1	0.0281178	3065.7	0.0256237	2032	0.51153	4216	1.14291	2052	0.89103	4399	0	2629.5
1550	AC_1	MC	Apoe	Abca1	0.0281498	2360.9	0.021977	2514	1.18226	1002	1.40685	1259	0.890924	4400	0	2629.5
1551	OPC_1	MC_OLIGO	Cntn6	Ptprg	0.0281498	3559.7	0.0168284	3488	0.491855	4400	0.814297	3483	0.900465	3798	0	2629.5
1552	MFOLIGO_2	OPC_0	Ncam1	Cacna1c	0.0281818	3028.3	0.015304	3854	0.491741	4401	0.871463	3196	0.944377	1061	0	2629.5
1553	NFOLIGO	OPC_0	Bcan	Nrcam	0.0282138	2394.1	0.0134623	4402	0.975395	1602	1.59742	860	0.920317	2477	0	2629.5
1554	MOLIGO_1	MC_OLIGO	App	Grm7	0.028278	3231.1	0.0138861	4252	0.491376	4404	0.780297	3660	0.940954	1210	0	2629.5
1555	MFOLIGO_1	AC_1	Cntn1	Notch1	0.0283744	3101.1	0.0144983	4062	0.719074	2707	1.24729	1700	0.890808	4407	0	2629.5
1556	COP	OPC_1	Bmp4	Lrp6	0.0284149	2670.3	0.0760905	301	1.05568	1333	1.06297	2373	0.855744	6715	0	2629.5
1557	MFOLIGO_1	AC_4	Cntn1	Ptprz1	0.0284389	2061.3	0.013436	4409	0.993788	1534	1.55841	931	0.95084	803	0	2629.5
1558	AC_2	OPC_0	Alcam	Chl1	0.0286978	2551.3	0.0183685	3167	0.665615	3043	1.30359	1539	0.921761	2378	0	2629.5
1559	AC_5	MC	Alcam	Nrp1	0.0287303	2772.3	0.0254742	2051	0.773827	2404	1.06662	2359	0.890696	4418	0	2629.5
1560	AC_2	OPC_0	Cntn4	Ptprg	0.0287628	2010.1	0.0224599	2437	0.85021	2081	1.81487	544	0.922025	2359	0	2629.5
1561	AC_2	OPC_0	Nlgn1	Nrxn2	0.028828	1852.1	0.0212725	2628.5	0.87295	1989.5	1.48126	1087.5	0.947713	925.5	0	2629.5
1562	MFOLIGO_2	NFOLIGO	App	Tnfrsf21	0.0289259	3229.1	0.0294897	1641	0.589048	3578	0.741413	3873	0.89064	4424	0	2629.5
1563	MC_OLIGO	MC	Actr2	Adrb2	0.0290139	3196.3	0.046523	787	0.856451	2056	1.06009	2386	0.833722	8123	0	2629.5
1564	AC_5	NFOLIGO	Slit3	Robo2	0.0290241	2156.7	0.0322843	1451	0.996563	1526	1.6716	750	0.890608	4427	0	2629.5
1565	MC	MOLIGO_2	Il18	Il1rapl1	0.0290569	2489.1	0.037042	1179	0.730665	2636	0.654917	4428	0.934509	1573	0	2629.5
1566	AC_2	OPC_0	Apoe	Lrp1	0.0290569	1937.5	0.0243951	2176	1.33461	719	2.01188	315	0.89965	3848	0	2629.5
1567	MOLIGO_2	OPC_1	App	Dcc	0.0290569	2532.1	0.0133675	4428	0.779405	2373	1.04433	2456	0.951503	774	0	2629.5
1568	AC_2	OPC_0	Vegfa	Itga9	0.0291226	2438.1	0.0283343	1738	0.754743	2509	1.51583	1023	0.89271	4291	0	2629.5
1569	MOLIGO_2	AC_1	Ptn	Cdh10	0.0291226	2817.5	0.0133661	4430	0.707693	2765	1.15876	2000	0.923537	2263	0	2629.5
1570	MOLIGO_0	AC_1	St6gal1	Egfr	0.0291534	3260.5	0.0293075	1657	1.11131	1179	1.05973	2389	0.828602	8448	0	2629.5
1571	OPC_0	AC_4	Ptn	Sdc4	0.0292543	2313.9	0.0330152	1403	2.09628	184	0.925751	2919	0.89055	4434	0	2629.5
1572	AC_2	OPC_0	Cntn3	Ptprg	0.0292873	2288.3	0.0339081	1357	0.798535	2294	1.51397	1025	0.894918	4136	0	2629.5
1573	MFOLIGO_2	AC_2	Ncam1	Fgfr1	0.0292873	3294.1	0.0133524	4435	0.553589	3842	0.793417	3583	0.927806	1981	0	2629.5
1574	MOLIGO_2	MC	Ncam1	Cacna1c	0.0293204	2996.7	0.0160005	3674	0.488162	4436	0.86037	3247	0.945534	997	0	2629.5
1575	AC_5	AC_2	Fgf13	Fgfr1	0.0293534	1938.5	0.0347376	1297	1.26189	826	1.85063	503	0.890537	4437	0	2629.5
1576	MFOLIGO_1	OPC_1	App	Aplp2	0.0293865	3225.3	0.0207346	2718	0.596364	3534	0.652861	4438	0.915437	2807	0	2629.5
1577	MC_OLIGO	NFOLIGO	Slit3	Robo2	0.029387	2864.9	0.0227748	2394	0.912909	1832	1.19821	1860	0.872417	5609	0	2629.5
1578	OPC_0	MFOLIGO_1	Cntn1	Notch2	0.0294528	3315.5	0.0133326	4440	0.662198	3066	1.0323	2494	0.897874	3948	0	2629.5
1579	AC_1	OPC_0	Lgi4	Adam23	0.0294809	3379.1	0.0227558	2396	1.00635	1496	1.18008	1929	0.828625	8445	0	2629.5
1580	AC_2	MOLIGO_0	Ntrk3	Ptprd	0.029486	2249.7	0.0220643	2503	0.60554	3481	1.16445	1979	0.954866	656	0	2629.5
1581	OPC_0	AC_1	Nrg1	Egfr	0.0295279	3094.9	0.0308044	1550	1.15377	1062	1.05839	2397	0.838588	7836	0	2629.5
1582	AC_2	OPC_1	Alcam	Chl1	0.0295749	2146.1	0.0227243	2398	0.841007	2122	1.25831	1675	0.929098	1906	0	2629.5
1583	MC	AC_4	Nrg1	Egfr	0.0295767	2046.7	0.0587349	512	1.14388	1089	1.67688	743	0.87766	5260	0	2629.5
1584	AC_5	MFOLIGO_1	Efna5	Ephb1	0.0295857	3119.7	0.0218008	2539	0.587367	3595	1.05926	2391	0.890417	4444	0	2629.5
1585	MFOLIGO_2	MC	Tf	Adrb2	0.029619	3043.3	0.0372601	1168	0.687976	2897	0.652028	4445	0.895965	4077	0	2629.5
1586	AC_2	MOLIGO_0	Rgma	Neo1	0.029619	2979.9	0.0240654	2228	0.653852	3122	0.907556	3001	0.898434	3919	0	2629.5
1587	MC_OLIGO	AC_4	Col9a3	Cd44	0.029811	2959.3	0.0557604	568	3.76578	62	1.05643	2403	0.816118	9134	0	2629.5
1588	MC_OLIGO	OPC_0	App	Dcc	0.0299058	2532.7	0.0115103	5159	0.773764	2405	1.2985	1557	0.947933	913	0	2629.5
1589	MC_OLIGO	MC_OLIGO	F8	Lrp4	0.0299532	3002.9	0.0512678	653	0.884191	1936	1.05563	2406	0.845971	7390	0	2629.5
1590	AC_5	AC_4	Sirpa	Cd47	0.0299667	2064.1	0.0395534	1054.5	1.2053	948.5	1.48035	1094.5	0.887656	4593.5	0	2629.5
1591	OPC_1	AC_2	Nrxn2	Nlgn1	0.030021	2947.9	0.0132728	4457.5	0.616604	3405.5	0.980906	2688.5	0.934714	1558.5	0	2629.5
1592	AC_4	AC_5	Cd47	Sirpa	0.0300451	2064.1	0.0395534	1054.5	1.2053	948.5	1.48035	1094.5	0.887656	4593.5	0	2629.5
1593	MOLIGO_1	OPC_1	Tf	Ldlr	0.0300884	3378.9	0.0245289	2162	0.544542	3922	0.769703	3722	0.890016	4459	0	2629.5
1594	MOLIGO_0	MC	Ncam1	Cacna1c	0.0300884	2965.1	0.0159708	3683	0.486616	4459	0.897411	3052	0.945486	1002	0	2629.5
1595	MOLIGO_2	OPC_1	Ncam1	Ptprz1	0.0300884	1950.9	0.0132718	4459	1.01972	1454	1.50943	1032	0.969097	180	0	2629.5
1596	AC_1	OPC_1	Tnc	Cntn1	0.0301222	2602.5	0.0182957	3184	0.968031	1629	1.47042	1110	0.889968	4460	0	2629.5
1597	AC_4	AC_2	Apoe	Lrp1	0.0301236	1352.1	0.0386862	1096	1.68797	340	2.40141	97	0.918631	2598	0	2629.5
1598	AC_4	AC_2	Tnc	Cntn1	0.0301437	1355.3	0.0382683	1120	1.80389	289	1.99621	328	0.921245	2410	0	2629.5
1599	AC_1	AC_1	Fstl5	Sdk2	0.0302393	3449.9	0.0411971	983	0.771384	2412	1.19275	1882	0.812473	9343	0	2629.5
1600	OPC_1	MOLIGO_1	Fgf14	Fgfr2	0.0302914	3010.5	0.0205931	2742	0.512653	4209	0.647085	4465	0.945364	1007	0	2629.5
1601	MOLIGO_2	OPC_0	App	Grm7	0.0303253	3305.7	0.0138081	4280	0.486028	4466	0.732058	3936	0.940797	1217	0	2629.5
1602	MOLIGO_2	MC	Ncam1	Fgfr1	0.0303253	3379.9	0.0132601	4466	0.516946	4167	0.782806	3642	0.927573	1995	0	2629.5
1603	AC_2	MC_OLIGO	Apoe	Lrp4	0.0304273	1705.7	0.0375072	1158	1.54031	454	1.86146	490	0.900467	3797	0	2629.5
1604	MC_OLIGO	AC_1	Cntn6	Ptprg	0.0304614	3537.9	0.0164215	3584	0.485639	4470	0.881791	3137	0.899363	3869	0	2629.5
1605	COP	MC	Tgfb2	Acvr1_Tgfbr2	0.0304791	3350.9	0.0789974	280	0.804414	2262	1.05285	2417	0.815322	9166	0	2629.5
1606	MFOLIGO_2	AC_1	Ncam1	Ptprz1	0.0304791	2443.5	0.0114134	5201	0.830113	2159	1.16669	1969	0.966757	259	0	2629.5
1607	AC_2	MC_OLIGO	Apoe	Lrp1	0.0304955	1999.7	0.0246006	2153	1.33932	710	1.72543	675	0.900028	3831	0	2629.5
1608	AC_1	AC_1	Nrg3	Egfr	0.0304955	2741.3	0.0242636	2203	1.10059	1196	0.868904	3207	0.889763	4471	0	2629.5
1609	MOLIGO_1	AC_1	App	Notch2	0.0304955	3526.5	0.0147955	3993	0.485616	4471	0.831714	3389	0.910236	3150	0	2629.5
1610	MOLIGO_0	MC	Ncam1	Fgfr1	0.0304955	3347.5	0.0132354	4471	0.515401	4185	0.819847	3454	0.92751	1998	0	2629.5
1611	MOLIGO_2	AC_5	Rtn4	Lingo1	0.0305979	2880.5	0.0463032	792	0.57027	3714	0.953887	2793	0.889659	4474	0	2629.5
1612	MFOLIGO_1	NFOLIGO	Cntn1	Notch1	0.0306664	3353.5	0.0141503	4167	0.706853	2769	0.971511	2726	0.889621	4476	0	2629.5
1613	OPC_0	MOLIGO_1	Cntn1	Notch2	0.0306664	3134.7	0.0132293	4476	0.660501	3075	1.31077	1517	0.897517	3976	0	2629.5
1614	AC_1	NFOLIGO	Apoe	Scarb1	0.030672	3092.1	0.0225877	2421	1.24016	863	1.50056	1045	0.827467	8502	0	2629.5
1615	OPC_0	MC_OLIGO	Cntn1	Nrcam	0.0307204	2847.3	0.0100786	5830	0.770405	2422	1.24253	1713	0.933139	1642	0	2629.5
1616	OPC_1	MOLIGO_2	Cntn4	Aplp1	0.0308036	3472.9	0.0248416	2116	0.491627	4402	0.766724	3737	0.889516	4480	0	2629.5
1617	AC_5	AC_1	Nlgn1	Nrxn1	0.030836	1924.1	0.0108447	5451.5	1.13573	1104.5	1.99427	330.5	0.972507	104.5	0	2629.5
1618	COP	AC_1	Cntn6	Ptprg	0.0309069	3522.7	0.0163617	3599	0.484217	4483	0.902512	3027	0.899197	3875	0	2629.5
1619	OPC_0	AC_4	Nlgn1	Nrxn2	0.0309144	2618.5	0.0107711	5485.5	0.7702	2426.5	1.78647	593.5	0.928045	1957.5	0	2629.5
1620	AC_1	AC_4	Adam10	Cd44	0.030963	2655.1	0.0449222	849	3.7343	65	1.05083	2427	0.847154	7305	0	2629.5
1621	AC_2	MC_OLIGO	Sorbs1	Insr	0.0309759	1947.5	0.0219048	2524	1.38976	638	1.62264	821	0.910624	3125	0	2629.5
1622	AC_2	MC_OLIGO	Apoe	Abca1	0.031045	2200.7	0.0258163	2011	1.14075	1094	1.37055	1357	0.898504	3912	0	2629.5
1623	MFOLIGO_1	AC_2	Cntn1	Ptprz1	0.031045	2112.3	0.0131975	4487	0.977161	1596	1.50818	1033	0.95042	816	0	2629.5
1624	AC_2	MC_OLIGO	Sorbs1	Itgb5	0.0310796	1753.5	0.0275336	1814	1.45407	552	1.74408	639	0.910493	3133	0	2629.5
1625	AC_1	MC	Fstl5	Cntn5	0.0311092	2603.9	0.0685938	367	0.769572	2430	1.30239	1544	0.865572	6049	0	2629.5
1626	OPC_1	MOLIGO_0	Cntn4	Aplp1	0.031149	3340.9	0.024765	2128	0.490751	4411	0.897822	3046	0.889364	4490	0	2629.5
1627	AC_1	AC_2	Apoe	Lrp4	0.0311581	2297.1	0.0225333	2431	1.33999	709	2.02488	303	0.875191	5413	0	2629.5
1628	MOLIGO_1	NFOLIGO	App	Notch2	0.0311837	3744.1	0.0146915	4021	0.483783	4491	0.658559	4411	0.909947	3168	0	2629.5
1629	OPC_1	AC_1	Alcam	Nrp1	0.0312184	2767.7	0.0247873	2127	0.777945	2381	1.09989	2209	0.889358	4492	0	2629.5
1630	AC_1	AC_5	Sorbs1	Insr	0.0312532	3400.9	0.0136315	4338	0.636233	3253	1.08064	2291	0.88935	4493	0	2629.5
1631	MC_OLIGO	OPC_1	Nrxn2	Nlgn1	0.0312532	2676.7	0.0131771	4493.5	0.76403	2462.5	1.09826	2218.5	0.934493	1579.5	0	2629.5
1632	OPC_1	MC_OLIGO	Nlgn1	Nrxn2	0.031288	2676.7	0.0131771	4493.5	0.76403	2462.5	1.09826	2218.5	0.934493	1579.5	0	2629.5
1633	AC_2	AC_1	Cntn1	Nrcam	0.0313228	1799.3	0.0161649	3637	1.10069	1195	1.79585	571	0.946452	964	0	2629.5
1634	AC_2	AC_1	Cntn4	Ptprg	0.0313925	3337.5	0.0136629	4326	0.531349	4029	1.14804	2036	0.902177	3667	0	2629.5
1635	OPC_1	MOLIGO_1	Ntn1	Unc5b	0.0314274	2102.1	0.0818103	262	0.886212	1926	1.43499	1195	0.889234	4498	0	2629.5
1636	AC_4	MFOLIGO_2	Wnt5a	Fzd3	0.0314308	4300	0.0733155	319	2.07535	193	0.750244	3829	0.756146	11704	0.001	5455
1637	AC_4	OPC_0	Nlgn1	Nrxn1	0.0314308	1882.7	0.01137	5218.5	1.12306	1158.5	2.00912	318.5	0.973132	88.5	0	2629.5
1638	OPC_0	AC_4	Ptn	Sdc2	0.0314624	2982.1	0.0214424	2600	1.10019	1198	0.722169	3984	0.889219	4499	0	2629.5
1639	OPC_0	MC_OLIGO	Fgf14	Fgfr2	0.0314624	3198.3	0.0158985	3703	0.483109	4499	0.751957	3822	0.938284	1338	0	2629.5
1640	AC_1	MOLIGO_1	Nrxn1	Nlgn1	0.0315509	3332.3	0.00499346	9222.5	0.768376	2439.5	1.18735	1905.5	0.960005	464.5	0	2629.5
1641	AC_4	MFOLIGO_1	Col9a1	Mag	0.031623	1561.1	0.155002	75	1.73858	320	1.4076	1258	0.904659	3523	0	2629.5
1642	AC_4	AC_5	Efna5	Epha3	0.031623	2275.7	0.0795844	275	1.04075	1393	2.00798	320	0.855122	6761	0	2629.5
1643	MFOLIGO_1	MFOLIGO_1	Lrrc4b	Ptprd	0.0316728	3000.3	0.0223005	2461	0.555031	3835	0.638856	4505	0.934521	1571	0	2629.5
1644	AC_2	AC_1	Apoe	Lrp1	0.0317431	1981.5	0.0240951	2226	1.32773	727	1.90518	444	0.89909	3881	0	2629.5
1645	NFOLIGO	AC_4	Nlgn1	Nrxn1	0.0317487	3118.1	0.00625144	8209.5	0.87751	1970.5	1.04631	2443.5	0.964102	337.5	0	2629.5
1646	OPC_1	AC_5	Nlgn1	Nrxn1	0.0318022	1888.5	0.0117772	5037.5	1.13299	1117.5	1.78812	583.5	0.973589	74.5	0	2629.5
1647	MFOLIGO_1	AC_2	Cntn1	Notch1	0.0318136	3210.1	0.0139422	4235	0.699548	2826	1.20346	1851	0.888891	4509	0	2629.5
1648	AC_4	OPC_0	Col1a2	Itgav_Itgb8	0.0318157	3867.2	0.0727451	321	1.9068	255	0.455341	5630	0.788519	10500.5	0	2629.5
1649	OPC_0	MC	Vegfa	Nrp1	0.0318479	3877.7	0.0277915	1782	0.768029	2445	1.12645	2109	0.790489	10423	0	2629.5
1650	MC	AC_2	Nrg1	Lgr4	0.0318489	2445.3	0.0332205	1395	0.675135	2983	1.69649	709	0.888858	4510	0	2629.5
1651	AC_5	OPC_1	Nrxn1	Nlgn1	0.0318836	1888.5	0.0117772	5037.5	1.13299	1117.5	1.78812	583.5	0.973589	74.5	0	2629.5
1652	AC_1	NFOLIGO	Rgma	Neo1	0.0318842	3497.9	0.0196689	2902	0.612098	3439	0.719172	4008	0.888853	4511	0	2629.5
1653	AC_1	AC_1	Fgf13	Scn8a	0.032047	2602.5	0.0223625	2449	1.08892	1235	1.57694	896	0.869574	5803	0	2629.5
1654	AC_1	AC_4	Vegfa	Sirpa	0.0320969	3654	0.0223525	2450	0.814321	2213	1.25487	1682	0.813213	9295.5	0	2629.5
1655	AC_4	AC_2	Sparc	Fgfr1	0.0321285	2475.5	0.0395389	1056	1.21587	925	1.46485	1121	0.856722	6646	0	2629.5
1656	MOLIGO_1	MFOLIGO_1	Lrrc4b	Ptprd	0.032168	3422.9	0.0162779	3618	0.481398	4519	0.701429	4137	0.924205	2211	0	2629.5
1657	AC_2	AC_1	Bcan	Nrcam	0.0322036	2178.5	0.013768	4291	1.13831	1099	1.88649	457	0.921137	2416	0	2629.5
1658	AC_1	MFOLIGO_2	Nrxn1	Nlgn1	0.032247	3406.5	0.00496653	9236.5	0.766686	2453.5	1.09432	2244.5	0.959901	468.5	0	2629.5
1659	MFOLIGO_2	AC_1	Nlgn1	Nrxn1	0.0322972	3406.5	0.00496653	9236.5	0.766686	2453.5	1.09432	2244.5	0.959901	468.5	0	2629.5
1660	AC_4	MC	Irak4	Tlr7	0.0323746	2804.4	0.203764	46	1.65106	364	1.46207	1124	0.802534	9858.5	0	2629.5
1661	MOLIGO_0	AC_1	Rtn4	Tnfrsf19	0.0323821	3060.9	0.0171941	3417	0.480762	4525	0.957902	2772	0.927985	1961	0	2629.5
1662	AC_4	AC_5	Bcan	Egfr	0.0324569	1912.7	0.0381325	1125	1.56203	435	2.32057	122	0.8779	5252	0	2629.5
1663	AC_2	AC_1	Sorbs1	Insr	0.0324896	1999.9	0.0206641	2727	1.37681	660	1.7054	697	0.908223	3286	0	2629.5
1664	OPC_0	AC_1	Bcan	Egfr	0.0325393	2914.7	0.0216879	2555	1.30574	754	1.46159	1126	0.844295	7509	0	2629.5
1665	AC_2	AC_1	Vcl	Alk	0.0325614	1854.5	0.0328139	1416	1.44235	580	1.94774	383	0.893106	4264	0	2629.5
1666	AC_4	MC	Inhba	Actr2	0.0325923	3225.1	0.157675	73	1.7226	325	0.960272	2760	0.792901	10338	0	2629.5
1667	AC_1	AC_2	Fstl5	Sdk2	0.0325992	3471.7	0.0436444	893	0.801447	2279	1.04239	2460	0.816829	9097	0	2629.5
1668	AC_2	AC_1	Sorbs1	Itgb5	0.0326333	1576.1	0.0315569	1498	1.49317	510	1.88014	464	0.915897	2779	0	2629.5
1669	OPC_1	OPC_0	Ncam1	Robo1	0.0327415	3039.5	0.0130753	4535	0.501305	4313	0.843554	3320	0.96233	400	0	2629.5
1670	AC_2	AC_1	Nrg3	Egfr	0.0327776	1807.1	0.0374605	1163	1.26128	828	1.43273	1201	0.90933	3214	0	2629.5
1671	AC_4	MFOLIGO_1	Fgf13	Fgfr2	0.0329032	2222.7	0.0222581	2466	0.873869	1985	1.07484	2326	0.932055	1707	0	2629.5
1672	AC_2	COP	Cntn4	Ptprg	0.032995	2844.1	0.0169004	3473	0.648696	3156	1.19725	1865	0.911168	3097	0	2629.5
1673	NFOLIGO	AC_2	Nlgn1	Nrxn1	0.033056	3141.5	0.00620804	8254.5	0.868524	2010.5	1.03996	2469.5	0.963981	343.5	0	2629.5
1674	AC_2	COP	Nlgn1	Nrxn2	0.0330677	2143.1	0.0189128	3059.5	0.797334	2302.5	1.25674	1677.5	0.944722	1046.5	0	2629.5
1675	AC_1	OPC_1	Vcl	Alk	0.0331582	2471.3	0.0222242	2471	1.17829	1009	1.72638	673	0.873031	5574	0	2629.5
1676	AC_4	AC_1	Egf	Pld2	0.0332035	2895.9	0.0489956	712	1.12964	1134	1.51802	1017	0.818922	8987	0	2629.5
1677	AC_1	AC_1	Ptn	Ptprz1	0.0332605	2720.7	0.0115599	5137	0.76153	2473	1.09172	2256	0.943379	1108	0	2629.5
1678	OPC_1	AC_1	Vcan	Itgb1	0.0333598	3081.5	0.020908	2685	0.66624	3039	1.03002	2502	0.888249	4552	0	2629.5
1679	AC_2	MC_OLIGO	Cntn4	Ptprg	0.0333598	3548.3	0.0130393	4552	0.508745	4243	1.0328	2492	0.900096	3825	0	2629.5
1680	MC	AC_1	Nrg3	Egfr	0.0334331	2780.1	0.0235232	2307	1.09157	1229	0.874271	3181	0.888234	4554	0	2629.5
1681	AC_1	AC_1	Fgf13	Fgfr2	0.0334331	3349.1	0.0130074	4554	0.814708	2211	0.662107	4385	0.912941	2966	0	2629.5
1682	COP	AC_2	Cntn1	Nrcam	0.033466	3244.1	0.00820217	6886	0.760651	2477	1.11107	2167	0.926418	2061	0	2629.5
1683	OPC_0	AC_1	Ntrk3	Ptprs	0.0335066	2914.9	0.0194524	2944	0.668129	3030	1.34882	1415	0.88822	4556	0	2629.5
1684	OPC_1	MC_OLIGO	Lama4	Itgav_Itgb8	0.0335434	3250.1	0.0266639	1915	0.651963	3135	0.718291	4014	0.888197	4557	0	2629.5
1685	MFOLIGO_2	AC_5	Il1rapl1	Ptprf	0.0335434	3031.7	0.0251332	2079	0.530575	4035	0.628858	4557	0.929703	1858	0	2629.5
1686	AC_1	MC_OLIGO	Apoe	Lrp6	0.033569	2701.3	0.0221814	2479	1.15855	1050	1.37091	1355	0.866456	5993	0	2629.5
1687	MOLIGO_2	AC_5	Rtn4	Rtn4rl1	0.0335802	2546.9	0.0656365	400	0.830677	2156	0.910579	2991	0.888195	4558	0	2629.5
1688	MOLIGO_0	AC_4	Adam10	Gpnmb	0.0336207	3098.9	0.0362745	1212	0.899308	1884	1.03608	2480	0.84742	7289	0	2629.5
1689	AC_2	COP	Sorbs1	Insr	0.033654	2206.5	0.0184289	3157	1.35349	689	1.54463	968	0.903339	3589	0	2629.5
1690	AC_5	AC_1	Sorbs1	Itgb5	0.033654	2867.1	0.0167825	3500	0.788327	2342	1.39042	1304	0.888165	4560	0	2629.5
1691	AC_4	COP	Tnc	Ptprz1	0.0336723	1739.1	0.0224277	2441	1.69589	336	1.63105	808	0.920291	2481	0	2629.5
1692	OPC_0	COP	Cntn1	Ptprz1	0.0336723	2880.3	0.00894106	6484	0.759675	2481	1.29413	1565	0.940399	1242	0	2629.5
1693	AC_1	OPC_1	Cntn4	Ptprg	0.0336909	3199.7	0.0129814	4561	0.698801	2829	1.11804	2144	0.899896	3835	0	2629.5
1694	MOLIGO_1	MC_OLIGO	App	Lrp6	0.0337648	3714.9	0.0151703	3895	0.476422	4563	0.739638	3884	0.903126	3603	0	2629.5
1695	AC_5	AC_4	Psen1	Cd44	0.0337736	2699.7	0.0720965	331	3.80834	54	1.16808	1966	0.827308	8518	0	2629.5
1696	OPC_1	MOLIGO_1	Fgf12	Fgfr2	0.0339131	3235.5	0.0157007	3750	0.476234	4567	0.652774	4439	0.951068	792	0	2629.5
1697	AC_5	MFOLIGO_1	Col11a1	Ddr1	0.0339874	2084.9	0.059016	506	0.990376	1548	1.44273	1172	0.887988	4569	0	2629.5
1698	MOLIGO_1	COP	App	Lrp1	0.0339874	3088.7	0.012967	4569	0.619283	3385	1.07977	2296	0.919071	2564	0	2629.5
1699	OPC_0	MOLIGO_0	Fgf12	Fgfr2	0.0340246	2983.5	0.0150102	3935	0.475506	4570	0.919742	2952	0.950011	831	0	2629.5
1700	OPC_0	COP	Tnr	Itga9_Itgb1	0.0340618	3487.5	0.0147488	4006	0.576051	3666	1.01088	2565	0.887937	4571	0	2629.5
1701	MC	MC_OLIGO	Ly86	Cd180	0.0341306	2901.3	0.213884	37	1.67845	344	1.45499	1145	0.792579	10351	0	2629.5
1702	MFOLIGO_1	OPC_1	Col9a3	Itga9_Itgb1	0.0342111	3194.1	0.0336902	1370	0.574111	3678	0.77037	3718	0.887893	4575	0	2629.5
1703	AC_4	AC_5	Gnai2	Igf1r	0.0343009	1833.1	0.0377717	1147	1.50118	498	1.48358	1083	0.900339	3808	0	2629.5
1704	NFOLIGO	MC_OLIGO	Cntn1	Notch1	0.0343609	2771.3	0.0136392	4332	1.08336	1251	1.49163	1065	0.887801	4579	0	2629.5
1705	AC_1	OPC_0	Ncam1	Ptprz1	0.0344543	2535.9	0.00952507	6142	0.757399	2496	1.49426	1060	0.963725	352	0	2629.5
1706	AC_2	MFOLIGO_2	Ntrk3	Ptprd	0.0345113	2115.9	0.0236449	2293	0.678743	2961	1.13185	2089	0.956334	607	0	2629.5
1707	MOLIGO_2	AC_1	Adam10	Cadm1	0.0345113	2635.7	0.0129254	4583	0.812745	2223	1.2251	1778	0.927958	1965	0	2629.5
1708	AC_1	COP	Apoe	Lrp1	0.0345867	2342.9	0.0189597	3049	1.30141	760	1.71104	691	0.887685	4585	0	2629.5
1709	MC_OLIGO	COP	Adam10	Nrcam	0.0345867	3223.9	0.0129132	4585	0.609849	3458	0.980174	2693	0.916295	2754	0	2629.5
1710	MC	MC_OLIGO	Actr2	Adrb2	0.0346431	1982.5	0.0915102	205	1.46869	535	1.45282	1151	0.8755	5392	0	2629.5
1711	AC_2	MFOLIGO_2	Rgma	Neo1	0.0347	3069.1	0.0247312	2134	0.664963	3049	0.775724	3686	0.899672	3847	0	2629.5
1712	COP	OPC_1	Bcan	Nrcam	0.0348135	2539.9	0.0128895	4591	0.990075	1549	1.37817	1339	0.918708	2591	0	2629.5
1713	OPC_0	MC	Spon1	App	0.0348515	3054.5	0.0128886	4592	0.618563	3393	1.11453	2157	0.919867	2501	0	2629.5
1714	NFOLIGO	AC_5	Ptn	Alk	0.0348894	2998.9	0.0128882	4593	0.844962	2106	1.16515	1976	0.901935	3690	0	2629.5
1715	AC_5	AC_5	Fgf13	Egfr	0.0349011	2215.3	0.0376366	1154	1.32764	728	1.88332	461	0.864629	6104	0	2629.5
1716	MOLIGO_2	OPC_0	Cntn2	Nrcam	0.0349274	3490.5	0.0172643	3407	0.473214	4594	0.895782	3062	0.900875	3760	0	2629.5
1717	AC_2	MOLIGO_2	Ntrk3	Ptprd	0.0349655	2677.3	0.0204858	2763	0.532435	4018	0.855991	3265	0.95324	711	0	2629.5
1718	AC_4	AC_5	Inhba	Tgfbr3	0.0349748	4246.2	0.147539	81	1.69316	337	0.890052	3099	0.722336	12259	0.001	5455
1719	MC_OLIGO	MC	Fgf14	Fgfr1	0.0350035	3394.7	0.0190403	3035	0.600916	3507	0.86919	3206	0.887621	4596	0	2629.5
1720	OPC_1	AC_1	Fgf14	Fgfr1	0.0350416	3393.1	0.0190399	3036	0.584584	3609	0.890733	3094	0.88762	4597	0	2629.5
1721	MOLIGO_0	MFOLIGO_1	Rtn4	Tnfrsf19	0.0350416	3237.9	0.016961	3462	0.473036	4597	0.810186	3505	0.927527	1996	0	2629.5
1722	AC_2	MOLIGO_2	Rgma	Neo1	0.0350798	3339.5	0.0223495	2452	0.625222	3322	0.698255	4161	0.895009	4133	0	2629.5
1723	AC_4	AC_4	Adam10	Nrcam	0.0350893	2563.8	0.022017	2508	0.870924	1993	1.39361	1297	0.934614	1566	0.001	5455
1724	AC_4	MOLIGO_2	Fgf13	Fgfr2	0.0351426	2066.9	0.0220116	2509	0.86751	2014	1.33432	1451	0.931701	1731	0	2629.5
1725	AC_4	MC_OLIGO	Inhba	Actr2	0.035177	3395.7	0.144461	85	1.69174	338	0.850799	3290	0.785622	10636	0	2629.5
1726	AC_2	MOLIGO_2	Sorbs1	Insr	0.0351944	2086.3	0.0190515	3032	1.35999	679	1.79058	578	0.90478	3513	0	2629.5
1727	OPC_0	MC	Rims2	Abca1	0.0352326	3695.9	0.0128481	4602	0.492706	4394	0.838398	3346	0.904874	3508	0	2629.5
1728	AC_4	MOLIGO_0	Gnai2	Adcy9	0.035247	2094.1	0.0380691	1129	1.43662	589	1.44921	1158	0.88205	4965	0	2629.5
1729	MOLIGO_2	COP	Sema4d	Plxnb3	0.0352709	3893.3	0.0128442	4603	0.550101	3867	0.713089	4050	0.892394	4317	0	2629.5
1730	MFOLIGO_1	MC	App	Lrp1	0.0353092	3517.3	0.0128435	4604	0.562085	3781	0.722532	3982	0.918714	2590	0	2629.5
1731	AC_5	AC_5	Apoe	Sdc2	0.0353339	1977.3	0.0374867	1159	1.58577	413	1.9077	441	0.878072	5244	0	2629.5
1732	OPC_1	AC_5	Vcan	Egfr	0.0353476	2266.1	0.0320163	1469	1.00792	1487	1.45654	1140	0.887545	4605	0	2629.5
1733	AC_4	OPC_1	Lama5	Itga9_Itgb1	0.0353796	2767.6	0.0974908	174	1.68972	339	0.960433	2759	0.836756	7936.5	0	2629.5
1734	OPC_0	NFOLIGO	Ntrk3	Ptprs	0.0354629	3044.5	0.0191862	2998	0.66452	3052	1.17785	1935	0.887534	4608	0	2629.5
1735	MC_OLIGO	AC_1	Apoe	Sorl1	0.035571	3732.7	0.0219564	2517	0.844725	2107	1.15557	2010	0.81111	9400	0	2629.5
1736	MOLIGO_1	MFOLIGO_1	Cntn2	Cntn1	0.0355785	3190.7	0.0248374	2120	0.472176	4611	0.820899	3448	0.910302	3145	0	2629.5
1737	MC_OLIGO	MC_OLIGO	Tf	Adrb2	0.0355951	2687.7	0.043443	902	1.12126	1162	0.536377	5127	0.902906	3618	0	2629.5
1738	AC_2	MC	Apoe	Lrp4	0.0356944	1735.1	0.0351693	1271	1.49483	509	2.03571	294	0.897546	3972	0	2629.5
1739	NFOLIGO	AC_1	App	Dcc	0.0357331	2973.7	0.0128089	4615	0.615261	3419	0.831176	3394	0.950508	811	0	2629.5
1740	OPC_0	AC_2	Vegfa	Sirpa	0.0357866	3561.1	0.0219406	2521	0.874332	1980	1.39042	1305	0.811796	9370	0	2629.5
1741	AC_2	MC	Apoe	Lrp1	0.0358106	2311.7	0.0198324	2863	1.23001	889	1.69008	715	0.889909	4462	0	2629.5
1742	NFOLIGO	AC_5	Bcan	Egfr	0.0358407	3007.5	0.0219222	2522	1.05857	1328	1.47291	1105	0.845	7453	0	2629.5
1743	MOLIGO_1	COP	App	Lrp6	0.0358494	3700.7	0.0148537	3981	0.471396	4618	0.789112	3611	0.9022	3664	0	2629.5
1744	MC	COP	Slit3	Robo2	0.0358882	2628.3	0.0302095	1601	0.74933	2536	1.2316	1756	0.88733	4619	0	2629.5
1745	MC_OLIGO	OPC_0	Ncam1	Robo1	0.0358882	3239.9	0.0127902	4619	0.484189	4484	0.711316	4058	0.961929	409	0	2629.5
1746	MOLIGO_2	OPC_1	Rtn4	Lingo1	0.0359271	3195.9	0.0441683	868	0.552348	3850	0.718445	4012	0.887321	4620	0	2629.5
1747	AC_4	OPC_1	Efna5	Ephb2	0.0359454	3284	0.0891042	216	1.1197	1166	1.76621	618	0.825013	8667	0.002	5753
1748	COP	OPC_1	Ncam1	Fgfr1	0.035966	3502.3	0.0127859	4621	0.56955	3718	0.645725	4475	0.92634	2068	0	2629.5
1749	AC_4	AC_2	Bcan	Egfr	0.0360333	1942.5	0.037318	1167	1.55014	447	2.2565	142	0.876739	5327	0	2629.5
1750	OPC_0	NFOLIGO	Ntn1	Mcam	0.0360575	2728.9	0.0403655	1010	0.750769	2526	1.22069	1792	0.871246	5687	0	2629.5
1751	OPC_1	MC	Rims2	Abca1	0.0360829	3947.5	0.0127834	4624	0.489522	4419	0.631619	4541	0.904657	3524	0	2629.5
1752	NFOLIGO	MC	Sema3e	Nrp2	0.0361662	2683.1	0.0364506	1201	0.919242	1791	1.0232	2528	0.877564	5266	0	2629.5
1753	MC	AC_4	Psen1	Cd44	0.0361958	2660.9	0.0712267	343	3.80624	56	1.24886	1695	0.82644	8581	0	2629.5
1754	MOLIGO_0	AC_5	Il1rapl1	Ptprf	0.0362001	3205.5	0.0237426	2272	0.470818	4627	0.635758	4520	0.927821	1979	0	2629.5
1755	AC_2	MC	Sorbs1	Itgb5	0.0362001	2442.1	0.0169002	3474	1.35074	695	1.5862	878	0.888511	4534	0	2629.5
1756	MFOLIGO_2	OPC_1	Cntn1	Ptprz1	0.0362207	3332.7	0.00568328	8688	0.925507	1763	1.3107	1518	0.926359	2065	0	2629.5
1757	MOLIGO_0	AC_1	Lrig2	Egfr	0.0362752	3400.7	0.0225681	2425	1.09589	1211	1.02292	2530	0.832206	8208	0	2629.5
1758	MOLIGO_2	OPC_1	Ncam1	Cacna1c	0.0363176	3269.1	0.0155627	3786	0.470751	4630	0.681699	4260	0.944816	1040	0	2629.5
1759	AC_2	MOLIGO_1	Rgma	Neo1	0.0364747	2616.3	0.0292001	1671	0.739531	2588	0.949396	2820	0.906924	3373	0	2629.5
1760	AC_2	OPC_0	Nlgn1	Nrxn1	0.0364748	1918.7	0.0112516	5270.5	1.1148	1171.5	1.91279	430.5	0.972995	91.5	0	2629.5
1761	AC_2	MOLIGO_1	Spon1	App	0.0365141	2422.3	0.0179047	3247	0.6789	2958	1.31311	1511	0.931176	1766	0	2629.5
1762	MFOLIGO_1	OPC_1	Ncam1	Fgfr1	0.0365535	3533.5	0.0127593	4636	0.567468	3737	0.621956	4594	0.926269	2071	0	2629.5
1763	MC_OLIGO	AC_5	Adam10	Nrcam	0.0365929	3228.3	0.0127576	4637	0.601588	3502	1.0042	2588	0.915829	2785	0	2629.5
1764	MOLIGO_1	MFOLIGO_1	App	Aplp1	0.0366324	3171.3	0.022931	2373	0.493295	4389	0.613751	4638	0.930108	1827	0	2629.5
1765	OPC_0	AC_1	Alcam	Nrp1	0.0367115	2822.7	0.0236755	2284	0.746776	2551	1.15612	2009	0.88708	4640	0	2629.5
1766	MOLIGO_1	MFOLIGO_2	App	Aplp1	0.036751	3127.7	0.0213052	2622	0.469547	4641	0.76309	3759	0.927679	1987	0	2629.5
1767	MFOLIGO_2	AC_1	Lrig2	Egfr	0.0367686	3198.5	0.0259004	2006	1.12241	1160	1.02063	2539	0.841603	7658	0	2629.5
1768	AC_4	MC_OLIGO	Lama5	Itga9_Itgb1	0.0368136	2963.4	0.0891137	215	1.6766	346	0.843787	3318	0.830527	8308.5	0	2629.5
1769	OPC_0	MC_OLIGO	Nrg3	Erbb3	0.03687	2683.1	0.0323543	1448	0.694733	2847	1.20484	1847	0.886995	4644	0	2629.5
1770	AC_2	OPC_1	Ntrk3	Ptprs	0.0369892	3128.1	0.0196458	2905	0.580161	3634	1.17199	1953	0.88871	4519	0	2629.5
1771	MC_OLIGO	AC_4	Adam9	Itga6	0.0369895	4009.5	0.0217662	2543	0.801589	2277	1.05538	2408	0.796166	10190	0	2629.5
1772	MOLIGO_1	NFOLIGO	App	Aplp2	0.037029	3874.3	0.0127318	4648	0.498263	4343	0.791635	3594	0.894547	4157	0	2629.5
1773	MOLIGO_0	OPC_1	Ncam1	Cacna1c	0.0370689	3226.5	0.0155338	3800	0.469205	4649	0.718739	4010	0.944767	1044	0	2629.5
1774	MC	MC	Hsp90b1	Tlr7	0.0370986	2566.9	0.0805688	268	1.29736	763	1.44017	1179	0.835942	7995	0	2629.5
1775	MC_OLIGO	AC_4	Psap	Ar	0.0371002	2850.3	0.0868786	226	1.51938	481	1.01892	2545	0.829634	8370	0	2629.5
1776	AC_1	MC	Nrxn1	Nlgn1	0.0371002	3502.1	0.00467606	9452.5	0.748449	2545.5	1.06232	2379.5	0.958725	503.5	0	2629.5
1777	AC_2	OPC_1	Nlgn1	Nrxn2	0.0371088	2947.9	0.0132728	4457.5	0.616604	3405.5	0.980906	2688.5	0.934714	1558.5	0	2629.5
1778	MFOLIGO_1	MC	Bmp1	Bmpr2	0.0371487	2570.5	0.0319661	1474	0.848664	2087	1.15523	2011	0.886884	4651	0	2629.5
1779	AC_1	AC_1	Apoe	Abca1	0.0372687	2475.7	0.0202343	2798	1.15814	1051	1.41136	1246	0.886844	4654	0	2629.5
1780	OPC_1	MC_OLIGO	Tnc	Itga9_Itgb1	0.0372781	1960.5	0.0370025	1181	1.29271	771	1.8874	456	0.885058	4765	0	2629.5
1781	AC_5	OPC_1	Pdgfc	Pdgfra	0.037368	2060.5	0.0544317	590	1.10926	1182	1.92748	411	0.874195	5490	0	2629.5
1782	AC_1	COP	Apoe	Lrp6	0.0373782	2709.5	0.0217184	2550	1.15352	1064	1.42038	1227	0.865231	6077	0	2629.5
1783	MC_OLIGO	MC	Fgf12	Fgfr1	0.0373889	3952.5	0.0137397	4303	0.522231	4112	0.611366	4657	0.896177	4061	0	2629.5
1784	OPC_1	AC_2	Cntn1	Notch2	0.0373889	3637.1	0.0127101	4657	0.589372	3576	0.865065	3226	0.895661	4097	0	2629.5
1785	AC_5	MC	Apoe	Lrp1	0.0375095	2428.3	0.0186062	3117	1.16749	1033	1.70338	702	0.886744	4660	0	2629.5
1786	OPC_1	OPC_1	Ncam1	Robo1	0.0375095	3296.7	0.0131286	4517	0.504784	4280	0.610886	4660	0.962404	397	0	2629.5
1787	AC_4	OPC_1	Nlgn3	Nrxn1	0.0375457	2073.7	0.0216983	2552.5	0.98646	1563.5	1.44937	1156.5	0.920424	2466.5	0	2629.5
1788	NFOLIGO	OPC_1	Col9a3	Itga9_Itgb1	0.0375498	3361.9	0.0329198	1410	0.562838	3775	0.668437	4334	0.886737	4661	0	2629.5
1789	AC_2	OPC_1	Vegfa	Itga9	0.0375901	2453.3	0.0293575	1655	0.775416	2394	1.34561	1422	0.894397	4166	0	2629.5
1790	MOLIGO_2	OPC_0	Ncam1	Ptprz1	0.0376304	1928.9	0.0126892	4663	0.964927	1634	1.8451	513	0.968418	205	0	2629.5
1791	MC_OLIGO	AC_4	Gnai2	Cnr1	0.0376577	3318	0.0546639	586	1.09464	1219	1.0147	2555	0.807563	9600.5	0	2629.5
1792	AC_4	AC_1	Sorbs1	Itgb5	0.0376577	1437.9	0.0344298	1318	1.63023	383	2.02466	304	0.919192	2555	0	2629.5
1793	AC_2	OPC_1	Cntn3	Ptprg	0.0377516	2328.1	0.0357807	1233	0.843494	2115	1.25645	1680	0.897419	3983	0	2629.5
1794	OPC_0	MFOLIGO_1	Ntrk3	Ptprs	0.0377921	3024.7	0.0188485	3073	0.659941	3082	1.26038	1672	0.886645	4667	0	2629.5
1795	AC_5	AC_2	Fgf13	Egfr	0.0378197	2257.3	0.0368327	1187	1.31575	741	1.81925	538	0.86336	6191	0	2629.5
1796	AC_1	MC	Fgf12	Fgfr1	0.0379137	4038.3	0.0126751	4670	0.491866	4399	0.696247	4173	0.892365	4320	0	2629.5
1797	MC_OLIGO	COP	Apoe	Scarb1	0.037995	3497.5	0.0216368	2561	0.985909	1566	1.14672	2040	0.824375	8691	0	2629.5
1798	MC_OLIGO	MC_OLIGO	Gnai2	Ccr5	0.0380013	3623.5	0.0660328	392	1.10488	1189	0.892979	3077	0.780844	10830	0	2629.5
1799	MC_OLIGO	AC_4	Vegfa	Ret	0.0380515	3506.5	0.058662	514	1.94204	239	1.01221	2562	0.760767	11588	0	2629.5
1800	AC_1	AC_5	Tnc	Ptprz1	0.0381171	2841.3	0.0126587	4675	0.919938	1788	1.48403	1082	0.896631	4032	0	2629.5
1801	MOLIGO_0	AC_1	Adam10	Nrcam	0.0381579	2702.1	0.0126577	4676	0.861953	2032	1.36042	1373	0.915525	2800	0	2629.5
1802	OPC_0	OPC_0	Il1rapl1	Ptprs	0.0381954	3668.9	0.0121449	4879	0.432347	5029	0.667559	4344	0.936106	1463	0	2629.5
1803	OPC_1	MC_OLIGO	Rims1	Cacna1c	0.0381987	4038.5	0.0149518	3947	0.467103	4677	0.673257	4305	0.887148	4634	0	2629.5
1804	OPC_0	MFOLIGO_1	Nrxn1	Nlgn1	0.0382212	3220.5	0.00593688	8475.5	0.744224	2565.5	1.14184	2057.5	0.963198	374.5	0	2629.5
1805	MC	MFOLIGO_1	App	Grm7	0.0382805	2843.9	0.0126488	4679	0.554858	3836	1.23659	1738	0.938308	1337	0	2629.5
1806	AC_5	OPC_1	Fgf13	Scn8a	0.0383214	2199.1	0.0306877	1556	1.09486	1216	1.5677	914	0.886496	4680	0	2629.5
1807	AC_1	MC_OLIGO	Pdgfc	Pdgfra	0.0383346	3232.3	0.0335344	1376	0.835389	2138	1.01029	2567	0.845061	7451	0	2629.5
1808	OPC_1	AC_2	Vcan	Egfr	0.0383623	2331.5	0.0313325	1516	0.996028	1530	1.39247	1301	0.886463	4681	0	2629.5
1809	AC_2	AC_1	Cntn1	Ptprz1	0.0383623	2123.9	0.0126462	4681	0.974888	1605	1.60155	852	0.949405	852	0	2629.5
1810	MC_OLIGO	AC_5	Gnai2	Egfr	0.0383914	4205.9	0.0216015	2568	0.807796	2246	1.0528	2418	0.77282	11168	0	2629.5
1811	MC	AC_1	Adam10	Cadm1	0.0384854	2785.1	0.0126398	4684	0.807249	2249	1.0696	2342	0.927207	2021	0	2629.5
1812	OPC_0	AC_5	Rims1	Cacna1c	0.0385265	3596.1	0.0147262	4013	0.498348	4342	1.07729	2311	0.886384	4685	0	2629.5
1813	AC_2	MFOLIGO_1	Rgma	Neo1	0.0386088	3089.1	0.0264664	1937	0.693916	2854	0.660856	4395	0.902692	3630	0	2629.5
1814	AC_2	MFOLIGO_1	Spon1	App	0.03865	3248.9	0.0148108	3990	0.546756	3900	0.797541	3560	0.924843	2165	0	2629.5
1815	OPC_0	OPC_1	Il1rapl1	Ptprs	0.0386913	3500.5	0.0134666	4400	0.465847	4689	0.642807	4484	0.939126	1300	0	2629.5
1816	AC_5	AC_2	Plat	Lrp1	0.0387334	2565.5	0.0507781	665	1.10057	1197	1.54125	975	0.84628	7361	0	2629.5
1817	COP	AC_4	Nrxn2	Nlgn3	0.0387907	3037.3	0.039029	1079.5	0.742774	2575.5	1.21921	1797.5	0.850198	7104.5	0	2629.5
1818	AC_1	MC	Vcl	Itgb5	0.0389627	3762.9	0.0215616	2578	0.81122	2232	1.09285	2252	0.816323	9123	0	2629.5
1819	AC_2	AC_1	Cntn1	Notch1	0.0391056	3302.7	0.0132214	4478	0.670081	3016	1.25176	1691	0.886243	4699	0	2629.5
1820	MC_OLIGO	AC_5	Cd47	Sirpa	0.0391353	3147.5	0.0215441	2581.5	0.957875	1662.5	1.16217	1987.5	0.853616	6876.5	0	2629.5
1821	MFOLIGO_2	AC_2	Ncam1	Ptprz1	0.0391353	2603.9	0.0108619	5444	0.783393	2360	1.07778	2305	0.965952	281	0	2629.5
1822	MC	AC_4	Il18	Il1rapl1	0.039193	2957.4	0.042217	949	0.855764	2058	1.00576	2582	0.938399	1330	0.085	7868
1823	AC_4	OPC_0	Nlgn1	Nrxn2	0.0395402	1794.1	0.0214963	2587.5	0.881204	1950.5	1.57759	893.5	0.947972	909.5	0	2629.5
1824	MFOLIGO_2	AC_2	Nlgn1	Nrxn1	0.0395402	3305.3	0.00510264	9136.5	0.800975	2281.5	1.14877	2030.5	0.960418	448.5	0	2629.5
1825	OPC_0	MC_OLIGO	Cntn6	Notch1	0.0396564	3190.3	0.0214905	2590	0.797448	2300	1.43787	1186	0.848186	7246	0	2629.5
1826	AC_5	OPC_0	Nrg1	Neto2	0.0396916	2125.1	0.0515083	650	0.789514	2338	2.03461	295	0.885946	4713	0	2629.5
1827	NFOLIGO	MOLIGO_2	Fstl1	Dip2a	0.0396916	3581.7	0.0267769	1895	0.463327	4713	0.680179	4266	0.890847	4405	0	2629.5
1828	MFOLIGO_1	OPC_1	Ptn	Ptprs	0.0397338	3766.3	0.0173189	3394	0.463281	4714	0.620411	4604	0.9051	3490	0	2629.5
1829	MOLIGO_1	OPC_1	Ncam1	Robo1	0.0397338	3331.1	0.0125599	4714	0.470788	4628	0.68159	4262	0.961595	422	0	2629.5
1830	AC_4	MFOLIGO_1	Gnai2	Unc5b	0.0397543	1848.1	0.0882334	220	1.57294	425	1.42894	1208	0.885234	4758	0	2629.5
1831	MC_OLIGO	MC_OLIGO	Cntn6	Ptprg	0.0398181	3767.9	0.015672	3759	0.463035	4716	0.766545	3739	0.897229	3996	0	2629.5
1832	OPC_0	MC	Ntrk3	Ptprs	0.0398604	3010.7	0.0185659	3124	0.65611	3108	1.3258	1475	0.885884	4717	0	2629.5
1833	MC	MC_OLIGO	Slit2	Robo1	0.0399026	3368.7	0.0229641	2368	0.638364	3232	0.600995	4718	0.898853	3896	0	2629.5
1834	AC_4	COP	Col1a2	Itga9_Itgb1	0.0399765	3959.8	0.0691104	361	1.93338	243	0.469361	5544	0.776362	11021.5	0	2629.5
1835	NFOLIGO	AC_2	Bcan	Egfr	0.0400065	3078.9	0.021454	2596	1.04668	1372	1.40885	1255	0.843581	7542	0	2629.5
1836	MC_OLIGO	MC_OLIGO	Nxph1	Nrxn2	0.0400721	3795.1	0.0156978	3752	0.477448	4556	0.600551	4722	0.907823	3316	0	2629.5
1837	AC_2	AC_2	Cntn1	Nrcam	0.0401145	2028.7	0.0143023	4123	0.97701	1597	1.71921	680	0.943264	1114	0	2629.5
1838	AC_1	AC_5	Ptn	Alk	0.0401145	2927.7	0.0125369	4723	0.834997	2139	1.35977	1376	0.900705	3771	0	2629.5
1839	MFOLIGO_2	AC_4	Adam10	Cd44	0.0401237	2475.3	0.0503145	671	3.75411	63	1.10358	2190	0.854349	6823	0	2629.5
1840	AC_2	AC_2	Cntn4	Ptprg	0.040157	2848.5	0.0161761	3633	0.622443	3354	1.3464	1419	0.909379	3207	0	2629.5
1841	COP	MC_OLIGO	Cntn6	Ptprg	0.040157	3751.1	0.0156149	3774	0.461613	4724	0.787265	3621	0.89706	4007	0	2629.5
1842	AC_1	MC	Vegfa	Itgb1	0.0401824	3237.7	0.0291947	1672	0.73755	2599	1.33965	1434	0.83826	7854	0	2629.5
1843	MFOLIGO_2	AC_4	Ncam1	Ptprz1	0.0401824	2528.5	0.0110581	5351	0.80002	2288	1.12801	2098	0.966245	276	0	2629.5
1844	OPC_0	OPC_0	Lamc1	Itgav_Itgb8	0.0401992	4829.1	0.0149307	3952	0.311332	6406	0.655248	4423	0.855524	6735	0	2629.5
1845	MC_OLIGO	MC	Alcam	Nrp1	0.0401995	3183.9	0.0230347	2364	0.722409	2686	0.80782	3515	0.885698	4725	0	2629.5
1846	MOLIGO_0	AC_1	Ncam1	Ptprz1	0.0402412	2687.9	0.0102616	5729	0.736869	2600	1.11007	2170	0.965004	311	0	2629.5
1847	MFOLIGO_2	AC_4	Nlgn1	Nrxn1	0.0402412	3286.7	0.00513831	9111.5	0.809961	2237.5	1.15512	2012.5	0.96055	442.5	0	2629.5
1848	MC_OLIGO	OPC_1	Nrxn1	Nlgn2	0.0402421	3303.3	0.0262817	1964.5	0.675905	2974.5	0.59964	4726.5	0.893689	4221.5	0	2629.5
1849	OPC_1	MC_OLIGO	Nlgn2	Nrxn1	0.0402847	3303.3	0.0262817	1964.5	0.675905	2974.5	0.59964	4726.5	0.893689	4221.5	0	2629.5
1850	MC_OLIGO	COP	Ntn1	Dscam	0.0402847	3972.3	0.0161412	3641	0.461473	4727	0.67536	4288	0.887887	4576	0	2629.5
1851	AC_2	AC_2	Apoe	Lrp1	0.0404554	1477.5	0.0346017	1304	1.56859	429	2.24214	148	0.914363	2877	0	2629.5
1852	COP	OPC_1	Slit3	Robo1	0.0404554	3318.3	0.019373	2954	0.628253	3303	0.913113	2974	0.885639	4731	0	2629.5
1853	OPC_1	OPC_1	Ncam1	Ptprz1	0.0404982	2134.3	0.0125158	4732	0.972312	1614	1.32248	1485	0.968207	211	0	2629.5
1854	AC_2	COP	Sdc2	Ptprj	0.040541	2072.9	0.0265929	1925	1.3159	740	1.98992	337	0.885595	4733	0	2629.5
1855	AC_4	MC	Sdc2	Ptprj	0.040602	1788.3	0.0361587	1217	1.54168	453	1.61502	831	0.900263	3811	0	2629.5
1856	MOLIGO_1	OPC_0	Ncam1	Robo1	0.0406267	3085.3	0.012509	4735	0.467308	4672	0.914258	2967	0.96152	423	0	2629.5
1857	MFOLIGO_2	AC_4	Adam12	Sdc4	0.0406542	2753.1	0.0398565	1035	2.15071	161	1.16235	1986	0.83655	7954	0	2629.5
1858	AC_4	MC_OLIGO	Gnas	Adrb2	0.0406969	2934.4	0.0920839	203	1.44975	563	1.42376	1218	0.848458	7233	0.001	5455
1859	OPC_1	AC_1	Ntn4	Dcc	0.0407556	2608.1	0.0325082	1437	0.762943	2464	1.22682	1772	0.88558	4738	0	2629.5
1860	AC_4	AC_4	Lamb2	Itga6_Itgb1	0.0407919	3024.9	0.0838719	249	1.45243	556	1.4233	1219	0.849258	7164	0.003	5936.5
1861	COP	AC_2	App	Lrp1	0.0407986	3363.5	0.0124981	4739	0.620892	3367	0.823297	3435	0.91769	2647	0	2629.5
1862	AC_1	AC_5	Tnc	Egfr	0.0408916	3821.7	0.0213836	2611	0.950534	1679	1.44134	1175	0.776494	11014	0	2629.5
1863	COP	AC_1	Nrg3	Egfr	0.0410143	2863.9	0.0222956	2462	1.07662	1280	0.869674	3204	0.885546	4744	0	2629.5
1864	COP	OPC_0	Slit3	Robo1	0.0411441	3145.1	0.0192945	2974	0.624774	3331	1.14578	2044	0.885433	4747	0	2629.5
1865	OPC_0	AC_1	Ptn	Cdh10	0.0411875	3031.3	0.0124696	4748	0.687886	2899	1.04393	2458	0.92105	2422	0	2629.5
1866	MC	MC	Gas6	Mertk	0.0412691	2395.9	0.0504185	669	1.09216	1224	1.5927	870	0.857471	6587	0	2629.5
1867	MC_OLIGO	NFOLIGO	Ntn1	Neo1	0.0413613	3341.7	0.0228064	2391	0.602636	3496	0.595709	4752	0.905813	3440	0	2629.5
1868	AC_4	MC_OLIGO	Gnai2	Igf1r	0.041365	1565.7	0.0516898	645	1.6087	398	1.42118	1225	0.913556	2931	0	2629.5
1869	AC_5	AC_2	Hsp90b1	Lrp1	0.0414048	2248.7	0.0305579	1566	0.958166	1658	1.74488	637	0.8853	4753	0	2629.5
1870	AC_2	AC_4	Apoe	Lrp4	0.041492	2045.9	0.0278806	1774	1.35306	692	1.90267	448	0.886364	4686	0	2629.5
1871	MC	MC_OLIGO	Il18	Il1rapl1	0.0416231	2481.7	0.0386415	1100	0.769331	2431	0.594652	4758	0.935791	1490	0	2629.5
1872	OPC_1	AC_5	Ptn	Ptprz1	0.0416231	2889.7	0.0124499	4758	0.674924	2984	0.894824	3066	0.945327	1011	0	2629.5
1873	AC_4	MC_OLIGO	Adam10	Il6r	0.0416534	1516.9	0.0781867	285	1.58718	412	1.41881	1228	0.912081	3030	0	2629.5
1874	MC_OLIGO	AC_1	Gnai2	S1pr1	0.0416534	3950.7	0.0358968	1228	1.09509	1214	0.92446	2929	0.754298	11753	0	2629.5
1875	AC_4	MC_OLIGO	Nrxn1	Nlgn1	0.0416534	2129.3	0.00977943	6005.5	1.0916	1227.5	1.73688	649.5	0.971091	134.5	0	2629.5
1876	MOLIGO_2	OPC_0	Ptn	Ptprz1	0.04167	2216.3	0.0118511	5007	0.927814	1751	1.76901	612	0.944039	1082	0	2629.5
1877	AC_2	MFOLIGO_1	Vegfa	Itga9	0.0417983	2896.9	0.0242939	2194	0.673107	2996	1.18782	1903	0.885116	4762	0	2629.5
1878	AC_2	MC_OLIGO	Vegfa	Itga9	0.0418422	2974.7	0.0242767	2197	0.672759	3000	1.083	2284	0.88508	4763	0	2629.5
1879	NFOLIGO	OPC_0	App	Lrp1	0.0419301	3569.3	0.0124243	4765	0.531581	4027	0.76362	3754	0.917466	2671	0	2629.5
1880	AC_4	OPC_1	Lama5	Dag1	0.0419328	3507.9	0.0969623	179	1.64619	370	0.882002	3136	0.770841	11225	0	2629.5
1881	AC_4	MC	Serpine2	Lrp1	0.041943	1899.5	0.0357982	1231	1.30138	761	1.75201	631	0.893375	4245	0	2629.5
1882	AC_1	AC_4	Ptn	Ptprz1	0.0419722	2820.7	0.0112001	5289	0.731438	2629	1.05304	2415	0.942528	1141	0	2629.5
1883	AC_5	AC_2	Lama3	Sdc2	0.0420399	3133.7	0.0631586	431	1.38756	644	1.41681	1232	0.783494	10732	0	2629.5
1884	OPC_1	AC_1	Nrxn1	Nlgn1	0.0420399	2021.3	0.0111661	5305.5	1.08963	1231.5	1.60388	844.5	0.972895	95.5	0	2629.5
1885	AC_2	AC_4	Sorbs1	Itgb5	0.0420623	2252.1	0.0194634	2941	1.37565	663	1.56959	910	0.895316	4117	0	2629.5
1886	AC_2	NFOLIGO	Cntn1	Notch1	0.0420623	3557.9	0.012904	4586	0.65786	3093	0.975977	2713	0.885012	4768	0	2629.5
1887	OPC_0	MC	Cntn6	Ptprg	0.0420623	3537.3	0.0124208	4768	0.615415	3418	1.11259	2160	0.886003	4711	0	2629.5
1888	MOLIGO_1	AC_2	App	Notch2	0.0421948	3761.9	0.013182	4491	0.457188	4771	0.821214	3446	0.905405	3472	0	2629.5
1889	OPC_0	OPC_0	Lama4	Itgav_Itgb8	0.0422023	3084.5	0.023327	2325	0.596675	3532	1.17756	1940	0.881384	4996	0	2629.5
1890	AC_4	NFOLIGO	Apoe	Vldlr	0.042234	2093.3	0.0389232	1086	1.2325	885	1.41668	1234	0.887159	4632	0	2629.5
1891	AC_4	OPC_0	Adam10	Nrcam	0.042239	2218.9	0.0199053	2853	0.801582	2278	1.28862	1589	0.931464	1745	0	2629.5
1892	AC_4	OPC_0	Ncam1	Ptprz1	0.0423276	1967.9	0.012539	4721	0.955075	1669	1.77357	610	0.968236	210	0	2629.5
1893	MOLIGO_2	MC_OLIGO	Adam10	Il6r	0.042337	2571.3	0.0331606	1397	1.24944	846	1.08226	2286	0.871069	5698	0	2629.5
1894	COP	AC_1	Cntn1	Ptprz1	0.042337	3375.5	0.00725245	7537	0.758529	2488	0.993418	2635	0.934255	1588	0	2629.5
1895	AC_4	OPC_0	Ncam1	Robo1	0.042372	2809.7	0.0137009	4314	0.538857	3966	0.958984	2763	0.963168	376	0	2629.5
1896	AC_5	OPC_0	Nlgn1	Nrxn1	0.0423735	2126.3	0.0097646	6017.5	1.01112	1475.5	1.95854	371.5	0.971069	137.5	0	2629.5
1897	OPC_0	COP	Sema5b	Plxna3	0.042459	3395.7	0.0430066	921	0.730518	2637	1.14097	2061	0.823662	8730	0	2629.5
1898	MC_OLIGO	OPC_1	Sparc	Fgfr1	0.042459	3723.5	0.0229005	2375	0.860342	2040	0.992923	2637	0.81984	8936	0	2629.5
1899	MC_OLIGO	MC	Adam10	Il6r	0.0425202	2793.5	0.0333236	1390	0.966028	1632	0.992802	2638	0.871344	5678	0	2629.5
1900	OPC_0	AC_4	Cntn6	Ptprg	0.0425814	2727.8	0.0256571	2029	0.800625	2285	1.41724	1231	0.917834	2639	0.001	5455
1901	OPC_0	MC_OLIGO	Lama4	Itgav_Itgb8	0.0426389	3102.1	0.0249539	2097	0.60653	3472	1.0228	2531	0.884863	4781	0	2629.5
1902	MOLIGO_2	OPC_1	Ptn	Ptprz1	0.0426835	2241.3	0.0123952	4782	0.982602	1577	1.43334	1199	0.945213	1019	0	2629.5
1903	MC_OLIGO	AC_5	Vcan	Egfr	0.042704	3288.3	0.0212137	2641	0.760466	2479	0.996683	2622	0.865309	6070	0	2629.5
1904	NFOLIGO	OPC_1	Alcam	Chl1	0.0427281	3641.3	0.0123897	4783	0.659301	3088	0.674454	4294	0.906331	3412	0	2629.5
1905	OPC_1	OPC_0	Lama4	Itgav_Itgb8	0.0427728	3182.1	0.0249256	2103	0.642107	3205	0.873049	3189	0.884805	4784	0	2629.5
1906	MC	AC_2	Hsp90b1	Lrp1	0.0429071	2303.3	0.0302331	1600	0.953646	1675	1.61975	825	0.884756	4787	0	2629.5
1907	AC_5	MC_OLIGO	Rims2	Abca1	0.0429519	3919.1	0.0133848	4424	0.455216	4788	0.664876	4361	0.906621	3393	0	2629.5
1908	OPC_0	MFOLIGO_2	Cntn1	Notch2	0.0429968	3373.1	0.0123745	4789	0.64646	3171	1.12555	2112	0.894404	4164	0	2629.5
1909	AC_2	AC_4	Lama2	Itga6_Itgb1	0.0430159	3309.2	0.0787347	282	1.29343	770	1.41186	1242	0.83257	8175	0.004	6077
1910	MFOLIGO_1	AC_5	Sema4d	Plxnb1	0.0430417	3147.9	0.0200308	2828	0.711074	2742	0.9617	2750	0.884653	4790	0	2629.5
1911	MFOLIGO_1	AC_1	Ncam1	Ptprz1	0.0430866	2311.5	0.0123696	4791	0.90752	1857	1.1415	2059	0.968026	221	0	2629.5
1912	AC_4	COP	Tnc	Itga9_Itgb1	0.0431143	2009.7	0.0355796	1243	1.63821	378	1.57374	902	0.883048	4896	0	2629.5
1913	AC_4	OPC_0	Slit2	Dcc	0.0431767	2325.3	0.0188505	3069	0.989787	1550	1.75252	630	0.901108	3748	0	2629.5
1914	OPC_0	MC	Tnr	Itga9_Itgb1	0.0431767	3488.7	0.0138102	4279	0.591996	3561	1.10677	2181	0.884624	4793	0	2629.5
1915	OPC_1	COP	Nxph1	Nrxn1	0.0431767	2374.7	0.0123632	4793	0.930732	1740	1.09573	2236	0.959823	475	0	2629.5
1916	AC_4	OPC_0	Slit2	Robo1	0.0432217	3176.9	0.0176802	3295	0.67196	3006	1.09114	2264	0.886331	4690	0	2629.5
1917	MOLIGO_2	AC_4	Adam10	Cd44	0.0432613	2023.3	0.0677246	376	3.81805	51	1.34805	1416	0.871883	5644	0	2629.5
1918	NFOLIGO	AC_2	App	Dcc	0.0433119	3081.7	0.0123576	4796	0.587859	3588	0.79892	3555	0.949658	840	0	2629.5
1919	AC_4	OPC_0	Apoe	Lrp1	0.0433571	1749.1	0.0272748	1845	1.454	553	2.17115	189	0.904576	3529	0	2629.5
1920	COP	OPC_1	App	Dcc	0.0433571	2827.7	0.0123526	4797	0.750418	2528	0.839306	3343	0.949648	841	0	2629.5
1921	MC_OLIGO	AC_2	Gnai2	Egfr	0.043507	4293.5	0.0211401	2652	0.795905	2309	0.988731	2654	0.770919	11223	0	2629.5
1922	OPC_0	NFOLIGO	Dscam	Dcc	0.043507	3802.1	0.00527242	8995	0.778959	2376	1.06697	2356	0.917635	2654	0	2629.5
1923	AC_4	MFOLIGO_2	Apoe	Vldlr	0.0435092	2124.5	0.0355136	1247	1.20218	960	1.59853	856	0.882488	4930	0	2629.5
1924	OPC_0	AC_1	Ncam1	Ptprz1	0.0437085	3166.7	0.00920341	6324	0.651209	3143	0.835879	3359	0.963119	378	0	2629.5
1925	MC_OLIGO	AC_2	Vegfa	Sirpa	0.0437562	3736.7	0.021084	2658	0.862075	2031	1.20574	1839	0.808735	9526	0	2629.5
1926	MC	AC_2	Lama3	Sdc2	0.0438069	3353.7	0.052701	624	1.21872	917	1.40974	1250	0.767748	11348	0	2629.5
1927	MOLIGO_2	AC_1	Ncam1	Ptprz1	0.0438187	2715.9	0.0102807	5718	0.738415	2592	1.07303	2334	0.965036	306	0	2629.5
1928	AC_5	OPC_1	Sdc2	Ptprj	0.0438565	2348.7	0.0259743	1996	1.18495	995	1.38858	1315	0.884398	4808	0	2629.5
1929	OPC_1	MFOLIGO_2	Tgfa	Erbb4	0.0438565	2936.3	0.0259163	2002	0.544574	3921	0.588159	4808	0.938603	1321	0	2629.5
1930	MOLIGO_2	AC_1	St6gal1	Egfr	0.0438812	2933.7	0.035725	1238	1.15079	1073	1.12768	2102	0.842209	7626	0	2629.5
1931	OPC_1	MFOLIGO_1	Tgfa	Erbb4	0.0439021	2815.7	0.0271447	1861	0.600265	3509	0.588116	4809	0.939924	1270	0	2629.5
1932	MOLIGO_2	MC_OLIGO	Megf10	Abca1	0.0439021	3688.1	0.0201427	2812	0.453235	4809	0.799739	3553	0.887121	4637	0	2629.5
1933	MC_OLIGO	COP	Cntn4	Ptprg	0.0439478	3863.7	0.0123247	4810	0.531144	4031	0.741085	3875	0.897534	3973	0	2629.5
1934	MC_OLIGO	OPC_0	Adam10	Nrcam	0.0441308	3317.7	0.012309	4814	0.577767	3650	0.995372	2626	0.914439	2869	0	2629.5
1935	AC_1	NFOLIGO	Nrxn1	Nlgn1	0.044132	3235.1	0.00604244	8379.5	0.834235	2143.5	0.985506	2664.5	0.963509	358.5	0	2629.5
1936	AC_4	AC_2	Fgf2	Fgfr3	0.0441577	3144.5	0.121768	108	1.6309	380	1.27067	1643	0.777819	10962	0	2629.5
1937	OPC_1	MFOLIGO_1	Cntn4	Aplp1	0.0441767	3404.3	0.0293135	1656	0.542723	3936	0.58741	4815	0.897391	3985	0	2629.5
1938	AC_1	MFOLIGO_1	Timp3	Ddr1	0.0441949	3298.9	0.0442594	864	0.726048	2665	0.994474	2628	0.840882	7708	0	2629.5
1939	NFOLIGO	AC_1	Nlgn1	Nrxn1	0.0441949	3235.1	0.00604244	8379.5	0.834235	2143.5	0.985506	2664.5	0.963509	358.5	0	2629.5
1940	OPC_0	OPC_0	Slit3	Robo2	0.0442048	6220.9	0.00866913	6643	0.251271	7067	0.520489	5222	0.808386	9543	0	2629.5
1941	MOLIGO_1	COP	App	Vldlr	0.0442226	3721.7	0.0174384	3362	0.452647	4816	0.70875	4075	0.901412	3726	0	2629.5
1942	OPC_0	MFOLIGO_1	Cntn1	Notch1	0.0442226	3130.3	0.0127368	4645	0.797593	2299	1.40603	1262	0.884347	4816	0	2629.5
1943	AC_1	OPC_0	Cntn4	Ptprg	0.0442685	3179.1	0.012302	4817	0.653842	3123	1.37556	1345	0.897449	3981	0	2629.5
1944	MOLIGO_2	AC_1	Lrig2	Egfr	0.0443208	3161.1	0.026141	1982	1.12432	1156	1.05398	2413	0.842218	7625	0	2629.5
1945	AC_4	OPC_1	Col1a2	Itgav_Itgb8	0.0443832	4830.7	0.0672907	381	1.88366	262	0.30053	6645	0.781947	10788.5	0.004	6077
1946	AC_2	MC_OLIGO	Nrxn1	Nlgn1	0.0444061	2147.1	0.00971154	6044.5	1.08262	1255.5	1.73053	665.5	0.970993	140.5	0	2629.5
1947	AC_4	MOLIGO_0	Fgf13	Fgfr2	0.0444066	2318.1	0.0190256	3037	0.790497	2332	1.2991	1555	0.926914	2037	0	2629.5
1948	AC_4	MOLIGO_0	Rgma	Neo1	0.0444526	2486.5	0.0267144	1907	0.730506	2638	1.26727	1654	0.9031	3604	0	2629.5
1949	AC_4	MOLIGO_0	Gnai2	Igf1r	0.0444988	2277.9	0.0270872	1869	1.41865	606	1.32566	1476	0.884398	4809	0	2629.5
1950	OPC_0	MFOLIGO_2	Tgfa	Ptprd	0.0444988	3273.7	0.023129	2350	0.452078	4822	0.649735	4455	0.92569	2112	0	2629.5
1951	AC_2	AC_2	Cntn1	Notch1	0.0444988	3417.5	0.0127143	4656	0.650555	3147	1.20793	1833	0.884256	4822	0	2629.5
1952	MC_OLIGO	OPC_1	Slit3	Robo1	0.0445449	3389.7	0.0188536	3068	0.622733	3348	0.8925	3080	0.884255	4823	0	2629.5
1953	AC_5	OPC_1	Fgf13	Fgfr1	0.0445911	2135.5	0.0306288	1558	1.19836	966	1.70436	700	0.884249	4824	0	2629.5
1954	NFOLIGO	AC_1	App	Lrp1	0.0445911	3733.3	0.0122715	4824	0.524704	4087	0.656918	4417	0.916997	2709	0	2629.5
1955	MOLIGO_2	AC_2	Adam10	Nrcam	0.0446836	2883.3	0.0122663	4826	0.759909	2480	1.2858	1598	0.914303	2883	0	2629.5
1956	AC_1	OPC_1	Apoe	Ldlr	0.0447635	3221.3	0.020987	2674	1.13007	1132	1.26537	1659	0.835719	8012	0	2629.5
1957	AC_4	MC_OLIGO	Sdc2	Ptprj	0.0447763	2237.3	0.0281756	1752	1.41511	611	1.26539	1658	0.888492	4536	0	2629.5
1958	AC_4	MOLIGO_0	Slitrk3	Ptprd	0.0448227	2849.3	0.0614194	454	0.688725	2889	0.584523	4829	0.905706	3445	0	2629.5
1959	AC_2	MC	Apoe	Abca1	0.0448691	2726.9	0.019199	2996	1.03592	1408	1.22756	1771	0.884182	4830	0	2629.5
1960	AC_2	AC_4	Cntn1	Ptprz1	0.0448691	2189.7	0.0122526	4830	0.944795	1693	1.56287	920	0.94864	876	0	2629.5
1961	NFOLIGO	MC_OLIGO	Jam3	Itgb1	0.0450552	3624.7	0.0232337	2338	0.599131	3518	0.584061	4834	0.884461	4804	0	2629.5
1962	MC_OLIGO	AC_2	Psap	Lrp1	0.0451455	3048.7	0.0209283	2680	0.771721	2410	1.21508	1811	0.870836	5713	0	2629.5
1963	OPC_1	MC_OLIGO	Fgf12	Fgfr1	0.0451952	4087.5	0.0122321	4837	0.484303	4482	0.710221	4067	0.890644	4422	0	2629.5
1964	AC_1	AC_2	Tnc	Egfr	0.0452094	3890.7	0.0209268	2681	0.938643	1709	1.37727	1340	0.774615	11094	0	2629.5
1965	AC_2	AC_2	Vegfa	Sirpa	0.0452129	2594.9	0.0363702	1204	1.08081	1264	1.78792	587	0.84741	7290	0	2629.5
1966	MC	AC_1	Slit2	Robo1	0.0452419	3628.5	0.0201726	2808	0.58863	3582	0.583801	4838	0.892807	4285	0	2629.5
1967	AC_2	OPC_0	Pdgfc	Pdgfra	0.0453144	2193.5	0.0480383	739	1.08064	1265	1.93913	392	0.867162	5942	0	2629.5
1968	MC_OLIGO	OPC_0	Slit3	Robo1	0.0453355	3211.3	0.0187772	3086	0.619254	3386	1.12517	2115	0.884047	4840	0	2629.5
1969	OPC_1	OPC_1	Tgfa	Erbb4	0.0454293	2990.3	0.0254884	2047	0.525176	4083	0.5835	4842	0.938122	1350	0	2629.5
1970	AC_4	MC_OLIGO	Tnc	Cntn1	0.0454762	1689.5	0.0306267	1559	1.7026	335	1.55259	944	0.912776	2980	0	2629.5
1971	MFOLIGO_2	OPC_1	Alcam	Chl1	0.0454762	3455.9	0.0122138	4843	0.656209	3107	0.858258	3257	0.905722	3443	0	2629.5
1972	NFOLIGO	OPC_0	Ptn	Cdh10	0.0455232	3472.3	0.0122121	4844	0.539088	3962	0.821652	3444	0.920287	2482	0	2629.5
1973	MC_OLIGO	AC_1	Lrig2	Egfr	0.0455298	2798.5	0.0347491	1295	1.19283	977	0.981141	2686	0.860224	6405	0	2629.5
1974	AC_1	OPC_1	Ptn	Cdh10	0.0457114	3527.7	0.0121936	4848	0.546951	3898	0.759645	3779	0.920232	2484	0	2629.5
1975	MFOLIGO_1	OPC_1	Alcam	Chl1	0.0457586	3626.5	0.0121923	4849	0.655831	3112	0.707362	4090	0.905647	3452	0	2629.5
1976	AC_4	COP	Adam10	Nrcam	0.0458519	2151.3	0.0208823	2691	0.833664	2148	1.27342	1638	0.932978	1650	0	2629.5
1977	MFOLIGO_2	AC_1	Adam10	Cadm1	0.0458519	3329.3	0.00960266	6100	0.748801	2543	0.98063	2691	0.917371	2683	0	2629.5
1978	MC	MOLIGO_2	Slit2	App	0.045853	3634.5	0.0199759	2838	0.565278	3754	0.580519	4851	0.895571	4100	0	2629.5
1979	MOLIGO_1	AC_1	Edil3	Itgb5	0.0459003	3206.9	0.0243551	2180	0.541799	3946	0.580469	4852	0.920998	2427	0	2629.5
1980	MOLIGO_2	AC_5	Ncam1	Fgfr1	0.0459003	3587.1	0.0121894	4852	0.469135	4650	0.786504	3626	0.924694	2178	0	2629.5
1981	AC_4	MC_OLIGO	Apoe	Lrp1	0.045995	1791.5	0.0275046	1817	1.45871	549	1.8847	460	0.904937	3502	0	2629.5
1982	MC_OLIGO	AC_5	Adam10	Cadm1	0.045995	3391.3	0.0121867	4854	0.533718	4010	0.833761	3373	0.925965	2090	0	2629.5
1983	MOLIGO_1	MC_OLIGO	App	Aplp2	0.0460424	3979.5	0.0121855	4855	0.488064	4437	0.780042	3666	0.89246	4310	0	2629.5
1984	AC_4	COP	Efna5	Ephb1	0.0460459	1744.9	0.0405664	1002	0.954296	1671	1.68277	728	0.917246	2694	0	2629.5
1985	AC_2	AC_2	Bcan	Nrcam	0.0461848	2449.3	0.0121815	4858	1.01463	1469	1.80985	551	0.916574	2739	0	2629.5
1986	OPC_1	AC_2	Ntn4	Dcc	0.0462324	2696.5	0.0313629	1513	0.735541	2608	1.19456	1873	0.88375	4859	0	2629.5
1987	OPC_1	AC_4	Vcan	Itgb1	0.04628	3266.3	0.0191243	3011	0.642351	3204	0.995098	2627	0.883746	4860	0	2629.5
1988	MC_OLIGO	OPC_0	Rims1	Cacna1c	0.0463753	3927.7	0.0153188	3851	0.449176	4862	0.764114	3753	0.888356	4543	0	2629.5
1989	COP	AC_2	Sorbs1	Insr	0.0463753	3874.7	0.0121898	4851	0.531791	4025	0.907004	3006	0.883729	4862	0	2629.5
1990	COP	OPC_1	Nlgn1	Nrxn2	0.0463753	3209.3	0.0121714	4862.5	0.5515	3855.5	0.911269	2987.5	0.932021	1711.5	0	2629.5
1991	AC_4	MC_OLIGO	Bcan	Nrcam	0.046423	2128.5	0.014278	4129	1.22377	907	1.74129	644	0.922448	2333	0	2629.5
1992	OPC_1	COP	Nrxn2	Nlgn1	0.046423	3209.3	0.0121714	4862.5	0.5515	3855.5	0.911269	2987.5	0.932021	1711.5	0	2629.5
1993	MC	AC_4	Adam10	Cd44	0.0464363	2136.3	0.0662282	390	3.81256	53	1.19255	1885	0.870629	5724	0	2629.5
1994	MFOLIGO_1	AC_1	App	Aplp2	0.0466142	3692.3	0.0170743	3439	0.513763	4201	0.578357	4867	0.907609	3325	0	2629.5
1995	MOLIGO_0	AC_5	Ncam1	Fgfr1	0.0466142	3555.7	0.0121668	4867	0.467589	4667	0.823544	3434	0.924629	2181	0	2629.5
1996	OPC_0	MC	Ntn1	Unc5d	0.0466969	2859.1	0.0538235	601	0.719693	2704	1.39415	1295	0.850733	7066	0	2629.5
1997	AC_5	AC_4	Pdgfc	Pdgfrb	0.0467503	3442.5	0.0413144	979	1.07734	1279	1.44707	1161	0.772985	11164	0	2629.5
1998	AC_4	MC_OLIGO	Sorbs1	Insr	0.0468061	1773.3	0.023899	2253	1.52681	474	1.76717	617	0.914107	2893	0	2629.5
[truncated: 58 more rows]

## Sheet: 3. MCAO ipsi
c.) LIANA output Glial_MC interactions_MCAO ipsi
	source	target	ligand.complex	receptor.complex	aggregate_rank	mean_rank	natmi.edge_specificity	natmi.rank	connectome.weight_sc	connectome.rank	logfc.logfc_comb	logfc.rank	sca.LRscore	sca.rank	cellphonedb.pvalue	cellphonedb.rank
347	AC_1	AC_1	Fgf13	Egfr	0.000486446	2339.2	0.0518945	529	1.93514	92	2.23641	205	0.917943	3224	0	7646
371	AC_1	AC_1	Ptn	Alk	0.000539994	2313.4	0.0303228	1564	1.56916	339	2.0726	323	0.934675	1695	0	7646
480	AC_1	AC_1	Nrxn1	Nlgn1	0.000895647	3409.8	0.0100464	8414.5	1.38082	650.5	2.11051	285.5	0.97324	52.5	0	7646
484	AC_1	AC_1	Nlgn1	Nrxn1	0.000899731	3409.8	0.0100464	8414.5	1.38082	650.5	2.11051	285.5	0.97324	52.5	0	7646
586	AC_1	AC_1	Bcan	Nrcam	0.00134924	2210	0.0247595	2260	1.86316	123	2.37149	128	0.950093	893	0	7646
705	AC_1	AC_1	Fgf13	Fgfr3	0.00185049	3835	0.0416783	831	1.55865	348	1.74313	799	0.862649	9551	0	7646
719	AC_1	AC_1	Efemp1	Egfr	0.00190349	3007.6	0.0414358	839	1.74755	192	1.92914	462	0.893192	5899	0	7646
737	AC_1	AC_1	Ptn	Ptprz1	0.00201246	2942.4	0.0151652	5042	1.2995	855	1.82199	632	0.958314	537	0	7646
867	AC_1	AC_1	Ptn	Cdh10	0.00259499	2356	0.0232665	2528	1.5402	375	2.11305	283	0.948579	948	0	7646
877	AC_1	AC_1	Bcan	Egfr	0.00266841	2383.2	0.0394894	941	1.91633	96	2.1477	259	0.920072	2974	0	7646
920	AC_1	AC_1	Vcl	Alk	0.00291351	2387	0.0349108	1189	1.68677	229	2.13508	267	0.924174	2604	0	7646
1482	AC_1	AC_1	Lrig1	Egfr	0.00708049	3529.2	0.0333251	1313	1.47634	454	1.63873	1046	0.881942	7187	0	7646
1576	AC_1	AC_1	Pdgfc	Pdgfrb	0.00798009	4192.6	0.0401458	908	1.49173	433	1.52203	1368	0.854649	10608	0	7646
1763	AC_1	AC_1	Vegfa	Grin2b	0.00964408	3665.8	0.0399612	919	1.23989	1031	1.49316	1460	0.881251	7273	0	7646
1816	AC_1	AC_1	Apoe	Sdc2	0.0102512	3453.8	0.0317933	1438	1.15812	1348	1.48346	1491	0.897851	5346	0	7646
2210	AC_1	AC_1	Fgf13	Scn8a	0.0150946	3824	0.0288758	1704	1.26671	942	1.62331	1089	0.877368	7739	0	7646
2393	AC_1	AC_1	Vegfa	Egfr	0.0180533	4283.4	0.0289714	1693	1.22054	1094	1.39806	1813	0.865628	9171	0	7646
2599	AC_1	AC_1	Ptn	Sdc2	0.021332	3329	0.0240823	2372	1.21586	1112	1.59032	1162	0.907074	4353	0	7646
2957	AC_1	AC_1	Apoe	Sorl1	0.0286413	3806.8	0.02695	1927	1.03826	2022	1.32882	2129	0.898129	5310	0	7646
3095	AC_1	AC_1	Fgf2	Sdc2	0.0314575	5342	0.0250786	2200	1.10663	1592	1.33815	2081	0.834891	13191	0	7646
3202	AC_1	AC_1	Sorbs1	Itgb5	0.0335374	4084.2	0.0154717	4900	1.05726	1905	1.39591	1821	0.909121	4149	0	7646
3404	AC_1	AC_1	Apoe	Lrp1	0.0379	4988.4	0.0164189	4503	0.727234	4643	0.902539	5060	0.919119	3090	0	7646
3617	AC_1	AC_1	Ncan	Cdh2	0.0431869	4323.6	0.0162732	4570	1.0138	2189	1.36231	1976	0.89873	5237	0	7646
276	AC_2	AC_1	Nrxn1	Nlgn1	0.00032959	3202.8	0.0107916	7726.5	1.47208	463.5	2.314	153.5	0.974156	24.5	0	7646
357	AC_2	AC_1	Nlgn1	Nrxn1	0.000514238	3276.4	0.0105625	7925.5	1.43061	538.5	2.17717	239.5	0.973885	32.5	0	7646
463	AC_2	AC_1	Lrig1	Egfr	0.000839745	2835.2	0.0475469	636	1.75842	181	1.88882	526	0.899226	5187	0	7646
784	AC_2	AC_1	Nrg3	Egfr	0.00221598	2763.2	0.0237372	2428	1.33397	769	1.62818	1076	0.932303	1897	0	7646
801	AC_2	AC_1	Bcan	Nrcam	0.00228938	2277.2	0.0234914	2477	1.80497	162	2.29695	167	0.948832	934	0	7646
890	AC_2	AC_1	Vcl	Alk	0.00275085	2383.8	0.0353432	1157	1.69776	224	2.06973	326	0.924605	2566	0	7646
966	AC_2	AC_1	Vegfa	Grin2b	0.00316256	3054.8	0.0542827	470	1.39016	628	1.65793	997	0.896366	5533	0	7646
1017	AC_2	AC_1	Bcan	Egfr	0.00349973	2465.8	0.0374669	1032	1.85814	127	2.07316	321	0.918117	3203	0	7646
1364	AC_2	AC_1	Vegfa	Egfr	0.00593538	3523.2	0.0393542	943	1.37081	673	1.56284	1236	0.882466	7118	0	7646
1901	AC_2	AC_1	Ntrk3	Ptprf	0.0111123	3298	0.0306485	1533	1.28723	889	1.65525	1011	0.897357	5411	0	7646
2425	AC_2	AC_1	Sorbs1	Itgb5	0.0185949	3658.8	0.0172032	4200	1.18194	1252	1.48041	1501	0.913409	3695	0	7646
2464	AC_2	AC_1	Apoe	Sdc2	0.0192849	3799.2	0.0278426	1825	1.06435	1855	1.44872	1604	0.891604	6066	0	7646
2580	AC_2	AC_1	Cntn1	Nrcam	0.0211352	4468.4	0.00898184	9439	1.05618	1915	1.45093	1598	0.934143	1744	0	7646
2744	AC_2	AC_1	Ncam1	Ptprz1	0.0239441	4130.6	0.00927546	9134	1.10359	1607	1.35705	2000	0.964801	266	0	7646
3017	AC_2	AC_1	Lama2	Dag1	0.0299249	5862.6	0.0547873	460	1.39484	615	1.01754	4087	0.807384	16505	0	7646
3232	AC_2	AC_1	Fgfr3	Epha4	0.0340974	5272.2	0.063897	285	1.3136	816	1.29912	2263	0.817092	15351	0	7646
3622	AC_2	AC_1	Lama2	Itgav_Itgb8	0.0432177	5047.2	0.0437891	743	1.35733	699	0.950231	4637	0.848017	11511	0	7646
131	AC_3	AC_1	Vcl	Alk	0.00010165	1920.6	0.0552433	446	2.20356	33	2.7098	35	0.93877	1443	0	7646
440	AC_3	AC_1	Ptn	Alk	0.000760573	2419.2	0.0286488	1728	1.52118	398	1.92009	475	0.932919	1849	0	7646
509	AC_3	AC_1	Lrig1	Egfr	0.00097535	2819.8	0.0493191	597	1.79357	169	1.79846	669	0.900872	5018	0	7646
576	AC_3	AC_1	Nlgn1	Nrxn1	0.00130893	3518.2	0.00963926	8802.5	1.34154	739.5	2.05275	337.5	0.972696	65.5	0	7646
723	AC_3	AC_1	Adam12	Sdc4	0.00193036	3115.8	0.0413543	843	1.40385	598	1.76709	734	0.894302	5758	0	7646
834	AC_3	AC_1	Tnc	Egfr	0.00245578	2633.8	0.0358803	1123	1.56933	338	2.06434	328	0.913067	3734	0	7646
836	AC_3	AC_1	Tnc	Ptprz1	0.00245808	2655.4	0.0191072	3530	1.34691	721	2.03428	356	0.947157	1024	0	7646
839	AC_3	AC_1	Ncan	Cdh2	0.00246888	2511.8	0.0315822	1455	1.61177	287	1.79384	675	0.925168	2496	0	7646
844	AC_3	AC_1	Ptn	Sdc2	0.00251145	3570	0.0227528	2643	1.16788	1315	1.43781	1655	0.904653	4591	0	7646
853	AC_3	AC_1	Bcan	Egfr	0.00254439	2829.4	0.0300473	1592	1.64467	266	1.8802	536	0.90943	4107	0	7646
855	AC_3	AC_1	Bcan	Nrcam	0.00254676	2612	0.0188394	3618	1.5915	317	2.10399	289	0.943201	1190	0	7646
868	AC_3	AC_1	Vcl	Itgb5	0.00261372	3105.2	0.0297325	1617	1.42286	550	1.7149	857	0.902212	4856	0	7646
872	AC_3	AC_1	Sorbs1	Itgb5	0.00264529	3583.6	0.0172358	4183	1.18428	1239	1.59409	1159	0.913484	3691	0	7646
876	AC_3	AC_1	Ptn	Cdh10	0.00266241	2464.4	0.0219821	2800	1.49222	431	1.96054	423	0.947176	1022	0	7646
893	AC_3	AC_1	Ptn	Ptprz1	0.0027544	3132	0.014328	5465	1.25152	999	1.66948	965	0.957165	585	0	7646
912	AC_3	AC_1	Fgf13	Egfr	0.00288534	3187.4	0.0311055	1493	1.47993	449	1.72657	833	0.896488	5516	0	7646
1163	AC_3	AC_1	Ptn	Sdc4	0.00441206	4261	0.0197318	3335	1.07408	1799	1.25478	2520	0.892181	6005	0	7646
1175	AC_3	AC_1	Nrxn1	Nlgn1	0.00447205	3884.4	0.00867608	9800.5	1.21299	1122.5	1.76166	749.5	0.971263	103.5	0	7646
1600	AC_3	AC_1	Adam12	Itgb1	0.00815502	5302.2	0.0141677	5558	0.881146	3159	1.1169	3358	0.8854	6790	0	7646
2030	AC_3	AC_1	Sorbs1	Insr	0.0126658	4737.2	0.0112192	7415	1.06191	1876	1.44134	1635	0.899951	5114	0	7646
2277	AC_3	AC_1	Lamc1	Itgav_Itgb8	0.0159201	6904.6	0.011496	7219	0.627357	5900	0.655238	7762	0.892267	5996	0	7646
2321	AC_3	AC_1	Clcf1	Sorl1	0.016669	4327	0.0757492	165	1.47512	456	1.39505	1827	0.847807	11541	0	7646
2342	AC_3	AC_1	Fgf2	Sdc2	0.0172329	4566	0.0320747	1418	1.273	923	1.40427	1784	0.851159	11059	0	7646
2639	AC_3	AC_1	Pdgfc	Pdgfrb	0.0219383	4551.2	0.0364213	1100	1.38967	632	1.36932	1940	0.848497	11438	0	7646
2666	AC_3	AC_1	Vim	Cd44	0.0224724	6945.2	0.0101393	8316	0.673844	5280	0.847086	5606	0.876131	7878	0	7646
2785	AC_3	AC_1	Tnc	Sdc4	0.0247778	4167.2	0.0263134	2024	1.16947	1310	1.61958	1099	0.869066	8757	0	7646
2804	AC_3	AC_1	Vegfa	Grin2b	0.025293	4229.2	0.0331695	1324	1.16863	1313	1.28602	2348	0.871153	8515	0	7646
2806	AC_3	AC_1	Fgf2	Fgfr2	0.0253524	7348	0.0100082	8455	0.73594	4551	0.596438	8519	0.878668	7569	0	7646
2849	AC_3	AC_1	Ncam1	Ptprz1	0.0262079	4211.8	0.00907768	9356	1.08463	1717	1.34236	2064	0.964433	276	0	7646
2935	AC_3	AC_1	Lrig2	Egfr	0.0281464	5900.6	0.0137649	5764	0.989406	2352	0.903839	5042	0.869586	8699	0	7646
3020	AC_3	AC_1	Efemp1	Egfr	0.0300087	4160.4	0.0253412	2164	1.39376	617	1.5074	1416	0.867372	8959	0	7646
3245	AC_3	AC_1	Rtn4	Tnfrsf19	0.0342452	6039.6	0.00936632	9047	0.865836	3296	0.70857	7102	0.918898	3107	0	7646
3436	AC_3	AC_1	Lamc1	Itga6_Itgb1	0.0386581	7671.2	0.0115314	7193	0.57832	6646	0.54414	9269	0.878376	7602	0	7646
3477	AC_3	AC_1	Lamc1	Cd44	0.0395844	8219.2	0.00910528	9313	0.574963	6686	0.568896	8907	0.870946	8544	0	7646
3496	AC_3	AC_1	Megf10	Abca1	0.039947	6169.2	0.0145462	5360	0.720425	4724	0.54051	9330	0.912497	3786	0	7646
3517	AC_3	AC_1	Rgma	Neo1	0.0403986	7185	0.00908065	9351	0.7142	4791	0.655889	7750	0.888889	6387	0	7646
3585	AC_3	AC_1	Apoe	Sorl1	0.0422684	7277.8	0.013926	5671	0.673566	5284	0.610817	8352	0.863715	9436	0	7646
3619	AC_3	AC_1	Apoe	Sdc2	0.0432175	6413.6	0.0164287	4497	0.793431	3994	0.765452	6453	0.863358	9478	0	7646
3712	AC_3	AC_1	Cntn1	Nrcam	0.045547	7385.4	0.00408756	17203	0.835752	3607	1.03481	3956	0.905382	4515	0	7646
3719	AC_3	AC_1	Ntrk3	Ptprf	0.0456446	6086.8	0.0156583	4840	0.775698	4160	1.00992	4145	0.862048	9643	0	7646
3746	AC_3	AC_1	Fn1	Sdc2	0.046299	5094.2	0.0468485	650	1.00887	2218	1.1456	3157	0.845626	11800	0	7646
3749	AC_3	AC_1	Rgma	Bmpr2	0.0463602	7571.2	0.0105156	7963	0.676793	5236	0.683683	7399	0.862253	9612	0	7646
3769	AC_3	AC_1	Fgf2	Fgfr3	0.0469602	5763.4	0.0304622	1548	1.20256	1160	1.17273	2981	0.815869	15482	0	7646
3780	AC_3	AC_1	Vegfa	Egfr	0.0471932	4984.4	0.0240475	2377	1.14927	1379	1.19093	2885	0.854421	10635	0	7646
3793	AC_3	AC_1	Fgfr3	Epha4	0.047427	6145	0.0516421	535	1.1563	1352	1.0387	3927	0.800641	17265	0	7646
3803	AC_3	AC_1	Fgf13	Fgfr3	0.0476953	5593.6	0.0249819	2215	1.10344	1608	1.2333	2651	0.829425	13848	0	7646
3811	AC_3	AC_1	Hbegf	Cd44	0.0478972	5708.6	0.0372048	1048	1.11494	1549	0.90721	5010	0.833942	13290	0	7646
3816	AC_3	AC_1	Fgf13	Scn8a	0.0480997	6130.4	0.0173081	4163	0.811499	3832	1.11348	3380	0.847072	11631	0	7646
3824	AC_3	AC_1	Fgf2	Sdc4	0.0483028	5376	0.027816	1826	1.1792	1264	1.22124	2722	0.832982	13422	0	7646
3830	AC_3	AC_1	Lamc1	Dag1	0.0484716	7022	0.0143834	5436	0.664865	5383	0.722543	6947	0.861533	9698	0	7646
3831	AC_3	AC_1	Gnai2	Egfr	0.0484726	5652	0.0209855	3014	1.0421	1986	0.980046	4390	0.849974	11224	0	7646
3857	AC_3	AC_1	Efemp2	Plscr4	0.0490872	6384	0.0597918	341	1.11689	1541	0.989488	4310	0.792922	18082	0	7646
63	AC_4	AC_1	Efemp1	Egfr	4.12582e-05	2316.6	0.068742	231	2.3478	22	2.28459	172	0.915047	3512	0	7646
97	AC_4	AC_1	Tnc	Egfr	7.17052e-05	1954.8	0.0644152	278	2.19512	34	2.76798	28	0.933656	1788	0	7646
172	AC_4	AC_1	Tnc	Ptprz1	0.000150679	1889.4	0.0343027	1227	1.9727	81	2.73792	32	0.960025	461	0	7646
234	AC_4	AC_1	Nrxn1	Nlgn1	0.000248592	3153	0.0110203	7568.5	1.50009	421.5	2.40504	107.5	0.974419	21.5	0	7646
348	AC_4	AC_1	Fgf13	Egfr	0.000491923	2346	0.0518432	531	1.93402	93	2.19076	232	0.917905	3228	0	7646
366	AC_4	AC_1	A2m	Lrp1	0.000528518	2245.4	0.0513349	544	2.48604	10	2.01854	367	0.923544	2660	0	7646
473	AC_4	AC_1	Tnc	Sdc4	0.0008674	2764	0.0472399	643	1.79527	168	2.32322	148	0.898923	5215	0	7646
551	AC_4	AC_1	Fgf2	Sdc2	0.00113887	3224.2	0.0549421	453	1.81677	155	1.78116	705	0.882137	7162	0	7646
620	AC_4	AC_1	Nlgn1	Nrxn1	0.00151204	3569.4	0.00950596	8924.5	1.32869	775.5	1.95478	430.5	0.972511	70.5	0	7646
654	AC_4	AC_1	Pdgfc	Pdgfrb	0.00166034	3585.2	0.0511381	548	1.79294	171	1.7416	801	0.869046	8760	0	7646
698	AC_4	AC_1	Ptn	Alk	0.00182319	2640	0.0244546	2310	1.40096	603	1.99777	383	0.927793	2258	0	7646
704	AC_4	AC_1	Vcl	Alk	0.00184493	2252.2	0.0381114	1003	1.76812	179	2.39185	116	0.927191	2317	0	7646
799	AC_4	AC_1	Fgf13	Fgfr3	0.00228743	3857.2	0.0416371	835	1.55753	350	1.69749	893	0.862591	9562	0	7646
869	AC_4	AC_1	Ncan	Cdh2	0.00261512	2522.4	0.0313378	1470	1.60222	300	1.80144	663	0.924899	2533	0	7646
1024	AC_4	AC_1	Sorbs1	Itgb5	0.00354915	2757.4	0.0223246	2739	1.55074	361	2.04413	345	0.923175	2696	0	7646
1200	AC_4	AC_1	Lrig1	Egfr	0.00466139	3356.2	0.0370285	1064	1.54979	366	1.603	1138	0.887318	6567	0	7646
1221	AC_4	AC_1	Fgf2	Sdc4	0.00480676	3725.2	0.047647	634	1.72297	208	1.59813	1150	0.867153	8988	0	7646
1301	AC_4	AC_1	Ptn	Cdh10	0.00541763	2702.4	0.0187639	3647	1.372	668	2.03823	353	0.943073	1198	0	7646
1375	AC_4	AC_1	Bcan	Nrcam	0.00600579	2675.4	0.0182418	3833	1.56408	342	2.07879	315	0.942332	1241	0	7646
1429	AC_4	AC_1	Fgf2	Fgfr3	0.00654376	4090.8	0.05218	521	1.74634	193	1.54962	1278	0.852923	10816	0	7646
1794	AC_4	AC_1	Ptn	Ptprz1	0.00997406	3468	0.0122304	6697	1.1313	1477	1.74716	786	0.9538	734	0	7646
2055	AC_4	AC_1	Fgfr3	Epha4	0.0129489	4824.8	0.0797026	139	1.51648	401	1.25443	2522	0.833034	13416	0	7646
2165	AC_4	AC_1	Bcan	Egfr	0.0144382	2880.8	0.0290943	1678	1.61725	279	1.855	561	0.908093	4240	0	7646
2217	AC_4	AC_1	Fgf13	Scn8a	0.0151972	3848.8	0.0288473	1708	1.26559	946	1.57767	1195	0.877314	7749	0	7646
2715	AC_4	AC_1	Sorbs1	Insr	0.0233829	3605.2	0.0145317	5369	1.42837	542	1.89138	522	0.91101	3947	0	7646
2857	AC_4	AC_1	Fgf2	Fgfr2	0.0263079	4360.6	0.0171435	4215	1.27971	904	0.973326	4440	0.904563	4598	0	7646
3110	AC_4	AC_1	Vegfa	Grin2b	0.0317031	4373.8	0.0305951	1538	1.14162	1412	1.31099	2206	0.86655	9067	0	7646
3317	AC_4	AC_1	Apoe	Sdc2	0.0356224	4154.6	0.0250113	2211	0.997145	2298	1.37158	1927	0.886312	6691	0	7646
3777	AC_4	AC_1	Vim	Cd44	0.0471599	4359.8	0.0156191	4862	1.09968	1626	1.29477	2305	0.897737	5360	0	7646
3797	AC_4	AC_1	Ptn	Sdc2	0.047561	3957.6	0.0194218	3428	1.04766	1955	1.51549	1387	0.897604	5372	0	7646
3818	AC_4	AC_1	Fgf2	Fgfr1	0.0481405	4303.2	0.0241475	2363	1.34969	714	1.24906	2555	0.873369	8238	0	7646
175	AC_5	AC_1	Nrg1	Egfr	0.000157503	2242.6	0.0586286	362	1.59793	306	2.47382	79	0.921732	2820	0	7646
223	AC_5	AC_1	Efemp1	Egfr	0.000224858	2537.6	0.0565385	408	2.07954	53	2.18584	233	0.907136	4348	0	7646
472	AC_5	AC_1	Pdgfc	Pdgfrb	0.0008674	3611.8	0.0494851	594	1.74765	191	1.81223	643	0.867165	8985	0	7646
791	AC_5	AC_1	Nlgn1	Nrxn1	0.00223504	3663.6	0.00908669	9342.5	1.28824	885.5	2.0329	357.5	0.971901	86.5	0	7646
955	AC_5	AC_1	Tnc	Ptprz1	0.00309778	2672.2	0.0195017	3403	1.36316	683	1.81617	639	0.947666	990	0	7646
1105	AC_5	AC_1	Tnc	Egfr	0.00405352	2655.6	0.0366211	1085	1.58558	323	1.84622	579	0.913875	3645	0	7646
1149	AC_5	AC_1	Nrg1	Lgr4	0.00432194	2576.6	0.0400185	918	1.21671	1109	2.21217	221	0.919895	2989	0	7646
1165	AC_5	AC_1	Nrxn1	Nlgn1	0.00441392	3842.4	0.00868709	9790.5	1.21433	1116.5	1.85803	557.5	0.971281	101.5	0	7646
1251	AC_5	AC_1	Fgf13	Egfr	0.00505553	2916	0.0351948	1170	1.56947	337	1.85709	560	0.902081	4867	0	7646
1621	AC_5	AC_1	Sorbs1	Itgb5	0.0083215	3112.8	0.0194718	3410	1.3453	724	1.84322	590	0.918184	3194	0	7646
2058	AC_5	AC_1	Vcl	Alk	0.0129992	2920.6	0.0252954	2170	1.44238	515	1.93802	445	0.912086	3827	0	7646
2443	AC_5	AC_1	Fgf2	Sdc2	0.0189277	4801	0.0295679	1631	1.21338	1119	1.39199	1843	0.84593	11766	0	7646
2641	AC_5	AC_1	Tnc	Sdc4	0.0220033	4250.2	0.0268567	1942	1.18572	1231	1.40146	1801	0.870225	8631	0	7646
2686	AC_5	AC_1	Fgf13	Fgfr3	0.0228271	5077.4	0.0282662	1776	1.19298	1200	1.36382	1967	0.837985	12798	0	7646
3706	AC_5	AC_1	Lama3	Sdc2	0.045416	5738	0.0877328	102	1.32878	774	1.25764	2503	0.796701	17665	0	7646
3855	AC_5	AC_1	A2m	Lrp1	0.0490528	3956.8	0.0230783	2572	1.18218	1251	1.33763	2083	0.890101	6232	0	7646
149	COP	AC_1	Vcan	Egfr	0.000129091	1955.8	0.0454228	694	1.85227	133	2.37541	126	0.94338	1180	0	7646
585	COP	AC_1	Nrg3	Egfr	0.00134846	2540.4	0.0255218	2139	1.38844	636	1.84691	576	0.934555	1705	0	7646
721	COP	AC_1	Nxph1	Nrxn1	0.00192362	2585.6	0.0180535	3891	1.30468	842	2.07916	314	0.965673	235	0	7646
850	COP	AC_1	Nlgn1	Nrxn1	0.00253715	3706.6	0.00891536	9516.5	1.27171	925.5	2.03832	351.5	0.97164	93.5	0	7646
1719	COP	AC_1	Nlgn3	Nrxn1	0.0090531	3230.8	0.0208288	3064.5	1.17787	1273.5	1.78954	684.5	0.915282	3485.5	0	7646
1766	COP	AC_1	Cntn1	Nrcam	0.00966329	3881.2	0.0107184	7787	1.13438	1461	1.61576	1108	0.939376	1404	0	7646
2199	COP	AC_1	Bcan	Nrcam	0.0149669	3201.8	0.0139751	5642	1.36829	679	2.04458	343	0.934651	1699	0	7646
2456	COP	AC_1	Nrxn2	Nlgn1	0.0191623	3599.4	0.0170897	4233.5	0.985839	2375.5	1.36257	1973.5	0.933883	1768.5	0	7646
2469	COP	AC_1	Il1rapl1	Ptprf	0.0193874	5097.2	0.0137098	5804	0.789078	4021	0.889807	5184	0.921627	2831	0	7646
2473	COP	AC_1	Lama4	Itgav_Itgb8	0.0194596	5944.8	0.0155791	4871	0.674958	5262	0.940865	4720	0.881674	7225	0	7646
2481	COP	AC_1	Ntn1	Dcc	0.0195682	6332.4	0.0130628	6171	0.559973	6949	1.0937	3506	0.880098	7390	0	7646
2486	COP	AC_1	Vcan	Itgb1	0.019653	4903.8	0.0114123	7270	0.929713	2738	1.28046	2380	0.905791	4485	0	7646
2487	COP	AC_1	Vcan	Cd44	0.0196651	4427.8	0.0121129	6773	0.993551	2325	1.39209	1842	0.914726	3553	0	7646
2492	COP	AC_1	Bcan	Egfr	0.0197259	3423.4	0.0222891	2748	1.42147	555	1.82079	633	0.896354	5535	0	7646
2501	COP	AC_1	Dscam	Dcc	0.0198602	4760	0.0128237	6329	0.65625	5521	1.19123	2883	0.939166	1421	0	7646
2505	COP	AC_1	Cntn6	Ptprg	0.0199337	5179.4	0.0179567	3927	0.710706	4822	1.10344	3451	0.891767	6051	0	7646
2510	COP	AC_1	Rtn4	Tnfrsf19	0.0199952	5102	0.0103533	8124	0.901142	2987	1.02902	3999	0.922554	2754	0	7646
2695	COP	AC_1	Ncam1	Ptprz1	0.0229942	4307	0.00866605	9815	1.04517	1972	1.40398	1788	0.963628	314	0	7646
3260	COP	AC_1	Lama4	Itga6_Itgb1	0.0344539	6656	0.015627	4857	0.625921	5921	0.829767	5798	0.866622	9058	0	7646
3480	COP	AC_1	Cntn1	Ptprz1	0.0396482	4547.4	0.0091035	9316	0.965136	2497	1.36191	1979	0.941139	1299	0	7646
3696	COP	AC_1	Sema3d	Nrp1_Plxna2	0.0451433	5080.2	0.0236779	2440	0.943307	2646	1.15381	3108	0.862591	9561	0	7646
891	DC	AC_1	Anxa1	Egfr	0.00275266	4284.8	0.0664438	252	1.39453	616	1.67532	951	0.844438	11959	0	7646
1652	DC	AC_1	Ptpn6	Egfr	0.00855364	4387.8	0.0865403	105	1.25229	997	1.51123	1401	0.845709	11790	0	7646
1953	DC	AC_1	Grn	Egfr	0.0117331	4255	0.0504715	563	1.18424	1240	1.46082	1562	0.857151	10264	0	7646
3676	DC	AC_1	Gnai2	Egfr	0.044496	4922	0.0234613	2485	1.0737	1803	1.28008	2383	0.856947	10293	0	7646
1138	MC_OLIGO	AC_1	Nxph1	Nrxn1	0.0042651	2856.2	0.0158145	4773	1.21807	1104	1.94691	437	0.96341	321	0	7646
1461	MC_OLIGO	AC_1	Vcan	Egfr	0.0068572	3564.4	0.0203598	3177	1.19257	1203	1.24955	2552	0.917729	3244	0	7646
2887	MC_OLIGO	AC_1	Cntn1	Nrcam	0.0268681	4691.8	0.00843549	10084	1.03157	2082	1.41636	1737	0.932186	1910	0	7646
3002	MC_OLIGO	AC_1	Nlgn1	Nrxn1	0.0295353	4848.2	0.00631466	12946.5	1.02084	2151.5	1.54835	1283.5	0.966481	213.5	0	7646
3370	MC_OLIGO	AC_1	Nrg3	Egfr	0.0369965	4222.8	0.0151924	5028	1.07321	1807	1.125	3305	0.916789	3328	0	7646
3592	MC_OLIGO	AC_1	Dscam	Dcc	0.0424407	4245.8	0.0148495	5213	0.750634	4401	1.21043	2781	0.943224	1188	0	7646
952	MFOLIGO_1	AC_1	Ptn	Alk	0.00309684	2841	0.0227418	2645	1.35187	709	1.76945	728	0.925323	2477	0	7646
1106	MFOLIGO_1	AC_1	Cntn1	Nrcam	0.00405352	3258.4	0.0134684	5941	1.25824	976	1.81177	644	0.945562	1085	0	7646
1473	MFOLIGO_1	AC_1	Ptn	Cdh10	0.00698653	2897.6	0.0174496	4098	1.32291	791	1.8099	646	0.941092	1307	0	7646
1893	MFOLIGO_1	AC_1	Ncam1	Ptprz1	0.0110493	3887.8	0.00978096	8665	1.15206	1364	1.47058	1530	0.965691	234	0	7646
2177	MFOLIGO_1	AC_1	Cntn1	Ptprz1	0.0146633	3772.4	0.0114392	7254	1.08899	1687	1.55791	1250	0.947155	1025	0	7646
2271	MFOLIGO_1	AC_1	Ptn	Ptprz1	0.0158753	3766.8	0.0113737	7299	1.08221	1734	1.51883	1375	0.952173	780	0	7646
2952	MFOLIGO_1	AC_1	App	Tspan12	0.0285368	6360.2	0.0138413	5714	0.697937	4962	0.691485	7297	0.890527	6182	0	7646
2960	MFOLIGO_1	AC_1	Cntn2	Nrcam	0.0287172	4213.8	0.0175849	4043	0.990811	2345	1.29637	2288	0.903236	4747	0	7646
2962	MFOLIGO_1	AC_1	Cntn1	Notch1	0.0287501	6063.8	0.010425	8049	0.704766	4888	1.06064	3745	0.892314	5991	0	7646
2966	MFOLIGO_1	AC_1	Sema4d	Plxnb1	0.028816	4736.6	0.0203971	3162	0.905654	2951	1.17309	2979	0.884085	6945	0	7646
2968	MFOLIGO_1	AC_1	Il1rapl1	Ptprf	0.028882	5085.8	0.0139916	5635	0.807009	3869	0.857043	5506	0.922358	2773	0	7646
2975	MFOLIGO_1	AC_1	Lrig2	Egfr	0.0290143	3966.8	0.02279	2630	1.17251	1294	1.23425	2645	0.895613	5619	0	7646
2976	MFOLIGO_1	AC_1	Bmp1	Bmpr2	0.0290475	7219.8	0.0117173	7053	0.624324	5945	0.742854	6711	0.8692	8744	0	7646
2982	MFOLIGO_1	AC_1	Ptn	Sdc2	0.0290807	4386.8	0.0180615	3889	0.998567	2287	1.28716	2344	0.894218	5768	0	7646
2990	MFOLIGO_1	AC_1	Ptn	Sdc4	0.0292472	5244.2	0.0156633	4837	0.904768	2955	1.10413	3442	0.880562	7341	0	7646
2992	MFOLIGO_1	AC_1	Nrg3	Egfr	0.0292972	5169.8	0.0114235	7263	0.958194	2538	1.04637	3873	0.905247	4529	0	7646
3011	MFOLIGO_1	AC_1	Nlgn1	Nrxn1	0.0297714	4889.6	0.00630543	12953.5	1.01995	2158.5	1.48949	1474.5	0.966458	215.5	0	7646
3513	MFOLIGO_1	AC_1	St6gal1	Egfr	0.0403339	5296.2	0.0206634	3094	1.02781	2105	0.992023	4288	0.86429	9348	0	7646
3781	MFOLIGO_1	AC_1	Col9a3	Itgav_Itgb8	0.0472104	7367.6	0.0158706	4752	0.588567	6478	0.613594	8315	0.862011	9647	0	7646
168	MFOLIGO_2	AC_1	Cntn2	Nrcam	0.000148889	3042.2	0.0262586	2031	1.11691	1540	1.67758	945	0.919397	3049	0	7646
230	MFOLIGO_2	AC_1	Ncam1	Ptprz1	0.00024122	3803.2	0.00974566	8710	1.14867	1382	1.6407	1041	0.965631	237	0	7646
446	MFOLIGO_2	AC_1	Ptn	Alk	0.000785313	3540.8	0.017034	4252	1.18826	1223	1.64552	1027	0.914704	3556	0	7646
453	MFOLIGO_2	AC_1	Ptn	Cdh10	0.000806915	3591.2	0.0130701	6168	1.15931	1344	1.68597	921	0.932552	1877	0	7646
655	MFOLIGO_2	AC_1	Il1rapl1	Ptprf	0.00166399	4208.4	0.0153927	4941	0.89618	3027	1.17238	2984	0.925708	2444	0	7646
694	MFOLIGO_2	AC_1	Edil3	Itgb5	0.00180673	5089.8	0.0164868	4475	0.692792	5023	0.917216	4918	0.916208	3387	0	7646
711	MFOLIGO_2	AC_1	Rtn4	Tnfrsf19	0.00187632	4113.2	0.0129318	6243	0.993377	2327	1.29673	2286	0.930134	2064	0	7646
1099	MFOLIGO_2	AC_1	Ptn	Ptprz1	0.00403165	4675.8	0.00851913	9978	0.918603	2830	1.3949	1829	0.945146	1096	0	7646
1380	MFOLIGO_2	AC_1	Adam10	Nrcam	0.00602715	5135.6	0.00892147	9506	0.882656	3138	1.18509	2922	0.92541	2466	0	7646
1647	MFOLIGO_2	AC_1	Cntn1	Nrcam	0.00853143	6197.4	0.0052763	14706	0.889289	3077	1.32937	2126	0.915765	3432	0	7646
1902	MFOLIGO_2	AC_1	Nlgn1	Nrxn1	0.0111164	6188.8	0.0043141	16713.5	0.827854	3675.5	1.2719	2431.5	0.959731	477.5	0	7646
1931	MFOLIGO_2	AC_1	App	Tspan12	0.011467	7071.8	0.0117712	7012	0.600304	6301	0.69376	7269	0.882378	7131	0	7646
2038	MFOLIGO_2	AC_1	Ptn	Sdc2	0.0128203	5526.4	0.0135284	5903	0.834964	3611	1.16323	3039	0.879751	7433	0	7646
2507	MFOLIGO_2	AC_1	Hsp90aa1	Egfr	0.0199383	6331.6	0.0181462	3860	0.971339	2452	0.993585	4277	0.832968	13423	0	7646
2755	MFOLIGO_2	AC_1	St6gal1	Egfr	0.0241031	5850	0.0164429	4494	0.970048	2468	1.10244	3455	0.850325	11187	0	7646
2995	MFOLIGO_2	AC_1	Cntn1	Ptprz1	0.0293359	7108.8	0.00448135	16334	0.72004	4731	1.07551	3636	0.918155	3197	0	7646
3375	MFOLIGO_2	AC_1	Nrg3	Egfr	0.037099	6122.6	0.00921769	9193	0.890879	3069	0.899451	5093	0.895637	5612	0	7646
3487	MFOLIGO_2	AC_1	Ptn	Sdc4	0.0397547	6580.4	0.0117321	7042	0.741165	4506	0.980201	4387	0.86451	9321	0	7646
447	MG	AC_1	Slit2	Dcc	0.000790869	3364.2	0.0291625	1668	0.765869	4258	1.70274	880	0.926503	2369	0	7646
707	MG	AC_1	Slit2	Robo2	0.00185397	3992.6	0.0287906	1713	0.774538	4171	1.51574	1384	0.900601	5049	0	7646
1360	MG	AC_1	Slit2	Robo1	0.00590294	4594	0.0250923	2198	0.595879	6365	1.25708	2506	0.907944	4255	0	7646
2102	MG	AC_1	Adam10	Nrcam	0.0134086	4332.6	0.0111158	7500	0.953292	2578	1.33936	2075	0.932653	1864	0	7646
2370	MG	AC_1	Tgfb1	Egfr	0.0176438	5204.2	0.0593318	353	1.10379	1605	1.36515	1962	0.82453	14455	0	7646
2372	MG	AC_1	Tgfb1	Sdc2	0.017693	7110.8	0.0501739	573	0.797734	3959	1.10342	3452	0.77298	19924	0	7646
2396	MG	AC_1	Gnai2	Egfr	0.0180898	5991	0.0175414	4061	0.998144	2291	1.14263	3183	0.838182	12774	0	7646
2405	MG	AC_1	Spp1	S1pr1	0.0182739	5786.6	0.0777828	152	0.83183	3641	1.14444	3166	0.825629	14328	0	7646
2650	MG	AC_1	Dscam	Dcc	0.0222704	5789	0.0101504	8301	0.531698	7450	1.07639	3633	0.932135	1915	0	7646
2922	MG	AC_1	Pros1	Mertk	0.0277603	7542.8	0.0144134	5427	0.467292	8675	0.623119	8189	0.877034	7777	0	7646
3710	MG	AC_1	C1qb	Lrp1	0.0454985	6184.6	0.049773	585	0.522347	7615	0.857605	5501	0.862508	9576	0	7646
3863	MG	AC_1	Adam10	Cadm1	0.0491754	6058	0.00872866	9726	0.655734	5526	0.863944	5433	0.931563	1959	0	7646
181	MOLIGO_0	AC_1	Cntn2	Nrcam	0.000160206	3001.4	0.0260164	2059	1.11339	1556	1.80818	652	0.919053	3094	0	7646
338	MOLIGO_0	AC_1	Rtn4	Tnfrsf19	0.000452846	2953.8	0.0182523	3828	1.1837	1245	1.78039	709	0.940535	1341	0	7646
378	MOLIGO_0	AC_1	Hsp90aa1	Egfr	0.000560363	4253.4	0.0293548	1651	1.08482	1711	1.72279	841	0.863811	9418	0	7646
619	MOLIGO_0	AC_1	Ncam1	Ptprz1	0.00150845	4331.2	0.00831779	10216	1.01178	2201	1.55623	1254	0.962903	339	0	7646
901	MOLIGO_0	AC_1	Ptn	Cdh10	0.0028185	4298.4	0.0102221	8235	1.05292	1934	1.62205	1095	0.9244	2582	0	7646
1025	MOLIGO_0	AC_1	Il1rapl1	Ptprf	0.00355771	4681	0.0137836	5752	0.793774	3992	1.14084	3203	0.921821	2812	0	7646
1176	MOLIGO_0	AC_1	Ptn	Alk	0.00447487	4237.2	0.0133223	6022	1.08187	1737	1.5816	1185	0.904615	4596	0	7646
1629	MOLIGO_0	AC_1	Edil3	Itgb5	0.00839808	5937.8	0.0143274	5466	0.566506	6830	0.833807	5769	0.910659	3978	0	7646
1702	MOLIGO_0	AC_1	Adam10	Nrcam	0.00894296	5583.2	0.00783236	10809	0.847596	3474	1.15758	3081	0.92079	2906	0	7646
2053	MOLIGO_0	AC_1	App	Tspan12	0.0129328	7213.6	0.0111841	7446	0.572612	6725	0.73523	6808	0.879696	7443	0	7646
2054	MOLIGO_0	AC_1	Ptn	Ptprz1	0.0129468	5492.8	0.0066628	12421	0.812213	3823	1.33099	2113	0.938416	1461	0	7646
2870	MOLIGO_0	AC_1	St6gal1	Egfr	0.0265053	5842	0.0161836	4607	0.9665	2489	1.14691	3147	0.849311	11321	0	7646
2911	MOLIGO_0	AC_1	Nlgn1	Nrxn1	0.0275991	7162	0.00325967	19192.5	0.726138	4656.5	1.08194	3591.5	0.953952	723.5	0	7646
3026	MOLIGO_0	AC_1	Nrg3	Egfr	0.0302105	5853.6	0.00961311	8823	0.902946	2969	0.97198	4454	0.897584	5376	0	7646
3276	MOLIGO_0	AC_1	Nrg1	Egfr	0.0346722	5696.2	0.0153887	4943	0.978666	2416	1.12341	3310	0.857822	10166	0	7646
3309	MOLIGO_0	AC_1	Ptn	Sdc2	0.0355321	6551.4	0.0105805	7901	0.728574	4627	1.09932	3469	0.866133	9114	0	7646
1347	MOLIGO_1	AC_1	Rtn4	Tnfrsf19	0.00579615	2863	0.0196753	3359	1.2346	1054	1.64403	1030	0.9426	1226	0	7646
1365	MOLIGO_1	AC_1	App	Tspan12	0.00594013	3638.2	0.0210664	2993	1.03871	2012	1.5058	1422	0.909385	4118	0	7646
1366	MOLIGO_1	AC_1	App	Aplp2	0.00595412	4637.4	0.0139336	5663	0.768871	4226	1.2218	2719	0.920531	2933	0	7646
1374	MOLIGO_1	AC_1	Cntn2	Nrcam	0.00599157	3832.8	0.0195023	3402	1.01869	2165	1.43544	1667	0.907665	4284	0	7646
1383	MOLIGO_1	AC_1	Edil3	Itgb5	0.00606703	5879.8	0.0148189	5232	0.595253	6378	0.780227	6307	0.912022	3836	0	7646
1435	MOLIGO_1	AC_1	Vcan	Egfr	0.00658638	5206.2	0.0125382	6506	0.986692	2368	1.01351	4120	0.897476	5391	0	7646
1590	MOLIGO_1	AC_1	App	Lrp1	0.00809515	4695.8	0.0121094	6780	0.765889	4257	1.12644	3296	0.937722	1500	0	7646
1775	MOLIGO_1	AC_1	Adam10	Nrcam	0.00979185	4183.2	0.0117316	7043	0.973118	2445	1.34457	2054	0.934327	1728	0	7646
1831	MOLIGO_1	AC_1	Il1rapl1	Ptprf	0.0103826	6172.4	0.0116345	7116	0.656998	5507	0.706201	7126	0.91549	3467	0	7646
1832	MOLIGO_1	AC_1	App	Dcc	0.0103972	3877.2	0.011619	7128	0.91518	2861	1.64964	1020	0.953847	731	0	7646
2401	MOLIGO_1	AC_1	Ptn	Alk	0.0182048	5242	0.0105042	7973	1.0011	2271	1.258	2502	0.893857	5818	0	7646
2529	MOLIGO_1	AC_1	App	Notch2	0.0202923	5516.4	0.0103264	8148	0.689449	5066	1.06113	3743	0.920022	2979	0	7646
3379	MOLIGO_1	AC_1	Adam10	Cadm1	0.0372203	5859.2	0.00921227	9199	0.675559	5257	0.869154	5379	0.933262	1815	0	7646
3851	MOLIGO_1	AC_1	Adam10	Notch1	0.0488727	8749.4	0.00908069	9350	0.419646	9714	0.593446	8564	0.871583	8473	0	7646
83	MOLIGO_2	AC_1	Cntn2	Nrcam	6.50937e-05	2759.6	0.0301653	1580	1.1737	1289	1.78242	699	0.924389	2584	0	7646
118	MOLIGO_2	AC_1	Rtn4	Tnfrsf19	8.98405e-05	2557.8	0.0222436	2756	1.32647	781	1.87692	538	0.94583	1068	0	7646
593	MOLIGO_2	AC_1	Ncam1	Ptprz1	0.0013784	4313.2	0.00853554	9967	1.03266	2069	1.46138	1560	0.963361	324	0	7646
1243	MOLIGO_2	AC_1	Ptn	Cdh10	0.00501431	4755.2	0.009013	9413	1.00775	2227	1.48178	1497	0.919882	2993	0	7646
1311	MOLIGO_2	AC_1	Il1rapl1	Ptprf	0.00551479	5403.6	0.0128779	6279	0.736133	4548	0.858448	5489	0.919336	3056	0	7646
1333	MOLIGO_2	AC_1	Adam10	Nrcam	0.0056981	5064.4	0.00907432	9361	0.887576	3093	1.20607	2806	0.925994	2416	0	7646
1733	MOLIGO_2	AC_1	Edil3	Itgb5	0.00920844	6058.4	0.0146807	5298	0.587168	6509	0.721259	6957	0.911645	3882	0	7646
1769	MOLIGO_2	AC_1	Ptn	Alk	0.00970181	4709.4	0.0117465	7030	1.03671	2034	1.44133	1636	0.899044	5201	0	7646
1776	MOLIGO_2	AC_1	App	Tspan12	0.0097988	6824.4	0.0119438	6896	0.608441	6178	0.774882	6358	0.883131	7044	0	7646
2470	MOLIGO_2	AC_1	Ptn	Ptprz1	0.0194068	6027.6	0.00587472	13663	0.767047	4247	1.19071	2888	0.934676	1694	0	7646
2747	MOLIGO_2	AC_1	St6gal1	Egfr	0.0240006	5838.2	0.0164609	4489	0.970295	2463	1.10673	3419	0.850395	11174	0	7646
3567	MOLIGO_2	AC_1	Rtn4	Rtn4rl1	0.0417954	5954.2	0.0223162	2743	0.679769	5192	0.965907	4504	0.861654	9686	0	7646
3683	MOLIGO_2	AC_1	Nlgn1	Nrxn1	0.0447395	7879.4	0.00276865	20368.5	0.678772	5210.5	0.879006	5286.5	0.950231	885.5	0	7646
470	MΦe	AC_1	Apoe	Sdc2	0.000860628	3618	0.0275301	1848	1.05693	1908	1.85728	559	0.891057	6129	0	7646
497	MΦe	AC_1	Grn	Egfr	0.000931914	5053.2	0.0370687	1058	1.08601	1703	1.36751	1947	0.837196	12912	0	7646
539	MΦe	AC_1	Psap	Gpr37l1	0.00110022	3964.6	0.0370743	1056	1.03679	2031	1.49397	1456	0.878164	7634	0	7646
822	MΦe	AC_1	Fn1	Sdc2	0.0023946	5019.2	0.0401625	907	0.937744	2679	1.76883	729	0.835305	13135	0	7646
857	MΦe	AC_1	Hgf	Sdc2	0.00256303	5727.4	0.0622259	302	0.960472	2520	1.45129	1596	0.806831	16573	0	7646
991	MΦe	AC_1	Apoe	Sorl1	0.003279	3963.8	0.0233362	2511	0.937066	2684	1.70265	883	0.891352	6095	0	7646
1112	MΦe	AC_1	Apoe	Lrp1	0.00410851	5033.4	0.0142173	5518	0.626044	5920	1.27636	2403	0.913603	3680	0	7646
1207	MΦe	AC_1	Thbs1	Sdc4	0.00470846	5856.8	0.0959955	81	0.906351	2945	1.59527	1156	0.798718	17456	0	7646
1232	MΦe	AC_1	Psap	Lrp1	0.00489079	4977.8	0.016766	4367	0.611467	6130	1.09836	3478	0.917455	3268	0	7646
1289	MΦe	AC_1	Psap	Celsr1	0.00528014	4724.2	0.026712	1962	0.895256	3033	1.41798	1731	0.865078	9249	0	7646
1369	MΦe	AC_1	Gnai2	Egfr	0.00596766	5269.6	0.0205201	3130	1.03616	2038	1.33433	2100	0.848539	11434	0	7646
1527	MΦe	AC_1	Adam10	Nrcam	0.00748435	5244.6	0.00832715	10207	0.863524	3318	1.28868	2336	0.922995	2716	0	7646
1693	MΦe	AC_1	Spp1	S1pr1	0.00886348	5628	0.0810969	132	0.848393	3466	1.18288	2930	0.828612	13966	0	7646
2007	MΦe	AC_1	Thbs1	Lrp1	0.0124456	5655.2	0.0571648	393	0.569263	6784	1.19738	2852	0.854703	10601	0	7646
2121	MΦe	AC_1	Apoe	Lrp4	0.0136426	6136.6	0.0135169	5910	0.527836	7526	1.15842	3075	0.887726	6526	0	7646
2369	MΦe	AC_1	Thbs1	Itga6	0.0176141	6554.6	0.0543057	469	0.518038	7690	1.11883	3345	0.831357	13623	0	7646
2561	MΦe	AC_1	Apoe	Abca1	0.020808	6278	0.0127993	6349	0.491489	8189	0.862183	5448	0.912782	3758	0	7646
3444	MΦe	AC_1	Vcan	Egfr	0.0388252	5925.6	0.00914301	9277	0.897324	3021	1.25702	2507	0.88201	7177	0	7646
3759	MΦe	AC_1	Gnai2	S1pr1	0.0466288	8106	0.0232773	2526	0.709844	4832	0.872214	5344	0.769665	20182	0	7646
166	NFOLIGO	AC_1	Cntn1	Ptprz1	0.000147363	2178.6	0.0233878	2499	1.72258	209	2.25626	185	0.962445	354	0	7646
218	NFOLIGO	AC_1	Cntn1	Nrcam	0.000216759	2014.8	0.0275366	1847	1.89183	109	2.51011	69	0.961294	403	0	7646
221	NFOLIGO	AC_1	Sema4d	Plxnb1	0.000223222	2158	0.0565477	407	1.88441	115	2.10992	287	0.927004	2335	0	7646
1211	NFOLIGO	AC_1	Cntn1	Notch1	0.00473966	2979.6	0.0213143	2950	1.33836	754	1.75899	759	0.922169	2789	0	7646
2173	NFOLIGO	AC_1	Bcan	Nrcam	0.014513	3199.2	0.0140682	5598	1.37257	667	1.98441	404	0.934853	1681	0	7646
2797	NFOLIGO	AC_1	Cntn1	Notch2	0.02504	3816.6	0.016356	4539	1.13161	1476	1.37836	1888	0.914882	3534	0	7646
3281	NFOLIGO	AC_1	Sema6a	Plxna2	0.0347524	3807.8	0.0186241	3698	1.13578	1451	1.54295	1298	0.901473	4946	0	7646
3403	NFOLIGO	AC_1	Vcan	Egfr	0.0378927	6172.4	0.0103451	8130	0.928965	2742	0.820228	5884	0.888287	6460	0	7646
3407	NFOLIGO	AC_1	Bcan	Egfr	0.0379748	3429.4	0.0224377	2714	1.42574	544	1.76062	754	0.896662	5489	0	7646
3411	NFOLIGO	AC_1	Rtn4	Tnfrsf19	0.0380365	3992.4	0.014452	5413	1.04776	1954	1.1448	3162	0.93366	1787	0	7646
3417	NFOLIGO	AC_1	Nrg3	Egfr	0.0381396	4824.4	0.0118425	6956	0.970981	2457	1.23021	2671	0.906781	4392	0	7646
3488	NFOLIGO	AC_1	App	Tspan12	0.0397761	7121.2	0.0127782	6362	0.647798	5611	0.540974	9322	0.886571	6665	0	7646
4	OPC_0	AC_1	Nxph1	Nrxn1	8.86485e-07	1759.6	0.036772	1076	2.02877	64	3.3155	4	0.975698	8	0	7646
134	OPC_0	AC_1	Nlgn1	Nrxn1	0.000109079	2950.2	0.0121808	6732.5	1.58671	320.5	2.64768	42.5	0.975638	9.5	0	7646
193	OPC_0	AC_1	Nrg3	Egfr	0.000175936	2133.2	0.0338216	1276	1.64172	267	2.15311	254	0.942657	1223	0	7646
222	OPC_0	AC_1	Vcan	Egfr	0.000223772	2065.8	0.0405798	886	1.7248	205	2.17929	236	0.940293	1356	0	7646
403	OPC_0	AC_1	Cntn1	Ptprz1	0.000626132	2597.2	0.0179285	3936	1.4331	531	2.09794	297	0.957335	576	0	7646
459	OPC_0	AC_1	Cntn1	Nrcam	0.000816507	2338.2	0.0211089	2981	1.60234	299	2.35179	135	0.956034	630	0	7646
527	OPC_0	AC_1	Dscam	Dcc	0.00104181	2283.8	0.0264389	2003	1.2906	883	2.10312	291	0.956836	596	0	7646
759	OPC_0	AC_1	Nrxn2	Nlgn1	0.00209353	2632.4	0.0239518	2393.5	1.21911	1100.5	1.7156	852.5	0.943572	1169.5	0	7646
831	OPC_0	AC_1	Nrxn1	Nlgn1	0.00243366	3664.2	0.00919607	9212.5	1.27667	912.5	1.92329	471.5	0.972064	78.5	0	7646
1088	OPC_0	AC_1	Cntn6	Notch1	0.00396652	3241	0.0430684	774	1.227	1077	1.73423	813	0.893211	5895	0	7646
1303	OPC_0	AC_1	Cntn6	Ptprg	0.00545839	2811.6	0.0343525	1221	1.20148	1164	1.66845	968	0.91933	3059	0	7646
1704	OPC_0	AC_1	Vegfa	Grin2b	0.00895039	4004.6	0.0337863	1278	1.1751	1280	1.50577	1423	0.872184	8396	0	7646
1870	OPC_0	AC_1	Cntn1	Notch1	0.0108497	3823.6	0.016339	4548	1.04887	1949	1.60067	1145	0.912078	3830	0	7646
1871	OPC_0	AC_1	Cntn1	Notch2	0.0108573	5021	0.0125381	6507	0.84213	3543	1.22004	2733	0.903944	4676	0	7646
1875	OPC_0	AC_1	Ntrk3	Ptprf	0.0108875	3975.8	0.0242376	2351	1.06846	1836	1.53427	1325	0.886035	6721	0	7646
1880	OPC_0	AC_1	Cntn4	Ptprg	0.0109102	4408.4	0.0185266	3731	0.818404	3766	1.24825	2559	0.907181	4340	0	7646
1882	OPC_0	AC_1	Il1rapl1	Ptprf	0.010933	3667	0.0170145	4257	0.999402	2281	1.35545	2006	0.92908	2145	0	7646
1889	OPC_0	AC_1	Lama4	Itgav_Itgb8	0.0110168	5510.4	0.0163599	4537	0.710218	4827	1.07982	3609	0.884201	6933	0	7646
1897	OPC_0	AC_1	Ntn1	Dcc	0.011078	3981.4	0.0233595	2507	0.827421	3684	1.40708	1772	0.907541	4298	0	7646
1899	OPC_0	AC_1	Ntn1	Neo1	0.0110857	6095.8	0.0163908	4516	0.641817	5694	0.813568	5957	0.886542	6666	0	7646
1914	OPC_0	AC_1	Fgf14	Fgfr2	0.0112789	4365.8	0.0145838	5339	0.853551	3417	1.13067	3273	0.928958	2154	0	7646
1915	OPC_0	AC_1	Fgf14	Fgfr1	0.0112867	3980	0.0205421	3122	0.923524	2790	1.4064	1773	0.9049	4569	0	7646
1973	OPC_0	AC_1	Ptn	Alk	0.0119318	4981.4	0.0113446	7327	1.02519	2123	1.27429	2417	0.897453	5394	0	7646
2232	OPC_0	AC_1	Vcan	Cd44	0.015354	5106	0.0108214	7706	0.866075	3292	1.19597	2865	0.910224	4021	0	7646
2632	OPC_0	AC_1	Vcan	Itgb1	0.0217917	5683.8	0.0101955	8265	0.802236	3913	1.08434	3576	0.900869	5019	0	7646
2874	OPC_0	AC_1	Fgf12	Fgfr1	0.0265654	6043.8	0.0098474	8599	0.672443	5297	1.01812	4082	0.904621	4595	0	7646
2951	OPC_0	AC_1	Lama4	Itga6_Itgb1	0.0285205	6159	0.0164102	4507	0.661181	5443	0.968724	4477	0.869423	8722	0	7646
3325	OPC_0	AC_1	Vegfa	Egfr	0.0357551	4705.6	0.0244947	2301	1.15575	1354	1.41067	1753	0.855563	10474	0	7646
3357	OPC_0	AC_1	Ntrk3	Ptprs	0.0365774	6767.4	0.00924486	9167	0.697014	4972	1.11672	3360	0.869677	8692	0	7646
3421	OPC_0	AC_1	Rims2	Abca1	0.0382428	7228.8	0.00964779	8795	0.541224	7287	0.545791	9249	0.918445	3167	0	7646
3755	OPC_0	AC_1	Bcan	Egfr	0.0465051	5546.2	0.0116711	7084	1.11598	1544	1.39311	1839	0.862221	9618	0	7646
3832	OPC_0	AC_1	Lama4	Cd44	0.0484966	6669.2	0.0129576	6230	0.657824	5493	0.99348	4278	0.861532	9699	0	7646
39	OPC_1	AC_1	Nxph1	Nrxn1	1.70937e-05	1886.2	0.0305308	1542	1.78734	172	2.81149	24	0.973393	47	0	7646
200	OPC_1	AC_1	Tnc	Ptprz1	0.00018753	2491	0.0205729	3115	1.40727	591	2.27463	178	0.948976	925	0	7646
203	OPC_1	AC_1	Ntn1	Dcc	0.000191379	2987	0.0324173	1391	1.06269	1869	1.6254	1087	0.920402	2942	0	7646
205	OPC_1	AC_1	Vcan	Egfr	0.000194987	2494.6	0.030737	1520	1.46572	472	1.69024	913	0.932001	1922	0	7646
206	OPC_1	AC_1	Cntn1	Nrcam	0.000197117	2417.4	0.0201787	3225	1.56045	346	2.2474	195	0.955077	675	0	7646
216	OPC_1	AC_1	Nrg3	Egfr	0.000211259	3190.8	0.0202586	3206	1.22782	1076	1.42709	1699	0.927128	2327	0	7646
242	OPC_1	AC_1	Tnc	Egfr	0.000260524	2493.2	0.0386327	977	1.62969	272	2.30468	161	0.915956	3410	0	7646
438	OPC_1	AC_1	Cntn1	Ptprz1	0.000754413	2698.8	0.0171385	4218	1.3912	624	1.99355	391	0.956405	615	0	7646
465	OPC_1	AC_1	Ptn	Alk	0.000850149	3657.4	0.0168829	4320	1.18393	1243	1.48371	1489	0.914356	3589	0	7646
521	OPC_1	AC_1	Dscam	Dcc	0.00100948	3859	0.0165087	4471	0.82794	3674	1.27062	2440	0.945994	1064	0	7646
545	OPC_1	AC_1	Nlgn1	Nrxn1	0.00112934	3464	0.00978259	8661.5	1.35537	703.5	2.15816	251.5	0.972892	57.5	0	7646
606	OPC_1	AC_1	Nlgn3	Nrxn1	0.00141442	3999.2	0.0157927	4783.5	1.0744	1795.5	1.62235	1092.5	0.903916	4678.5	0	7646
616	OPC_1	AC_1	Cntn4	Ptprg	0.00148376	4972	0.0165921	4428	0.748381	4429	1.09056	3528	0.902433	4829	0	7646
626	OPC_1	AC_1	Cntn1	Notch1	0.00153673	4040.6	0.015619	4863	1.00698	2231	1.49628	1448	0.910254	4015	0	7646
634	OPC_1	AC_1	Ntn1	Neo1	0.00155898	4467.4	0.0227465	2644	0.877086	3189	1.03189	3981	0.902008	4877	0	7646
825	OPC_1	AC_1	Nrxn2	Nlgn1	0.00240562	4073.8	0.0146275	5319.5	0.902139	2977.5	1.29863	2268.5	0.928915	2157.5	0	7646
1064	OPC_1	AC_1	Lama4	Itgav_Itgb8	0.00380883	4594.6	0.0198631	3294	0.868443	3266	1.18206	2936	0.893771	5831	0	7646
1212	OPC_1	AC_1	Spon1	Lrp8	0.00474583	4076	0.0355657	1145	1.23257	1064	1.69569	897	0.862142	9628	0	7646
1265	OPC_1	AC_1	Il1rapl1	Ptprf	0.00514317	5451.8	0.0130212	6192	0.745252	4469	0.814606	5944	0.919745	3008	0	7646
1293	OPC_1	AC_1	Ptn	Cdh10	0.00531998	3700.4	0.0129541	6234	1.15497	1358	1.52416	1359	0.932271	1905	0	7646
1392	OPC_1	AC_1	Nrxn1	Nlgn1	0.00617019	4397.2	0.00762934	11070.5	1.08479	1712.5	1.50812	1409.5	0.969413	147.5	0	7646
1398	OPC_1	AC_1	Ntrk3	Ptprf	0.00624647	4636	0.02095	3025	0.956275	2553	1.28357	2365	0.878465	7591	0	7646
1418	OPC_1	AC_1	Reln	Lrp8	0.00646373	4861.4	0.0663617	255	1.16115	1336	1.73143	820	0.826339	14250	0	7646
1425	OPC_1	AC_1	Lama4	Dag1	0.00649521	4972.8	0.024852	2241	0.90595	2950	1.24936	2553	0.8634	9474	0	7646
1449	OPC_1	AC_1	Ptn	Ptprz1	0.00668648	4869.4	0.00844357	10074	0.914272	2867	1.23309	2654	0.944915	1106	0	7646
1460	OPC_1	AC_1	Adam12	Sdc4	0.00682444	4227.6	0.0282035	1784	1.06066	1889	1.40751	1767	0.874802	8052	0	7646
1470	OPC_1	AC_1	Tnc	Sdc4	0.00694789	3861	0.028332	1768	1.22983	1072	1.85992	555	0.873215	8264	0	7646
1476	OPC_1	AC_1	Vegfa	Grin2b	0.0070311	5209.4	0.0229729	2594	1.06164	1877	1.24548	2576	0.849097	11354	0	7646
1664	OPC_1	AC_1	Cntn1	Notch2	0.00863431	5337.8	0.0119856	6868	0.800236	3927	1.11565	3369	0.90197	4879	0	7646
1979	OPC_1	AC_1	Lama4	Itga6_Itgb1	0.0120557	5150.8	0.0199242	3284	0.819406	3753	1.07096	3673	0.880048	7398	0	7646
2047	OPC_1	AC_1	St6gal1	Egfr	0.0128686	5253	0.020322	3187	1.02314	2133	1.05273	3817	0.86331	9482	0	7646
2057	OPC_1	AC_1	Ncam1	Ptprz1	0.012973	5293	0.00723652	11619	0.908114	2928	1.05146	3825	0.960334	447	0	7646
2094	OPC_1	AC_1	Ptn	Sdc2	0.013355	5795.8	0.0134084	5969	0.830633	3650	1.00142	4220	0.879279	7494	0	7646
2631	OPC_1	AC_1	Olfm2	Robo2	0.0217865	5901.8	0.0264275	2004	0.755507	4358	0.981357	4377	0.850653	11124	0	7646
2647	OPC_1	AC_1	Vegfa	Egfr	0.0221512	6186.2	0.0166551	4396	1.04228	1984	1.15039	3131	0.830059	13774	0	7646
2681	OPC_1	AC_1	Lama4	Cd44	0.0227303	5613.4	0.0157324	4809	0.816049	3787	1.09572	3490	0.872705	8335	0	7646
3080	OPC_1	AC_1	Calca	Adcyap1r1	0.0312246	7721.4	0.100566	74	0.880206	3165	0.928092	4809	0.727644	22913	0	7646
3489	OPC_1	AC_1	Adam12	Itgb1	0.0397761	7926.4	0.00966233	8786	0.53796	7337	0.757319	6541	0.864505	9322	0	7646
3546	OPC_1	AC_1	Ptn	Sdc4	0.0413361	6920.8	0.011628	7121	0.736835	4538	0.818392	5905	0.863987	9394	0	7646
273	AC_1	AC_2	Nlgn1	Nrxn1	0.000327484	3202.8	0.0107916	7726.5	1.47208	463.5	2.314	153.5	0.974156	24.5	0	7646
275	AC_1	AC_2	Fgf13	Fgfr3	0.00032959	3275.4	0.0549242	455	1.75645	183	1.92623	464	0.878196	7629	0	7646
356	AC_1	AC_2	Nrxn1	Nlgn1	0.000511413	3276.4	0.0105625	7925.5	1.43061	538.5	2.17717	239.5	0.973885	32.5	0	7646
456	AC_1	AC_2	Fgf13	Egfr	0.000812676	2444.2	0.0477221	629	1.85121	135	2.14608	260	0.91473	3551	0	7646
489	AC_1	AC_2	Ptn	Cdh10	0.000913234	2165	0.0268707	1937	1.71753	211	2.17333	242	0.95198	789	0	7646
700	AC_1	AC_2	Bcan	Nrcam	0.00182514	2247.8	0.0240069	2384	1.82809	148	2.32212	149	0.949356	912	0	7646
820	AC_1	AC_2	Ptn	Ptprz1	0.0023791	3028.4	0.0148607	5203	1.27946	905	1.72566	834	0.957907	554	0	7646
985	AC_1	AC_2	Efemp1	Egfr	0.00323767	3172	0.0381043	1005	1.66362	252	1.83882	605	0.889128	6352	0	7646
1137	AC_1	AC_2	Bcan	Egfr	0.0042651	2508	0.0363144	1104	1.8324	145	2.05737	334	0.916935	3311	0	7646
1152	AC_1	AC_2	Apoe	Lrp1	0.00435158	3439.6	0.0247531	2262	0.953897	2570	1.19093	2886	0.933124	1834	0	7646
1386	AC_1	AC_2	Pdgfc	Pdgfrb	0.00609101	4328.6	0.0373287	1038	1.45027	496	1.55837	1247	0.850072	11216	0	7646
1400	AC_1	AC_2	Apoe	Sorl1	0.00626378	2757.2	0.04166	832	1.3686	677	1.55558	1259	0.916398	3372	0	7646
1906	AC_1	AC_2	Lrig1	Egfr	0.0111333	3759.6	0.0306458	1534	1.39241	620	1.54841	1282	0.877508	7716	0	7646
2042	AC_1	AC_2	Sorbs1	Itgb5	0.0128426	3590.4	0.0182978	3815	1.11921	1528	1.46912	1536	0.915818	3427	0	7646
2476	AC_1	AC_2	Ptn	Sdc4	0.0194952	3192.2	0.027452	1862	1.31478	814	1.54824	1285	0.907066	4354	0	7646
3128	AC_1	AC_2	Vegfa	Egfr	0.0320739	4617	0.0266421	1973	1.13661	1447	1.30774	2215	0.860678	9804	0	7646
3299	AC_1	AC_2	Fgf2	Sdc4	0.035358	5202.8	0.0285877	1735	1.20555	1149	1.29607	2292	0.834877	13192	0	7646
3374	AC_1	AC_2	Fgf2	Fgfr3	0.0370989	5548	0.0313874	1467	1.234	1059	1.28971	2331	0.818106	15237	0	7646
3711	AC_1	AC_2	Hapln1	Igdcc4	0.0455002	6246.2	0.0763353	162	1.33559	763	1.05699	3781	0.784942	18879	0	7646
212	AC_2	AC_2	Nrxn1	Nlgn1	0.000205748	3100.6	0.011346	7325.5	1.52187	396.5	2.38066	121.5	0.97478	13.5	0	7646
214	AC_2	AC_2	Nlgn1	Nrxn1	0.000207298	3100.6	0.011346	7325.5	1.52187	396.5	2.38066	121.5	0.97478	13.5	0	7646
589	AC_2	AC_2	Lrig1	Egfr	0.00136732	2993	0.0437241	750	1.67449	246	1.7985	668	0.895364	5655	0	7646
928	AC_2	AC_2	Bcan	Nrcam	0.00296189	2325.2	0.0227774	2635	1.7699	176	2.24758	194	0.948077	975	0	7646
1098	AC_2	AC_2	Nrg3	Egfr	0.00403165	2978.4	0.0218287	2830	1.25005	1005	1.53785	1309	0.92961	2102	0	7646
1328	AC_2	AC_2	Bcan	Egfr	0.00565906	2594.8	0.0344546	1216	1.77421	175	1.98283	406	0.914911	3531	0	7646
1410	AC_2	AC_2	Sorbs1	Itgb5	0.00635442	3221.6	0.0203455	3181	1.2439	1018	1.55362	1265	0.919818	2998	0	7646
1553	AC_2	AC_2	Apoe	Lrp1	0.00776818	3823.4	0.0216772	2866	0.860124	3350	1.15619	3091	0.928862	2164	0	7646
1584	AC_2	AC_2	Apoe	Sorl1	0.00803117	2991.2	0.0364832	1093	1.27483	916	1.52084	1371	0.911173	3930	0	7646
1878	AC_2	AC_2	Vegfa	Egfr	0.0109032	3764.6	0.0361902	1111	1.28688	891	1.47252	1523	0.878049	7652	0	7646
2575	AC_2	AC_2	Lama2	Itga6_Itgb1	0.021078	4619.6	0.0658482	261	1.4428	514	0.992014	4289	0.856266	10388	0	7646
2754	AC_2	AC_2	Ntrk3	Ptprs	0.0241031	3846.4	0.019125	3527	1.07654	1779	1.40415	1786	0.905644	4494	0	7646
2997	AC_2	AC_2	Cntn1	Nrcam	0.0294177	4634.4	0.00870882	9752	1.02111	2149	1.40155	1800	0.933187	1825	0	7646
3174	AC_2	AC_2	Gnas	Adcy8	0.0330326	5265.2	0.0469951	647	1.7989	167	1.11721	3356	0.824099	14510	0	7646
3684	AC_2	AC_2	Ncam1	Ptprz1	0.0447504	4294.8	0.00908921	9338	1.08355	1726	1.26073	2490	0.964455	274	0	7646
246	AC_3	AC_2	Clcf1	Crlf1	0.000269117	4825.4	0.236484	7	2.07213	57	1.45103	1597	0.821574	14820	0	7646
313	AC_3	AC_2	Adam12	Sdc4	0.000392248	2665.8	0.0543583	467	1.59657	307	1.90804	492	0.906546	4417	0	7646
349	AC_3	AC_2	Nlgn1	Nrxn1	0.000494677	3305.4	0.0103542	8119.5	1.43281	532.5	2.25624	186.5	0.97363	42.5	0	7646
600	AC_3	AC_2	Ptn	Cdh10	0.00139863	2256	0.0253873	2159	1.66955	249	2.02082	366	0.950665	860	0	7646
760	AC_3	AC_2	Lrig1	Egfr	0.00209681	2974.6	0.0453539	695	1.70964	215	1.70813	867	0.897066	5450	0	7646
762	AC_3	AC_2	Clcf1	Sorl1	0.00210268	3424.2	0.117095	48	1.80547	160	1.62181	1097	0.873833	8170	0	7646
900	AC_3	AC_2	Nrxn1	Nlgn1	0.00281265	3722	0.00912179	9299.5	1.26277	958.5	1.82832	621.5	0.971954	84.5	0	7646
1037	AC_3	AC_2	Tnc	Ptprz1	0.0036205	2715.2	0.0187235	3660	1.32686	780	1.93796	446	0.946647	1044	0	7646
1117	AC_3	AC_2	Tnc	Egfr	0.00414683	2783.6	0.0329955	1340	1.4854	439	1.97402	412	0.909683	4081	0	7646
1127	AC_3	AC_2	Ptn	Ptprz1	0.00421368	3226.6	0.0140403	5611	1.23147	1065	1.57315	1207	0.956747	604	0	7646
1133	AC_3	AC_2	Bcan	Egfr	0.00426348	2997.4	0.0276315	1839	1.56075	345	1.78987	682	0.905918	4475	0	7646
1139	AC_3	AC_2	Bcan	Nrcam	0.00426706	2679.2	0.0182667	3825	1.55643	353	2.05462	336	0.942369	1236	0	7646
1141	AC_3	AC_2	Fgf13	Egfr	0.00428138	3402.8	0.0286046	1732	1.396	612	1.63625	1055	0.892534	5969	0	7646
1144	AC_3	AC_2	Ntng1	Lrrc4c	0.00429575	4342.4	0.017765	3977	1.06466	1849	1.25547	2514	0.894682	5726	0	7646
1154	AC_3	AC_2	Vcl	Itgb5	0.00435723	2814	0.0351635	1175	1.48482	441	1.78812	687	0.909367	4121	0	7646
1155	AC_3	AC_2	Vcl	Alk	0.00436087	3543.6	0.0181976	3846	1.47682	453	1.94399	440	0.897955	5333	0	7646
1159	AC_3	AC_2	Sorbs1	Itgb5	0.00439006	3158	0.0203841	3167	1.24624	1013	1.6673	973	0.919888	2991	0	7646
1162	AC_3	AC_2	Ptn	Sdc4	0.00440839	3415.2	0.0259365	2074	1.2668	941	1.39573	1823	0.904644	4592	0	7646
1169	AC_3	AC_2	Ncan	Cdh2	0.00443783	2932.4	0.025621	2125	1.47258	462	1.58816	1173	0.917597	3256	0	7646
1244	AC_3	AC_2	Fn1	Itga6	0.00501978	4677.6	0.0433785	758	0.842243	3541	0.879325	5281	0.890752	6162	0	7646
1318	AC_3	AC_2	Tnc	Sdc4	0.00560482	3453.4	0.0345877	1212	1.36219	687	1.76053	755	0.883854	6967	0	7646
1394	AC_3	AC_2	Ptn	Sdc2	0.00618164	4775.4	0.0160772	4658	0.957123	2545	1.24189	2604	0.888587	6424	0	7646
1463	AC_3	AC_2	Apoe	Sorl1	0.00686429	5019	0.0215271	2904	1.00392	2258	0.837575	5727	0.887382	6560	0	7646
1547	AC_3	AC_2	Ptn	Ptprs	0.00769153	5426.8	0.0122069	6711	0.778809	4127	0.986714	4337	0.907379	4313	0	7646
1643	AC_3	AC_2	Sorbs1	Insr	0.0084845	4562.2	0.0120143	6844	1.07838	1761	1.40372	1790	0.902991	4770	0	7646
1771	AC_3	AC_2	Serpine2	Lrp1	0.00973636	5256.4	0.0223496	2735	0.82643	3695	0.890987	5171	0.883185	7035	0	7646
1912	AC_3	AC_2	Lamc1	Itga6_Itgb1	0.0112401	5825.6	0.0172872	4167	0.71283	4801	0.697021	7240	0.898402	5274	0	7646
2242	AC_3	AC_2	Tnc	Cntn1	0.015494	5240.2	0.0108021	7720	0.824679	3707	1.32484	2145	0.901156	4983	0	7646
2278	AC_3	AC_2	Fgf13	Fgfr3	0.0159282	4617	0.0329215	1350	1.30124	848	1.4164	1736	0.84807	11505	0	7646
2330	AC_3	AC_2	Pdgfc	Pdgfrb	0.0169557	4692.8	0.0338656	1268	1.34821	718	1.40565	1774	0.843761	12058	0	7646
2402	AC_3	AC_2	Gnai2	Adcy8	0.0182081	4505.4	0.0539634	477	1.85753	128	1.14047	3209	0.85109	11067	0	7646
2702	AC_3	AC_2	Fgf2	Sdc4	0.023162	4488.2	0.0365627	1087	1.37192	669	1.36219	1977	0.851146	11062	0	7646
2721	AC_3	AC_2	Adam12	Itgb1	0.0234902	6237.8	0.0110594	7540	0.834681	3616	1.02946	3997	0.872221	8390	0	7646
2749	AC_3	AC_2	Fgf2	Fgfr3	0.0240473	4849.2	0.0401435	909	1.40037	608	1.35583	2003	0.835702	13080	0	7646
2851	AC_3	AC_2	Lamc1	Itgav_Itgb8	0.0262273	7366.2	0.0104836	7991	0.613459	6096	0.592896	8577	0.887755	6521	0	7646
2924	AC_3	AC_2	Ntrk3	Ptprs	0.0278404	7606	0.00977097	8680	0.565	6857	0.758807	6527	0.872782	8320	0	7646
3169	AC_3	AC_2	Ptn	Alk	0.0329957	6025.2	0.00943716	8980	0.794446	3987	1.15428	3104	0.888667	6409	0	7646
3452	AC_3	AC_2	Lrig2	Egfr	0.039098	6458.2	0.0126582	6444	0.905477	2953	0.813514	5958	0.864759	9290	0	7646
3497	AC_3	AC_2	Adam9	Itga6	0.0399684	6796.4	0.0224421	2711	0.610918	6140	0.54048	9331	0.873968	8154	0	7646
3675	AC_3	AC_2	Ncam1	Ptprz1	0.0444861	4378.2	0.00889541	9533	1.06459	1851	1.24603	2572	0.964083	289	0	7646
3723	AC_3	AC_2	Efemp1	Egfr	0.0457127	4462.2	0.0233038	2519	1.30983	826	1.41707	1735	0.862476	9585	0	7646
30	AC_4	AC_2	A2m	Lrp1	1.30122e-05	1902	0.0773922	155	2.7127	3	2.30693	157	0.936836	1549	0	7646
110	AC_4	AC_2	Efemp1	Egfr	8.21763e-05	2414	0.0632151	291	2.26387	30	2.19426	230	0.911732	3873	0	7646
121	AC_4	AC_2	Tnc	Sdc4	9.36138e-05	2417.6	0.0620946	304	1.98798	78	2.46417	83	0.910684	3977	0	7646
173	AC_4	AC_2	Tnc	Egfr	0.000151113	2014.8	0.0592362	357	2.1112	47	2.67766	40	0.931012	1984	0	7646
179	AC_4	AC_2	Nrxn1	Nlgn1	0.000160108	3051.2	0.0115864	7153.5	1.54988	364.5	2.47171	80.5	0.975036	11.5	0	7646
199	AC_4	AC_2	Tnc	Ptprz1	0.000185961	1910.4	0.033614	1294	1.95266	88	2.6416	44	0.959634	480	0	7646
354	AC_4	AC_2	Fgf13	Fgfr3	0.000502999	3291.8	0.0548699	458	1.75533	185	1.88059	535	0.878143	7635	0	7646
386	AC_4	AC_2	Nlgn1	Nrxn1	0.000572919	3349.2	0.010211	8245.5	1.41995	559.5	2.15827	249.5	0.973451	45.5	0	7646
462	AC_4	AC_2	Fgf13	Egfr	0.000828072	2453.2	0.047675	633	1.85009	136	2.10044	294	0.914692	3557	0	7646
559	AC_4	AC_2	Pdgfc	Pdgfrb	0.00119712	3692.2	0.0475497	635	1.75148	186	1.77793	717	0.86485	9277	0	7646
596	AC_4	AC_2	Sorbs1	Itgb5	0.00139102	2474.4	0.0264025	2009	1.6127	283	2.11735	278	0.928917	2156	0	7646
664	AC_4	AC_2	Fgf2	Sdc4	0.00168491	3201.8	0.0626298	296	1.91569	97	1.73908	805	0.882127	7165	0	7646
680	AC_4	AC_2	Fgf2	Fgfr3	0.00175373	3501.2	0.0687635	230	1.94414	90	1.73272	816	0.869404	8724	0	7646
1027	AC_4	AC_2	Ptn	Cdh10	0.00356985	2443.2	0.0216706	2868	1.54933	367	2.0985	296	0.946818	1039	0	7646
1260	AC_4	AC_2	Fgf2	Sdc2	0.005119	3922.2	0.0388223	967	1.60601	294	1.58525	1175	0.862852	9529	0	7646
1443	AC_4	AC_2	Bcan	Nrcam	0.00664892	2737	0.0176873	4006	1.52902	389	2.02942	359	0.941487	1285	0	7646
1454	AC_4	AC_2	Clcf1	Crlf1	0.00674159	6352.6	0.132477	34	1.61142	288	1.02094	4055	0.775095	19740	0	7646
1501	AC_4	AC_2	Ncan	Cdh2	0.0071912	2943	0.0254227	2153	1.46303	477	1.59576	1155	0.917303	3284	0	7646
1634	AC_4	AC_2	Lrig1	Egfr	0.00842983	3562.6	0.0340514	1253	1.46587	471	1.51267	1394	0.88306	7049	0	7646
1649	AC_4	AC_2	Tnc	Cntn1	0.00854107	2905.2	0.0193928	3433	1.45048	494	2.02848	361	0.924332	2592	0	7646
1972	AC_4	AC_2	Ptn	Ptprz1	0.0119302	3570.4	0.0119848	6870	1.11126	1571	1.65083	1017	0.953351	748	0	7646
2071	AC_4	AC_2	Apoe	Sorl1	0.0131341	3235	0.0327733	1364	1.20763	1143	1.4437	1624	0.906737	4398	0	7646
2235	AC_4	AC_2	Apoe	Lrp1	0.0154138	4230.8	0.0194728	3409	0.792921	4000	1.07905	3613	0.925237	2486	0	7646
2424	AC_4	AC_2	Cxcl12	Sdc4	0.0185841	6089	0.104228	61	1.46028	482	1.06525	3716	0.788264	18540	0	7646
2482	AC_4	AC_2	Gnai2	Adcy8	0.0195791	4471.4	0.0530077	495	1.85279	132	1.19681	2856	0.849954	11228	0	7646
2663	AC_4	AC_2	Bcan	Egfr	0.0224293	3066	0.0267551	1955	1.53333	384	1.76468	742	0.904535	4603	0	7646
2807	AC_4	AC_2	Sorbs1	Insr	0.0253614	3452.8	0.0155615	4877	1.44483	512	1.85377	565	0.913747	3664	0	7646
3402	AC_4	AC_2	Vcl	Itgb5	0.0378284	3881.2	0.0242587	2347	1.04939	1947	1.47017	1532	0.892862	5934	0	7646
3561	AC_4	AC_2	Clcf1	Sorl1	0.0416526	4857	0.065596	264	1.34476	729	1.19172	2881	0.838289	12765	0	7646
3801	AC_4	AC_2	Ptn	Sdc4	0.0476617	3740	0.0221394	2773	1.14658	1389	1.47341	1517	0.897595	5375	0	7646
299	AC_5	AC_2	Nrg1	Egfr	0.00036002	2357.8	0.0539149	478	1.514	408	2.38349	119	0.918655	3138	0	7646
344	AC_5	AC_2	Efemp1	Egfr	0.000478306	2651.2	0.0519928	526	1.99561	77	2.09552	298	0.903545	4709	0	7646
486	AC_5	AC_2	Nlgn1	Nrxn1	0.000903827	3452	0.00976065	8693.5	1.3795	652.5	2.23639	206.5	0.972862	61.5	0	7646
517	AC_5	AC_2	Pdgfc	Pdgfrb	0.00100145	3727.6	0.0460126	675	1.70618	218	1.84856	574	0.862918	9525	0	7646
888	AC_5	AC_2	Nrxn1	Nlgn1	0.00274416	3687	0.00913336	9289.5	1.26412	950.5	1.92469	466.5	0.971971	82.5	0	7646
911	AC_5	AC_2	Sorbs1	Itgb5	0.00288303	2779.4	0.0230286	2579	1.40726	592	1.91644	483	0.924269	2597	0	7646
1002	AC_5	AC_2	Tnc	Ptprz1	0.0034109	2755.6	0.0191101	3529	1.34311	735	1.71984	845	0.947161	1023	0	7646
1297	AC_5	AC_2	A2m	Lrp1	0.0053649	2940.2	0.0347928	1194	1.40884	585	1.62602	1082	0.908631	4194	0	7646
1445	AC_5	AC_2	Fgf13	Fgfr3	0.00666404	4206.8	0.0372495	1044	1.39078	627	1.54692	1286	0.855857	10431	0	7646
1446	AC_5	AC_2	Tnc	Egfr	0.00666404	2820.4	0.0336768	1286	1.50165	417	1.7559	766	0.910519	3987	0	7646
1465	AC_5	AC_2	Tnc	Sdc4	0.00687794	3522.8	0.0353019	1164	1.37843	655	1.54241	1300	0.884898	6849	0	7646
1564	AC_5	AC_2	Nrg1	Lgr4	0.00784035	2739.4	0.0365417	1089	1.15463	1360	2.16694	244	0.916482	3358	0	7646
1632	AC_5	AC_2	Fgf13	Egfr	0.00841223	3099	0.0323651	1393	1.48554	438	1.76677	735	0.898316	5283	0	7646
2167	AC_5	AC_2	Gnas	Adcy8	0.0144496	4813.2	0.0558954	424	1.83544	144	1.19954	2840	0.836319	13012	0	7646
2793	AC_5	AC_2	Fgf2	Sdc4	0.0249891	4709.8	0.0337051	1282	1.3123	820	1.34991	2030	0.845917	11771	0	7646
2826	AC_5	AC_2	Fgf2	Fgfr3	0.0259178	5057.2	0.037006	1065	1.34075	744	1.34355	2056	0.830039	13775	0	7646
3231	AC_5	AC_2	Apoe	Sorl1	0.0340882	3818.2	0.0291647	1667	1.14226	1409	1.10356	3448	0.901686	4921	0	7646
204	COP	AC_2	Vcan	Egfr	0.000192877	2024.8	0.0417708	823	1.76835	178	2.28509	171	0.9411	1306	0	7646
436	COP	AC_2	Nxph1	Nrxn1	0.000752973	2414.4	0.0193925	3434	1.39595	613	2.28265	173	0.96684	206	0	7646
529	COP	AC_2	Nlgn1	Nrxn1	0.00104597	3493.2	0.00957661	8865.5	1.36298	685.5	2.24181	201.5	0.97261	67.5	0	7646
824	COP	AC_2	Nrg3	Egfr	0.00240376	2732.4	0.0234698	2479	1.30451	843	1.75658	763	0.931945	1931	0	7646
1437	COP	AC_2	Nlgn3	Nrxn1	0.00661427	2983	0.0223737	2730.5	1.26913	931.5	1.99303	392.5	0.918015	3214.5	0	7646
2009	COP	AC_2	Dscam	Dcc	0.01247	3390.6	0.0183607	3786	0.919325	2821	1.40956	1757	0.948647	943	0	7646
2019	COP	AC_2	Sema5a	Plxnb3	0.0125705	3417	0.0199455	3280	1.73635	202	1.99172	395	0.896172	5562	0	7646
2089	COP	AC_2	Cntn1	Nrcam	0.0133224	4009.4	0.0103926	8085	1.09932	1632	1.56639	1227	0.938491	1457	0	7646
2158	COP	AC_2	Nrxn2	Nlgn1	0.0142739	3386.4	0.0179676	3921.5	1.03562	2039.5	1.42923	1689.5	0.935413	1635.5	0	7646
2343	COP	AC_2	Bcan	Nrcam	0.0172329	3295.2	0.0135503	5888	1.33323	770	1.99521	388	0.933702	1784	0	7646
2703	COP	AC_2	Lama4	Itga6_Itgb1	0.0231838	5052.2	0.0234272	2488	0.760431	4309	0.982648	4366	0.888337	6452	0	7646
2704	COP	AC_2	Lama4	Itgav_Itgb8	0.0231977	6346	0.0142072	5534	0.66106	5444	0.878523	5293	0.87678	7813	0	7646
2710	COP	AC_2	Ntn1	Dcc	0.0233087	4518.6	0.018703	3666	0.823049	3724	1.31204	2200	0.897781	5357	0	7646
2719	COP	AC_2	Bcan	Egfr	0.0234342	3668	0.0204971	3135	1.33754	756	1.73046	822	0.892395	5981	0	7646
2725	COP	AC_2	Cntn6	Ptprg	0.0235602	4383.2	0.0212009	2967	0.811329	3833	1.29391	2311	0.899525	5159	0	7646
2765	COP	AC_2	Il1rapl1	Ptprf	0.024299	6652	0.0100182	8447	0.639664	5722	0.688142	7346	0.909521	4099	0	7646
3131	COP	AC_2	Ncam1	Ptprz1	0.0321566	4465	0.00849205	10011	1.02512	2124	1.30765	2217	0.963271	327	0	7646
3651	COP	AC_2	Cntn1	Ptprz1	0.0439058	4718.8	0.00892071	9508	0.94509	2638	1.26558	2463	0.940574	1339	0	7646
3667	COP	AC_2	Vcan	Itgb1	0.044323	5781.8	0.00890849	9526	0.883248	3133	1.19302	2876	0.894679	5728	0	7646
1266	DC	AC_2	Anxa1	Egfr	0.00514453	4533.6	0.0611017	323	1.3106	823	1.585	1177	0.838853	12699	0	7646
1700	DC	AC_2	Gnai2	Adcy8	0.00892656	3974.4	0.0603299	332	1.88913	111	1.44051	1642	0.85802	10141	0	7646
2243	DC	AC_2	Ptpn6	Egfr	0.0155078	4672	0.0795824	143	1.16836	1314	1.42091	1720	0.840161	12537	0	7646
2629	DC	AC_2	Grn	Egfr	0.0217438	4564	0.0464136	666	1.10031	1625	1.3705	1934	0.851943	10949	0	7646
699	MC_OLIGO	AC_2	Nxph1	Nrxn1	0.00182435	2654	0.0169874	4270	1.30933	827	2.1504	256	0.96465	271	0	7646
1215	MC_OLIGO	AC_2	Dscam	Dcc	0.00476473	3053.6	0.0212612	2954	1.01371	2190	1.42876	1694	0.952104	784	0	7646
1886	MC_OLIGO	AC_2	Vcan	Egfr	0.0109653	3906.6	0.0187229	3662	1.10864	1582	1.15922	3071	0.914509	3572	0	7646
1933	MC_OLIGO	AC_2	Slit2	Dcc	0.0114951	3778.4	0.0291844	1664	0.845393	3509	1.06618	3707	0.926529	2366	0	7646
1956	MC_OLIGO	AC_2	Nlgn1	Nrxn1	0.0117549	4484.8	0.00678302	12253.5	1.1121	1563.5	1.75184	778.5	0.967621	182.5	0	7646
2582	MC_OLIGO	AC_2	Gnai2	Adcy8	0.0211583	4525.6	0.0524111	515	1.84983	137	1.17191	2990	0.849231	11340	0	7646
3326	MC_OLIGO	AC_2	Cntn1	Nrcam	0.0357551	4848.8	0.00817908	10375	0.996503	2301	1.36699	1949	0.931204	1973	0	7646
1131	MFOLIGO_1	AC_2	Ptn	Cdh10	0.00425379	2588.2	0.0201527	3228	1.50024	419	1.87017	545	0.94496	1103	0	7646
1160	MFOLIGO_1	AC_2	Cntn1	Nrcam	0.00440235	3353.4	0.013059	6172	1.22317	1086	1.76239	747	0.944762	1116	0	7646
1975	MFOLIGO_1	AC_2	Nlgn1	Nrxn1	0.0119522	4515.2	0.00677311	12263.5	1.11121	1572.5	1.69298	908.5	0.967598	185.5	0	7646
2428	MFOLIGO_1	AC_2	Cntn1	Ptprz1	0.0186333	3901.4	0.0112095	7424	1.06894	1833	1.46159	1557	0.946645	1047	0	7646
2499	MFOLIGO_1	AC_2	Ptn	Ptprz1	0.0198286	3903.2	0.0111454	7477	1.06216	1873	1.42251	1711	0.95171	809	0	7646
2569	MFOLIGO_1	AC_2	Ncam1	Ptprz1	0.0209453	4026.2	0.00958457	8858	1.13201	1473	1.37425	1909	0.965353	245	0	7646
3132	MFOLIGO_1	AC_2	App	Tspan12	0.0321593	6363.4	0.0136532	5826	0.690386	5052	0.715322	7030	0.889859	6263	0	7646
3134	MFOLIGO_1	AC_2	App	Dcc	0.0321773	4690	0.0109302	7636	0.837483	3587	1.05366	3810	0.952483	771	0	7646
3136	MFOLIGO_1	AC_2	App	Lrp1	0.0322133	6010.8	0.0119947	6859	0.65178	5565	0.600512	8469	0.937444	1515	0	7646
3139	MFOLIGO_1	AC_2	Cntn2	Nrcam	0.0323577	4382.6	0.0170504	4247	0.955744	2557	1.247	2566	0.901879	4897	0	7646
3146	MFOLIGO_1	AC_2	Sema4d	Plxnb1	0.0324664	5276.4	0.0183395	3796	0.83592	3605	1.06044	3748	0.878525	7587	0	7646
3151	MFOLIGO_1	AC_2	Il1rapl1	Ptprf	0.0325572	6628.4	0.0102241	8231	0.657595	5495	0.655378	7760	0.910355	4010	0	7646
3152	MFOLIGO_1	AC_2	Lrig2	Egfr	0.0326664	4317.6	0.0209577	3021	1.08858	1689	1.14393	3170	0.891629	6062	0	7646
3157	MFOLIGO_1	AC_2	Ptn	Sdc2	0.0327393	5883.4	0.0127623	6372	0.787807	4038	1.09125	3526	0.876634	7835	0	7646
3158	MFOLIGO_1	AC_2	Ptn	Ptprs	0.0327576	6748.2	0.00969001	8759	0.609494	6161	0.836069	5746	0.897209	5429	0	7646
3162	MFOLIGO_1	AC_2	Ptn	Sdc4	0.0328307	4149.8	0.0205887	3111	1.09749	1642	1.24508	2580	0.894209	5770	0	7646
3165	MFOLIGO_1	AC_2	Nrg3	Egfr	0.0328857	5669.8	0.0105051	7970	0.874266	3218	0.956048	4580	0.901591	4935	0	7646
3537	MFOLIGO_1	AC_2	Edil3	Itgb5	0.0410727	6731.6	0.0148445	5217	0.524622	7587	0.536856	9382	0.912091	3826	0	7646
3858	MFOLIGO_1	AC_2	Il1rapl1	Ptprs	0.0490996	6860.8	0.0087309	9723	0.596311	6357	0.605934	8407	0.928787	2171	0	7646
198	MFOLIGO_2	AC_2	Cntn2	Nrcam	0.000185775	3159	0.0254605	2149	1.08184	1738	1.62821	1075	0.918246	3187	0	7646
270	MFOLIGO_2	AC_2	Ncam1	Ptprz1	0.000320446	3912	0.00954998	8889	1.12863	1485	1.54437	1291	0.965292	249	0	7646
304	MFOLIGO_2	AC_2	Ptn	Cdh10	0.000370873	3163.2	0.0150948	5082	1.33663	759	1.74624	788	0.936943	1541	0	7646
479	MFOLIGO_2	AC_2	Edil3	Itgb5	0.000894334	4496.8	0.0194983	3404	0.754751	4364	0.990429	4301	0.922427	2769	0	7646
1094	MFOLIGO_2	AC_2	Nlgn1	Nrxn1	0.00399291	5682.6	0.00463408	16023.5	0.919116	2823.5	1.47539	1509.5	0.961091	410.5	0	7646
1261	MFOLIGO_2	AC_2	Ptn	Ptprz1	0.00512605	4843.8	0.00834808	10174	0.898557	3010	1.29858	2270	0.944618	1119	0	7646
1705	MFOLIGO_2	AC_2	Adam10	Nrcam	0.00895293	5356.4	0.00865029	9832	0.847589	3475	1.13572	3239	0.924338	2590	0	7646
1790	MFOLIGO_2	AC_2	Cntn1	Nrcam	0.00991644	6406.2	0.00511592	15027	0.854222	3406	1.27999	2384	0.914567	3568	0	7646
1903	MFOLIGO_2	AC_2	App	Tspan12	0.0111318	7086.8	0.0116113	7132	0.592752	6422	0.717598	7008	0.881666	7226	0	7646
2012	MFOLIGO_2	AC_2	Il1rapl1	Ptprf	0.0125043	5513.2	0.0112479	7396	0.746767	4456	0.970719	4461	0.914174	3607	0	7646
2041	MFOLIGO_2	AC_2	Ptn	Sdc4	0.0128375	5207.8	0.0154213	4928	0.933883	2708	1.12115	3322	0.879741	7435	0	7646
2759	MFOLIGO_2	AC_2	App	Lrp1	0.0241698	6657.4	0.0102008	8259	0.554147	7065	0.602787	8438	0.932522	1879	0	7646
2777	MFOLIGO_2	AC_2	App	Dcc	0.0245163	5201.2	0.00929555	9112	0.73985	4514	1.05594	3793	0.94868	941	0	7646
3036	MFOLIGO_2	AC_2	Il1rapl1	Ptprs	0.0304337	5681.2	0.00960521	8836	0.685483	5112	0.921275	4877	0.931879	1935	0	7646
3257	MFOLIGO_2	AC_2	Cntn1	Ptprz1	0.0343793	7357.6	0.00439136	16538	0.699994	4932	0.979187	4400	0.91739	3272	0	7646
3397	MFOLIGO_2	AC_2	Hsp90aa1	Egfr	0.0376443	6867.6	0.0166872	4384	0.887411	3095	0.90326	5051	0.827056	14162	0	7646
3420	MFOLIGO_2	AC_2	St6gal1	Egfr	0.0382428	6371.2	0.0151209	5072	0.886119	3112	1.01211	4130	0.844913	11896	0	7646
493	MG	AC_2	Slit2	Dcc	0.000924448	2507.8	0.0417543	825	1.02894	2102	1.92107	474	0.937827	1492	0	7646
846	MG	AC_2	Dscam	Dcc	0.00251614	4106	0.0145331	5367	0.794773	3986	1.29473	2306	0.942644	1225	0	7646
1630	MG	AC_2	C1qb	Lrp1	0.00841038	4444.8	0.0750375	172	0.74901	4419	1.14599	3155	0.88509	6832	0	7646
1644	MG	AC_2	Slit2	Robo1	0.0084907	4886.2	0.0234121	2492	0.565708	6845	1.19036	2893	0.905006	4555	0	7646
2255	MG	AC_2	Adam10	Nrcam	0.0156653	4498.8	0.0107779	7737	0.918225	2833	1.28999	2328	0.931677	1950	0	7646
2646	MG	AC_2	Tgfb1	Egfr	0.0221512	5574.4	0.0545616	463	1.01987	2160	1.27482	2412	0.818384	15191	0	7646
2671	MG	AC_2	Gnai2	Ednrb	0.022579	6821.6	0.0199075	3286	0.871693	3235	1.02084	4056	0.812571	15885	0	7646
2675	MG	AC_2	Gnai2	Adcy8	0.0226378	4674	0.0451071	703	1.81358	158	1.30305	2247	0.839369	12616	0	7646
2837	MG	AC_2	Spp1	S1pr1	0.0260681	6426.2	0.0662761	256	0.732545	4587	1.04201	3899	0.813803	15743	0	7646
2893	MG	AC_2	Gnai2	Egfr	0.0270594	6493	0.0161311	4632	0.914215	2868	1.0523	3821	0.832417	13498	0	7646
3345	MG	AC_2	Adam9	Itga6	0.0361208	6830.4	0.019443	3418	0.56781	6808	0.70499	7136	0.865854	9144	0	7646
3599	MG	AC_2	Hsp90b1	Lrp1	0.0426054	8372.6	0.0105934	7892	0.465106	8715	0.532096	9451	0.873931	8159	0	7646
208	MOLIGO_0	AC_2	Cntn2	Nrcam	0.000198343	3116	0.0252255	2183	1.07832	1762	1.75881	760	0.917898	3229	0	7646
582	MOLIGO_0	AC_2	Ptn	Cdh10	0.00133123	3753.4	0.0118056	6983	1.23024	1070	1.68232	936	0.929281	2132	0	7646
674	MOLIGO_0	AC_2	Hsp90aa1	Egfr	0.00171138	4590.6	0.0269947	1923	1.00089	2273	1.63247	1063	0.858805	10048	0	7646
722	MOLIGO_0	AC_2	Ncam1	Ptprz1	0.00192415	4462.8	0.00815077	10410	0.991732	2342	1.4599	1566	0.962539	350	0	7646
1091	MOLIGO_0	AC_2	Edil3	Itgb5	0.0039851	5225	0.0169444	4294	0.628465	5884	0.90702	5013	0.917253	3288	0	7646
1996	MOLIGO_0	AC_2	Nlgn1	Nrxn1	0.0123308	6611.2	0.00350144	18631.5	0.817401	3775.5	1.28543	2350.5	0.955499	652.5	0	7646
[truncated: 3,319 more rows]
