# Supplementary material for: Single-nucleus RNA sequencing reveals glial cell type-specific responses to ischemic stroke in male rodents
Source: Nat Commun. 2024 Jul 24;15:6232. doi: 10.1038/s41467-024-50465-z (PMC11266704; doi:10.1038/s41467-024-50465-z)
Supplement: Supplementary file 16 — Source Data [file 41467_2024_50465_MOESM16_ESM.xlsx]

## Sheet: Fig.3
Source Data - Figure 3. Proliferating, VIM positive OPCs accumulate in the perilesional zone 48 h after MCAO in rats.
NG2+/VIM-/Ki67-
case#	GM MCAO IPSI	GM MCAO CONTRA	WM MCAO IPSI	WM MCAO CONTRA	GM SHAM	WM SHAM
1	213.131	202.58	94.6678	239.407	235	198.664
2	65.6932	91	82.3116	113.827	186	172.644
3	98.3904	160.419	32.5665	125.679	164	93.7966
4	165	198.274	159.081	224.353	196	144.52
mean	135.554	163.068	92.1568	175.816	195.25	152.406
NG2+/VIM-/Ki67+
case#	GM MCAO IPSI	GM MCAO CONTRA	WM MCAO IPSI	WM MCAO CONTRA	GM SHAM	WM SHAM
1	8.44083	4.22041	9.5624	10.6997	4	0.98838
2	26.6879	1	4.33219	1.1857	1	6.68301
3	37.4311	4.27784	4.93432	9.05794	0	3.19761
4	29	1.30443	24.1642	13.5971	3	2.92945
mean	25.39	2.70067	10.7483	8.63513	2	3.44961
NG2+/VIM+/Ki67-
case#	GM MCAO IPSI	GM MCAO CONTRA	WM MCAO IPSI	WM MCAO CONTRA	GM SHAM	WM SHAM
1	227.902	13.7163	94.6678	21.3995	24	57.326
2	181.683	0	150.544	40.3139	49	34.5289
3	147.586	52.3038	25.6671	46.4219	9	38.3713
4	258	99.137	165.122	89.5145	13	24.4121
mean	203.793	41.2893	109	49.4124	23.75	38.6596
NG2+/VIM+/Ki67+
case#	GM MCAO IPSI	GM MCAO CONTRA	WM MCAO IPSI	WM MCAO CONTRA	GM SHAM	WM SHAM
1	31.6531	0	15.2998	1.33747	0	0
2	57.4815	0	16.2457	0	0	2.22767
3	50.2646	1.06946	16.7767	0	0	0
4	76.0001	0	26.1779	2.26619	0	1.95297
mean	53.8498	0.267365	18.625	0.900914	0	1.04516

## Sheet: Fig.5
Sourced Data - Figure 5. Reactive astrocytes and proliferating OPCs are CD44 positive and abundant in the perilesional zone 48 h after permanent MCAO in rats.
GFAP+/CD44-/VIM-
	Case#	GM MCAO IPSI	GM MCAO CONTRA	WM MCAO IPSI	WM MCAO CONTRA	GM SHAM	WM SHAM
	1	90.9468	204.69	36.2341	593.391	233	621.207
	2	36	225	114.76	798.091	156	516.134
	3	163	118.272	114.75	484.673	198.232	473
	4	297.516	394.781	269.252	800.199	199	370.786
	5	131	183	78.3238	628.884
	mean	143.693	225.149	122.664	661.047	196.558	495.282
GFAP+/CD44-/VIM+
	Case#	GM MCAO IPSI	GM MCAO CONTRA	WM MCAO IPSI	WM MCAO CONTRA	GM SHAM	WM SHAM
	1	187.663	60.1338	320.432	138.858	48	106.014
	2	43	38	487.501	152.122	43	260.488
	3	26	27.7033	531.183	324.529	39.0301	137
	4	101.842	143.036	118.161	240.454	21	104.765
	5	172	70.0001	111.891	359.656
	mean	106.101	67.7747	313.834	243.124	37.7575	152.067
GFAP+/CD44+/VIM-
	Case#	GM MCAO IPSI	GM MCAO CONTRA	WM MCAO IPSI	WM MCAO CONTRA	GM SHAM	WM SHAM
	1	16.5975	2.6138	71.0964	101.256	9	80.9056
	2	36	15	33.0509	203.932	5	69.7216
	3	63.0001	1.06551	43.494	31.8166	6.16264	118
	4	65.2246	1.14429	1162.24	238.483	1	212.611
	5	26	1	197.335	9.24829
	mean	41.3644	4.16472	301.443	116.947	5.29066	120.31
GFAP+/CD44+/VIM+
	Case#	GM MCAO IPSI	GM MCAO CONTRA	WM MCAO IPSI	WM MCAO CONTRA	GM SHAM	WM SHAM
	1	308.427	7.78451	721.75	79.7274	5	60.4467
	2	53	9	258.899	94.8008	0	121.044
	3	67.0001	2.13103	496.943	75.2992	6.16264	166
	4	130.449	2.28858	1086.69	144.864	0	132.497
	5	59.0001	0	565.559	47.269
	mean	123.575	4.24082	625.969	88.392	2.79066	119.997
NG2+/CD44-/Ki67-
	case#	GM MCAO IPSI	GM MCAO CONTRA	WM MCAO IPSI	WM MCAO CONTRA	GM SHAM	WM SHAM
	1	236	156	40.0343	146.613	168	217.077
	2	128	189	235.678	131.556	154	110.638
	3	112	176.001	53.7393	125.938	142	158.514
	4	125.676	101.588	73.6313	117.585	132	151.976
	5	207	155	76.1775	141.971
	mean	161.735	155.518	95.8521	132.733	149	159.551
NG2+/CD44+/Ki67-
	case#	GM MCAO IPSI	GM MCAO CONTRA	WM MCAO IPSI	WM MCAO CONTRA	GM SHAM	WM SHAM
	1	91.0001	3	173.482	10.0535	3	13.6281
	2	317	0	117.839	3.70581	0	25.6838
	3	72	0	63.7585	40.9299	2	1.9331
	4	28.2771	4.18921	25.3901	1.04987	0	37.5006
	5	43	0.999998	37.1121	6.94965
	mean	110.255	1.63784	83.5164	12.5377	1.25	19.6864
NG2+/CD44-/Ki67+
	case#	GM MCAO IPSI	GM MCAO CONTRA	WM MCAO IPSI	WM MCAO CONTRA	GM SHAM	WM SHAM
	1	58	0	11.7748	0	0	0
	2	13	0	2.85094	0	0	0
	3	15	0	14.5734	0	3	0
	4	28.2771	8.37842	2.53901	4.19947	0	0.986858
	5	22	0	9.76634	2.97842
	mean	27.2554	1.67568	8.3009	1.43558	0.75	0.246714
NG2+/CD44+/Ki67+
	case#	GM MCAO IPSI	GM MCAO CONTRA	WM MCAO IPSI	WM MCAO CONTRA	GM SHAM	WM SHAM
	1	45	0	29.0445	0	0	0
	2	85	0	2.85094	0	0	0
	3	30	0	13.6625	0	0	0
	4	29.3244	0	5.92436	0	0	0.986858
	5	32	0	9.76634	0
	mean	44.2649	0	12.2497	0	0	0.246714

## Sheet: Fig.6
Source Data - Figure 6. Osteopontin positive myeloid cells accumulate in the perilesional zone in close proximity to CD44 positive cells 48 h after permanent MCAO in rats.
IBA1+/CD44-/OPN-
Case#	GM MCAO IPSI	GM MCAO CONTRA	WM MCAO IPSI	WM MCAO CONTRA	GM SHAM	WM SHAM
1	145	106	131.275	111.311	98	84.5723
2	79.9998	76.0001	204.133	58.8891	49	57.7427
3	141.688	117.046	155.886	108.511	71.9999	78.2024
4	74.1107	172.543	208.572	155.791	91.9999	106.795
5	148	98	110.785	140.877
mean	117.76	113.918	162.13	115.076	77.75	81.8282
IBA1+/CD44+/OPN-
Case#	GM MCAO IPSI	GM MCAO CONTRA	WM MCAO IPSI	WM MCAO CONTRA	GM SHAM	WM SHAM
1	80.0001	0.999999	162.53	4.36512	0	5.22051
2	153	17	303.364	11.2766	1	3.03909
3	53.2585	2.05344	155.886	10.3893	0	2.05796
4	70.9793	0	340.668	14.9388	0.999999	20.9403
5	51	0	48.5258	1.90375
mean	81.6475	4.01069	202.195	8.57473	0.500001	7.81446
IBA1+/CD44-/OPN+								Sum all OPN+/Iba1+ double positive cells
Case#	GM MCAO IPSI	GM MCAO CONTRA	WM MCAO IPSI	WM MCAO CONTRA	GM SHAM	WM SHAM		Case#	GM MCAO IPSI	GM MCAO CONTRA	WM MCAO IPSI	WM MCAO CONTRA	GM SHAM	WM SHAM
1	23	5.99999	50.0094	2.18256	0	6.26461		1	147	6.99999	426.866	3.27384	0	11.4851
2	16	1	41.1101	0	38.0002	21.2736		2	228	7.00001	100.649	0	40.0002	23.2997
3	23.1122	0	45.7265	1.15437	18	0		3	104.507	1.02672	111.198	3.4631	24	0
4	8.3505	18.2693	38.2382	5.3353	4	6.28209		4	160.747	19.2842	285.918	6.40236	5	11.5172
5	26	23.6816	41.2011	36.1712				5	166	23.6816	206.921	43.7862
mean	19.2925	9.79018	43.2571	8.96868	15	8.45508		mean	161.251	11.5985	226.31	11.3851	17.25	11.5755
IBA1+/CD44+/OPN+
Case#	GM MCAO IPSI	GM MCAO CONTRA	WM MCAO IPSI	WM MCAO CONTRA	GM SHAM	WM SHAM
1	124	0.999999	376.856	1.09128	0	5.22051
2	212	6.00001	59.5388	0	2.00001	2.02606
3	81.3951	1.02672	65.472	2.30874	5.99999	0
4	152.397	1.01496	247.68	1.06706	0.999999	5.23507
5	140	0	165.72	7.61498
mean	141.958	1.80834	183.053	2.41641	2.25	3.12041

## Sheet: Fig.7
Figure 7. Osteopontin induces OPC migration but not proliferation in vitro.
Number of migrated NG2+ cells
Experiment 1
Rep#	OPN group	UC group
1	480	294
2	616	246
3	428	372
4	348	358
Experiment 2
OPN rep 1	Cells in gap					UC rep 1	Cells in gap
	DAPI	NG2	NG2/Ki67 double	%Ki67+			DAPI	NG2	NG2/Ki67 double	%Ki67+
	907	855	278	0.325146			326	312	88	0.282051
OPN rep 2	Cells in gap					UC rep 2	Cells in gap
	DAPI	NG2	NG2/Ki67 double	%Ki67+			DAPI	NG2	NG2/Ki67 double	%Ki67+
	688	653	131	0.200613			360	339	62	0.182891
OPN rep 3	Cells in gap						Cells in gap
	DAPI	NG2	NG2/Ki67 double	%Ki67+			DAPI	NG2	NG2/Ki67 double	%Ki67+
	852	805	233	0.289441			573	548	116	0.211679
OPN rep 4	Cells in gap					UC rep 4	Cells in gap
	DAPI	NG2	NG2/Ki67 double	%Ki67+			DAPI	NG2	NG2/Ki67 double	%Ki67+
	580	556	111	0.19964			512	488	112	0.229508
Experiment 3
OPN rep 1	Cells in gap					UC rep 1	Cells in gap
	DAPI	NG2	NG2/Ki67 double	%Ki67+			DAPI	NG2	NG2/Ki67 double	%Ki67+
	1060	974	62	0.063655			785	694	55	0.0792507
OPN rep 2	Cells in gap					UC rep 1	Cells in gap
	DAPI	NG2	NG2/Ki67 double	%Ki67+			DAPI	NG2	NG2/Ki67 double	%Ki67+
	1456	1238	144	0.116317			920	858	118	0.137529
OPN rep 3	Cells in gap					UC rep 1	Cells in gap
	DAPI	NG2	NG2/Ki67 double	%Ki67+			DAPI	NG2	NG2/Ki67 double	%Ki67+
	952	818	107	0.130807			703	652	57	0.0874233
Experiment 1
UC	NG2+	NG2+/BrdU+	%BrdU+		OPN	NG2+	NG2+/BrdU+	%BrdU+
rep1	212	34	16.0377		rep1	145	20	13.7931
rep2	256	37	14.4531		rep2	233	39	16.7382
rep3	243	51	20.9877		rep3	212	28	13.2075
rep4	282	33	11.7021		rep4	187	23	12.2995
Experiment 2
UC	NG2+	NG2+/BrdU+	%BrdU+		OPN	NG2+	NG2+/BrdU+	%BrdU+
rep1	393	38	9.66921		rep1	286	23	8.04196
rep2	315	34	10.7937		rep2	292	25	8.56164
rep3	422	36	8.53081		rep3	315	39	12.381

## Sheet: Supplementary Fig.1
Supplementary Fig.1e - Hyperintense Lesion volumes on T2 weighted MRI
Rat snRNA seq cohort
Sham	mMCAO	sMCAO
0	38.95	480.24
0	35.01	394.12
0	104.73	306.29
0		617.17
Rat IF cohort
Sham	MCAO
0	680.16
0	104.41
0	172.4
0	316.87
	229.25

## Sheet: Supplementary Fig.15
Source Data - Supplementary Figure 15. Proliferating, VIM positive OPCs are found in the lesion core 48h after filament based permanent MCAO
NG2+/VIM-/Ki67-
Case#	MCAO Core IPSI	MCAO Core CONTRA	SHAM Core
1	40.9999	186	271.111
2	22.3596	104.033	199.111
3	13.3333	130.222	87.0138
4	57.75	191.442	100.25
mean	33.6107	152.924	164.372
NG2+/VIM-/Ki67+
Case#	MCAO Core IPSI	MCAO Core CONTRA	SHAM Core
1	7.24999	2.75	1.77778
2	1.35513	1.39642	9.33333
3	1.33333	0.444444	0.517939
4	2	2.85735	1
mean	2.98461	1.86205	3.15726
NG2+/VIM+/Ki67-
Case#	MCAO Core IPSI	MCAO Core CONTRA	SHAM Core
1	36.2499	16.5	24.8889
2	4.40417	7.68031	18.2222
3	41.3333	14.2222	12.6895
4	39.5	24.1576	14.75
mean	30.3719	15.64	17.6377
NG2+/VIM+/Ki67+
Case#	MCAO Core IPSI	MCAO Core CONTRA	SHAM Core
1	20.5	0	0.444444
2	4.40417	0	0
3	16	0	0
4	4.5	0.259759	0
mean	11.351	0.0649398	0.111111

## Sheet: Supplementary Fig.16
Source Data - Supplementary Figure 16. MRI validation of cerebral infarction and histological characterization of ischemic lesions 48h after thromboembolic MCAO in mice.
MCAO
17.07
33.05
18.77
28.87

## Sheet: Supplementary Fig.17
Supplementary Figure 17. Proliferating, VIM positive OPCs accumulate in the perilesional zone 48h after thromboembolic MCAO in mice.
PDGFRα+/VIM-/Ki67-	Case #	MCAO GM contra	MCAO GM ipsi	MCAO WM contra	MCAO WM ipsi	MCAO core contra	MCAO core ipsi
	1	154.762	146.429	85.5928	98.8158	95.8335	33.3334
	2	307.143	77.381	153.286	28.2959	386.112	37.5
	3	150	64.2857	82.1145	47.2923	91.6668	6.94445
	4	163.095	59.5238	117.057	22.9948	159.722	4.16667
	mean	193.75	86.9048	109.513	49.3497	183.334	20.4861
PDGFRα+/VIM-/Ki67+	Case #	MCAO GM contra	MCAO GM ipsi	MCAO WM contra	MCAO WM ipsi	MCAO core contra	MCAO core ipsi
	1	0	7.14286	0	17.9665	0	9.72224
	2	1.19048	7.14286	3.26141	7.71707	0	0
	3	0	8.33333	0	35.4692	0	0
	4	0	8.33333	0	14.3717	0	1.38889
	mean	0.297619	7.7381	0.815352	18.8811	0	2.77778
PDGFRα+/VIM+/Ki67-	Case #	MCAO GM contra	MCAO GM ipsi	MCAO WM contra	MCAO WM ipsi	MCAO core contra	MCAO core ipsi
	1	23	175	58.5635	282.972	27.7778	100
	2	55.9524	180.952	215.253	200.644	83.3335	75
	3	13.0952	107.143	19.321	153.7	9.72223	12.5
	4	45.2381	134.524	37.8713	132.22	68.0556	37.5001
	mean	34.3214	149.405	82.7522	192.384	47.2223	56.2501
PDGFRα+/VIM+/Ki67+	Case #	MCAO GM contra	MCAO GM ipsi	MCAO WM contra	MCAO WM ipsi	MCAO core contra	MCAO core ipsi
	1	0	8.33333	0	49.4079	0	6
	2	0	13.0952	3.26141	33.4406	0	2.77778
	3	0	10.7143	0	30.74	0	0
	4	0	8.33333	0	45.9895	0	5.55556
	mean	0	10.119	0.815352	39.8945	0	3.58334

## Sheet: Supplementary Fig.18
Source Data - Supplementary Figure 18. Proliferating, IL33 positive OPCs are found in the perilesional grey matter, affected white matter and lesion core 48h after filament based permanent MCAO in rats.
NG2+/IL33-/Ki67-
	Case#	MCAO GM IPSI	MCAO GM CONTRA	MCAO WM IPSI	MCAO WM CONTRA	MCAO Core IPSI	MCAO Core CONTRA	SHAM GM	SHAM WM	SHAM Core
	1	339.62	260.001	179.625	279.569	62.5	203	167	170.172	139.5
	2	170	216	226.01	128.324	66.2222	132.889	243	178.583	173
	3	206	226	210.595	108.83	30.258	119.111	174	169.426	186.75
	4	243	188	63.9213	127.308	49.4999	127.5	228	161.509	202.026
	mean	239.655	222.5	170.038	161.008	52.12	145.625	203	169.922	175.319
NG2+/IL33+/Ki67-
	Case#	MCAO GM IPSI	MCAO GM CONTRA	MCAO WM IPSI	MCAO WM CONTRA	MCAO Core IPSI	MCAO Core CONTRA	SHAM GM	SHAM WM	SHAM Core
	1	19.3454	13	18.2109	0	24.5	3.75	1	0	0
	2	69	7	19.2564	0	29.7778	2.22222	0	0	0
	3	10	0	28.8816	0	20.172	0.888889	0	0	0.499999
	4	25	13	6.12944	2.00486	4.25	2.75	1	0	1.17457
	mean	30.8364	8.25001	18.1196	0.501214	19.6749	2.40278	0.5	0	0.418643
NG2+/IL33-/Ki67+
	Case#	MCAO GM IPSI	MCAO GM CONTRA	MCAO WM IPSI	MCAO WM CONTRA	MCAO Core IPSI	MCAO Core CONTRA	SHAM GM	SHAM WM	SHAM Core
	1	54.812	1	39.7328	8.98615	2	3	4	5.56116	0.999999
	2	27	1	43.5804	4.97381	19.5556	1.33333	2	6.15804	2
	3	46	0	57.7632	1.07753	1.37536	2.22222	0	1.97007	6.24999
	4	28	1	2.6269	1.00243	6.49999	0.25	5	9.88829	4.69829
	mean	38.953	0.750001	35.9258	4.00998	7.35773	1.70139	2.75	5.89439	3.48707
NG2+/IL33+/Ki67+
	Case#	MCAO GM IPSI	MCAO GM CONTRA	MCAO WM IPSI	MCAO WM CONTRA	MCAO Core IPSI	MCAO Core CONTRA	SHAM GM	SHAM WM	SHAM Core
	1	12.897	3.00001	24.833	0	28	3	0	0	0
	2	73	1	13.1755	0.444444	16	0	0	0	0
	3	23	0	16.8476	0	7.33527	0	0	0	0.25
	4	34	6	13.1345	0.75	6.49999	0.75	0	0	0.391524
	mean	35.7242	2.5	16.9976	0.298611	14.4588	0.937499	0	0	0.160381

## Sheet: Supplementary Fig. 19
Source Data - Supplementary Figure 19. Proliferating OPCs do not upregulate IL33 within infarcted hemispheres 48h after thromboembolic MCAO in mice.
PDGFRα+/IL33-/Ki67-	Case#	MCAO GM contra	MCAO GM ipsi	MCAO WM contra	MCAO WM ipsi	MCAO core contra	MCAO core ipsi
	1	189.286	249.833	136.795	141.309	151.389	51.389
	2	173.53	254.975	145.939	195.488	155.587	39.4303
	3	228.572	128.571	191.725	192.007	223.611	31.9445
	4	186.558	257.962	131.811	222.526	134.157	65.0774
	mean	194.487	222.835	151.568	187.832	166.186	46.9603
PDGFRα+/IL33-/Ki67+	Case#	MCAO GM contra	MCAO GM ipsi	MCAO WM contra	MCAO WM ipsi	MCAO core contra	MCAO core ipsi
	1	3.57143	28.1674	0	34.7837	4.16667	0
	2	2.84476	28.8434	0	45.9972	2.84476	6.57172
	3	0	15.4762	2.36698	16.6962	0	2.77778
	4	2.18196	20.3654	0	28.2451	0	0
	mean	2.14954	23.2131	0.591745	31.4305	1.75286	2.33738
PDGFRα+/IL33+/Ki67-	Case#	MCAO GM contra	MCAO GM ipsi	MCAO WM contra	MCAO WM ipsi	MCAO core contra	MCAO core ipsi
	1	0	3.67401	0	4.34796	2.77778	1.38889
	2	2.84476	4.61494	0	7.66619	1.70975	0
	3	0	2.38095	4.73396	13.9135	0	0
	4	1.09098	3.39423	0	9.41505	0	0
	mean	0.983934	3.51603	1.18349	8.83568	1.12188	0.347223
PDGFRα+/IL33+/Ki67+	Case#	MCAO GM contra	MCAO GM ipsi	MCAO WM contra	MCAO WM ipsi	MCAO core contra	MCAO core ipsi
	1	0	0	0	4.34796	0	0
	2	0	1.15373	0	3.8331	0	0
	3	0	0	0	0	0	0
	4	0	1.69712	0	0	0	0
	mean	0	0.712713	0	2.04526	0	0

[truncated: 5 more sheets: Supplementary Fig. 28, Supplementary Fig.29, Supplementary Fig.30, Supplementary Fig.31, Supplementary Fig.32]
